# Supplementary material for: Mulberry Leaf Regulates Differentially Expressed Genes in Diabetic Mice Liver Based on RNA-Seq Analysis
Source: Front Physiol. 2018 Aug 7;9:1051. doi: 10.3389/fphys.2018.01051 (PMC6090096; doi:10.3389/fphys.2018.01051)
Supplement: Supplementary file 1 [file Presentation_1.zip]

Archive with 30 entries (25 files):
- supplementary materials/
- supplementary materials/C VS DC/
- supplementary materials/C VS DC/C VS DC Biological Process .tsv
- supplementary materials/C VS DC/C VS DC Cellular Compoent .tsv
- supplementary materials/C VS DC/C VS DC enrichment.InterPro.tsv
- supplementary materials/C VS DC/C VS DC KEGG .tsv
- supplementary materials/C VS DC/C VS DC Molecular Function .tsv
- supplementary materials/C VS DC/C VS DC PFAM .tsv
- supplementary materials/C VS DD/
- supplementary materials/C VS DD/C VS DD Biology Process .tsv
- supplementary materials/C VS DD/C VS DD Cellular Component .tsv
- supplementary materials/C VS DD/C VS DD INTER PRO DOMAINS AND FEATURES .tsv
- supplementary materials/C VS DD/C VS DD KEGG .tsv
- supplementary materials/C VS DD/C VS DD Molecular Function .tsv
- supplementary materials/C VS DD/C VS DD PFAM PROTEIN DOMAINS .tsv
- supplementary materials/C-DC-UP-DOWN.xls
- supplementary materials/C-DD-UP-DOWN.xls
- supplementary materials/DC VS DD/
- supplementary materials/DC VS DD/DC VS DD  InterPro.tsv
- supplementary materials/DC VS DD/DC VS DD Biological Process.tsv
- supplementary materials/DC VS DD/DC VS DD Cellular Component .tsv
- supplementary materials/DC VS DD/DC VS DD KEGG .tsv
- supplementary materials/DC VS DD/DC VS DD Molecular Function .tsv
- supplementary materials/DC VS DD/DC VS DD PFAM .tsv
- supplementary materials/fpkm.xls
- supplementary materials/KEGG-12.19/
- supplementary materials/KEGG-12.19/c-dc kegg1.txt
- supplementary materials/KEGG-12.19/C-DD-KEGG-12.19.txt
- supplementary materials/KEGG-12.19/DC-DD-KEGG-12.19.txt
- supplementary materials/supplementary materials.docx
