# Supplementary material for: Mulberry Leaf Regulates Differentially Expressed Genes in Diabetic Mice Liver Based on RNA-Seq Analysis
Source: Front Physiol. 2018 Aug 7;9:1051. doi: 10.3389/fphys.2018.01051 (PMC6090096; doi:10.3389/fphys.2018.01051)
Supplement: Supplementary file 1 [file Presentation_1.zip › supplementary materials/C VS DC/C VS DC Biological Process .tsv]

#pathway ID	pathway description	observed gene count	false discovery rate	matching proteins in your network (IDs)	matching proteins in your network (labels)
GO.0006629	lipid metabolic process	90	4.98e-23	ENSMUSP00000003720,ENSMUSP00000004327,ENSMUSP00000005651,ENSMUSP00000007253,ENSMUSP00000008179,ENSMUSP00000013458,ENSMUSP00000015712,ENSMUSP00000019012,ENSMUSP00000019283,ENSMUSP00000019469,ENSMUSP00000020843,ENSMUSP00000020846,ENSMUSP00000020864,ENSMUSP00000021141,ENSMUSP00000021652,ENSMUSP00000021653,ENSMUSP00000022169,ENSMUSP00000022176,ENSMUSP00000022517,ENSMUSP00000022977,ENSMUSP00000024829,…	Aacs,Abcg1,Acaca,Acacb,Acly,Acot1,Acot11,Acot3,Acot4,Adh4,Adora1,Aldh1a1,Aldh3a2,Atp8b1,Bax,Bco2,Bscl2,Cd74,Cidea,Crot,Cryl1,Csf1r,Cyp26a1,Cyp2b10,Cyp2b9,Cyp2c37,Cyp2c38,Cyp2c39,Cyp2c54,Cyp2c55,Cyp2c70,Cyp4a10,Decr2,Dhcr7,Elovl3,Elovl5,Elovl6,Fabp5,Fam213b,Fasn,Fdps,G6pc,G6pdx,Gm6484,Gpam,Hao2,Hexb,Hmgcr,Hmgcs1,Hsd17b6,Hsd3b5,Idi1,Il1rn,Insig1,Ip6k2,Isyna1,Lpin1,Lpl,Lss,Mid1ip1,Mif,Neu1,Nsdhl,P2r…
GO.0044281	small molecule metabolic process	104	8.83e-19	ENSMUSP00000003720,ENSMUSP00000004327,ENSMUSP00000005651,ENSMUSP00000006692,ENSMUSP00000006764,ENSMUSP00000013458,ENSMUSP00000015712,ENSMUSP00000019044,ENSMUSP00000019283,ENSMUSP00000019469,ENSMUSP00000020843,ENSMUSP00000020846,ENSMUSP00000020864,ENSMUSP00000021652,ENSMUSP00000021653,ENSMUSP00000022268,ENSMUSP00000022378,ENSMUSP00000022517,ENSMUSP00000022915,ENSMUSP00000022977,ENSMUSP00000023805,…	Aacs,Abcg1,Acaca,Acacb,Acot1,Acot11,Acot3,Acot4,Acpl2,Acsl4,Acss2,Adcy6,Adcy7,Adh4,Afmid,Aldh1a1,Aldh3a2,Aprt,Atp8b1,Bco2,Cbr1,Ccl5,Cd74,Cnp,Crot,Cryl1,Csad,Cyp26a1,Cyp2b10,Cyp2b9,Cyp2c37,Cyp2c38,Cyp2c39,Cyp2c54,Cyp2c55,Cyp2c70,Cyp4a10,Dcxr,Decr2,Dhcr7,Dpys,Elovl3,Elovl5,Elovl6,Ero1l,Fabp5,Fam213b,Fasn,Fdps,G6pc,G6pdx,Gch1,Gck,Gfpt1,Gmppb,Gpam,Gpd2,Hao2,Hmgcs1,Idi1,Il1rn,Insig1,Isyna1,Lpin1,Lpl,L…
GO.0044710	single-organism metabolic process	181	1.69e-16	ENSMUSP00000001716,ENSMUSP00000002914,ENSMUSP00000003720,ENSMUSP00000004327,ENSMUSP00000005685,ENSMUSP00000006669,ENSMUSP00000006764,ENSMUSP00000007253,ENSMUSP00000008179,ENSMUSP00000009236,ENSMUSP00000013458,ENSMUSP00000015049,ENSMUSP00000015712,ENSMUSP00000019012,ENSMUSP00000019044,ENSMUSP00000019283,ENSMUSP00000019469,ENSMUSP00000020687,ENSMUSP00000020843,ENSMUSP00000020846,ENSMUSP00000020864,…	Aacs,Abcg1,Acaca,Acacb,Acly,Acot1,Acot11,Acot3,Acot4,Acpl2,Adcy6,Adcy7,Adh4,Adora1,Afmid,Alas2,Aldh1a1,Aldh3a2,Aprt,Arrb2,Atg16l2,Atp8b1,Aurka,B3galt1,B4galt5,Bco2,Bscl2,C1qa,C1qb,C1qc,Cbr1,Cd74,Ces2a,Chaf1a,Chrna4,Cidea,Cnp,Crot,Crym,Csad,Csf1r,Ctss,Cyp26a1,Cyp2a5,Cyp2b10,Cyp2b9,Cyp2c37,Cyp2c38,Cyp2c39,Cyp2c54,Cyp2c55,Cyp2c70,Cyp3a41a,Cyp4a10,Cyp4a14,Dcxr,Ddt,Decr2,Derl3,Dhcr7,Dio1,Dnajb9,Dpy19l…
GO.0044255	cellular lipid metabolic process	65	1.83e-15	ENSMUSP00000003720,ENSMUSP00000005651,ENSMUSP00000013458,ENSMUSP00000015712,ENSMUSP00000019283,ENSMUSP00000019469,ENSMUSP00000020843,ENSMUSP00000021141,ENSMUSP00000021652,ENSMUSP00000021653,ENSMUSP00000022169,ENSMUSP00000022176,ENSMUSP00000022517,ENSMUSP00000025236,ENSMUSP00000025523,ENSMUSP00000025946,ENSMUSP00000025966,ENSMUSP00000025968,ENSMUSP00000029046,ENSMUSP00000029135,ENSMUSP00000029464,…	Aacs,Acaca,Acacb,Acot1,Acot11,Acot3,Acot4,Acss2,Adh4,Aldh1a1,Aldh3a2,Bax,Bco2,Cd74,Crot,Cryl1,Csf1r,Cyp26a1,Cyp2b10,Cyp2b9,Cyp2c37,Cyp2c38,Cyp2c39,Cyp2c54,Cyp2c55,Cyp2c70,Cyp4a10,Decr2,Elovl3,Elovl5,Elovl6,Fabp5,Fam213b,Fasn,Fdps,G6pc,Gm6484,Gpam,Hao2,Hexb,Hmgcr,Hmgcs1,Idi1,Insig1,Ip6k2,Isyna1,Lpin1,Lpl,Mif,P2rx1,Pcsk9,Pik3c2a,Pmvk,Pnpla3,Por,Rdh11,Sc4mol,Sc5d,Scd1,Sesn2,Sgms2,Smpd3,Stard4,Them5,…
GO.0032787	monocarboxylic acid metabolic process	50	2.12e-15	ENSMUSP00000003720,ENSMUSP00000005651,ENSMUSP00000015712,ENSMUSP00000019044,ENSMUSP00000020843,ENSMUSP00000021652,ENSMUSP00000021653,ENSMUSP00000022268,ENSMUSP00000022378,ENSMUSP00000022517,ENSMUSP00000025482,ENSMUSP00000025946,ENSMUSP00000025966,ENSMUSP00000025968,ENSMUSP00000029135,ENSMUSP00000029464,ENSMUSP00000029794,ENSMUSP00000030724,ENSMUSP00000030935,ENSMUSP00000031445,ENSMUSP00000031583,…	Aacs,Acaca,Acacb,Acot1,Acot11,Acot3,Acot4,Acsl4,Acss2,Aldh1a1,Atp8b1,Bco2,Cd74,Crot,Cryl1,Cyp26a1,Cyp2b10,Cyp2b9,Cyp2c37,Cyp2c38,Cyp2c39,Cyp2c54,Cyp2c55,Cyp2c70,Cyp4a10,Decr2,Elovl3,Elovl5,Elovl6,Ero1l,Fam213b,Fasn,Gck,Gpam,Hao2,Lpin1,Lpl,Mif,Pdhb,Pgd,Pklr,Por,Sc4mol,Sc5d,Scd1,Sesn2,Slc22a5,Them5,Thnsl2,Ugt1a1
GO.0050896	response to stimulus	246	2e-14	ENSMUSP00000000129,ENSMUSP00000000312,ENSMUSP00000000450,ENSMUSP00000002914,ENSMUSP00000002924,ENSMUSP00000003717,ENSMUSP00000003808,ENSMUSP00000004327,ENSMUSP00000005651,ENSMUSP00000005685,ENSMUSP00000005820,ENSMUSP00000006397,ENSMUSP00000006669,ENSMUSP00000006687,ENSMUSP00000006764,ENSMUSP00000006828,ENSMUSP00000009236,ENSMUSP00000015049,ENSMUSP00000015712,ENSMUSP00000015791,ENSMUSP00000016498,…	Aacs,Abcb1a,Abcb4,Abcg1,Acaca,Acot11,Acsl3,Acsl4,Adora1,Adssl1,Aen,Ak4,Alas2,Apcs,Aplp1,Aprt,Aqp4,Arhgap11a,Arhgap26,Arhgap44,Atg16l2,Atoh8,Atp8b1,Atxn1,Aurka,Bhlha15,Bhlhe40,C1qa,C1qb,C1qc,Cadps2,Camk1d,Camk2b,Cck,Ccl5,Ccna2,Ccr3,Ccrn4l,Cd1d1,Cd36,Cd74,Cdh1,Cela1,Chaf1a,Chrna4,Cidea,Cish,Clec2h,Cmtm6,Cpeb4,Cpne2,Csf1r,Csrnp1,Ctss,Cxcl9,Cyp26a1,Cyp2a5,Cyp2b10,Cyp2b9,Cyp2c37,Cyp2c38,Cyp2c39,Cyp2c5…
GO.0044699	single-organism process	377	2.38e-14	ENSMUSP00000000129,ENSMUSP00000000312,ENSMUSP00000000450,ENSMUSP00000001716,ENSMUSP00000002914,ENSMUSP00000003717,ENSMUSP00000003720,ENSMUSP00000003808,ENSMUSP00000004327,ENSMUSP00000005685,ENSMUSP00000005820,ENSMUSP00000006136,ENSMUSP00000006397,ENSMUSP00000006565,ENSMUSP00000006669,ENSMUSP00000006817,ENSMUSP00000006828,ENSMUSP00000007738,ENSMUSP00000008179,ENSMUSP00000009236,ENSMUSP00000013458,…	Aacs,Abcb10,Abcb1a,Abcb4,Abcc3,Abcg1,Acaca,Acacb,Acly,Acot1,Acot11,Acot3,Acot4,Acpl2,Adh4,Aen,Afmid,Alas2,Aldh3a2,Amn,Ank,Aplp1,Aqp4,Arfgap3,Arhgap11a,Arhgap26,Arhgap44,Arrdc3,Asap3,Atg16l2,Atoh8,Atp8b1,Atxn1,Aurka,B3galt1,B4galt5,Bco2,Bhlha15,Bhlhe40,Bscl2,Btg2,C1qa,C1qb,C1qc,Cadps2,Camk1d,Camk2b,Capn8,Ccl5,Ccna2,Ccnb2,Ccng1,Ccr3,Ccrn4l,Cd1d1,Cd36,Cd74,Cdc20,Cdca3,Cdh1,Cela1,Cenpe,Ces2a,Chaf1a,C…
GO.0006631	fatty acid metabolic process	39	3.13e-14	ENSMUSP00000003720,ENSMUSP00000005651,ENSMUSP00000015712,ENSMUSP00000020843,ENSMUSP00000021652,ENSMUSP00000021653,ENSMUSP00000022517,ENSMUSP00000025966,ENSMUSP00000025968,ENSMUSP00000029135,ENSMUSP00000029464,ENSMUSP00000029794,ENSMUSP00000030724,ENSMUSP00000030935,ENSMUSP00000031445,ENSMUSP00000031583,ENSMUSP00000033634,ENSMUSP00000034015,ENSMUSP00000034904,ENSMUSP00000036357,ENSMUSP00000036936,…	Aacs,Acaca,Acacb,Acot1,Acot11,Acot3,Acot4,Acsl4,Acss2,Cd74,Crot,Cryl1,Cyp2b10,Cyp2b9,Cyp2c37,Cyp2c38,Cyp2c39,Cyp2c54,Cyp2c55,Cyp2c70,Cyp4a10,Decr2,Elovl3,Elovl5,Elovl6,Fam213b,Fasn,Gpam,Hao2,Lpin1,Lpl,Mif,Por,Sc4mol,Sc5d,Scd1,Sesn2,Them5,Thnsl2
GO.0019752	carboxylic acid metabolic process	63	4.57e-14	ENSMUSP00000003720,ENSMUSP00000005651,ENSMUSP00000015712,ENSMUSP00000019044,ENSMUSP00000020843,ENSMUSP00000021652,ENSMUSP00000021653,ENSMUSP00000021726,ENSMUSP00000022268,ENSMUSP00000022378,ENSMUSP00000022517,ENSMUSP00000022915,ENSMUSP00000023805,ENSMUSP00000025482,ENSMUSP00000025946,ENSMUSP00000025966,ENSMUSP00000025968,ENSMUSP00000026381,ENSMUSP00000028815,ENSMUSP00000029135,ENSMUSP00000029464,…	Aacs,Acaca,Acacb,Acot1,Acot11,Acot3,Acot4,Acsl4,Acss2,Adssl1,Afmid,Aldh1a1,Atp8b1,Bco2,Cd74,Crot,Cryl1,Csad,Cyp26a1,Cyp2b10,Cyp2b9,Cyp2c37,Cyp2c38,Cyp2c39,Cyp2c54,Cyp2c55,Cyp2c70,Cyp4a10,Decr2,Dpys,Elovl3,Elovl5,Elovl6,Ero1l,Fam213b,Fasn,Gch1,Gck,Gfpt1,Gpam,Hao2,Il1rn,Lpin1,Lpl,Me1,Mif,Npl,Oat,Padi4,Pdhb,Pgd,Pklr,Por,Sc4mol,Sc5d,Scd1,Sesn2,Slc22a5,Slc23a2,Them5,Thnsl2,Ugdh,Ugt1a1
GO.0006082	organic acid metabolic process	66	1.35e-13	ENSMUSP00000003720,ENSMUSP00000005651,ENSMUSP00000015712,ENSMUSP00000019044,ENSMUSP00000019469,ENSMUSP00000020843,ENSMUSP00000021652,ENSMUSP00000021653,ENSMUSP00000021726,ENSMUSP00000022268,ENSMUSP00000022378,ENSMUSP00000022517,ENSMUSP00000022915,ENSMUSP00000023805,ENSMUSP00000025482,ENSMUSP00000025946,ENSMUSP00000025966,ENSMUSP00000025968,ENSMUSP00000026381,ENSMUSP00000028815,ENSMUSP00000029135,…	Aacs,Acaca,Acacb,Acot1,Acot11,Acot3,Acot4,Acpl2,Acsl4,Acss2,Adssl1,Afmid,Aldh1a1,Atp8b1,Bco2,Cd74,Crot,Cryl1,Csad,Cyp26a1,Cyp2b10,Cyp2b9,Cyp2c37,Cyp2c38,Cyp2c39,Cyp2c54,Cyp2c55,Cyp2c70,Cyp4a10,Decr2,Dpys,Elovl3,Elovl5,Elovl6,Ero1l,Fam213b,Fasn,G6pc,Gch1,Gck,Gfpt1,Gpam,Hao2,Il1rn,Lpin1,Lpl,Me1,Mif,Npl,Oat,Padi4,Pdhb,Pgd,Pklr,Por,Sc4mol,Sc5d,Scd1,Sesn2,Slc22a5,Slc23a2,Sulf2,Them5,Thnsl2,Ugdh,Ugt1a1
GO.0043436	oxoacid metabolic process	65	1.35e-13	ENSMUSP00000003720,ENSMUSP00000005651,ENSMUSP00000015712,ENSMUSP00000019044,ENSMUSP00000020843,ENSMUSP00000021652,ENSMUSP00000021653,ENSMUSP00000021726,ENSMUSP00000022268,ENSMUSP00000022378,ENSMUSP00000022517,ENSMUSP00000022915,ENSMUSP00000023805,ENSMUSP00000025482,ENSMUSP00000025946,ENSMUSP00000025966,ENSMUSP00000025968,ENSMUSP00000026381,ENSMUSP00000028815,ENSMUSP00000029135,ENSMUSP00000029464,…	Aacs,Acaca,Acacb,Acot1,Acot11,Acot3,Acot4,Acpl2,Acsl4,Acss2,Adssl1,Afmid,Aldh1a1,Atp8b1,Bco2,Cd74,Crot,Cryl1,Csad,Cyp26a1,Cyp2b10,Cyp2b9,Cyp2c37,Cyp2c38,Cyp2c39,Cyp2c54,Cyp2c55,Cyp2c70,Cyp4a10,Decr2,Dpys,Elovl3,Elovl5,Elovl6,Ero1l,Fam213b,Fasn,Gch1,Gck,Gfpt1,Gpam,Hao2,Il1rn,Lpin1,Lpl,Me1,Mif,Npl,Oat,Padi4,Pdhb,Pgd,Pklr,Por,Sc4mol,Sc5d,Scd1,Sesn2,Slc22a5,Slc23a2,Sulf2,Them5,Thnsl2,Ugdh,Ugt1a1
GO.0044763	single-organism cellular process	347	4.7e-13	ENSMUSP00000000129,ENSMUSP00000000312,ENSMUSP00000000450,ENSMUSP00000001716,ENSMUSP00000002914,ENSMUSP00000003717,ENSMUSP00000003720,ENSMUSP00000003808,ENSMUSP00000003947,ENSMUSP00000004327,ENSMUSP00000005651,ENSMUSP00000005820,ENSMUSP00000006136,ENSMUSP00000006397,ENSMUSP00000006565,ENSMUSP00000006669,ENSMUSP00000006764,ENSMUSP00000006817,ENSMUSP00000006828,ENSMUSP00000007253,ENSMUSP00000009236,…	Aacs,Abcb10,Abcb1a,Abcb4,Abcc3,Abcg1,Acaca,Acacb,Acot1,Acot11,Acot3,Acot4,Acpl2,Acss2,Adh4,Aen,Afmid,Alas2,Aldh1a1,Aldh3a2,Amn,Aplp1,Aprt,Aqp4,Arfgap3,Arhgap11a,Arhgap26,Arhgap44,Asap3,Atg16l2,Atoh8,Atp8b1,Atxn1,Aurka,B3galt1,B4galt5,Bco2,Bhlha15,Bscl2,Btg2,Cadps2,Camk1d,Camk2b,Casp3,Ccl5,Ccna2,Ccnb2,Ccng1,Ccr3,Cd1d1,Cd36,Cd74,Cdc20,Cdca3,Cdh1,Cela1,Cenpe,Ces2a,Chaf1a,Chrna4,Cidea,Cish,Ckap2,Clec…
GO.0042221	response to chemical	139	1.62e-11	ENSMUSP00000000129,ENSMUSP00000000312,ENSMUSP00000000450,ENSMUSP00000003717,ENSMUSP00000003947,ENSMUSP00000004327,ENSMUSP00000005651,ENSMUSP00000005685,ENSMUSP00000005820,ENSMUSP00000006397,ENSMUSP00000006614,ENSMUSP00000006669,ENSMUSP00000006764,ENSMUSP00000006828,ENSMUSP00000009236,ENSMUSP00000010807,ENSMUSP00000015049,ENSMUSP00000015712,ENSMUSP00000016511,ENSMUSP00000019469,ENSMUSP00000020408,…	Aacs,Abcb1a,Abcb4,Abcg1,Acaca,Acsl3,Acsl4,Adcy6,Adcy7,Adssl1,Ak4,Aplp1,Aprt,Aqp4,Arrb2,Atp8b1,Aurka,Bhlha15,Btg2,Camk2b,Ccl5,Ccna2,Ccr3,Ccrn4l,Cd36,Cd74,Cdh1,Cdkn1a,Chrna4,Cidea,Cish,Cmtm6,Cpeb4,Cpne2,Creb3l2,Csf1r,Cxcl9,Cyp26a1,Cyp2a5,Cyp2b10,Cyp2b9,Cyp2c37,Cyp2c38,Cyp2c39,Cyp2c54,Cyp2c55,Cyp2c70,Dab1,Ddias,Derl3,Dnajb9,Dusp1,Ear2,Ect2,Epha2,Ephx1,Epor,Ero1l,Errfi1,Fads1,Fasn,Fcer1g,Fer,Foxa2,G6…
GO.0006950	response to stress	136	2.99e-11	ENSMUSP00000000129,ENSMUSP00000000450,ENSMUSP00000002914,ENSMUSP00000002924,ENSMUSP00000004327,ENSMUSP00000006614,ENSMUSP00000006669,ENSMUSP00000006687,ENSMUSP00000009236,ENSMUSP00000015049,ENSMUSP00000015481,ENSMUSP00000015712,ENSMUSP00000016498,ENSMUSP00000016511,ENSMUSP00000018122,ENSMUSP00000020543,ENSMUSP00000020687,ENSMUSP00000020692,ENSMUSP00000020704,ENSMUSP00000020846,ENSMUSP00000021141,…	Aacs,Acot11,Adora1,Adssl1,Aen,Alas2,Aldh1a1,Als2,Apcs,Aqp4,Atg16l2,Bax,Bhlha15,Btg2,C1qa,C1qb,C1qc,Cadps2,Camk1d,Cck,Ccnd1,Ccr3,Cd1d1,Cd36,Cd74,Cela1,Chaf1a,Chrna4,Clec2h,Cpeb4,Csf1r,Cxcl9,Ddias,Derl3,Dnajb9,Dusp1,Ect2,Eme2,Endog,Epha2,Ero1l,Esco2,Fabp5,Fbxo31,Fcer1g,Fer,Fzd7,G6pdx,Gadd45g,Gbp1,Gbp2,Gbp3,Gch1,Gpam,Gpx3,Gpx4,H2-Ab1,H2-D1,H2-K1,H2-T23,Hc,Hmga1,Hps4,Ifit1,Ifit3,Igfbp1,Il1r1,Insig1,I…
GO.0044283	small molecule biosynthetic process	39	5.42e-11	ENSMUSP00000004327,ENSMUSP00000006692,ENSMUSP00000010807,ENSMUSP00000015712,ENSMUSP00000019283,ENSMUSP00000020843,ENSMUSP00000022176,ENSMUSP00000025713,ENSMUSP00000026381,ENSMUSP00000029046,ENSMUSP00000029135,ENSMUSP00000029564,ENSMUSP00000030935,ENSMUSP00000031103,ENSMUSP00000031560,ENSMUSP00000031583,ENSMUSP00000033715,ENSMUSP00000034015,ENSMUSP00000034904,ENSMUSP00000036357,ENSMUSP00000036936,…	Acaca,Acacb,Acsl3,Acss2,Aldh1a1,Cd74,Decr2,Dhcr7,Elovl3,Elovl5,Elovl6,Fabp5,Fads1,Fam213b,Fasn,Fdps,G6pdx,Gch1,Hmgcr,Hmgcs1,Idi1,Insig1,Isyna1,Lpl,Lss,Mif,Mmab,Mvd,Nsdhl,Oat,Padi4,Pmvk,Sc4mol,Sc5d,Scd1,Sgms2,Thnsl2,Tm7sf2,Ugdh
GO.0008610	lipid biosynthetic process	41	2.47e-10	ENSMUSP00000004327,ENSMUSP00000010807,ENSMUSP00000019283,ENSMUSP00000020843,ENSMUSP00000020846,ENSMUSP00000021141,ENSMUSP00000022169,ENSMUSP00000022176,ENSMUSP00000025713,ENSMUSP00000029046,ENSMUSP00000029564,ENSMUSP00000030935,ENSMUSP00000031583,ENSMUSP00000033634,ENSMUSP00000033715,ENSMUSP00000034015,ENSMUSP00000034904,ENSMUSP00000036357,ENSMUSP00000036936,ENSMUSP00000041149,ENSMUSP00000041442,…	Acaca,Acacb,Acly,Acsl3,Acsl4,Aldh1a1,Cd74,Decr2,Dhcr7,Elovl3,Elovl5,Elovl6,Fabp5,Fads1,Fam213b,Fasn,Fdps,G6pdx,Gpam,Hexb,Hmgcr,Hmgcs1,Hsd3b5,Idi1,Insig1,Isyna1,Lpin1,Lss,Mif,Nsdhl,P2rx1,Pik3c2a,Pmvk,Pnpla3,Sc4mol,Sc5d,Scd1,Sgms2,Srebf1,Thnsl2,Tm7sf2
GO.0010033	response to organic substance	109	3.42e-10	ENSMUSP00000000129,ENSMUSP00000000312,ENSMUSP00000000450,ENSMUSP00000003947,ENSMUSP00000005651,ENSMUSP00000005685,ENSMUSP00000005820,ENSMUSP00000006397,ENSMUSP00000006614,ENSMUSP00000006764,ENSMUSP00000006828,ENSMUSP00000009236,ENSMUSP00000010807,ENSMUSP00000015049,ENSMUSP00000016511,ENSMUSP00000020543,ENSMUSP00000020692,ENSMUSP00000020704,ENSMUSP00000020843,ENSMUSP00000021141,ENSMUSP00000022176,…	Aacs,Abcg1,Acaca,Acsl3,Acsl4,Adcy6,Adcy7,Aldh1a1,Aplp1,Aprt,Aqp4,Arrb2,Aurka,Bhlha15,Btg2,Ccna2,Ccr3,Ccrn4l,Cd36,Cd74,Cdh1,Cdkn1a,Chrna4,Cidea,Cish,Cnp,Cpeb4,Creb3l2,Csf1r,Cxcl9,Cyp26a1,Cyp2a5,Cyp2b9,Ddias,Derl3,Dnajb9,Dusp1,Epha2,Ephx1,Epor,Ero1l,Errfi1,Fads1,Fasn,Fer,Foxa2,Gbp1,Gbp2,Gbp3,Gck,Gpam,Gsta2,H2-Ab1,Hba-a1,Hmgcr,Hmgcs1,Hsd3b5,Idi1,Ifit1,Igf2,Igfbp1,Igfbp2,Ildr2,Jak3,Jun,Klf10,Lcn2,Lpi…
GO.0016126	sterol biosynthetic process	14	3.57e-10	ENSMUSP00000004327,ENSMUSP00000006692,ENSMUSP00000022176,ENSMUSP00000025713,ENSMUSP00000029564,ENSMUSP00000033715,ENSMUSP00000034015,ENSMUSP00000046856,ENSMUSP00000057354,ENSMUSP00000061877,ENSMUSP00000073541,ENSMUSP00000080531,ENSMUSP00000132780,ENSMUSP00000136944	Dhcr7,Fdps,G6pdx,Hmgcr,Hmgcs1,Idi1,Insig1,Lss,Mvd,Nsdhl,Pmvk,Sc4mol,Sc5d,Tm7sf2
GO.0035634	response to stilbenoid	12	5.95e-10	ENSMUSP00000005685,ENSMUSP00000025404,ENSMUSP00000032198,ENSMUSP00000034902,ENSMUSP00000041442,ENSMUSP00000047419,ENSMUSP00000075365,ENSMUSP00000080846,ENSMUSP00000080974,ENSMUSP00000090897,ENSMUSP00000099889,ENSMUSP00000132780	Cd36,Cidea,Cyp2a5,Cyp2b9,Gsta2,Hba-a1,Hsd3b5,Idi1,Ifit3,Ly6d,Saa2,Usp18
GO.0006695	cholesterol biosynthetic process	13	6.36e-10	ENSMUSP00000004327,ENSMUSP00000006692,ENSMUSP00000022176,ENSMUSP00000025713,ENSMUSP00000029564,ENSMUSP00000033715,ENSMUSP00000046856,ENSMUSP00000057354,ENSMUSP00000061877,ENSMUSP00000073541,ENSMUSP00000080531,ENSMUSP00000132780,ENSMUSP00000136944	Dhcr7,Fdps,G6pdx,Hmgcr,Hmgcs1,Idi1,Insig1,Lss,Mvd,Nsdhl,Pmvk,Sc5d,Tm7sf2
GO.1901615	organic hydroxy compound metabolic process	39	6.48e-10	ENSMUSP00000001716,ENSMUSP00000003720,ENSMUSP00000004327,ENSMUSP00000005651,ENSMUSP00000006692,ENSMUSP00000013458,ENSMUSP00000019044,ENSMUSP00000019283,ENSMUSP00000020846,ENSMUSP00000020864,ENSMUSP00000022176,ENSMUSP00000022977,ENSMUSP00000024829,ENSMUSP00000025482,ENSMUSP00000025713,ENSMUSP00000028167,ENSMUSP00000029046,ENSMUSP00000029564,ENSMUSP00000033198,ENSMUSP00000033715,ENSMUSP00000034015,…	Abcg1,Adh4,Aldh1a1,Aldh3a2,Atp8b1,Crot,Crym,Cyp4a10,Ddt,Dhcr7,Fabp5,Fdps,G6pdx,Gch1,Gpd2,Hmgcr,Hmgcs1,Idi1,Insig1,Isyna1,Lss,Ly6e,Mvd,Nsdhl,Pcsk9,Pctp,Pmvk,Por,Ppip5k2,Rdh11,Saa1,Sc4mol,Sc5d,Sgms2,Slc22a5,Smpd3,Sqle,Srebf1,Tm7sf2
GO.0008202	steroid metabolic process	28	7.66e-10	ENSMUSP00000004327,ENSMUSP00000006692,ENSMUSP00000019469,ENSMUSP00000020846,ENSMUSP00000020864,ENSMUSP00000022176,ENSMUSP00000022977,ENSMUSP00000024829,ENSMUSP00000025236,ENSMUSP00000025482,ENSMUSP00000025713,ENSMUSP00000026462,ENSMUSP00000029564,ENSMUSP00000033715,ENSMUSP00000034015,ENSMUSP00000036936,ENSMUSP00000041442,ENSMUSP00000046856,ENSMUSP00000055757,ENSMUSP00000057354,ENSMUSP00000061877,…	Abcg1,Atp8b1,Cyp2b10,Dhcr7,Fdps,G6pc,G6pdx,Hmgcr,Hmgcs1,Hsd17b6,Hsd3b5,Idi1,Insig1,Lss,Mvd,Nsdhl,Pcsk9,Pctp,Pmvk,Saa1,Sc4mol,Sc5d,Scd1,Sqle,Srebf1,Stard4,Sult1a1,Tm7sf2
GO.0008152	metabolic process	306	1.97e-09	ENSMUSP00000000129,ENSMUSP00000000312,ENSMUSP00000000450,ENSMUSP00000001716,ENSMUSP00000002914,ENSMUSP00000003717,ENSMUSP00000003720,ENSMUSP00000004327,ENSMUSP00000005103,ENSMUSP00000005685,ENSMUSP00000005820,ENSMUSP00000006136,ENSMUSP00000006565,ENSMUSP00000006587,ENSMUSP00000006669,ENSMUSP00000006764,ENSMUSP00000006828,ENSMUSP00000007253,ENSMUSP00000008179,ENSMUSP00000009236,ENSMUSP00000013458,…	Aacs,Abcb10,Abcb1a,Abcb4,Abcc3,Abcg1,Acaca,Acacb,Acot1,Acot11,Acot3,Acot4,Adam11,Adcy6,Adcy7,Adh4,Adora1,Aen,Afmid,Agxt2l1,Alas2,Aldh1a1,Aldh3a2,Als2,Aplp1,Aprt,Arrb2,Atg16l2,Atoh8,Atp8b1,Atxn1,Aurka,B3galt1,B4galt5,Bco2,Bhlha15,Bhlhe40,Bscl2,Btg2,C1qa,C1qb,C1qc,Camk1d,Camk2b,Capn8,Casp3,Cbr1,Cck,Ccnd1,Ccrn4l,Cd74,Cdc20,Cdca3,Cdh1,Cdkn1a,Cela1,Celf2,Cenpe,Ces1e,Ces1g,Ces2a,Ces4a,Chaf1a,Chrna4,Cid…
GO.0006952	defense response	62	3.12e-09	ENSMUSP00000000129,ENSMUSP00000000450,ENSMUSP00000006687,ENSMUSP00000016498,ENSMUSP00000016511,ENSMUSP00000021141,ENSMUSP00000023486,ENSMUSP00000023775,ENSMUSP00000025181,ENSMUSP00000025523,ENSMUSP00000025797,ENSMUSP00000026381,ENSMUSP00000026571,ENSMUSP00000027178,ENSMUSP00000027291,ENSMUSP00000027639,ENSMUSP00000027744,ENSMUSP00000027824,ENSMUSP00000028233,ENSMUSP00000028288,ENSMUSP00000029018,…	Als2,Apcs,Aqp4,C1qa,C1qb,C1qc,Camk1d,Cck,Ccr3,Cd1d1,Cd36,Cd74,Cela1,Clec2h,Csf1r,Cxcl9,Fcer1g,Fer,Gbp1,Gbp2,Gbp3,Gch1,Gpam,H2-Ab1,H2-D1,H2-K1,H2-T23,Hc,Ifit1,Ifit3,Irf7,Jak3,Lcn2,Leap2,Marco,Mbl2,Mif,Mr1,Notch1,Oas1a,Orm2,Orm3,P2rx1,Padi4,Pik3c2a,Plac8,Pparg,Ptk6,Raet1d,Saa1,Saa2,Scd1,Srms,Stat1,Tap1,Tfrc,Tlr13,Trpv1,Ubd,Ugt1a1,Zap70,Zbp1
GO.0044711	single-organism biosynthetic process	65	4.69e-09	ENSMUSP00000001716,ENSMUSP00000004327,ENSMUSP00000006764,ENSMUSP00000010807,ENSMUSP00000019283,ENSMUSP00000019469,ENSMUSP00000020843,ENSMUSP00000020846,ENSMUSP00000021141,ENSMUSP00000021726,ENSMUSP00000022169,ENSMUSP00000022176,ENSMUSP00000022268,ENSMUSP00000025713,ENSMUSP00000026381,ENSMUSP00000028167,ENSMUSP00000029046,ENSMUSP00000029564,ENSMUSP00000030935,ENSMUSP00000031103,ENSMUSP00000031560,…	Acaca,Acacb,Acly,Acpl2,Acsl3,Acsl4,Adcy6,Adcy7,Adssl1,Afmid,Ak4,Alas2,Aldh1a1,Aprt,B3galt1,Cd74,Ddt,Decr2,Dhcr7,Elovl3,Elovl5,Elovl6,Fabp5,Fads1,Fam213b,Fasn,Fdps,G6pc,G6pdx,Gch1,Gfpt1,Gmppb,Gpam,Gpd2,Hexb,Hmgcr,Hmgcs1,Hsd3b5,Idi1,Insig1,Isyna1,Lpin1,Lss,Mif,Mmab,Nsdhl,Oas1a,Oat,P2rx1,Padi4,Pdhb,Pgd,Pik3c2a,Pmvk,Pnpla3,Ppp1r3c,Rp2h,Sc4mol,Sc5d,Scd1,Sgms2,Srebf1,Thnsl2,Tm7sf2,Ugdh
GO.0016125	sterol metabolic process	20	5.35e-09	ENSMUSP00000004327,ENSMUSP00000006692,ENSMUSP00000020846,ENSMUSP00000020864,ENSMUSP00000022176,ENSMUSP00000022977,ENSMUSP00000024829,ENSMUSP00000025713,ENSMUSP00000029564,ENSMUSP00000033715,ENSMUSP00000034015,ENSMUSP00000046856,ENSMUSP00000055757,ENSMUSP00000057354,ENSMUSP00000061877,ENSMUSP00000073541,ENSMUSP00000080531,ENSMUSP00000119150,ENSMUSP00000132780,ENSMUSP00000136944	Abcg1,Dhcr7,Fdps,G6pdx,Hmgcr,Hmgcs1,Idi1,Insig1,Lss,Mvd,Nsdhl,Pcsk9,Pctp,Pmvk,Saa1,Sc4mol,Sc5d,Sqle,Srebf1,Tm7sf2
GO.0055114	oxidation-reduction process	61	7.11e-09	ENSMUSP00000001507,ENSMUSP00000003720,ENSMUSP00000004327,ENSMUSP00000005685,ENSMUSP00000010807,ENSMUSP00000013458,ENSMUSP00000019469,ENSMUSP00000022176,ENSMUSP00000022268,ENSMUSP00000022317,ENSMUSP00000022977,ENSMUSP00000025713,ENSMUSP00000025946,ENSMUSP00000025966,ENSMUSP00000025968,ENSMUSP00000026144,ENSMUSP00000026462,ENSMUSP00000026537,ENSMUSP00000028010,ENSMUSP00000028160,ENSMUSP00000028167,…	Adh4,Aldh1a1,Aldh3a2,Bax,Bco2,Cbr1,Crot,Crym,Cyp26a1,Cyp2a5,Cyp2b10,Cyp2b9,Cyp2c37,Cyp2c38,Cyp2c39,Cyp2c54,Cyp2c55,Cyp2c70,Cyp3a41a,Cyp4a10,Cyp4a14,Cyp51,Dcxr,Decr2,Dhcr7,Dio1,Eci2,Fads1,Fam213a,Fam213b,Fasn,Fmo3,G6pc,G6pdx,Gpd2,Gpx3,Gpx4,Hao2,Hhipl2,Hmgcr,Hsd17b6,Hsd3b5,Htatip2,Nsdhl,Paox,Pdhb,Pgd,Phkb,Ppp1r3b,Ppp1r3c,Rdh11,Sc4mol,Sc5d,Scd1,Sdr9c7,Sesn2,Slc25a25,Sqle,Tm7sf2,Ugdh,mt-Co3
GO.0008203	cholesterol metabolic process	19	1.28e-08	ENSMUSP00000004327,ENSMUSP00000006692,ENSMUSP00000020846,ENSMUSP00000020864,ENSMUSP00000022176,ENSMUSP00000022977,ENSMUSP00000024829,ENSMUSP00000025713,ENSMUSP00000029564,ENSMUSP00000033715,ENSMUSP00000046856,ENSMUSP00000055757,ENSMUSP00000057354,ENSMUSP00000061877,ENSMUSP00000073541,ENSMUSP00000080531,ENSMUSP00000119150,ENSMUSP00000132780,ENSMUSP00000136944	Abcg1,Dhcr7,Fdps,G6pdx,Hmgcr,Hmgcs1,Idi1,Insig1,Lss,Mvd,Nsdhl,Pcsk9,Pctp,Pmvk,Saa1,Sc5d,Sqle,Srebf1,Tm7sf2
GO.0006066	alcohol metabolic process	30	1.66e-08	ENSMUSP00000004327,ENSMUSP00000006692,ENSMUSP00000013458,ENSMUSP00000019283,ENSMUSP00000020846,ENSMUSP00000020864,ENSMUSP00000022176,ENSMUSP00000022977,ENSMUSP00000024829,ENSMUSP00000025713,ENSMUSP00000028167,ENSMUSP00000029046,ENSMUSP00000029564,ENSMUSP00000033715,ENSMUSP00000034015,ENSMUSP00000043401,ENSMUSP00000046856,ENSMUSP00000055757,ENSMUSP00000057354,ENSMUSP00000061877,ENSMUSP00000069255,…	Abcg1,Adh4,Aldh1a1,Aldh3a2,Dhcr7,Fabp5,Fdps,G6pdx,Gpd2,Hmgcr,Hmgcs1,Idi1,Insig1,Isyna1,Lss,Mvd,Nsdhl,Pcsk9,Pctp,Pmvk,Ppip5k2,Rdh11,Saa1,Sc4mol,Sc5d,Sgms2,Smpd3,Sqle,Srebf1,Tm7sf2
GO.1901700	response to oxygen-containing compound	71	3.62e-08	ENSMUSP00000000129,ENSMUSP00000000312,ENSMUSP00000000450,ENSMUSP00000003947,ENSMUSP00000005651,ENSMUSP00000006764,ENSMUSP00000006828,ENSMUSP00000010807,ENSMUSP00000015481,ENSMUSP00000016511,ENSMUSP00000020543,ENSMUSP00000020692,ENSMUSP00000020704,ENSMUSP00000020843,ENSMUSP00000021141,ENSMUSP00000022176,ENSMUSP00000023352,ENSMUSP00000023486,ENSMUSP00000023829,ENSMUSP00000023849,ENSMUSP00000025025,…	Aacs,Acaca,Adcy6,Adcy7,Aldh1a1,Aplp1,Aprt,Aurka,Bax,Btg2,Casp3,Ccna2,Ccnd1,Ccrn4l,Cd36,Cdh1,Cdkn1a,Cnp,Cpeb4,Cxcl9,Cyp26a1,Ddias,Dusp1,Ect2,Endog,Errfi1,Fads1,Fer,Gbp2,Gch1,Gck,Gpam,H2-Ab1,Hmgcr,Hmgcs1,Id1,Igf2,Igfbp1,Igfbp2,Il1r1,Il1rn,Ildr2,Klf10,Lcn2,Lpin1,Mest,Mgmt,Mt1,Notch1,Nqo1,Ntrk2,P2rx1,Pcsk9,Pfkfb1,Pmvk,Por,Pparg,Prkdc,Ptk6,Raet1d,Serpina3g,Sesn2,Socs3,Sort1,Stap1,Stat1,Tfrc,Trib3,Trp5…
GO.0002376	immune system process	83	4.09e-08	ENSMUSP00000000129,ENSMUSP00000000450,ENSMUSP00000004327,ENSMUSP00000006614,ENSMUSP00000016498,ENSMUSP00000016511,ENSMUSP00000021458,ENSMUSP00000021903,ENSMUSP00000022613,ENSMUSP00000023486,ENSMUSP00000025523,ENSMUSP00000025797,ENSMUSP00000026381,ENSMUSP00000026571,ENSMUSP00000027291,ENSMUSP00000027639,ENSMUSP00000027744,ENSMUSP00000027824,ENSMUSP00000028233,ENSMUSP00000028288,ENSMUSP00000029018,…	Alas2,Apcs,Aqp4,Bax,C1qa,C1qb,C1qc,Casp3,Ccl5,Ccnb2,Cd1d1,Cd300e,Cd36,Cd74,Chrna4,Crip2,Csf1r,Ctss,Cxcl9,Ddias,Egr1,Epha2,Esco2,Fcer1g,Fer,Fzd7,G6pdx,Gadd45g,Gbp1,Gbp2,Gbp3,Gch1,Gpam,H2-Ab1,H2-Q6,H2-T23,H28,Hbb-b2,Hc,Ifit1,Ifit3,Il1rn,Irf7,Itgal,Jak3,Jun,Klf1,Lcn2,Lst1,Ly6d,Marco,Mbl2,Mfsd6,Mif,Mr1,Notch1,Oas1a,Onecut1,Padi4,Pik3c2a,Pkn1,Plcl2,Pld4,Pparg,Ptk6,Raet1d,Serpina3g,Smpd3,Spnb1,Srms,Sta…
GO.0009605	response to external stimulus	86	4.92e-08	ENSMUSP00000000129,ENSMUSP00000000450,ENSMUSP00000003947,ENSMUSP00000005651,ENSMUSP00000006614,ENSMUSP00000015481,ENSMUSP00000018122,ENSMUSP00000019469,ENSMUSP00000020024,ENSMUSP00000020543,ENSMUSP00000020692,ENSMUSP00000021726,ENSMUSP00000022176,ENSMUSP00000022971,ENSMUSP00000023486,ENSMUSP00000023829,ENSMUSP00000023849,ENSMUSP00000025181,ENSMUSP00000025523,ENSMUSP00000025797,ENSMUSP00000025956,…	Aacs,Acsl3,Acsl4,Adora1,Adssl1,Atg16l2,Bhlha15,Bhlhe40,Btg2,Cadps2,Casp3,Cck,Ccl5,Ccnd1,Ccr3,Ccrn4l,Cd36,Cdkn1a,Cmtm6,Cnp,Cpeb4,Csf1r,Cxcl9,Ear2,Egr1,Endog,Epha2,Fabp7,Fcer1g,Fer,Foxa2,G6pc,Gbp1,Gbp2,Gbp3,Gch1,Gnat2,Gpam,Gpr98,H2-Ab1,H2-K1,H2-T23,Hmgcr,Hmgcs1,Ifi27l2a,Ifit1,Ifit3,Igfbp2,Il1rn,Klf10,Leap2,Mbl2,Mgmt,Mif,Mr1,Myc,Notch1,Nqo1,Oas1a,Pcsk9,Pde6c,Pfkfb1,Pik3c2a,Pklr,Plac8,Por,Pparg,Raet1…
GO.0045087	innate immune response	36	4.92e-08	ENSMUSP00000000129,ENSMUSP00000016498,ENSMUSP00000016511,ENSMUSP00000025523,ENSMUSP00000025797,ENSMUSP00000026381,ENSMUSP00000026571,ENSMUSP00000027291,ENSMUSP00000027639,ENSMUSP00000027744,ENSMUSP00000027824,ENSMUSP00000028233,ENSMUSP00000029018,ENSMUSP00000029717,ENSMUSP00000029935,ENSMUSP00000029936,ENSMUSP00000035808,ENSMUSP00000036747,ENSMUSP00000039600,ENSMUSP00000040246,ENSMUSP00000041008,…	Apcs,Aqp4,C1qa,C1qb,C1qc,Ccl5,Cd1d1,Csf1r,Fcer1g,Fer,Gbp1,Gbp2,Gbp3,Gch1,H2-Ab1,Hc,Ifit1,Ifit3,Irf7,Jak3,Lcn2,Marco,Mbl2,Mif,Mr1,Oas1a,Padi4,Pik3c2a,Ptk6,Raet1d,Srms,Stat1,Tlr13,Ubd,Zap70,Zbp1
GO.0070887	cellular response to chemical stimulus	90	8.37e-08	ENSMUSP00000000129,ENSMUSP00000000312,ENSMUSP00000003947,ENSMUSP00000004327,ENSMUSP00000005651,ENSMUSP00000005820,ENSMUSP00000006397,ENSMUSP00000006614,ENSMUSP00000006669,ENSMUSP00000006764,ENSMUSP00000006828,ENSMUSP00000009236,ENSMUSP00000015481,ENSMUSP00000016511,ENSMUSP00000020408,ENSMUSP00000020543,ENSMUSP00000020704,ENSMUSP00000020843,ENSMUSP00000021726,ENSMUSP00000022378,ENSMUSP00000022971,…	Aacs,Acaca,Adcy6,Adcy7,Adssl1,Aplp1,Aprt,Aqp4,Arrb2,Bax,Bhlha15,Ccl5,Ccnd1,Ccr3,Cd36,Cd74,Cdh1,Cish,Cpeb4,Cpne2,Creb3l2,Csf1r,Cxcl9,Cyp26a1,Cyp2b10,Cyp2b9,Cyp2c37,Cyp2c38,Cyp2c39,Cyp2c54,Cyp2c55,Cyp2c70,Ddias,Derl3,Dusp1,Ect2,Endog,Epha2,Epor,Ero1l,Errfi1,Fasn,Fcer1g,Fer,Foxa2,G6pdx,Gbp1,Gbp2,Gbp3,Gpr98,H2-Ab1,Hmgcs1,Ifit1,Igf2,Igfbp1,Igfbp2,Jak3,Jun,Klf10,Lcn2,Lpin1,Mdm2,Megf8,Mgmt,Mt1,Myc,Notch…
GO.0048002	antigen processing and presentation of peptide antigen	12	1.05e-07	ENSMUSP00000025181,ENSMUSP00000027744,ENSMUSP00000041008,ENSMUSP00000078875,ENSMUSP00000093471,ENSMUSP00000095171,ENSMUSP00000099739,ENSMUSP00000109511,ENSMUSP00000109870,ENSMUSP00000112006,ENSMUSP00000128401,ENSMUSP00000134570	Cd74,Ctss,Fcer1g,H2-Ab1,H2-D1,H2-DMb1,H2-K1,H2-Q6,H2-T23,Mr1,Raet1d,Tap1
GO.0001676	long-chain fatty acid metabolic process	15	1.56e-07	ENSMUSP00000021652,ENSMUSP00000021653,ENSMUSP00000025966,ENSMUSP00000025968,ENSMUSP00000033634,ENSMUSP00000044722,ENSMUSP00000045291,ENSMUSP00000045362,ENSMUSP00000048284,ENSMUSP00000060584,ENSMUSP00000061126,ENSMUSP00000071351,ENSMUSP00000072264,ENSMUSP00000080846,ENSMUSP00000126448	Acot1,Acot3,Acot4,Acsl3,Acsl4,Cyp2b10,Cyp2b9,Cyp2c37,Cyp2c38,Cyp2c39,Cyp2c54,Cyp2c55,Cyp2c70,Cyp4a10,Elovl6
GO.0006955	immune response	51	1.56e-07	ENSMUSP00000000129,ENSMUSP00000016498,ENSMUSP00000016511,ENSMUSP00000021903,ENSMUSP00000025181,ENSMUSP00000025523,ENSMUSP00000025797,ENSMUSP00000026381,ENSMUSP00000026571,ENSMUSP00000027291,ENSMUSP00000027639,ENSMUSP00000027744,ENSMUSP00000027824,ENSMUSP00000028233,ENSMUSP00000028288,ENSMUSP00000029018,ENSMUSP00000029717,ENSMUSP00000029935,ENSMUSP00000029936,ENSMUSP00000035808,ENSMUSP00000036747,…	Apcs,Aqp4,C1qa,C1qb,C1qc,Ccl5,Cd1d1,Cd74,Csf1r,Ctss,Cxcl9,Fcer1g,Fer,Gadd45g,Gbp1,Gbp2,Gbp3,Gch1,H2-Ab1,H2-D1,H2-DMb1,H2-K1,H2-Q6,H2-T23,H28,Hc,Ifit1,Ifit3,Il1rn,Irf7,Itgal,Jak3,Lcn2,Lst1,Marco,Mbl2,Mif,Mr1,Notch1,Oas1a,Padi4,Pik3c2a,Plcl2,Ptk6,Raet1d,Srms,Stat1,Tlr13,Ubd,Zap70,Zbp1
GO.0006633	fatty acid biosynthetic process	18	2.01e-07	ENSMUSP00000010807,ENSMUSP00000015712,ENSMUSP00000020843,ENSMUSP00000029135,ENSMUSP00000030935,ENSMUSP00000031583,ENSMUSP00000034015,ENSMUSP00000034904,ENSMUSP00000036357,ENSMUSP00000036936,ENSMUSP00000041149,ENSMUSP00000045291,ENSMUSP00000045621,ENSMUSP00000052872,ENSMUSP00000057354,ENSMUSP00000071351,ENSMUSP00000073861,ENSMUSP00000095171	Acaca,Acacb,Acsl3,Acss2,Cd74,Decr2,Elovl3,Elovl5,Elovl6,Fads1,Fam213b,Fasn,Lpl,Mif,Sc4mol,Sc5d,Scd1,Thnsl2
GO.0046165	alcohol biosynthetic process	17	2.59e-07	ENSMUSP00000004327,ENSMUSP00000006692,ENSMUSP00000019283,ENSMUSP00000022176,ENSMUSP00000025713,ENSMUSP00000029046,ENSMUSP00000029564,ENSMUSP00000033715,ENSMUSP00000034015,ENSMUSP00000046856,ENSMUSP00000057354,ENSMUSP00000061877,ENSMUSP00000073541,ENSMUSP00000080531,ENSMUSP00000087713,ENSMUSP00000132780,ENSMUSP00000136944	Dhcr7,Fabp5,Fdps,G6pdx,Hmgcr,Hmgcs1,Idi1,Insig1,Isyna1,Lss,Mvd,Nsdhl,Pmvk,Sc4mol,Sc5d,Sgms2,Tm7sf2
GO.0033559	unsaturated fatty acid metabolic process	16	3.08e-07	ENSMUSP00000025966,ENSMUSP00000025968,ENSMUSP00000030935,ENSMUSP00000034904,ENSMUSP00000036357,ENSMUSP00000036936,ENSMUSP00000041149,ENSMUSP00000044722,ENSMUSP00000045362,ENSMUSP00000045621,ENSMUSP00000048284,ENSMUSP00000060584,ENSMUSP00000061126,ENSMUSP00000072264,ENSMUSP00000080846,ENSMUSP00000095171	Cd74,Cyp2b10,Cyp2b9,Cyp2c37,Cyp2c38,Cyp2c39,Cyp2c54,Cyp2c55,Cyp2c70,Cyp4a10,Decr2,Elovl3,Elovl5,Fam213b,Mif,Scd1
GO.0042493	response to drug	36	3.08e-07	ENSMUSP00000003717,ENSMUSP00000005651,ENSMUSP00000015712,ENSMUSP00000020846,ENSMUSP00000021726,ENSMUSP00000022971,ENSMUSP00000023486,ENSMUSP00000023829,ENSMUSP00000025482,ENSMUSP00000025966,ENSMUSP00000025968,ENSMUSP00000031445,ENSMUSP00000033093,ENSMUSP00000034808,ENSMUSP00000039600,ENSMUSP00000041204,ENSMUSP00000044722,ENSMUSP00000045362,ENSMUSP00000046610,ENSMUSP00000048284,ENSMUSP00000053962,…	Aacs,Abcb1a,Abcb4,Adssl1,Ak4,Aldh1a1,Atp8b1,Bax,Casp3,Ccl5,Ccnd1,Cdkn1a,Cyp2b10,Cyp2b9,Cyp2c37,Cyp2c38,Cyp2c39,Cyp2c54,Cyp2c55,Cyp2c70,Dab1,Egr1,Hmgcs1,Igfbp2,Il1rn,Jun,Lcn2,Lpl,Mgmt,Myc,Nnmt,Por,Socs3,Srebf1,Tfrc,Ugt1a1
GO.0010243	response to organonitrogen compound	46	8.32e-07	ENSMUSP00000000129,ENSMUSP00000000312,ENSMUSP00000000450,ENSMUSP00000005651,ENSMUSP00000006764,ENSMUSP00000006828,ENSMUSP00000010807,ENSMUSP00000018710,ENSMUSP00000020543,ENSMUSP00000020692,ENSMUSP00000020704,ENSMUSP00000021141,ENSMUSP00000022971,ENSMUSP00000023352,ENSMUSP00000023829,ENSMUSP00000025025,ENSMUSP00000028288,ENSMUSP00000029270,ENSMUSP00000030724,ENSMUSP00000030811,ENSMUSP00000031445,…	Aacs,Adcy6,Aplp1,Aprt,Bax,Btg2,Casp3,Ccl5,Ccna2,Ccnd1,Cdh1,Cdkn1a,Chrna4,Cpeb4,Dusp1,Errfi1,Fads1,Fer,H2-Ab1,Hmgcs1,Id1,Igf2,Igfbp1,Il1rn,Jun,Klf10,Lpin1,Mgmt,Myc,Nnmt,Notch1,Ntrk2,P2rx1,Pcsk9,Pfkfb1,Por,Pparg,Prkdc,Serpina3g,Sesn2,Slc2a4,Socs3,Sort1,Stat1,Trib3,Ufl1
GO.0071704	organic substance metabolic process	269	8.97e-07	ENSMUSP00000000129,ENSMUSP00000000312,ENSMUSP00000000450,ENSMUSP00000001716,ENSMUSP00000002914,ENSMUSP00000003720,ENSMUSP00000004327,ENSMUSP00000005103,ENSMUSP00000005651,ENSMUSP00000005820,ENSMUSP00000006136,ENSMUSP00000006565,ENSMUSP00000006587,ENSMUSP00000006669,ENSMUSP00000006764,ENSMUSP00000006828,ENSMUSP00000007253,ENSMUSP00000008179,ENSMUSP00000009236,ENSMUSP00000013458,ENSMUSP00000015049,…	Aacs,Abcg1,Acaca,Acacb,Acot1,Acot11,Acot3,Acot4,Acpl2,Adam11,Adcy6,Adcy7,Adh4,Adora1,Aen,Afmid,Alas2,Aldh1a1,Aldh3a2,Als2,Aplp1,Aprt,Arrb2,Atg16l2,Atoh8,Atp8b1,Atxn1,Aurka,B3galt1,B4galt5,Bax,Bco2,Bhlha15,Bhlhe40,Bscl2,Btg2,C1qa,C1qb,C1qc,Camk1d,Camk2b,Capn8,Casp3,Cbr1,Cck,Ccnd1,Ccrn4l,Cd74,Cdc20,Cdca3,Cdh1,Cdkn1a,Cela1,Celf2,Ces2a,Chaf1a,Chrna4,Cidea,Cish,Cnp,Creb3l2,Crot,Cryl1,Crym,Csad,Csf1r,C…
GO.0044238	primary metabolic process	262	1.3e-06	ENSMUSP00000000129,ENSMUSP00000000312,ENSMUSP00000000450,ENSMUSP00000002914,ENSMUSP00000003720,ENSMUSP00000004327,ENSMUSP00000005103,ENSMUSP00000005651,ENSMUSP00000005820,ENSMUSP00000006136,ENSMUSP00000006565,ENSMUSP00000006587,ENSMUSP00000006669,ENSMUSP00000006764,ENSMUSP00000006828,ENSMUSP00000007253,ENSMUSP00000008179,ENSMUSP00000009236,ENSMUSP00000013458,ENSMUSP00000015049,ENSMUSP00000015712,…	Aacs,Abcg1,Acaca,Acacb,Acot1,Acot11,Acot3,Acot4,Acpl2,Adam11,Adcy6,Adcy7,Adh4,Adora1,Aen,Afmid,Alas2,Aldh1a1,Aldh3a2,Aplp1,Aprt,Arrb2,Atg16l2,Atoh8,Atp8b1,Atxn1,Aurka,B3galt1,B4galt5,Bax,Bco2,Bhlha15,Bhlhe40,Bscl2,Btg2,C1qa,C1qb,C1qc,Camk1d,Camk2b,Capn8,Casp3,Cck,Ccl5,Ccnd1,Ccrn4l,Cd74,Cdc20,Cdca3,Cdh1,Cdkn1a,Cela1,Celf2,Ces2a,Chaf1a,Chrna4,Cidea,Cish,Cnp,Creb3l2,Crot,Cryl1,Csad,Csf1r,Csrnp1,Ctss…
GO.0014070	response to organic cyclic compound	51	1.63e-06	ENSMUSP00000000312,ENSMUSP00000003947,ENSMUSP00000005685,ENSMUSP00000005820,ENSMUSP00000006828,ENSMUSP00000010807,ENSMUSP00000015481,ENSMUSP00000020692,ENSMUSP00000020846,ENSMUSP00000021141,ENSMUSP00000023829,ENSMUSP00000025025,ENSMUSP00000025404,ENSMUSP00000028288,ENSMUSP00000028997,ENSMUSP00000029270,ENSMUSP00000029564,ENSMUSP00000030811,ENSMUSP00000031445,ENSMUSP00000032198,ENSMUSP00000032825,…	Aacs,Acsl3,Adcy6,Aldh1a1,Aplp1,Aurka,Bax,Btg2,Casp3,Ccna2,Ccnd1,Cd36,Cdh1,Cdkn1a,Chrna4,Cidea,Cyp2a5,Cyp2b9,Dusp1,Endog,Ephx1,Errfi1,Fads1,Gsta2,H2-Ab1,Hba-a1,Hmgcs1,Hsd3b5,Id1,Idi1,Ifit3,Igfbp2,Jun,Ly6d,Mfge8,Mgmt,Notch1,Nqo1,Nr1i3,P2rx1,P2ry13,Pfkfb1,Pmvk,Raet1d,Saa2,Socs3,Srebf1,Stat1,Trpv1,Ugt1a1,Usp18
GO.0002682	regulation of immune system process	61	1.98e-06	ENSMUSP00000000129,ENSMUSP00000000450,ENSMUSP00000002924,ENSMUSP00000006687,ENSMUSP00000022317,ENSMUSP00000022971,ENSMUSP00000023352,ENSMUSP00000023829,ENSMUSP00000025181,ENSMUSP00000025523,ENSMUSP00000025797,ENSMUSP00000026571,ENSMUSP00000027291,ENSMUSP00000027824,ENSMUSP00000028233,ENSMUSP00000028288,ENSMUSP00000029018,ENSMUSP00000029717,ENSMUSP00000031171,ENSMUSP00000033093,ENSMUSP00000035404,…	Adora1,Apcs,Arrb2,Bax,C1qa,C1qb,C1qc,Camk1d,Casp3,Ccl5,Cd1d1,Cd36,Cd74,Cdkn1a,Csf1r,Cxcl9,Fam213a,Fcer1g,Fer,Gpam,H2-Ab1,H2-D1,H2-K1,H2-T23,Hbb-b2,Hc,Igf2,Igfbp2,Irf7,Itgal,Jak3,Jun,Klf10,Lst1,Mbl2,Mif,Mrps10,Myc,Notch1,Orm2,Orm3,Pkn1,Plcl2,Plvap,Pparg,Prkdc,Raet1d,Stap1,Stk10,Susd4,Tap1,Themis,Tlr13,Tmem39a,Tnik,Trim30a,Tsc22d3,Vtcn1,Zap70,Zbp1,Zfp36
GO.0006637	acyl-CoA metabolic process	13	1.98e-06	ENSMUSP00000006692,ENSMUSP00000020843,ENSMUSP00000021652,ENSMUSP00000021653,ENSMUSP00000022268,ENSMUSP00000029135,ENSMUSP00000029564,ENSMUSP00000029794,ENSMUSP00000031583,ENSMUSP00000052872,ENSMUSP00000057635,ENSMUSP00000103012,ENSMUSP00000126448	Acaca,Acacb,Acly,Acot1,Acot3,Acot4,Acss2,Fasn,Gpam,Mvd,Pdhb,Pmvk,Them5
GO.0009991	response to extracellular stimulus	36	1.98e-06	ENSMUSP00000000450,ENSMUSP00000003947,ENSMUSP00000005651,ENSMUSP00000018122,ENSMUSP00000019469,ENSMUSP00000020543,ENSMUSP00000021726,ENSMUSP00000022176,ENSMUSP00000023486,ENSMUSP00000023829,ENSMUSP00000023849,ENSMUSP00000028160,ENSMUSP00000029865,ENSMUSP00000031445,ENSMUSP00000033634,ENSMUSP00000035120,ENSMUSP00000039600,ENSMUSP00000045291,ENSMUSP00000045918,ENSMUSP00000046610,ENSMUSP00000053962,…	Aacs,Acsl3,Acsl4,Adssl1,Atg16l2,Bhlha15,Cadps2,Cck,Ccl5,Ccnd1,Ccrn4l,Cdkn1a,Cpeb4,Egr1,Foxa2,G6pc,Hmgcr,Hmgcs1,Igfbp2,Il1rn,Jun,Klf10,Lcn2,Mgmt,Nqo1,Pcsk9,Pfkfb1,Por,Pparg,Slc25a25,Socs3,Tfrc,Trp53inp1,Trpv1,Ugt1a1,Zfp36
GO.0009987	cellular process	373	1.99e-06	ENSMUSP00000000129,ENSMUSP00000000312,ENSMUSP00000000450,ENSMUSP00000001716,ENSMUSP00000002914,ENSMUSP00000002924,ENSMUSP00000003717,ENSMUSP00000003720,ENSMUSP00000003808,ENSMUSP00000003947,ENSMUSP00000004327,ENSMUSP00000005103,ENSMUSP00000006136,ENSMUSP00000006397,ENSMUSP00000006587,ENSMUSP00000006669,ENSMUSP00000006817,ENSMUSP00000006828,ENSMUSP00000007253,ENSMUSP00000008179,ENSMUSP00000009236,…	Aacs,Abcb10,Abcb1a,Abcb4,Abcc3,Abcg1,Acaca,Acacb,Acot1,Acot11,Acot3,Acot4,Adh4,Aen,Afmid,Alas2,Aldh3a2,Amn,Apcs,Aplp1,Aqp4,Arfgap3,Arhgap11a,Arhgap26,Arhgap44,Asap3,Atg16l2,Atoh8,Atp8b1,Atxn1,Aurka,B3galt1,B4galt5,Bco2,Bhlha15,Bhlhe40,Bscl2,Btg2,Cadps2,Camk1d,Camk2b,Ccl5,Ccna2,Ccnb2,Ccng1,Ccr3,Ccrn4l,Cd1d1,Cd36,Cd74,Cdca3,Cdh1,Ceacam2,Cela1,Celf2,Cenpe,Ces2a,Chaf1a,Chrna4,Cidea,Cish,Ckap2,Clec2h,…
GO.1901698	response to nitrogen compound	48	3.2e-06	ENSMUSP00000000129,ENSMUSP00000000312,ENSMUSP00000000450,ENSMUSP00000005651,ENSMUSP00000006764,ENSMUSP00000006828,ENSMUSP00000010807,ENSMUSP00000018710,ENSMUSP00000020543,ENSMUSP00000020692,ENSMUSP00000020704,ENSMUSP00000021141,ENSMUSP00000022971,ENSMUSP00000023352,ENSMUSP00000023829,ENSMUSP00000025025,ENSMUSP00000027241,ENSMUSP00000028288,ENSMUSP00000029270,ENSMUSP00000030724,ENSMUSP00000030811,…	Aacs,Adcy6,Aplp1,Aprt,Bax,Btg2,Casp3,Ccl5,Ccna2,Ccnd1,Cdh1,Cdkn1a,Chrna4,Cpeb4,Dusp1,Errfi1,Fads1,Fer,H2-Ab1,Hmgcs1,Id1,Igf2,Igfbp1,Il1r1,Il1rn,Jun,Klf10,Lpin1,Mgmt,Myc,Nnmt,Notch1,Ntrk2,P2rx1,Pcsk9,Pfkfb1,Por,Pparg,Prkdc,Raet1d,Serpina3g,Sesn2,Slc2a4,Socs3,Sort1,Stat1,Trib3,Ufl1
GO.0031667	response to nutrient levels	34	4.51e-06	ENSMUSP00000000450,ENSMUSP00000003947,ENSMUSP00000005651,ENSMUSP00000018122,ENSMUSP00000019469,ENSMUSP00000020543,ENSMUSP00000021726,ENSMUSP00000022176,ENSMUSP00000023486,ENSMUSP00000028160,ENSMUSP00000029865,ENSMUSP00000031445,ENSMUSP00000033634,ENSMUSP00000035120,ENSMUSP00000039600,ENSMUSP00000045291,ENSMUSP00000045918,ENSMUSP00000046610,ENSMUSP00000053962,ENSMUSP00000054270,ENSMUSP00000055493,…	Aacs,Acsl3,Acsl4,Adssl1,Atg16l2,Bhlha15,Cadps2,Cck,Ccl5,Ccnd1,Cpeb4,Egr1,Foxa2,G6pc,Hmgcr,Hmgcs1,Igfbp2,Il1rn,Jun,Klf10,Lcn2,Mgmt,Nqo1,Pcsk9,Pfkfb1,Por,Pparg,Slc25a25,Socs3,Tfrc,Trp53inp1,Trpv1,Ugt1a1,Zfp36
GO.0019373	epoxygenase P450 pathway	8	4.91e-06	ENSMUSP00000025966,ENSMUSP00000025968,ENSMUSP00000044722,ENSMUSP00000045362,ENSMUSP00000048284,ENSMUSP00000060584,ENSMUSP00000072264,ENSMUSP00000080846	Cyp2b10,Cyp2b9,Cyp2c37,Cyp2c38,Cyp2c39,Cyp2c54,Cyp2c55,Cyp2c70
GO.0019882	antigen processing and presentation	13	5.34e-06	ENSMUSP00000025181,ENSMUSP00000027744,ENSMUSP00000029717,ENSMUSP00000041008,ENSMUSP00000078875,ENSMUSP00000093471,ENSMUSP00000095171,ENSMUSP00000099739,ENSMUSP00000109511,ENSMUSP00000109870,ENSMUSP00000112006,ENSMUSP00000128401,ENSMUSP00000134570	Cd1d1,Cd74,Ctss,Fcer1g,H2-Ab1,H2-D1,H2-DMb1,H2-K1,H2-Q6,H2-T23,Mr1,Raet1d,Tap1
GO.0072330	monocarboxylic acid biosynthetic process	19	5.34e-06	ENSMUSP00000010807,ENSMUSP00000015712,ENSMUSP00000020843,ENSMUSP00000029135,ENSMUSP00000030935,ENSMUSP00000031583,ENSMUSP00000034015,ENSMUSP00000034904,ENSMUSP00000036357,ENSMUSP00000036936,ENSMUSP00000041149,ENSMUSP00000045291,ENSMUSP00000045621,ENSMUSP00000052872,ENSMUSP00000057354,ENSMUSP00000071351,ENSMUSP00000073861,ENSMUSP00000084918,ENSMUSP00000095171	Acaca,Acacb,Acsl3,Acss2,Aldh1a1,Cd74,Decr2,Elovl3,Elovl5,Elovl6,Fads1,Fam213b,Fasn,Lpl,Mif,Sc4mol,Sc5d,Scd1,Thnsl2
GO.0006694	steroid biosynthetic process	15	9.12e-06	ENSMUSP00000004327,ENSMUSP00000006692,ENSMUSP00000022176,ENSMUSP00000025713,ENSMUSP00000029564,ENSMUSP00000033715,ENSMUSP00000034015,ENSMUSP00000041442,ENSMUSP00000046856,ENSMUSP00000057354,ENSMUSP00000061877,ENSMUSP00000073541,ENSMUSP00000080531,ENSMUSP00000132780,ENSMUSP00000136944	Dhcr7,Fdps,G6pdx,Hmgcr,Hmgcs1,Hsd3b5,Idi1,Insig1,Lss,Mvd,Nsdhl,Pmvk,Sc4mol,Sc5d,Tm7sf2
GO.0048518	positive regulation of biological process	186	1.06e-05	ENSMUSP00000000129,ENSMUSP00000000312,ENSMUSP00000000450,ENSMUSP00000002924,ENSMUSP00000003808,ENSMUSP00000003947,ENSMUSP00000005820,ENSMUSP00000006614,ENSMUSP00000006669,ENSMUSP00000006692,ENSMUSP00000007253,ENSMUSP00000008179,ENSMUSP00000015712,ENSMUSP00000016511,ENSMUSP00000018122,ENSMUSP00000019044,ENSMUSP00000020408,ENSMUSP00000020692,ENSMUSP00000020704,ENSMUSP00000020846,ENSMUSP00000021141,…	Aacs,Abcg1,Acacb,Acpl2,Acsl3,Acsl4,Adcy7,Adora1,Aldh1a1,Als2,Arfgap3,Arhgap11a,Arhgap26,Arhgap44,Armcx3,Arrdc3,Asap3,Atoh8,Atxn1,Aurka,Bax,Bhlha15,Btg2,C1qa,C1qb,C1qc,Cadps2,Camk1d,Camk2b,Casp3,Cck,Ccl5,Ccnd1,Ccr3,Ccrn4l,Cd1d1,Cd36,Cd74,Cdh1,Cdkn1a,Cela1,Cenpe,Cidea,Ckap2,Creb3l2,Crip2,Csrnp1,Ctss,Cxcl9,Dab1,Dbf4,Dedd2,Dmbt1,Dusp1,Ect2,Eda2r,Egr1,Enc1,Epha2,Espl1,Fbxo18,Fbxo31,Fcer1g,Fer,Foxa2,Fz…
GO.0008150	biological_process	394	1.29e-05	ENSMUSP00000000129,ENSMUSP00000000312,ENSMUSP00000000450,ENSMUSP00000001716,ENSMUSP00000002914,ENSMUSP00000002924,ENSMUSP00000003717,ENSMUSP00000003720,ENSMUSP00000003808,ENSMUSP00000004327,ENSMUSP00000005103,ENSMUSP00000005685,ENSMUSP00000006136,ENSMUSP00000006397,ENSMUSP00000006587,ENSMUSP00000006669,ENSMUSP00000006687,ENSMUSP00000006817,ENSMUSP00000006828,ENSMUSP00000007738,ENSMUSP00000008179,…	Aacs,Abcb10,Abcb1a,Abcb4,Abcc3,Abcg1,Acaca,Acacb,Acot1,Acot11,Acot3,Acot4,Adam11,Adh4,Aen,Afmid,Agxt2l1,Alas2,Aldh3a2,Amn,Ank,Aplp1,Aqp4,Arfgap3,Arhgap11a,Arhgap26,Arhgap44,Armcx3,Arrdc3,Asap3,Atg16l2,Atoh8,Atp8b1,Atxn1,B3galt1,B4galt5,Bco2,Bhlha15,Bhlhe40,Bscl2,C1qa,C1qb,C1qc,Cadps2,Camk1d,Camk2b,Capn8,Ccl5,Ccnb2,Ccng1,Ccr3,Ccrn4l,Cd1d1,Cd300e,Cd36,Cd74,Cdca3,Cdh1,Ceacam2,Celf2,Cenpe,Ces1e,Ces1g…
GO.1901617	organic hydroxy compound biosynthetic process	19	1.43e-05	ENSMUSP00000001716,ENSMUSP00000004327,ENSMUSP00000006692,ENSMUSP00000019283,ENSMUSP00000022176,ENSMUSP00000025713,ENSMUSP00000029046,ENSMUSP00000029564,ENSMUSP00000033715,ENSMUSP00000034015,ENSMUSP00000046856,ENSMUSP00000057354,ENSMUSP00000061877,ENSMUSP00000073541,ENSMUSP00000080531,ENSMUSP00000087405,ENSMUSP00000087713,ENSMUSP00000132780,ENSMUSP00000136944	Ddt,Dhcr7,Fabp5,Fdps,G6pdx,Gch1,Hmgcr,Hmgcs1,Idi1,Insig1,Isyna1,Lss,Mvd,Nsdhl,Pmvk,Sc4mol,Sc5d,Sgms2,Tm7sf2
GO.0048522	positive regulation of cellular process	166	1.63e-05	ENSMUSP00000000129,ENSMUSP00000000312,ENSMUSP00000000450,ENSMUSP00000002924,ENSMUSP00000003808,ENSMUSP00000003947,ENSMUSP00000005651,ENSMUSP00000005820,ENSMUSP00000006614,ENSMUSP00000006669,ENSMUSP00000006692,ENSMUSP00000007253,ENSMUSP00000008179,ENSMUSP00000015712,ENSMUSP00000016511,ENSMUSP00000018122,ENSMUSP00000020408,ENSMUSP00000020692,ENSMUSP00000020704,ENSMUSP00000020846,ENSMUSP00000021141,…	Aacs,Acpl2,Acsl3,Acsl4,Adcy7,Adora1,Aldh1a1,Als2,Arhgef39,Armcx3,Arrdc3,Atoh8,Atxn1,Aurka,Bax,Bhlha15,Btg2,Cadps2,Camk1d,Camk2b,Casp3,Cck,Ccl5,Ccnd1,Ccr3,Ccrn4l,Cd1d1,Cd36,Cd74,Cdh1,Cdkn1a,Cela1,Cenpe,Ckap2,Creb3l2,Crip2,Csrnp1,Ctss,Cxcl9,Dab1,Dbf4,Dedd2,Dmbt1,Dusp1,Ect2,Eda2r,Egr1,Enc1,Epha2,Espl1,Fbxo18,Fbxo31,Fcer1g,Fer,Foxa2,Fzd7,Gadd45g,Gck,Gdf15,Gm6484,Gpam,Gpr98,Grb10,H2-Ab1,H2-T23,Hbb-b2,…
GO.0046394	carboxylic acid biosynthetic process	23	1.73e-05	ENSMUSP00000010807,ENSMUSP00000015712,ENSMUSP00000020843,ENSMUSP00000026381,ENSMUSP00000029135,ENSMUSP00000030935,ENSMUSP00000031103,ENSMUSP00000031583,ENSMUSP00000034015,ENSMUSP00000034904,ENSMUSP00000036357,ENSMUSP00000036936,ENSMUSP00000041149,ENSMUSP00000045291,ENSMUSP00000045621,ENSMUSP00000052872,ENSMUSP00000057354,ENSMUSP00000071351,ENSMUSP00000073861,ENSMUSP00000081544,ENSMUSP00000084918,…	Acaca,Acacb,Acsl3,Acss2,Aldh1a1,Cd74,Decr2,Elovl3,Elovl5,Elovl6,Fads1,Fam213b,Fasn,Gch1,Lpl,Mif,Oat,Padi4,Sc4mol,Sc5d,Scd1,Thnsl2,Ugdh
GO.0051186	cofactor metabolic process	25	2.21e-05	ENSMUSP00000003720,ENSMUSP00000004327,ENSMUSP00000006692,ENSMUSP00000013458,ENSMUSP00000020843,ENSMUSP00000021458,ENSMUSP00000021652,ENSMUSP00000021653,ENSMUSP00000022176,ENSMUSP00000022268,ENSMUSP00000026144,ENSMUSP00000029135,ENSMUSP00000029564,ENSMUSP00000029794,ENSMUSP00000031583,ENSMUSP00000035417,ENSMUSP00000049394,ENSMUSP00000052872,ENSMUSP00000057635,ENSMUSP00000066040,ENSMUSP00000073102,…	Acaca,Acacb,Acly,Acot1,Acot3,Acot4,Acss2,Adh4,Afmid,Alas2,Cbr1,Crot,Dcxr,Fasn,G6pdx,Gck,Gpam,Hmgcr,Mvd,Pdhb,Pgd,Pklr,Pmvk,Spnb1,Them5
GO.0005996	monosaccharide metabolic process	18	2.5e-05	ENSMUSP00000004327,ENSMUSP00000006669,ENSMUSP00000019469,ENSMUSP00000022268,ENSMUSP00000026144,ENSMUSP00000028167,ENSMUSP00000028815,ENSMUSP00000029046,ENSMUSP00000045572,ENSMUSP00000058020,ENSMUSP00000058951,ENSMUSP00000072803,ENSMUSP00000079692,ENSMUSP00000081141,ENSMUSP00000095949,ENSMUSP00000099599,ENSMUSP00000099984,ENSMUSP00000114076	Dcxr,Fabp5,G6pc,G6pdx,Gale,Gck,Gm6484,Gpd2,Igf2,Man2a2,Onecut1,Pdhb,Pdk1,Pfkfb1,Pgd,Serpina12,Slc23a2,Ugt1a1
GO.0002474	antigen processing and presentation of peptide antigen via MHC class I	8	2.6e-05	ENSMUSP00000025181,ENSMUSP00000027744,ENSMUSP00000078875,ENSMUSP00000093471,ENSMUSP00000099739,ENSMUSP00000109511,ENSMUSP00000128401,ENSMUSP00000134570	Fcer1g,H2-D1,H2-K1,H2-Q6,H2-T23,Mr1,Raet1d,Tap1
GO.0006084	acetyl-CoA metabolic process	8	2.6e-05	ENSMUSP00000006692,ENSMUSP00000020843,ENSMUSP00000022268,ENSMUSP00000029135,ENSMUSP00000029564,ENSMUSP00000031583,ENSMUSP00000052872,ENSMUSP00000103012	Acaca,Acacb,Acly,Acss2,Fasn,Mvd,Pdhb,Pmvk
GO.0051716	cellular response to stimulus	176	2.65e-05	ENSMUSP00000000129,ENSMUSP00000000312,ENSMUSP00000002914,ENSMUSP00000002924,ENSMUSP00000003808,ENSMUSP00000003947,ENSMUSP00000004327,ENSMUSP00000005651,ENSMUSP00000005820,ENSMUSP00000006397,ENSMUSP00000006669,ENSMUSP00000006764,ENSMUSP00000006828,ENSMUSP00000009236,ENSMUSP00000010807,ENSMUSP00000015049,ENSMUSP00000015481,ENSMUSP00000015791,ENSMUSP00000016498,ENSMUSP00000016511,ENSMUSP00000018122,…	Aacs,Acaca,Acot11,Adora1,Adssl1,Aen,Als2,Aplp1,Aprt,Aqp4,Arhgap11a,Arhgap26,Arhgap44,Atg16l2,Atoh8,Bax,Bhlha15,Btg2,Cadps2,Cck,Ccl5,Ccna2,Ccnd1,Ccr3,Cd36,Cd74,Cdh1,Cela1,Chaf1a,Chrna4,Cish,Clec2h,Cpeb4,Cpne2,Csf1r,Csrnp1,Cxcl9,Cyp26a1,Cyp2b10,Cyp2b9,Cyp2c37,Cyp2c38,Cyp2c39,Cyp2c54,Cyp2c55,Cyp2c70,Dab1,Ddias,Dedd2,Derl3,Dnajb9,Dusp1,Eda2r,Egr1,Eme2,Endog,Epor,Ero1l,Esco2,Fads1,Fasn,Fbxo18,Fbxo31,F…
GO.0006690	icosanoid metabolic process	13	3.42e-05	ENSMUSP00000010807,ENSMUSP00000025966,ENSMUSP00000025968,ENSMUSP00000030935,ENSMUSP00000041149,ENSMUSP00000044722,ENSMUSP00000045362,ENSMUSP00000048284,ENSMUSP00000060584,ENSMUSP00000061126,ENSMUSP00000072264,ENSMUSP00000080846,ENSMUSP00000095171	Cd74,Cyp2b10,Cyp2b9,Cyp2c37,Cyp2c38,Cyp2c39,Cyp2c54,Cyp2c55,Cyp2c70,Cyp4a10,Fads1,Fam213b,Mif
GO.0017144	drug metabolic process	10	3.62e-05	ENSMUSP00000025966,ENSMUSP00000025968,ENSMUSP00000028010,ENSMUSP00000044722,ENSMUSP00000045362,ENSMUSP00000048284,ENSMUSP00000049394,ENSMUSP00000060584,ENSMUSP00000072264,ENSMUSP00000080846	Cbr1,Cyp2b10,Cyp2b9,Cyp2c37,Cyp2c38,Cyp2c39,Cyp2c54,Cyp2c55,Cyp2c70,Fmo3
GO.0006793	phosphorus metabolic process	81	4.03e-05	ENSMUSP00000000129,ENSMUSP00000003720,ENSMUSP00000004327,ENSMUSP00000006669,ENSMUSP00000006692,ENSMUSP00000006764,ENSMUSP00000016498,ENSMUSP00000016511,ENSMUSP00000019283,ENSMUSP00000020843,ENSMUSP00000021652,ENSMUSP00000021653,ENSMUSP00000021726,ENSMUSP00000022169,ENSMUSP00000022176,ENSMUSP00000022212,ENSMUSP00000022268,ENSMUSP00000022971,ENSMUSP00000023352,ENSMUSP00000023829,ENSMUSP00000025523,…	Acaca,Acacb,Acly,Acot1,Acot3,Acot4,Acss2,Adcy6,Adcy7,Adssl1,Afmid,Aprt,Aurka,Camk1d,Camk2b,Ccl5,Ccnd1,Cdkn1a,Cnp,Crot,Csf1r,Dbf4,Dcxr,Fabp5,Fasn,Fdps,Fer,G6pdx,Gch1,Gck,Gfpt1,Gmppb,Gpam,Gpd2,Hexb,Hmgcr,Htatip2,Idi1,Isyna1,Jak3,Lhpp,Lpin1,Mvd,Myc,Nt5dc3,Ntrk2,Oas1a,Pcsk9,Pde4c,Pdhb,Pdk1,Pfkfb1,Pgd,Pik3c2a,Pim3,Pklr,Pkn1,Plk1,Plk2,Plvap,Pmvk,Ppap2c,Ppp1r3b,Prkdc,Ptk6,Ptp4a3,Rp2h,Sgms2,Slc25a25,Smpd…
GO.0050790	regulation of catalytic activity	89	4.43e-05	ENSMUSP00000000312,ENSMUSP00000000450,ENSMUSP00000003947,ENSMUSP00000006565,ENSMUSP00000006614,ENSMUSP00000008179,ENSMUSP00000016511,ENSMUSP00000020687,ENSMUSP00000021141,ENSMUSP00000021447,ENSMUSP00000021496,ENSMUSP00000021903,ENSMUSP00000022176,ENSMUSP00000022971,ENSMUSP00000023756,ENSMUSP00000023829,ENSMUSP00000025025,ENSMUSP00000025523,ENSMUSP00000027178,ENSMUSP00000027467,ENSMUSP00000027748,…	Adcy7,Adora1,Als2,Apcs,Arfgap3,Arhgap11a,Arhgap26,Arhgap44,Arhgef39,Arrb2,Arrdc3,Asap3,Bax,Cck,Ccl5,Ccna2,Ccnd1,Cd74,Cdc20,Cdh1,Cdkn1a,Cenpe,Cish,Csf1r,Dab1,Dusp1,Ect2,Elfn1,Epha2,Errfi1,Fbxo31,Foxa2,Gadd45g,Gch1,Gm6484,Grpel2,Hc,Hmgcr,Igf2,Il1rn,Jun,Klk1b4,Mgmt,Mid1ip1,Mif,Myc,Notch1,Nqo1,Ntrk2,P2rx1,P2ry13,Pfkfb1,Pkn1,Plk1,Pparg,Ppp1r3b,Ppp1r3c,Ppp2r5e,Prok1,Psrc1,Ptk6,Pttg1,Racgap1,Ralgps1,Ras…
GO.0002683	negative regulation of immune system process	28	5.45e-05	ENSMUSP00000000129,ENSMUSP00000000450,ENSMUSP00000022971,ENSMUSP00000023352,ENSMUSP00000027824,ENSMUSP00000028233,ENSMUSP00000028288,ENSMUSP00000031171,ENSMUSP00000036747,ENSMUSP00000041008,ENSMUSP00000041149,ENSMUSP00000043522,ENSMUSP00000046584,ENSMUSP00000057635,ENSMUSP00000057721,ENSMUSP00000057815,ENSMUSP00000060073,ENSMUSP00000076189,ENSMUSP00000078875,ENSMUSP00000082873,ENSMUSP00000091238,…	Adora1,Apcs,Arrb2,C1qc,Casp3,Cd74,Fcer1g,Fer,Gpam,H2-Ab1,H2-T23,Hc,Jak3,Lst1,Mif,Myc,Notch1,Pkn1,Plcl2,Pparg,Prkdc,Stap1,Susd4,Tap1,Trim30a,Tsc22d3,Vtcn1,Zfp36
GO.1901701	cellular response to oxygen-containing compound	42	5.45e-05	ENSMUSP00000000129,ENSMUSP00000000312,ENSMUSP00000000450,ENSMUSP00000003947,ENSMUSP00000005651,ENSMUSP00000006764,ENSMUSP00000006828,ENSMUSP00000015481,ENSMUSP00000016511,ENSMUSP00000018710,ENSMUSP00000020543,ENSMUSP00000020704,ENSMUSP00000020843,ENSMUSP00000023352,ENSMUSP00000025946,ENSMUSP00000027241,ENSMUSP00000029865,ENSMUSP00000030811,ENSMUSP00000031171,ENSMUSP00000031445,ENSMUSP00000032877,…	Aacs,Acaca,Adcy6,Adcy7,Aplp1,Aprt,Cd36,Cdh1,Cpeb4,Cyp26a1,Ddias,Ect2,Endog,Errfi1,Fer,Gbp2,H2-Ab1,Hmgcs1,Id1,Igf2,Igfbp1,Il1r1,Il1rn,Klf10,Lcn2,Lpin1,Mt1,Nqo1,Ntrk2,Pcsk9,Por,Pparg,Prkdc,Ptk6,Raet1d,Slc2a4,Stap1,Stat1,Trib3,Trp53inp1,Trpv1,Ugt1a1
GO.0015718	monocarboxylic acid transport	14	5.48e-05	ENSMUSP00000000450,ENSMUSP00000003720,ENSMUSP00000006817,ENSMUSP00000019044,ENSMUSP00000021231,ENSMUSP00000023835,ENSMUSP00000030408,ENSMUSP00000032362,ENSMUSP00000032364,ENSMUSP00000033634,ENSMUSP00000045291,ENSMUSP00000065433,ENSMUSP00000080974,ENSMUSP00000090102	Abcc3,Acsl3,Acsl4,Cd36,Crot,Mfsd2a,Pparg,Slc10a2,Slc16a5,Slc16a7,Slc22a5,Slc5a6,Slco1a4,Slco1c1
GO.1902578	single-organism localization	111	7.79e-05	ENSMUSP00000000312,ENSMUSP00000000450,ENSMUSP00000003717,ENSMUSP00000003720,ENSMUSP00000006764,ENSMUSP00000006817,ENSMUSP00000015791,ENSMUSP00000018122,ENSMUSP00000019044,ENSMUSP00000019469,ENSMUSP00000020102,ENSMUSP00000020340,ENSMUSP00000020864,ENSMUSP00000021141,ENSMUSP00000021231,ENSMUSP00000021707,ENSMUSP00000022378,ENSMUSP00000022610,ENSMUSP00000022875,ENSMUSP00000023756,ENSMUSP00000023835,…	Abcb10,Abcb1a,Abcb4,Abcc3,Abcg1,Acsl3,Acsl4,Adora1,Als2,Amn,Ank,Aprt,Aqp4,Arfgap3,Arrb2,Atp8b1,Bax,Bhlha15,Cadps2,Camk2b,Ccl5,Ccnd1,Cd36,Cdh1,Cenpe,Chrna4,Cnp,Creb3l2,Crot,Crym,Ero1l,Exoc4,Fabp5,Fcer1g,G6pc,Gck,Gpam,Grik3,Gulp1,Hba-a1,Hbb-b2,Hps4,Il1rn,Ildr2,Insc,Ip6k2,Itgal,Jun,Kcnj16,Kif22,Kif2c,Lama5,Lcn2,Ly6e,Marco,Mfge8,Mfsd2a,Mfsd6,Nipal2,Notch1,Ntrk2,P2rx1,Pcsk4,Pcsk9,Pctp,Pik3c2a,Pld4,Ppa…
GO.0006732	coenzyme metabolic process	21	9.48e-05	ENSMUSP00000003720,ENSMUSP00000004327,ENSMUSP00000006692,ENSMUSP00000020843,ENSMUSP00000021652,ENSMUSP00000021653,ENSMUSP00000022176,ENSMUSP00000022268,ENSMUSP00000026144,ENSMUSP00000029135,ENSMUSP00000029564,ENSMUSP00000029794,ENSMUSP00000031583,ENSMUSP00000035417,ENSMUSP00000052872,ENSMUSP00000057635,ENSMUSP00000073102,ENSMUSP00000081141,ENSMUSP00000099984,ENSMUSP00000103012,ENSMUSP00000126448	Acaca,Acacb,Acly,Acot1,Acot3,Acot4,Acss2,Afmid,Crot,Dcxr,Fasn,G6pdx,Gck,Gpam,Hmgcr,Mvd,Pdhb,Pgd,Pklr,Pmvk,Them5
GO.0033993	response to lipid	45	0.000105	ENSMUSP00000000129,ENSMUSP00000000450,ENSMUSP00000003947,ENSMUSP00000005820,ENSMUSP00000010807,ENSMUSP00000015481,ENSMUSP00000016511,ENSMUSP00000020843,ENSMUSP00000020846,ENSMUSP00000023486,ENSMUSP00000023829,ENSMUSP00000023849,ENSMUSP00000024829,ENSMUSP00000025025,ENSMUSP00000025946,ENSMUSP00000028288,ENSMUSP00000028997,ENSMUSP00000029270,ENSMUSP00000029564,ENSMUSP00000030811,ENSMUSP00000031171,…	Aacs,Abcg1,Acaca,Adcy6,Aldh1a1,Aurka,Bax,Casp3,Ccna2,Ccnd1,Ccrn4l,Cd36,Cdkn1a,Cnp,Cxcl9,Cyp26a1,Dusp1,Egr1,Endog,Errfi1,Fads1,Fer,Gbp2,Gch1,H2-Ab1,Hmgcs1,Igfbp2,Jun,Lcn2,Mest,Mfge8,Notch1,Nqo1,Nr1i3,Pfkfb1,Pmvk,Pparg,Ptk6,Raet1d,Socs3,Srebf1,Stap1,Stat1,Tfrc,Ugt1a1
GO.0043068	positive regulation of programmed cell death	35	0.000106	ENSMUSP00000000450,ENSMUSP00000003947,ENSMUSP00000021141,ENSMUSP00000021903,ENSMUSP00000022176,ENSMUSP00000022971,ENSMUSP00000023352,ENSMUSP00000023829,ENSMUSP00000025025,ENSMUSP00000028288,ENSMUSP00000028794,ENSMUSP00000029865,ENSMUSP00000033093,ENSMUSP00000035120,ENSMUSP00000035808,ENSMUSP00000037028,ENSMUSP00000039600,ENSMUSP00000040614,ENSMUSP00000049763,ENSMUSP00000054270,ENSMUSP00000055757,…	Aldh1a1,Bax,Camk1d,Camk2b,Casp3,Cck,Ccl5,Cdkn1a,Dedd2,Dusp1,Ect2,Egr1,Fbxo18,Gadd45g,Hmgcr,Htatip2,Ip6k2,Jak3,Jun,Myc,Notch1,Nqo1,P2rx1,Pcsk9,Phlda1,Phlda3,Pparg,Prkdc,Siglec1,Stat1,Top2a,Trp53inp1,Trpv1,Ubd,Zak
GO.0048583	regulation of response to stimulus	119	0.000106	ENSMUSP00000000129,ENSMUSP00000000312,ENSMUSP00000000450,ENSMUSP00000002924,ENSMUSP00000003808,ENSMUSP00000005651,ENSMUSP00000006614,ENSMUSP00000006669,ENSMUSP00000009236,ENSMUSP00000015481,ENSMUSP00000020024,ENSMUSP00000020262,ENSMUSP00000020408,ENSMUSP00000020524,ENSMUSP00000020704,ENSMUSP00000020846,ENSMUSP00000021903,ENSMUSP00000022212,ENSMUSP00000022610,ENSMUSP00000022682,ENSMUSP00000022971,…	Arrdc3,Atxn1,Bax,C1qa,C1qb,C1qc,Camk1d,Camk2b,Cck,Ccl5,Ccnd1,Cd1d1,Cd36,Cd74,Cdh1,Ceacam2,Cidea,Cish,Csf1r,Ctss,Cxcl9,Dab1,Ddit4l,Dedd2,Derl3,Ect2,Eda2r,Egr1,Endog,Epha2,Fabp7,Fbxo18,Fcer1g,Fer,Foxa2,Gadd45g,Gdf15,Gpr98,Grb10,H2-Ab1,H2-D1,H2-K1,H2-T23,Hc,Hmga1,Id1,Igf2,Igfbp1,Igfbp2,Il1r1,Inhbe,Irf7,Itgal,Jak3,Lzts1,Mbl2,Mdm2,Megf8,Mgmt,Mif,Mrps10,Myc,Notch1,Nt5e,Ntrk2,Onecut1,Pbld2,Pcsk9,Pdk1,Ph…
GO.0019637	organophosphate metabolic process	41	0.000124	ENSMUSP00000003720,ENSMUSP00000004327,ENSMUSP00000006692,ENSMUSP00000006764,ENSMUSP00000019283,ENSMUSP00000019469,ENSMUSP00000020843,ENSMUSP00000021726,ENSMUSP00000022169,ENSMUSP00000022176,ENSMUSP00000025523,ENSMUSP00000026144,ENSMUSP00000028160,ENSMUSP00000028167,ENSMUSP00000029046,ENSMUSP00000029564,ENSMUSP00000029794,ENSMUSP00000031103,ENSMUSP00000031583,ENSMUSP00000033372,ENSMUSP00000034307,…	Acaca,Acacb,Adcy6,Adcy7,Adssl1,Afmid,Aprt,Cnp,Crot,Csf1r,Dcxr,Fabp5,Fdps,G6pc,G6pdx,Gch1,Gck,Gfpt1,Gmppb,Gpam,Gpd2,Hexb,Hmgcr,Idi1,Ip6k2,Isyna1,Mvd,Oas1a,Pcsk9,Pde4c,Pfkfb1,Pgd,Pik3c2a,Pklr,Pmvk,Rp2h,Sgms2,Slc25a25,Smpd3,Them5,Ugdh
GO.0002684	positive regulation of immune system process	39	0.00013	ENSMUSP00000000129,ENSMUSP00000023352,ENSMUSP00000023829,ENSMUSP00000025181,ENSMUSP00000025523,ENSMUSP00000025797,ENSMUSP00000026571,ENSMUSP00000027291,ENSMUSP00000028233,ENSMUSP00000029018,ENSMUSP00000029717,ENSMUSP00000031171,ENSMUSP00000033093,ENSMUSP00000035404,ENSMUSP00000036747,ENSMUSP00000037028,ENSMUSP00000039600,ENSMUSP00000040246,ENSMUSP00000041008,ENSMUSP00000041149,ENSMUSP00000043101,…	Bax,C1qa,C1qb,C1qc,Camk1d,Ccl5,Cd1d1,Cd36,Cd74,Cdkn1a,Csf1r,Cxcl9,Fcer1g,Fer,Gpam,H2-Ab1,H2-D1,H2-K1,H2-T23,Hbb-b2,Hc,Igf2,Igfbp2,Irf7,Itgal,Jak3,Jun,Klf10,Mbl2,Mif,Plvap,Prkdc,Raet1d,Stap1,Themis,Tlr13,Vtcn1,Zap70,Zbp1
GO.0010942	positive regulation of cell death	36	0.00013	ENSMUSP00000000450,ENSMUSP00000003947,ENSMUSP00000021141,ENSMUSP00000021903,ENSMUSP00000022176,ENSMUSP00000022971,ENSMUSP00000023352,ENSMUSP00000023829,ENSMUSP00000025025,ENSMUSP00000028288,ENSMUSP00000028794,ENSMUSP00000029865,ENSMUSP00000033093,ENSMUSP00000035120,ENSMUSP00000035808,ENSMUSP00000037028,ENSMUSP00000039600,ENSMUSP00000040614,ENSMUSP00000045993,ENSMUSP00000049763,ENSMUSP00000054270,…	Aldh1a1,Bax,Camk1d,Camk2b,Casp3,Cck,Ccl5,Cdkn1a,Dedd2,Dusp1,Ect2,Egr1,Fbxo18,Gadd45g,Hmgcr,Htatip2,Ip6k2,Jak3,Jun,Myc,Mycn,Notch1,Nqo1,P2rx1,Pcsk9,Phlda1,Phlda3,Pparg,Prkdc,Siglec1,Stat1,Top2a,Trp53inp1,Trpv1,Ubd,Zak
GO.0097305	response to alcohol	26	0.00018	ENSMUSP00000000312,ENSMUSP00000003947,ENSMUSP00000015481,ENSMUSP00000018710,ENSMUSP00000022176,ENSMUSP00000023829,ENSMUSP00000025025,ENSMUSP00000028997,ENSMUSP00000029270,ENSMUSP00000029564,ENSMUSP00000029865,ENSMUSP00000030811,ENSMUSP00000031445,ENSMUSP00000033093,ENSMUSP00000039600,ENSMUSP00000041008,ENSMUSP00000046610,ENSMUSP00000059129,ENSMUSP00000069616,ENSMUSP00000072803,ENSMUSP00000080224,…	Aacs,Adcy7,Aldh1a1,Aurka,Bax,Casp3,Ccl5,Ccna2,Ccnd1,Cdh1,Cdkn1a,Dusp1,Egr1,Endog,Errfi1,H2-Ab1,Hmgcr,Hmgcs1,Igfbp2,Mgmt,Nqo1,Pmvk,Slc2a4,Socs3,Trp53inp1,Ugt1a1
GO.0019318	hexose metabolic process	15	0.000182	ENSMUSP00000004327,ENSMUSP00000006669,ENSMUSP00000019469,ENSMUSP00000022268,ENSMUSP00000026144,ENSMUSP00000028167,ENSMUSP00000029046,ENSMUSP00000045572,ENSMUSP00000058020,ENSMUSP00000058951,ENSMUSP00000079692,ENSMUSP00000095949,ENSMUSP00000099599,ENSMUSP00000099984,ENSMUSP00000114076	Dcxr,Fabp5,G6pc,G6pdx,Gale,Gck,Gm6484,Gpd2,Igf2,Man2a2,Onecut1,Pdhb,Pdk1,Pfkfb1,Serpina12
GO.0019883	antigen processing and presentation of endogenous antigen	5	0.000185	ENSMUSP00000025181,ENSMUSP00000029717,ENSMUSP00000099739,ENSMUSP00000128401,ENSMUSP00000134570	Cd1d1,H2-D1,H2-K1,H2-T23,Tap1
GO.0042738	exogenous drug catabolic process	8	0.000221	ENSMUSP00000025966,ENSMUSP00000025968,ENSMUSP00000044722,ENSMUSP00000045362,ENSMUSP00000048284,ENSMUSP00000060584,ENSMUSP00000072264,ENSMUSP00000080846	Cyp2b10,Cyp2b9,Cyp2c37,Cyp2c38,Cyp2c39,Cyp2c54,Cyp2c55,Cyp2c70
GO.0044723	single-organism carbohydrate metabolic process	33	0.00023	ENSMUSP00000004327,ENSMUSP00000006669,ENSMUSP00000007253,ENSMUSP00000009236,ENSMUSP00000019283,ENSMUSP00000019469,ENSMUSP00000022169,ENSMUSP00000022268,ENSMUSP00000026144,ENSMUSP00000028167,ENSMUSP00000028815,ENSMUSP00000029046,ENSMUSP00000034346,ENSMUSP00000034537,ENSMUSP00000034609,ENSMUSP00000035417,ENSMUSP00000041343,ENSMUSP00000043401,ENSMUSP00000045572,ENSMUSP00000050788,ENSMUSP00000054747,…	B3galt1,B4galt5,Ces2a,Dcxr,Derl3,Dpy19l3,Fabp5,G6pc,G6pdx,Gale,Gck,Gm6484,Gpd2,Hexb,Igf2,Isyna1,Man2a2,Neu1,Onecut1,Pdhb,Pdk1,Pfkfb1,Pgd,Phkb,Pklr,Ppip5k2,Ppp1r3b,Ppp1r3c,Serpina12,Slc23a2,St3gal4,Treh,Ugt1a1
GO.0051179	localization	153	0.00023	ENSMUSP00000000129,ENSMUSP00000000312,ENSMUSP00000000450,ENSMUSP00000003717,ENSMUSP00000003720,ENSMUSP00000006614,ENSMUSP00000006687,ENSMUSP00000006764,ENSMUSP00000006817,ENSMUSP00000006828,ENSMUSP00000015791,ENSMUSP00000016498,ENSMUSP00000016511,ENSMUSP00000018122,ENSMUSP00000019044,ENSMUSP00000019469,ENSMUSP00000020024,ENSMUSP00000020102,ENSMUSP00000020340,ENSMUSP00000020408,ENSMUSP00000020524,…	Abcb10,Abcb1a,Abcb4,Abcc3,Abcg1,Acsl3,Acsl4,Adora1,Als2,Amn,Ank,Aplp1,Aprt,Aqp4,Arfgap3,Armcx3,Arrb2,Asap3,Atg16l2,Atp8b1,Atxn1,Aurka,Bax,Bhlha15,Bscl2,Cadps2,Camk2b,Cck,Ccl5,Ccnd1,Cd36,Cd74,Cdh1,Cenpe,Chic1,Chrna4,Cidea,Cnp,Creb3l2,Crot,Crym,Cxcl9,Dab1,Dmbt1,Dnaic1,Ect2,Epha2,Ero1l,Esco2,Exoc4,Fabp7,Fcer1g,Fer,Fras1,G6pc,Gck,Gpam,Gpr98,Grik3,Gulp1,Hba-a1,Hbb-b2,Hexb,Hps4,Htatip2,Il1rn,Ildr2,Insc…
GO.0071310	cellular response to organic substance	66	0.000245	ENSMUSP00000000129,ENSMUSP00000000312,ENSMUSP00000005651,ENSMUSP00000005820,ENSMUSP00000006397,ENSMUSP00000006764,ENSMUSP00000006828,ENSMUSP00000009236,ENSMUSP00000015481,ENSMUSP00000016511,ENSMUSP00000018710,ENSMUSP00000020543,ENSMUSP00000020704,ENSMUSP00000020843,ENSMUSP00000022378,ENSMUSP00000023352,ENSMUSP00000025025,ENSMUSP00000025523,ENSMUSP00000025946,ENSMUSP00000028288,ENSMUSP00000029865,…	Aacs,Acaca,Adcy6,Adcy7,Aplp1,Aprt,Aqp4,Arrb2,Bax,Bhlha15,Ccnd1,Ccr3,Cd36,Cd74,Cdh1,Cish,Cpeb4,Creb3l2,Csf1r,Cxcl9,Cyp26a1,Ddias,Derl3,Dusp1,Endog,Epor,Ero1l,Errfi1,Fasn,Fer,Gbp1,Gbp2,Gbp3,H2-Ab1,Hmgcs1,Ifit1,Igf2,Igfbp1,Igfbp2,Jak3,Jun,Klf10,Lcn2,Lpin1,Megf8,Mgmt,Mt2,Notch1,Nr1i3,Ntrk2,P2ry13,Pcsk9,Plvap,Por,Prkdc,Ptk6,Raet1d,Slc2a4,Socs3,Sort1,Stap1,Stat1,Trib3,Trp53inp1,Wfikkn2,Wfs1
GO.1901652	response to peptide	26	0.000287	ENSMUSP00000000129,ENSMUSP00000000450,ENSMUSP00000005651,ENSMUSP00000006764,ENSMUSP00000010807,ENSMUSP00000018710,ENSMUSP00000020692,ENSMUSP00000020704,ENSMUSP00000023352,ENSMUSP00000028288,ENSMUSP00000029270,ENSMUSP00000030724,ENSMUSP00000030811,ENSMUSP00000039600,ENSMUSP00000041250,ENSMUSP00000041747,ENSMUSP00000055757,ENSMUSP00000059129,ENSMUSP00000066743,ENSMUSP00000070583,ENSMUSP00000073690,…	Aprt,Btg2,Ccl5,Ccna2,Errfi1,Fads1,Fer,Id1,Igf2,Igfbp1,Klf10,Lpin1,Notch1,Pcsk9,Pfkfb1,Por,Pparg,Prkdc,Serpina3g,Sesn2,Slc2a4,Socs3,Sort1,Stat1,Trib3,Trpv1
GO.0019369	arachidonic acid metabolic process	9	0.000295	ENSMUSP00000010807,ENSMUSP00000025966,ENSMUSP00000025968,ENSMUSP00000044722,ENSMUSP00000045362,ENSMUSP00000048284,ENSMUSP00000060584,ENSMUSP00000072264,ENSMUSP00000080846	Cyp2b10,Cyp2b9,Cyp2c37,Cyp2c38,Cyp2c39,Cyp2c54,Cyp2c55,Cyp2c70,Fads1
GO.0009056	catabolic process	66	0.000318	ENSMUSP00000003720,ENSMUSP00000005651,ENSMUSP00000006136,ENSMUSP00000006565,ENSMUSP00000007253,ENSMUSP00000009236,ENSMUSP00000013458,ENSMUSP00000015049,ENSMUSP00000015481,ENSMUSP00000015712,ENSMUSP00000019012,ENSMUSP00000019469,ENSMUSP00000020408,ENSMUSP00000021652,ENSMUSP00000022169,ENSMUSP00000022915,ENSMUSP00000023805,ENSMUSP00000023849,ENSMUSP00000025946,ENSMUSP00000025966,ENSMUSP00000025968,…	Acot4,Adh4,Adora1,Afmid,Arrb2,Atg16l2,Bco2,Bscl2,Ccrn4l,Cdc20,Cnp,Crot,Csad,Ctss,Cyp26a1,Cyp2b10,Cyp2b9,Cyp2c37,Cyp2c38,Cyp2c39,Cyp2c54,Cyp2c55,Cyp2c70,Cyp4a10,Derl3,Dnajb9,Dnase1,Dpys,Enc1,Endog,Ephx1,Fbxo18,Fbxo31,G6pc,Gale,Gck,Gpd2,Gpx3,Hexb,Lnx1,Lpin1,Lpl,Mdm2,Neu1,Npl,Nt5e,Paox,Pcsk9,Pde4c,Pklr,Pld4,Pnpla3,Pnpla5,Por,Rnf103,Rnf144b,Sesn2,Thnsl2,Trp53inp1,Ubd,Ube2c,Ugt1a1,Usp18,Usp2,Wfs1,Zfp36
GO.0005975	carbohydrate metabolic process	36	0.000341	ENSMUSP00000004327,ENSMUSP00000006669,ENSMUSP00000007253,ENSMUSP00000009236,ENSMUSP00000019283,ENSMUSP00000022169,ENSMUSP00000022268,ENSMUSP00000026144,ENSMUSP00000028167,ENSMUSP00000028815,ENSMUSP00000029046,ENSMUSP00000034346,ENSMUSP00000034537,ENSMUSP00000034609,ENSMUSP00000035417,ENSMUSP00000037454,ENSMUSP00000041343,ENSMUSP00000043401,ENSMUSP00000045572,ENSMUSP00000050788,ENSMUSP00000054747,…	Acly,B3galt1,B4galt5,Ces2a,Dcxr,Derl3,Dpy19l3,Fabp5,G6pdx,Gale,Gck,Gfpt1,Gm6484,Gpd2,Hexb,Hhipl2,Igf2,Isyna1,Man2a2,Neu1,Npl,Onecut1,Pdhb,Pdk1,Pfkfb1,Pgd,Phkb,Pklr,Ppip5k2,Ppp1r3b,Ppp1r3c,Serpina12,Slc23a2,St3gal4,Treh,Ugt1a1
GO.0009719	response to endogenous stimulus	59	0.000344	ENSMUSP00000000129,ENSMUSP00000000312,ENSMUSP00000003947,ENSMUSP00000005651,ENSMUSP00000005820,ENSMUSP00000006764,ENSMUSP00000006828,ENSMUSP00000010807,ENSMUSP00000015481,ENSMUSP00000018710,ENSMUSP00000020543,ENSMUSP00000020692,ENSMUSP00000020704,ENSMUSP00000020843,ENSMUSP00000021141,ENSMUSP00000022971,ENSMUSP00000023352,ENSMUSP00000023829,ENSMUSP00000024829,ENSMUSP00000025025,ENSMUSP00000027241,…	Aacs,Abcg1,Acaca,Adcy6,Aldh1a1,Aplp1,Aprt,Arrb2,Aurka,Bax,Btg2,Casp3,Ccl5,Ccna2,Ccnd1,Cd36,Cdh1,Cdkn1a,Chrna4,Cpeb4,Dusp1,Endog,Errfi1,Fads1,Fbxo18,Fer,H2-Ab1,Hmgcs1,Igf2,Igfbp1,Igfbp2,Il1r1,Jun,Klf10,Lpin1,Me1,Megf8,Mfge8,Mgmt,Myc,Nnmt,Notch1,Nqo1,Nr1i3,Ntrk2,P2rx1,Pcsk9,Pfkfb1,Por,Prkdc,Serpina3g,Sesn2,Slc2a4,Socs3,Sort1,Stat1,Trib3,Ufl1,Wfikkn2
GO.0051234	establishment of localization	126	0.000389	ENSMUSP00000000312,ENSMUSP00000000450,ENSMUSP00000003717,ENSMUSP00000003720,ENSMUSP00000006687,ENSMUSP00000006764,ENSMUSP00000006817,ENSMUSP00000006828,ENSMUSP00000015791,ENSMUSP00000018122,ENSMUSP00000019044,ENSMUSP00000019469,ENSMUSP00000020024,ENSMUSP00000020102,ENSMUSP00000020340,ENSMUSP00000020408,ENSMUSP00000020864,ENSMUSP00000021141,ENSMUSP00000021231,ENSMUSP00000021707,ENSMUSP00000022378,…	Abcb10,Abcb1a,Abcb4,Abcc3,Abcg1,Acsl3,Acsl4,Adora1,Als2,Amn,Ank,Aplp1,Aprt,Aqp4,Arfgap3,Arrb2,Atg16l2,Atp8b1,Atxn1,Bax,Bhlha15,Cadps2,Camk2b,Ccl5,Ccnd1,Cd36,Cd74,Cdh1,Cenpe,Chic1,Chrna4,Cnp,Creb3l2,Crot,Crym,Dmbt1,Ect2,Ero1l,Exoc4,Fabp7,Fcer1g,Fras1,G6pc,Gck,Gpam,Gpr98,Grik3,Gulp1,Hba-a1,Hbb-b2,Hps4,Htatip2,Il1rn,Ildr2,Insc,Ip6k2,Jun,Kcnj16,Kif20a,Kif22,Kif2c,Lama5,Lgals3bp,Ly6e,Mdm2,Mfge8,Mfsd2a…
GO.0000278	mitotic cell cycle	35	0.000444	ENSMUSP00000000129,ENSMUSP00000006565,ENSMUSP00000020408,ENSMUSP00000020576,ENSMUSP00000020687,ENSMUSP00000021311,ENSMUSP00000022212,ENSMUSP00000023352,ENSMUSP00000023756,ENSMUSP00000023829,ENSMUSP00000024270,ENSMUSP00000027279,ENSMUSP00000028997,ENSMUSP00000029270,ENSMUSP00000032915,ENSMUSP00000033154,ENSMUSP00000034742,ENSMUSP00000039518,ENSMUSP00000041204,ENSMUSP00000057573,ENSMUSP00000057938,…	Abcb1a,Aurka,Camk2b,Ccna2,Ccnb2,Ccnd1,Ccng1,Cdc20,Cdca3,Cdkn1a,Cenpe,Ckap2,D2Ertd750e,Espl1,Fbxo31,Fer,Htatip2,Insc,Kif18b,Kif20a,Kif22,Kif2c,Mdm2,Mtap9,Nabp1,Plk1,Plk2,Prkdc,Psrc1,Pttg1,Racgap1,Spc24,Top2a,Ttk,Ube2c
GO.0032868	response to insulin	18	0.000451	ENSMUSP00000000129,ENSMUSP00000000450,ENSMUSP00000006764,ENSMUSP00000010807,ENSMUSP00000018710,ENSMUSP00000020704,ENSMUSP00000020846,ENSMUSP00000023352,ENSMUSP00000030724,ENSMUSP00000030811,ENSMUSP00000039600,ENSMUSP00000041747,ENSMUSP00000055757,ENSMUSP00000059129,ENSMUSP00000070583,ENSMUSP00000079692,ENSMUSP00000099692,ENSMUSP00000114076	Aprt,Ccl5,Errfi1,Fads1,Fer,Igf2,Igfbp1,Lpin1,Pcsk9,Pfkfb1,Pparg,Prkdc,Sesn2,Slc2a4,Socs3,Sort1,Srebf1,Trib3
GO.0044765	single-organism transport	101	0.000463	ENSMUSP00000000450,ENSMUSP00000003717,ENSMUSP00000003720,ENSMUSP00000006764,ENSMUSP00000006817,ENSMUSP00000018122,ENSMUSP00000019044,ENSMUSP00000019469,ENSMUSP00000020102,ENSMUSP00000020340,ENSMUSP00000020864,ENSMUSP00000021141,ENSMUSP00000021231,ENSMUSP00000021707,ENSMUSP00000022378,ENSMUSP00000022610,ENSMUSP00000022875,ENSMUSP00000023756,ENSMUSP00000023835,ENSMUSP00000024829,ENSMUSP00000025236,…	Abcb10,Abcb1a,Abcb4,Abcc3,Abcg1,Acsl3,Acsl4,Adora1,Als2,Amn,Ank,Aprt,Aqp4,Arfgap3,Arrb2,Atp8b1,Bax,Bhlha15,Cadps2,Camk2b,Ccl5,Ccnd1,Cd36,Chrna4,Cnp,Creb3l2,Crot,Crym,Ero1l,Exoc4,Fabp5,Fcer1g,G6pc,Gck,Gpam,Grik3,Gulp1,Hba-a1,Hbb-b2,Hps4,Il1rn,Ildr2,Ip6k2,Jun,Kcnj16,Lcn2,Ly6e,Marco,Mfge8,Mfsd2a,Mfsd6,Nipal2,Notch1,Ntrk2,P2rx1,Pcsk4,Pcsk9,Pctp,Pik3c2a,Pld4,Pparg,Ppp1r3c,Racgap1,Ramp1,Rhod,Rims2,Rp2h…
GO.0042981	regulation of apoptotic process	62	0.00048	ENSMUSP00000000312,ENSMUSP00000000450,ENSMUSP00000003808,ENSMUSP00000003947,ENSMUSP00000005651,ENSMUSP00000006397,ENSMUSP00000020408,ENSMUSP00000020543,ENSMUSP00000021141,ENSMUSP00000021903,ENSMUSP00000022176,ENSMUSP00000022212,ENSMUSP00000022971,ENSMUSP00000023352,ENSMUSP00000023829,ENSMUSP00000025404,ENSMUSP00000025523,ENSMUSP00000028288,ENSMUSP00000028794,ENSMUSP00000028997,ENSMUSP00000029865,…	Adora1,Aldh1a1,Arrb2,Aurka,Bax,Camk1d,Camk2b,Cck,Ccl5,Cd74,Cdh1,Cdkn1a,Cidea,Cpeb4,Csf1r,Ddias,Dedd2,Ect2,Epor,Fbxo18,Fcer1g,Gadd45g,Gdf15,Gpam,Hmgcr,Id1,Ifit3,Il1rn,Inhbe,Ip6k2,Jak3,Mdm2,Mgmt,Mif,Mt1,Myc,Notch1,Nqo1,Ntrk2,P2rx1,Pcsk9,Phlda1,Phlda3,Pim3,Plac8,Plk1,Plk2,Por,Pparg,Prkdc,Siglec1,Socs3,Stat1,Stk10,Tnik,Top2a,Trp53inp1,Trpv1,Tsc22d3,Ubd,Wfs1,Zak
GO.1903047	mitotic cell cycle process	34	0.00048	ENSMUSP00000006565,ENSMUSP00000020408,ENSMUSP00000020576,ENSMUSP00000020687,ENSMUSP00000021311,ENSMUSP00000022212,ENSMUSP00000023352,ENSMUSP00000023756,ENSMUSP00000023829,ENSMUSP00000024270,ENSMUSP00000027279,ENSMUSP00000028997,ENSMUSP00000029270,ENSMUSP00000032915,ENSMUSP00000033154,ENSMUSP00000034742,ENSMUSP00000039518,ENSMUSP00000041204,ENSMUSP00000057573,ENSMUSP00000057938,ENSMUSP00000064261,…	Abcb1a,Aurka,Camk2b,Ccna2,Ccnb2,Ccnd1,Ccng1,Cdc20,Cdca3,Cdkn1a,Cenpe,Ckap2,D2Ertd750e,Espl1,Fbxo31,Htatip2,Insc,Kif18b,Kif20a,Kif22,Kif2c,Mdm2,Mtap9,Nabp1,Plk1,Plk2,Prkdc,Psrc1,Pttg1,Racgap1,Spc24,Top2a,Ttk,Ube2c
GO.0043065	positive regulation of apoptotic process	33	0.000485	ENSMUSP00000000450,ENSMUSP00000003947,ENSMUSP00000021141,ENSMUSP00000021903,ENSMUSP00000022176,ENSMUSP00000022971,ENSMUSP00000023352,ENSMUSP00000025025,ENSMUSP00000028288,ENSMUSP00000028794,ENSMUSP00000029865,ENSMUSP00000033093,ENSMUSP00000035120,ENSMUSP00000035808,ENSMUSP00000037028,ENSMUSP00000039600,ENSMUSP00000040614,ENSMUSP00000049763,ENSMUSP00000054270,ENSMUSP00000055757,ENSMUSP00000060073,…	Aldh1a1,Bax,Camk1d,Camk2b,Casp3,Cck,Ccl5,Dedd2,Dusp1,Ect2,Egr1,Fbxo18,Gadd45g,Hmgcr,Ip6k2,Jak3,Jun,Myc,Notch1,Nqo1,P2rx1,Pcsk9,Phlda1,Phlda3,Pparg,Prkdc,Siglec1,Stat1,Top2a,Trp53inp1,Trpv1,Ubd,Zak
GO.0009725	response to hormone	42	0.000528	ENSMUSP00000000129,ENSMUSP00000003947,ENSMUSP00000005651,ENSMUSP00000005820,ENSMUSP00000006764,ENSMUSP00000010807,ENSMUSP00000015481,ENSMUSP00000018710,ENSMUSP00000020692,ENSMUSP00000020704,ENSMUSP00000020843,ENSMUSP00000023352,ENSMUSP00000023829,ENSMUSP00000025025,ENSMUSP00000028997,ENSMUSP00000029270,ENSMUSP00000030724,ENSMUSP00000030811,ENSMUSP00000031445,ENSMUSP00000032825,ENSMUSP00000033093,…	Aacs,Acaca,Adcy6,Aldh1a1,Aprt,Aurka,Bax,Btg2,Casp3,Ccl5,Ccna2,Ccnd1,Cdkn1a,Dusp1,Endog,Errfi1,Fads1,Fer,H2-Ab1,Hmgcs1,Igf2,Igfbp1,Igfbp2,Il1rn,Jun,Lpin1,Me1,Mfge8,Nqo1,Nr1i3,Pcsk9,Pfkfb1,Por,Prkdc,Serpina3g,Sesn2,Slc2a4,Socs3,Sort1,Stat1,Trib3,Trpv1
GO.0090407	organophosphate biosynthetic process	26	0.000537	ENSMUSP00000004327,ENSMUSP00000006692,ENSMUSP00000006764,ENSMUSP00000019283,ENSMUSP00000020843,ENSMUSP00000021726,ENSMUSP00000022169,ENSMUSP00000029046,ENSMUSP00000029564,ENSMUSP00000031103,ENSMUSP00000031583,ENSMUSP00000033372,ENSMUSP00000034992,ENSMUSP00000036898,ENSMUSP00000057635,ENSMUSP00000073102,ENSMUSP00000079198,ENSMUSP00000080531,ENSMUSP00000087405,ENSMUSP00000087713,ENSMUSP00000093939,…	Acaca,Acacb,Adcy6,Adcy7,Adssl1,Afmid,Ak4,Aprt,Fabp5,Fdps,G6pdx,Gch1,Gfpt1,Gmppb,Gpam,Hexb,Idi1,Isyna1,Mvd,Nt5e,Oas1a,Pik3c2a,Pmvk,Rp2h,Sgms2,Ugdh
GO.0044767	single-organism developmental process	174	0.000587	ENSMUSP00000000129,ENSMUSP00000000312,ENSMUSP00000000450,ENSMUSP00000003808,ENSMUSP00000003947,ENSMUSP00000004327,ENSMUSP00000005820,ENSMUSP00000006397,ENSMUSP00000006565,ENSMUSP00000006614,ENSMUSP00000006764,ENSMUSP00000006828,ENSMUSP00000007253,ENSMUSP00000007738,ENSMUSP00000010807,ENSMUSP00000015791,ENSMUSP00000016498,ENSMUSP00000016511,ENSMUSP00000018710,ENSMUSP00000019044,ENSMUSP00000019469,…	Aacs,Acsl3,Adcy6,Ak4,Alas2,Aldh3a2,Amn,Aplp1,Aprt,Arrb2,Arrdc3,Atoh8,Atp8b1,Atxn1,Aurka,Bax,Bhlha15,Bscl2,Btg2,C1qb,Camk1d,Camk2b,Cbr1,Cck,Ccl5,Ccna2,Ccnb2,Cd1d1,Cd74,Cdc20,Cdh1,Cela1,Cenpe,Cml5,Col27a1,Colec11,Creb3l2,Crip2,Csrnp1,Cyp26a1,Ddias,Dhcr7,Dmbt1,Dnaic1,Dusp1,Ect2,Eda2r,Enc1,Epha2,Epor,Ero1l,Errfi1,Esco2,Fabp7,Fads1,Fasn,Fbxo31,Fcer1g,Fer,Foxa2,Foxq1,Fras1,Fzd7,G6pc,G6pdx,Gadd45g,Gck,G…
GO.0006006	glucose metabolic process	12	0.000661	ENSMUSP00000004327,ENSMUSP00000006669,ENSMUSP00000019469,ENSMUSP00000022268,ENSMUSP00000026144,ENSMUSP00000028167,ENSMUSP00000029046,ENSMUSP00000045572,ENSMUSP00000058020,ENSMUSP00000058951,ENSMUSP00000099984,ENSMUSP00000114076	Dcxr,Fabp5,G6pc,G6pdx,Gck,Gm6484,Gpd2,Igf2,Onecut1,Pdhb,Pdk1,Serpina12
GO.0015850	organic hydroxy compound transport	14	0.000661	ENSMUSP00000019044,ENSMUSP00000021141,ENSMUSP00000021231,ENSMUSP00000023835,ENSMUSP00000024829,ENSMUSP00000032362,ENSMUSP00000032364,ENSMUSP00000056703,ENSMUSP00000065433,ENSMUSP00000078088,ENSMUSP00000078875,ENSMUSP00000080974,ENSMUSP00000090102,ENSMUSP00000099975	Abcc3,Abcg1,Aqp4,Cd36,Fcer1g,Ly6e,P2rx1,Slc10a2,Slc16a5,Slc16a7,Slc22a5,Slc44a1,Slco1a4,Slco1c1
GO.0043067	regulation of programmed cell death	62	0.000661	ENSMUSP00000000312,ENSMUSP00000000450,ENSMUSP00000003808,ENSMUSP00000003947,ENSMUSP00000005651,ENSMUSP00000006397,ENSMUSP00000020408,ENSMUSP00000020543,ENSMUSP00000021141,ENSMUSP00000021903,ENSMUSP00000022176,ENSMUSP00000022212,ENSMUSP00000022971,ENSMUSP00000023352,ENSMUSP00000025404,ENSMUSP00000025523,ENSMUSP00000028288,ENSMUSP00000028794,ENSMUSP00000028997,ENSMUSP00000029865,ENSMUSP00000031264,…	Adora1,Aldh1a1,Arrb2,Aurka,Bax,Camk1d,Camk2b,Cck,Ccl5,Cd74,Cdh1,Cidea,Cpeb4,Csf1r,Ddias,Dedd2,Ect2,Epor,Fbxo18,Fcer1g,Gadd45g,Gdf15,Gpam,Hmgcr,Htatip2,Id1,Ifit3,Il1rn,Inhbe,Ip6k2,Jak3,Mdm2,Mgmt,Mif,Mt1,Myc,Notch1,Nqo1,Ntrk2,P2rx1,Pcsk9,Phlda1,Phlda3,Pim3,Plac8,Plk1,Plk2,Por,Pparg,Prkdc,Siglec1,Socs3,Stat1,Stk10,Tnik,Top2a,Trp53inp1,Trpv1,Tsc22d3,Ubd,Wfs1,Zak
GO.0046942	carboxylic acid transport	18	0.000664	ENSMUSP00000000450,ENSMUSP00000003720,ENSMUSP00000006817,ENSMUSP00000019044,ENSMUSP00000020102,ENSMUSP00000021231,ENSMUSP00000023835,ENSMUSP00000028815,ENSMUSP00000030408,ENSMUSP00000032362,ENSMUSP00000032364,ENSMUSP00000033634,ENSMUSP00000045291,ENSMUSP00000065433,ENSMUSP00000078757,ENSMUSP00000080974,ENSMUSP00000090102,ENSMUSP00000099585	Abcc3,Acsl3,Acsl4,Cd36,Crot,Mfsd2a,Ntrk2,Pparg,Slc10a2,Slc16a5,Slc16a7,Slc17a8,Slc22a5,Slc23a2,Slc5a6,Slco1a4,Slco1c1,Trpv1
GO.0006720	isoprenoid metabolic process	11	0.000674	ENSMUSP00000013458,ENSMUSP00000022176,ENSMUSP00000025946,ENSMUSP00000029564,ENSMUSP00000073764,ENSMUSP00000080531,ENSMUSP00000084918,ENSMUSP00000112727,ENSMUSP00000124066,ENSMUSP00000132780,ENSMUSP00000136944	Adh4,Aldh1a1,Aldh3a2,Bco2,Cyp26a1,Fdps,Hmgcr,Hmgcs1,Idi1,Pmvk,Rdh11
GO.0035456	response to interferon-beta	7	0.000712	ENSMUSP00000029935,ENSMUSP00000029936,ENSMUSP00000066743,ENSMUSP00000099888,ENSMUSP00000099889,ENSMUSP00000123011,ENSMUSP00000132435	Gbp1,Gbp2,Gbp3,Ifit1,Ifit3,Stat1,Xaf1
GO.0010876	lipid localization	19	0.000829	ENSMUSP00000000450,ENSMUSP00000003720,ENSMUSP00000020864,ENSMUSP00000021231,ENSMUSP00000022169,ENSMUSP00000023835,ENSMUSP00000024829,ENSMUSP00000025236,ENSMUSP00000025404,ENSMUSP00000025482,ENSMUSP00000030408,ENSMUSP00000032362,ENSMUSP00000032364,ENSMUSP00000033634,ENSMUSP00000045291,ENSMUSP00000074115,ENSMUSP00000080974,ENSMUSP00000090617,ENSMUSP00000127685	Abcc3,Abcg1,Acsl3,Acsl4,Atp8b1,Bscl2,Cd36,Cidea,Crot,Gulp1,Hexb,Mfsd2a,Pctp,Pparg,Slc10a2,Slco1a4,Slco1c1,Spns3,Stard4
GO.0006796	phosphate-containing compound metabolic process	74	0.000935	ENSMUSP00000000129,ENSMUSP00000003720,ENSMUSP00000004327,ENSMUSP00000006669,ENSMUSP00000006692,ENSMUSP00000006764,ENSMUSP00000016498,ENSMUSP00000016511,ENSMUSP00000019283,ENSMUSP00000020843,ENSMUSP00000021726,ENSMUSP00000022169,ENSMUSP00000022176,ENSMUSP00000022212,ENSMUSP00000022971,ENSMUSP00000023352,ENSMUSP00000023829,ENSMUSP00000025523,ENSMUSP00000026144,ENSMUSP00000027291,ENSMUSP00000028160,…	Acaca,Acacb,Adcy6,Adcy7,Adssl1,Afmid,Aprt,Aurka,Camk1d,Camk2b,Ccl5,Ccnd1,Cdkn1a,Cnp,Crot,Csf1r,Dbf4,Dcxr,Fabp5,Fdps,Fer,G6pdx,Gch1,Gck,Gfpt1,Gmppb,Gpam,Gpd2,Hexb,Hmgcr,Htatip2,Idi1,Isyna1,Jak3,Lhpp,Lpin1,Mvd,Myc,Nt5dc3,Ntrk2,Oas1a,Pcsk9,Pde4c,Pdk1,Pfkfb1,Pgd,Pik3c2a,Pim3,Pklr,Pkn1,Plk1,Plk2,Plvap,Pmvk,Ppap2c,Ppp1r3b,Prkdc,Ptk6,Ptp4a3,Rp2h,Sgms2,Slc25a25,Smpd3,Srms,Stk10,Them5,Thnsl2,Tnik,Trib3,Tt…
GO.0034341	response to interferon-gamma	9	0.000973	ENSMUSP00000029935,ENSMUSP00000029936,ENSMUSP00000035808,ENSMUSP00000039600,ENSMUSP00000041008,ENSMUSP00000066743,ENSMUSP00000078088,ENSMUSP00000087405,ENSMUSP00000132435	Aqp4,Ccl5,Gbp1,Gbp2,Gbp3,Gch1,H2-Ab1,Stat1,Ubd
GO.0044248	cellular catabolic process	56	0.00101	ENSMUSP00000003720,ENSMUSP00000005651,ENSMUSP00000006136,ENSMUSP00000006565,ENSMUSP00000009236,ENSMUSP00000015049,ENSMUSP00000015481,ENSMUSP00000015712,ENSMUSP00000019469,ENSMUSP00000020408,ENSMUSP00000021652,ENSMUSP00000022169,ENSMUSP00000022915,ENSMUSP00000023805,ENSMUSP00000023849,ENSMUSP00000025946,ENSMUSP00000025966,ENSMUSP00000025968,ENSMUSP00000028167,ENSMUSP00000029865,ENSMUSP00000030724,…	Acot4,Afmid,Arrb2,Atg16l2,Bco2,Ccrn4l,Cdc20,Cnp,Crot,Csad,Ctss,Cyp26a1,Cyp2b10,Cyp2b9,Cyp2c37,Cyp2c38,Cyp2c39,Cyp2c54,Cyp2c55,Cyp2c70,Cyp4a10,Derl3,Dnajb9,Dnase1,Dpys,Enc1,Endog,Ephx1,Fbxo18,Fbxo31,G6pc,Gpd2,Gpx3,Hexb,Lnx1,Lpin1,Lpl,Mdm2,Npl,Nt5e,Pcsk9,Pde4c,Pnpla3,Por,Rnf103,Rnf144b,Sesn2,Thnsl2,Trp53inp1,Ubd,Ube2c,Ugt1a1,Usp18,Usp2,Wfs1,Zfp36
GO.0050670	regulation of lymphocyte proliferation	17	0.00101	ENSMUSP00000023829,ENSMUSP00000027291,ENSMUSP00000029717,ENSMUSP00000039600,ENSMUSP00000041008,ENSMUSP00000041149,ENSMUSP00000046610,ENSMUSP00000057635,ENSMUSP00000057721,ENSMUSP00000060073,ENSMUSP00000091238,ENSMUSP00000094949,ENSMUSP00000095171,ENSMUSP00000099739,ENSMUSP00000101913,ENSMUSP00000114076,ENSMUSP00000116235	Casp3,Ccl5,Cd1d1,Cd74,Cdkn1a,Gpam,H2-Ab1,H2-T23,Igf2,Igfbp2,Itgal,Jak3,Lst1,Mif,Pkn1,Vtcn1,Zap70
GO.0071616	acyl-CoA biosynthetic process	5	0.00101	ENSMUSP00000020843,ENSMUSP00000022268,ENSMUSP00000029135,ENSMUSP00000031583,ENSMUSP00000103012	Acaca,Acacb,Acly,Acss2,Pdhb
GO.0006790	sulfur compound metabolic process	20	0.00109	ENSMUSP00000004327,ENSMUSP00000006692,ENSMUSP00000020843,ENSMUSP00000021652,ENSMUSP00000021653,ENSMUSP00000022268,ENSMUSP00000023805,ENSMUSP00000029135,ENSMUSP00000029564,ENSMUSP00000029794,ENSMUSP00000031583,ENSMUSP00000034902,ENSMUSP00000035614,ENSMUSP00000046324,ENSMUSP00000052872,ENSMUSP00000057635,ENSMUSP00000077571,ENSMUSP00000085405,ENSMUSP00000103012,ENSMUSP00000126448	Acaca,Acacb,Acly,Acot1,Acot3,Acot4,Acpl2,Acss2,Csad,Fasn,G6pdx,Gpam,Gsta2,Gstt2,Mvd,Pdhb,Pmvk,Sulf2,Them5,Tpst1
GO.0065009	regulation of molecular function	98	0.00118	ENSMUSP00000000129,ENSMUSP00000000312,ENSMUSP00000000450,ENSMUSP00000003947,ENSMUSP00000006565,ENSMUSP00000006614,ENSMUSP00000008179,ENSMUSP00000016511,ENSMUSP00000020687,ENSMUSP00000021141,ENSMUSP00000021447,ENSMUSP00000021496,ENSMUSP00000021903,ENSMUSP00000022176,ENSMUSP00000022212,ENSMUSP00000022971,ENSMUSP00000023756,ENSMUSP00000023829,ENSMUSP00000025025,ENSMUSP00000025523,ENSMUSP00000027178,…	Adcy7,Adora1,Als2,Apcs,Arfgap3,Arhgap11a,Arhgap26,Arhgap44,Arhgef39,Arrdc3,Asap3,Aurka,Bax,Bhlhe40,Camk1d,Cck,Ccl5,Ccna2,Ccnd1,Cd74,Cdc20,Cdh1,Cdkn1a,Cenpe,Cish,Csf1r,Ctss,Dab1,Dusp1,Ect2,Eda2r,Elfn1,Epha2,Errfi1,Fbxo18,Fbxo31,Fer,Foxa2,Gadd45g,Gch1,Gm6484,Grpel2,Hc,Hmgcr,Igf2,Jun,Klk1b4,Mgmt,Mid1ip1,Mif,Myc,Notch1,Nqo1,Ntrk2,P2rx1,P2ry13,Pcsk9,Pfkfb1,Pkn1,Plcl2,Plk1,Plk2,Pparg,Ppp1r3b,Ppp1r3c,Pp…
GO.0035458	cellular response to interferon-beta	6	0.00141	ENSMUSP00000029935,ENSMUSP00000029936,ENSMUSP00000066743,ENSMUSP00000099888,ENSMUSP00000099889,ENSMUSP00000132435	Gbp1,Gbp2,Gbp3,Ifit1,Ifit3,Stat1
GO.0043434	response to peptide hormone	23	0.00142	ENSMUSP00000000129,ENSMUSP00000000450,ENSMUSP00000005651,ENSMUSP00000006764,ENSMUSP00000010807,ENSMUSP00000018710,ENSMUSP00000020692,ENSMUSP00000020704,ENSMUSP00000023352,ENSMUSP00000029270,ENSMUSP00000030724,ENSMUSP00000030811,ENSMUSP00000039600,ENSMUSP00000041250,ENSMUSP00000041747,ENSMUSP00000055757,ENSMUSP00000059129,ENSMUSP00000066743,ENSMUSP00000070583,ENSMUSP00000079692,ENSMUSP00000099585,…	Aprt,Btg2,Ccl5,Ccna2,Errfi1,Fads1,Fer,Igf2,Igfbp1,Lpin1,Pcsk9,Pfkfb1,Por,Pparg,Prkdc,Serpina3g,Sesn2,Slc2a4,Socs3,Sort1,Stat1,Trib3,Trpv1
GO.0071346	cellular response to interferon-gamma	7	0.00144	ENSMUSP00000029935,ENSMUSP00000029936,ENSMUSP00000039600,ENSMUSP00000041008,ENSMUSP00000066743,ENSMUSP00000078088,ENSMUSP00000132435	Aqp4,Ccl5,Gbp1,Gbp2,Gbp3,H2-Ab1,Stat1
GO.0019216	regulation of lipid metabolic process	21	0.00156	ENSMUSP00000005651,ENSMUSP00000006669,ENSMUSP00000008179,ENSMUSP00000020846,ENSMUSP00000024829,ENSMUSP00000025404,ENSMUSP00000031583,ENSMUSP00000033634,ENSMUSP00000034992,ENSMUSP00000036936,ENSMUSP00000041747,ENSMUSP00000042988,ENSMUSP00000043522,ENSMUSP00000045291,ENSMUSP00000045572,ENSMUSP00000045918,ENSMUSP00000058951,ENSMUSP00000061877,ENSMUSP00000073541,ENSMUSP00000076576,ENSMUSP00000127685	Abcg1,Acacb,Acsl3,Acsl4,Adora1,Bscl2,Cidea,Dhcr7,Foxa2,Gm6484,Insig1,Klk1b4,Mid1ip1,Nt5e,Pdk1,Por,Scd1,Serpina12,Srebf1,Thrsp,Trib3
GO.0055094	response to lipoprotein particle	5	0.00158	ENSMUSP00000000450,ENSMUSP00000024829,ENSMUSP00000039600,ENSMUSP00000080974,ENSMUSP00000136944	Abcg1,Ccl5,Cd36,Hmgcs1,Pparg
GO.0050671	positive regulation of lymphocyte proliferation	13	0.00161	ENSMUSP00000023829,ENSMUSP00000027291,ENSMUSP00000029717,ENSMUSP00000039600,ENSMUSP00000041149,ENSMUSP00000046610,ENSMUSP00000057635,ENSMUSP00000057721,ENSMUSP00000060073,ENSMUSP00000095171,ENSMUSP00000099739,ENSMUSP00000101913,ENSMUSP00000114076	Ccl5,Cd1d1,Cd74,Cdkn1a,Gpam,H2-T23,Igf2,Igfbp2,Itgal,Jak3,Mif,Vtcn1,Zap70
GO.0030097	hemopoiesis	34	0.0017	ENSMUSP00000000450,ENSMUSP00000004327,ENSMUSP00000006614,ENSMUSP00000021458,ENSMUSP00000021903,ENSMUSP00000022613,ENSMUSP00000023352,ENSMUSP00000023486,ENSMUSP00000025523,ENSMUSP00000027291,ENSMUSP00000029717,ENSMUSP00000031171,ENSMUSP00000032877,ENSMUSP00000033093,ENSMUSP00000035808,ENSMUSP00000041008,ENSMUSP00000041825,ENSMUSP00000046584,ENSMUSP00000047419,ENSMUSP00000054270,ENSMUSP00000058020,…	Alas2,Bax,Casp3,Cd1d1,Cd74,Crip2,Csf1r,Ddias,Egr1,Epha2,Esco2,Fcer1g,Fzd7,G6pdx,Gadd45g,H2-Ab1,Hbb-b2,Jak3,Jun,Klf1,Ly6d,Onecut1,Plcl2,Pld4,Pparg,Prkdc,Smpd3,Spnb1,Stap1,Tfrc,Themis,Top2a,Ubd,Zap70
GO.0044712	single-organism catabolic process	38	0.00174	ENSMUSP00000003720,ENSMUSP00000005651,ENSMUSP00000007253,ENSMUSP00000009236,ENSMUSP00000013458,ENSMUSP00000015049,ENSMUSP00000015712,ENSMUSP00000019012,ENSMUSP00000019469,ENSMUSP00000021652,ENSMUSP00000022169,ENSMUSP00000022915,ENSMUSP00000023805,ENSMUSP00000025946,ENSMUSP00000028167,ENSMUSP00000029865,ENSMUSP00000030724,ENSMUSP00000034307,ENSMUSP00000034992,ENSMUSP00000035417,ENSMUSP00000037454,…	Acot4,Adh4,Adora1,Afmid,Atg16l2,Bco2,Bscl2,Cnp,Crot,Csad,Ctss,Cyp26a1,Cyp4a10,Derl3,Dnajb9,Dpys,G6pc,Gale,Gck,Gpd2,Gpx3,Hexb,Lpin1,Lpl,Neu1,Npl,Nt5e,Pde4c,Pklr,Pld4,Pnpla3,Pnpla5,Por,Rnf103,Sesn2,Thnsl2,Trp53inp1,Wfs1
GO.0048519	negative regulation of biological process	149	0.00178	ENSMUSP00000000129,ENSMUSP00000000312,ENSMUSP00000000450,ENSMUSP00000003947,ENSMUSP00000004327,ENSMUSP00000005103,ENSMUSP00000005651,ENSMUSP00000005820,ENSMUSP00000006397,ENSMUSP00000006614,ENSMUSP00000006828,ENSMUSP00000008179,ENSMUSP00000009236,ENSMUSP00000016511,ENSMUSP00000020024,ENSMUSP00000020262,ENSMUSP00000020524,ENSMUSP00000020543,ENSMUSP00000020846,ENSMUSP00000021458,ENSMUSP00000021496,…	Abcg1,Acacb,Acsl4,Adcy6,Apcs,Aplp1,Arrdc3,Atoh8,Atp8b1,Atxn1,Aurka,Bax,Bhlha15,Bhlhe40,Bscl2,C1qc,Camk1d,Camk2b,Capg,Casp3,Cck,Ccl5,Ccnd1,Ccrn4l,Cd36,Cd74,Cdh1,Ceacam2,Cela1,Cenpe,Cidea,Cish,Ckap2,Cml5,Cpeb4,Crym,Csf1r,Dab1,Ddias,Ddit4l,Derl3,Egr1,Elfn1,Enc1,Epha2,Epor,Ero1l,Fabp7,Fbxo31,Fcer1g,Fer,Foxa2,Fzd7,G6pdx,Gadd45g,Gck,Gm6484,Gpam,Gpr98,Grb10,H2-Ab1,H2-T23,Hes6,Hmga1,Ifit3,Insig1,Ip6k2,Ja…
GO.0065008	regulation of biological quality	104	0.00178	ENSMUSP00000000129,ENSMUSP00000000312,ENSMUSP00000000450,ENSMUSP00000004327,ENSMUSP00000006397,ENSMUSP00000006565,ENSMUSP00000006764,ENSMUSP00000013458,ENSMUSP00000015481,ENSMUSP00000015712,ENSMUSP00000018122,ENSMUSP00000018710,ENSMUSP00000019044,ENSMUSP00000019469,ENSMUSP00000020262,ENSMUSP00000020408,ENSMUSP00000020843,ENSMUSP00000020846,ENSMUSP00000021458,ENSMUSP00000022169,ENSMUSP00000022212,…	Aacs,Abcg1,Acaca,Adh4,Alas2,Aldh1a1,Als2,Apcs,Aprt,Aqp4,Arrdc3,Atp8b1,Atxn1,Aurka,Bax,Bco2,Bhlha15,Bscl2,Cadps2,Camk2b,Capg,Casp3,Cck,Ccl5,Ccnb2,Ccnd1,Ccrn4l,Cd36,Cdc20,Cdh1,Chrna4,Cidea,Cnp,Crym,Csf1r,Cyp26a1,Dio1,Egr1,Endog,Epor,Ero1l,Fer,G6pc,G6pdx,Gck,Gm6484,Gnat2,Gpam,Gpr98,Grik3,Hbb-b2,Hexb,Hps4,Id1,Il1r1,Ildr2,Jak3,Klf1,Lcn2,Lpl,Lrtm2,Lst1,Ly6e,Mbl2,Mdm2,Megf8,Mt1,Mt2,Myc,Ntrk2,Pbld2,Pcsk9…
GO.0051246	regulation of protein metabolic process	95	0.00192	ENSMUSP00000000129,ENSMUSP00000000312,ENSMUSP00000000450,ENSMUSP00000003808,ENSMUSP00000004327,ENSMUSP00000005651,ENSMUSP00000006565,ENSMUSP00000006614,ENSMUSP00000006828,ENSMUSP00000009236,ENSMUSP00000016511,ENSMUSP00000020262,ENSMUSP00000020408,ENSMUSP00000020524,ENSMUSP00000020687,ENSMUSP00000020692,ENSMUSP00000020846,ENSMUSP00000021141,ENSMUSP00000021447,ENSMUSP00000021496,ENSMUSP00000021903,…	Acpl2,Adora1,Als2,Apcs,Aplp1,Arrdc3,Aurka,Bax,Btg2,Casp3,Cck,Ccl5,Ccna2,Ccnd1,Cd1d1,Cd36,Cd74,Cdc20,Cdh1,Cdkn1a,Cenpe,Cish,Csf1r,Dab1,Derl3,Ect2,Eda2r,Egr1,Elfn1,Enc1,Epha2,Fbxo18,Fbxo31,Fer,G6pdx,Gadd45g,Gdf15,Gm6484,Hc,Id1,Igf2,Il1rn,Inhbe,Jak3,Jun,Lpin1,Mdm2,Mgmt,Mif,Myc,Ntrk2,P2rx1,Pbld2,Pcsk9,Pkn1,Plcl2,Plk1,Plk2,Por,Pparg,Ppp2r5e,Prkdc,Prok1,Psrc1,Ptk6,Pttg1,Ramp1,Rhbdf1,Serpina12,Serpina3a…
GO.0006636	unsaturated fatty acid biosynthetic process	8	0.00227	ENSMUSP00000010807,ENSMUSP00000030935,ENSMUSP00000034904,ENSMUSP00000036357,ENSMUSP00000036936,ENSMUSP00000041149,ENSMUSP00000045621,ENSMUSP00000095171	Cd74,Decr2,Elovl3,Elovl5,Fads1,Fam213b,Mif,Scd1
GO.0050793	regulation of developmental process	88	0.00227	ENSMUSP00000000312,ENSMUSP00000000450,ENSMUSP00000003808,ENSMUSP00000004327,ENSMUSP00000005651,ENSMUSP00000006614,ENSMUSP00000007253,ENSMUSP00000015712,ENSMUSP00000015791,ENSMUSP00000016511,ENSMUSP00000020262,ENSMUSP00000022169,ENSMUSP00000022176,ENSMUSP00000022212,ENSMUSP00000022317,ENSMUSP00000022875,ENSMUSP00000022971,ENSMUSP00000023352,ENSMUSP00000023775,ENSMUSP00000023849,ENSMUSP00000024829,…	Abcg1,Acacb,Adcy6,Ank,Apcs,Atxn1,Aurka,Bax,Bhlha15,C1qc,Camk1d,Camk2b,Ccl5,Ccnd1,Ccr3,Ccrn4l,Cd1d1,Cd36,Cd74,Cdh1,Cela1,Cenpe,Cxcl9,Dab1,Dmbt1,Ect2,Egr1,Enc1,Epha2,Errfi1,Fam213a,Fbxo31,Foxa2,Fzd7,G6pdx,Gdf15,Gpam,Gpr98,Hbb-b2,Hc,Hexb,Hmga1,Hmgcr,Htatip2,Il1rn,Insig1,Jak3,Klf10,Lama5,Lpin1,Lpl,Lrtm2,Lst1,Lzts1,Maff,Megf8,Mif,Myc,Mycn,Neu1,Notch1,Ntrk2,Padi4,Pbld2,Pkn1,Plac8,Plk2,Por,Pparg,Prkdc,P…
GO.0044237	cellular metabolic process	236	0.00235	ENSMUSP00000000129,ENSMUSP00000000450,ENSMUSP00000001716,ENSMUSP00000002914,ENSMUSP00000003720,ENSMUSP00000003947,ENSMUSP00000004327,ENSMUSP00000005103,ENSMUSP00000005820,ENSMUSP00000006136,ENSMUSP00000006565,ENSMUSP00000006587,ENSMUSP00000006669,ENSMUSP00000006764,ENSMUSP00000006828,ENSMUSP00000009236,ENSMUSP00000013458,ENSMUSP00000015049,ENSMUSP00000015712,ENSMUSP00000016498,ENSMUSP00000016511,…	Aacs,Acaca,Acacb,Acot1,Acot11,Acot3,Acot4,Adcy6,Adcy7,Adh4,Aen,Afmid,Alas2,Aldh1a1,Aldh3a2,Als2,Aplp1,Aprt,Arrb2,Atg16l2,Atoh8,Atp8b1,Atxn1,Aurka,B3galt1,B4galt5,Bco2,Bhlha15,Bhlhe40,Btg2,Camk1d,Camk2b,Cbr1,Ccnd1,Ccrn4l,Cd74,Cdc20,Cdca3,Cdkn1a,Celf2,Ces2a,Chaf1a,Chrna4,Cidea,Cish,Cnp,Creb3l2,Crot,Cryl1,Crym,Csad,Csf1r,Csrnp1,Ctss,Cyp26a1,Cyp2b10,Cyp2b9,Cyp2c37,Cyp2c38,Cyp2c39,Cyp2c54,Cyp2c55,Cyp2…
GO.0002483	antigen processing and presentation of endogenous peptide antigen	4	0.00237	ENSMUSP00000025181,ENSMUSP00000099739,ENSMUSP00000128401,ENSMUSP00000134570	H2-D1,H2-K1,H2-T23,Tap1
GO.0007165	signal transduction	128	0.00237	ENSMUSP00000000129,ENSMUSP00000003808,ENSMUSP00000005820,ENSMUSP00000006397,ENSMUSP00000006669,ENSMUSP00000009236,ENSMUSP00000015791,ENSMUSP00000016498,ENSMUSP00000016511,ENSMUSP00000020101,ENSMUSP00000020408,ENSMUSP00000020543,ENSMUSP00000020704,ENSMUSP00000020846,ENSMUSP00000021141,ENSMUSP00000021447,ENSMUSP00000022212,ENSMUSP00000022378,ENSMUSP00000022663,ENSMUSP00000022971,ENSMUSP00000023352,…	Acot11,Adcy7,Adora1,Aen,Als2,Arhgap11a,Arhgap26,Arhgap44,Atoh8,Bax,Bhlha15,Casp3,Cck,Ccl5,Ccna2,Ccnd1,Ccr3,Cd36,Cd74,Cela1,Chrna4,Cish,Clec2h,Cpeb4,Creb3l2,Csf1r,Csrnp1,Cxcl9,Cyp26a1,Dab1,Dedd2,Derl3,Dusp1,Eda2r,Egr1,Epor,Ero1l,Errfi1,Fcer1g,Fer,Foxa2,Fzd7,Gdf15,Gna14,Gnat2,Gpr110,Gpr114,Gpr98,Grb10,Grik3,Id1,Igf2,Igfbp1,Igfbp2,Il1rn,Inhbe,Insig1,Itgal,Jak3,Klk1b4,Lama5,Lcn2,Lpar2,Mdm2,Megf8,Mif,…
GO.0071447	cellular response to hydroperoxide	4	0.00237	ENSMUSP00000029865,ENSMUSP00000032877,ENSMUSP00000039600,ENSMUSP00000080974	Ccl5,Cd36,Ddias,Trp53inp1
GO.0034097	response to cytokine	31	0.00241	ENSMUSP00000000129,ENSMUSP00000006397,ENSMUSP00000015481,ENSMUSP00000025523,ENSMUSP00000029935,ENSMUSP00000029936,ENSMUSP00000032877,ENSMUSP00000033634,ENSMUSP00000034214,ENSMUSP00000035404,ENSMUSP00000035808,ENSMUSP00000039107,ENSMUSP00000041008,ENSMUSP00000041250,ENSMUSP00000045918,ENSMUSP00000052872,ENSMUSP00000053962,ENSMUSP00000054270,ENSMUSP00000059129,ENSMUSP00000060073,ENSMUSP00000066743,…	Acsl4,Aqp4,Ccr3,Cd74,Cish,Csf1r,Cxcl9,Ddias,Egr1,Endog,Epor,Fasn,Fer,Foxa2,Gbp1,Gbp2,Gbp3,Gch1,H2-Ab1,Ifit1,Jak3,Jun,Lcn2,Mt2,Plvap,Serpina3g,Socs3,Stat1,Trpv1,Ubd,Xaf1
GO.0030154	cell differentiation	122	0.00242	ENSMUSP00000000129,ENSMUSP00000000312,ENSMUSP00000000450,ENSMUSP00000003808,ENSMUSP00000004327,ENSMUSP00000005820,ENSMUSP00000006397,ENSMUSP00000006565,ENSMUSP00000006614,ENSMUSP00000007253,ENSMUSP00000015791,ENSMUSP00000016498,ENSMUSP00000016511,ENSMUSP00000018710,ENSMUSP00000020024,ENSMUSP00000020340,ENSMUSP00000020692,ENSMUSP00000021903,ENSMUSP00000022169,ENSMUSP00000022176,ENSMUSP00000022212,…	Aacs,Adcy6,Alas2,Atoh8,Atp8b1,Atxn1,Aurka,Bax,Bhlha15,Bscl2,Btg2,Camk1d,Camk2b,Casp3,Cbr1,Cck,Ccl5,Cd1d1,Cd74,Cdc20,Cdh1,Cdkn1a,Cnp,Col27a1,Creb3l2,Csf1r,Cyp26a1,Dab1,Ddias,Dhcr7,Dmbt1,Ect2,Eda2r,Enc1,Epha2,Epor,Ero1l,Esco2,Fabp7,Fasn,Fbxo31,Fcer1g,Fer,Foxa2,Foxq1,Fzd7,G6pdx,Gadd45g,Gdf15,Gm6484,Gnat2,Gpr98,H2-Ab1,Hbb-b2,Hes6,Hexb,Hmgcr,Hps4,Htatip2,Igf2,Ildr2,Inhbe,Insc,Jak3,Jun,Klf1,Klf10,Lama5…
GO.0050776	regulation of immune response	28	0.00243	ENSMUSP00000000129,ENSMUSP00000000450,ENSMUSP00000025181,ENSMUSP00000025797,ENSMUSP00000026571,ENSMUSP00000027291,ENSMUSP00000028233,ENSMUSP00000029018,ENSMUSP00000029717,ENSMUSP00000033093,ENSMUSP00000036747,ENSMUSP00000040246,ENSMUSP00000041008,ENSMUSP00000041149,ENSMUSP00000043101,ENSMUSP00000048836,ENSMUSP00000060073,ENSMUSP00000060129,ENSMUSP00000078875,ENSMUSP00000080974,ENSMUSP00000082873,…	Arrb2,Bax,C1qa,C1qb,C1qc,Cd1d1,Cd36,Cd74,Fcer1g,Fer,H2-Ab1,H2-D1,H2-K1,H2-T23,Hc,Irf7,Jak3,Mbl2,Mif,Pkn1,Pparg,Raet1d,Susd4,Tap1,Themis,Tlr13,Zap70,Zbp1
GO.0071417	cellular response to organonitrogen compound	24	0.00243	ENSMUSP00000000129,ENSMUSP00000000312,ENSMUSP00000000450,ENSMUSP00000005651,ENSMUSP00000006764,ENSMUSP00000006828,ENSMUSP00000018710,ENSMUSP00000020543,ENSMUSP00000020704,ENSMUSP00000020846,ENSMUSP00000023352,ENSMUSP00000030811,ENSMUSP00000039600,ENSMUSP00000041008,ENSMUSP00000041747,ENSMUSP00000055757,ENSMUSP00000070583,ENSMUSP00000073690,ENSMUSP00000078757,ENSMUSP00000092019,ENSMUSP00000093939,…	Adcy6,Aplp1,Aprt,Ccl5,Cdh1,Cpeb4,Errfi1,Fer,H2-Ab1,Id1,Igf2,Igfbp1,Il1rn,Klf10,Lpin1,Ntrk2,Pcsk9,Por,Pparg,Prkdc,Slc2a4,Srebf1,Trib3,Trpv1
GO.0006915	apoptotic process	45	0.00259	ENSMUSP00000000312,ENSMUSP00000000450,ENSMUSP00000005651,ENSMUSP00000006136,ENSMUSP00000006614,ENSMUSP00000006669,ENSMUSP00000006828,ENSMUSP00000015481,ENSMUSP00000021141,ENSMUSP00000021903,ENSMUSP00000022378,ENSMUSP00000022663,ENSMUSP00000022971,ENSMUSP00000023352,ENSMUSP00000023829,ENSMUSP00000025404,ENSMUSP00000028288,ENSMUSP00000029199,ENSMUSP00000029865,ENSMUSP00000032877,ENSMUSP00000035101,…	Aen,Aplp1,Arrb2,Casp3,Cck,Cdh1,Cdkn1a,Cidea,Ckap2,Csrnp1,Ddias,Dedd2,Dnase1,Eda2r,Endog,Epha2,Ero1l,Gadd45g,Gulp1,Htatip2,Jun,Lcn2,Mgmt,Myc,Notch1,P2rx1,Pcsk9,Pdk1,Phlda1,Phlda3,Pim3,Pkn1,Por,Pparg,Prkdc,Rnf144b,Serpina3g,Sort1,Stat1,Tnfrsf10b,Top2a,Trib3,Trp53inp1,Xaf1,Zmat3
GO.0048856	anatomical structure development	155	0.00259	ENSMUSP00000000129,ENSMUSP00000000312,ENSMUSP00000000450,ENSMUSP00000003808,ENSMUSP00000004327,ENSMUSP00000006397,ENSMUSP00000006565,ENSMUSP00000006614,ENSMUSP00000006764,ENSMUSP00000006828,ENSMUSP00000007253,ENSMUSP00000007738,ENSMUSP00000015481,ENSMUSP00000015791,ENSMUSP00000016511,ENSMUSP00000019044,ENSMUSP00000020024,ENSMUSP00000020340,ENSMUSP00000020692,ENSMUSP00000020704,ENSMUSP00000020846,…	Aacs,Acsl3,Adcy6,Ak4,Alas2,Aldh3a2,Aplp1,Aprt,Arrb2,Arrdc3,Atoh8,Atp8b1,Atxn1,Aurka,Bax,Bhlha15,Btg2,C1qb,Camk1d,Camk2b,Cbr1,Cck,Ccl5,Ccna2,Ccnb2,Cd1d1,Cd74,Cdc20,Cdh1,Cdkn1a,Cela1,Cml5,Col27a1,Creb3l2,Crip2,Csrnp1,Cyp26a1,Ddias,Dhcr7,Dmbt1,Dnaic1,Dusp1,Ect2,Enc1,Endog,Epha2,Epor,Errfi1,Esco2,Fabp7,Fasn,Fbxo31,Fcer1g,Fer,Foxa2,Foxq1,Fras1,Fzd7,G6pdx,Gadd45g,Gck,Gdf15,Gm6484,Gnat2,Gpd2,Gpr98,H2-Ab…
GO.0051707	response to other organism	36	0.00266	ENSMUSP00000000129,ENSMUSP00000023849,ENSMUSP00000025181,ENSMUSP00000025797,ENSMUSP00000027744,ENSMUSP00000028288,ENSMUSP00000029018,ENSMUSP00000029935,ENSMUSP00000029936,ENSMUSP00000031171,ENSMUSP00000031264,ENSMUSP00000035417,ENSMUSP00000036936,ENSMUSP00000041008,ENSMUSP00000043101,ENSMUSP00000044166,ENSMUSP00000054270,ENSMUSP00000054698,ENSMUSP00000057635,ENSMUSP00000057721,ENSMUSP00000059129,…	Casp3,Ccrn4l,Cd36,Cnp,Cxcl9,Fcer1g,Fer,Gbp1,Gbp2,Gbp3,Gch1,Gpam,H2-Ab1,H2-K1,H2-T23,Ifi27l2a,Ifit1,Ifit3,Il1rn,Jun,Leap2,Mbl2,Mr1,Notch1,Oas1a,Pklr,Plac8,Raet1d,Scd1,Socs3,Stap1,Stat1,Tlr13,Ugt1a1,Vtcn1,Zbp1
GO.0009636	response to toxic substance	15	0.0027	ENSMUSP00000015481,ENSMUSP00000020408,ENSMUSP00000023829,ENSMUSP00000033093,ENSMUSP00000034214,ENSMUSP00000034215,ENSMUSP00000039600,ENSMUSP00000047551,ENSMUSP00000053962,ENSMUSP00000069616,ENSMUSP00000080224,ENSMUSP00000080842,ENSMUSP00000091238,ENSMUSP00000092019,ENSMUSP00000099409	Bax,Casp3,Ccl5,Cdkn1a,Cnp,Egr1,Endog,Ephx1,Id1,Lcn2,Mdm2,Mgmt,Mt1,Mt2,Scn8a
GO.0009893	positive regulation of metabolic process	124	0.0027	ENSMUSP00000000129,ENSMUSP00000000312,ENSMUSP00000000450,ENSMUSP00000002924,ENSMUSP00000003808,ENSMUSP00000005820,ENSMUSP00000006565,ENSMUSP00000006614,ENSMUSP00000006669,ENSMUSP00000008179,ENSMUSP00000015481,ENSMUSP00000020408,ENSMUSP00000020692,ENSMUSP00000020846,ENSMUSP00000021141,ENSMUSP00000021903,ENSMUSP00000022169,ENSMUSP00000022176,ENSMUSP00000022212,ENSMUSP00000022682,ENSMUSP00000022971,…	Abcg1,Acpl2,Acsl3,Adcy7,Adora1,Als2,Arfgap3,Arhgap11a,Arhgap26,Arhgap44,Arhgef39,Armcx3,Arrdc3,Asap3,Atoh8,Atxn1,Aurka,Bax,Bhlha15,Btg2,Camk1d,Casp3,Cck,Ccl5,Ccna2,Ccnd1,Cd1d1,Cd36,Cd74,Cdc20,Cdh1,Cdkn1a,Cela1,Cenpe,Ckap2,Creb3l2,Csf1r,Csrnp1,Cxcl9,Dab1,Ect2,Eda2r,Egr1,Endog,Epha2,Fbxo18,Fer,Foxa2,Fzd7,Gadd45g,Gch1,Gck,Gdf15,Gm6484,Hc,Hexb,Hmga1,Hmgcr,Htatip2,Id1,Igf2,Il1rn,Inhbe,Insig1,Irf7,Jak3…
GO.0010941	regulation of cell death	62	0.00282	ENSMUSP00000000312,ENSMUSP00000000450,ENSMUSP00000003808,ENSMUSP00000003947,ENSMUSP00000005651,ENSMUSP00000006397,ENSMUSP00000020408,ENSMUSP00000020543,ENSMUSP00000021141,ENSMUSP00000021903,ENSMUSP00000022176,ENSMUSP00000022212,ENSMUSP00000022971,ENSMUSP00000023352,ENSMUSP00000025404,ENSMUSP00000025523,ENSMUSP00000028288,ENSMUSP00000028794,ENSMUSP00000028997,ENSMUSP00000029865,ENSMUSP00000031264,…	Adora1,Aldh1a1,Arrb2,Aurka,Bax,Camk1d,Camk2b,Cck,Ccl5,Cd74,Cdh1,Cidea,Cpeb4,Csf1r,Ddias,Dedd2,Ect2,Epor,Fbxo18,Fcer1g,Gadd45g,Gdf15,Gpam,Hmgcr,Htatip2,Id1,Ifit3,Il1rn,Inhbe,Ip6k2,Jak3,Mdm2,Mif,Mt1,Myc,Mycn,Notch1,Nqo1,Ntrk2,P2rx1,Pcsk9,Phlda1,Phlda3,Pim3,Plac8,Plk1,Plk2,Por,Pparg,Prkdc,Siglec1,Socs3,Stat1,Stk10,Tnik,Top2a,Trp53inp1,Trpv1,Tsc22d3,Ubd,Wfs1,Zak
GO.0007584	response to nutrient	15	0.00286	ENSMUSP00000003947,ENSMUSP00000005651,ENSMUSP00000010807,ENSMUSP00000022176,ENSMUSP00000023486,ENSMUSP00000031445,ENSMUSP00000033634,ENSMUSP00000039600,ENSMUSP00000045291,ENSMUSP00000045918,ENSMUSP00000046610,ENSMUSP00000072803,ENSMUSP00000080224,ENSMUSP00000091495,ENSMUSP00000136944	Aacs,Acsl3,Acsl4,Ccl5,Ccnd1,Fads1,Foxa2,Hmgcr,Hmgcs1,Igfbp2,Mgmt,Nqo1,Por,Tfrc,Ugt1a1
GO.0042127	regulation of cell proliferation	62	0.00286	ENSMUSP00000000129,ENSMUSP00000000312,ENSMUSP00000000450,ENSMUSP00000005651,ENSMUSP00000006565,ENSMUSP00000006692,ENSMUSP00000007253,ENSMUSP00000015791,ENSMUSP00000016498,ENSMUSP00000016511,ENSMUSP00000020262,ENSMUSP00000020687,ENSMUSP00000020692,ENSMUSP00000022176,ENSMUSP00000022971,ENSMUSP00000023352,ENSMUSP00000023775,ENSMUSP00000023829,ENSMUSP00000025523,ENSMUSP00000027291,ENSMUSP00000027467,…	Adora1,Atxn1,Bax,Btg2,Casp3,Cck,Ccl5,Ccna2,Ccnd1,Ccr3,Cd1d1,Cd74,Cdc20,Cdh1,Cdkn1a,Ceacam2,Cela1,Crip2,Csf1r,Cxcl9,Dhcr7,Egr1,Errfi1,Fer,Fzd7,Gpam,H2-Ab1,H2-T23,Hmga1,Hmgcr,Id1,Ifit3,Igf2,Igfbp2,Itgal,Jak3,Lama5,Lst1,Mfge8,Mif,Mvd,Myc,Mycn,Neu1,Notch1,Ntrk2,Pbld2,Pkn1,Plac8,Por,Pparg,Prkdc,Prok1,Ptk6,Pttg1,Serpine2,Srms,Stat1,Trp53inp1,Ufl1,Vtcn1,Zap70
GO.0015711	organic anion transport	21	0.00291	ENSMUSP00000000450,ENSMUSP00000003720,ENSMUSP00000006817,ENSMUSP00000019044,ENSMUSP00000020102,ENSMUSP00000020864,ENSMUSP00000021231,ENSMUSP00000023835,ENSMUSP00000024829,ENSMUSP00000025482,ENSMUSP00000028815,ENSMUSP00000030408,ENSMUSP00000032362,ENSMUSP00000033634,ENSMUSP00000045291,ENSMUSP00000065433,ENSMUSP00000078757,ENSMUSP00000080974,ENSMUSP00000090102,ENSMUSP00000099585,ENSMUSP00000121744	Abcc3,Abcg1,Acsl3,Acsl4,Atp8b1,Cd36,Crot,Mfsd2a,Ntrk2,Pctp,Pparg,Slc10a2,Slc16a5,Slc16a7,Slc17a8,Slc22a5,Slc23a2,Slc4a4,Slc5a6,Slco1c1,Trpv1
GO.0009607	response to biotic stimulus	37	0.00296	ENSMUSP00000000129,ENSMUSP00000023849,ENSMUSP00000025181,ENSMUSP00000025797,ENSMUSP00000027744,ENSMUSP00000028288,ENSMUSP00000029018,ENSMUSP00000029935,ENSMUSP00000029936,ENSMUSP00000031171,ENSMUSP00000031264,ENSMUSP00000035417,ENSMUSP00000036936,ENSMUSP00000041008,ENSMUSP00000043101,ENSMUSP00000044166,ENSMUSP00000054270,ENSMUSP00000054698,ENSMUSP00000057635,ENSMUSP00000057721,ENSMUSP00000059129,…	Casp3,Ccrn4l,Cd36,Cnp,Cxcl9,Fbxo18,Fcer1g,Fer,Gbp1,Gbp2,Gbp3,Gch1,Gpam,H2-Ab1,H2-K1,H2-T23,Ifi27l2a,Ifit1,Ifit3,Il1rn,Jun,Leap2,Mbl2,Mr1,Notch1,Oas1a,Pklr,Plac8,Raet1d,Scd1,Socs3,Stap1,Stat1,Tlr13,Ugt1a1,Vtcn1,Zbp1
GO.0043549	regulation of kinase activity	37	0.00296	ENSMUSP00000016511,ENSMUSP00000021903,ENSMUSP00000022176,ENSMUSP00000023829,ENSMUSP00000025025,ENSMUSP00000025523,ENSMUSP00000027178,ENSMUSP00000029270,ENSMUSP00000030724,ENSMUSP00000030811,ENSMUSP00000031171,ENSMUSP00000033154,ENSMUSP00000039600,ENSMUSP00000041149,ENSMUSP00000041747,ENSMUSP00000043522,ENSMUSP00000045918,ENSMUSP00000057573,ENSMUSP00000057938,ENSMUSP00000059129,ENSMUSP00000060617,…	Adora1,Als2,Casp3,Ccl5,Ccna2,Ccnd1,Cd74,Cdkn1a,Cenpe,Cish,Csf1r,Dab1,Dusp1,Ect2,Errfi1,Fbxo31,Foxa2,Gadd45g,Hmgcr,Igf2,Il1rn,Klk1b4,Mif,Pfkfb1,Pkn1,Plk1,Prok1,Psrc1,Ptk6,Sesn2,Socs3,Stap1,Stk10,Tnik,Trib3,Ube2c,Zak
GO.0048731	system development	135	0.00311	ENSMUSP00000000312,ENSMUSP00000000450,ENSMUSP00000004327,ENSMUSP00000006397,ENSMUSP00000006565,ENSMUSP00000006614,ENSMUSP00000006764,ENSMUSP00000006828,ENSMUSP00000007253,ENSMUSP00000007738,ENSMUSP00000015791,ENSMUSP00000016511,ENSMUSP00000019044,ENSMUSP00000020024,ENSMUSP00000020692,ENSMUSP00000020846,ENSMUSP00000021458,ENSMUSP00000021903,ENSMUSP00000022169,ENSMUSP00000022212,ENSMUSP00000022613,…	Aacs,Acsl3,Adcy6,Ak4,Alas2,Aldh3a2,Aplp1,Aprt,Arrb2,Arrdc3,Atoh8,Atp8b1,Atxn1,Aurka,Bax,Btg2,C1qb,Camk1d,Camk2b,Cck,Ccl5,Ccna2,Ccnb2,Cd1d1,Cd74,Cdc20,Cdh1,Cdkn1a,Cela1,Col27a1,Creb3l2,Crip2,Csrnp1,Cyp26a1,Ddias,Dhcr7,Ect2,Enc1,Epha2,Epor,Errfi1,Esco2,Fabp7,Fasn,Fbxo31,Fcer1g,Foxa2,Foxq1,Fras1,Fzd7,G6pdx,Gadd45g,Gck,Gnat2,Gpd2,Gpr98,H2-Ab1,H2-K1,H2-T23,Hapln4,Hbb-b2,Hes6,Hexb,Hmgcs1,Htatip2,Igf2,I…
GO.0051174	regulation of phosphorus metabolic process	65	0.00352	ENSMUSP00000000129,ENSMUSP00000003808,ENSMUSP00000006614,ENSMUSP00000006669,ENSMUSP00000006828,ENSMUSP00000016511,ENSMUSP00000020262,ENSMUSP00000021447,ENSMUSP00000021903,ENSMUSP00000022682,ENSMUSP00000023352,ENSMUSP00000023829,ENSMUSP00000025523,ENSMUSP00000027178,ENSMUSP00000029270,ENSMUSP00000030724,ENSMUSP00000031171,ENSMUSP00000033093,ENSMUSP00000033154,ENSMUSP00000034989,ENSMUSP00000035120,…	Acsl3,Adcy7,Adora1,Als2,Aplp1,Atxn1,Bax,Casp3,Cck,Ccl5,Ccna2,Ccnd1,Cd36,Cd74,Cdkn1a,Cenpe,Cish,Csf1r,Cxcl9,Dab1,Ect2,Eda2r,Elfn1,Epha2,Fbxo18,Fbxo31,Fer,Foxa2,Fzd7,Gadd45g,Gdf15,Grb10,Id1,Igf2,Il1rn,Inhbe,Jun,Klk1b4,Me1,Mif,Ntrk2,P2ry13,Pbld2,Pdk1,Pfkfb1,Pkn1,Plcl2,Plk1,Ppp2r5e,Prkdc,Prok1,Psrc1,Ptk6,Ramp1,Sesn2,Socs3,Sorbs3,Stap1,Stk10,Tlr13,Tnik,Trib3,Ube2c,Wfs1,Zak
GO.0048534	hematopoietic or lymphoid organ development	35	0.00353	ENSMUSP00000000450,ENSMUSP00000004327,ENSMUSP00000006614,ENSMUSP00000021458,ENSMUSP00000021903,ENSMUSP00000022613,ENSMUSP00000023486,ENSMUSP00000025523,ENSMUSP00000027291,ENSMUSP00000029717,ENSMUSP00000031171,ENSMUSP00000032877,ENSMUSP00000033093,ENSMUSP00000034742,ENSMUSP00000035808,ENSMUSP00000041008,ENSMUSP00000041825,ENSMUSP00000046584,ENSMUSP00000047419,ENSMUSP00000054270,ENSMUSP00000058020,…	Alas2,Bax,Casp3,Ccnb2,Cd1d1,Cd74,Crip2,Csf1r,Ddias,Egr1,Epha2,Esco2,Fcer1g,Fzd7,G6pdx,Gadd45g,H2-Ab1,Hbb-b2,Jak3,Jun,Klf1,Ly6d,Onecut1,Pkn1,Plcl2,Pld4,Pparg,Smpd3,Spnb1,Stap1,Tfrc,Themis,Top2a,Ubd,Zap70
GO.0070228	regulation of lymphocyte apoptotic process	9	0.00353	ENSMUSP00000022971,ENSMUSP00000028794,ENSMUSP00000033093,ENSMUSP00000039600,ENSMUSP00000041149,ENSMUSP00000057635,ENSMUSP00000060073,ENSMUSP00000095171,ENSMUSP00000108620	Bax,Ccl5,Cd74,Gpam,Jak3,Mif,Myc,Siglec1,Tsc22d3
GO.0048513	organ development	109	0.00357	ENSMUSP00000000312,ENSMUSP00000000450,ENSMUSP00000004327,ENSMUSP00000006397,ENSMUSP00000006614,ENSMUSP00000006764,ENSMUSP00000006828,ENSMUSP00000015791,ENSMUSP00000019044,ENSMUSP00000020024,ENSMUSP00000020692,ENSMUSP00000020846,ENSMUSP00000021458,ENSMUSP00000021903,ENSMUSP00000022613,ENSMUSP00000022971,ENSMUSP00000023486,ENSMUSP00000023775,ENSMUSP00000023829,ENSMUSP00000025181,ENSMUSP00000025482,…	Aacs,Acsl3,Ak4,Alas2,Aplp1,Aprt,Arrb2,Arrdc3,Atp8b1,Atxn1,Bax,Btg2,C1qb,Ccna2,Ccnb2,Cd1d1,Cd74,Cdh1,Cdkn1a,Cela1,Cnp,Col27a1,Creb3l2,Crip2,Csrnp1,Cyp26a1,Dab1,Ddias,Dhcr7,Egr1,Epha2,Epor,Errfi1,Esco2,Fabp7,Fasn,Fcer1g,Foxa2,Foxq1,Fras1,Fzd7,G6pdx,Gadd45g,Gck,Gnat2,Gpd2,Gpr98,H2-Ab1,H2-K1,H2-T23,Hbb-b2,Hmgcs1,Igf2,Ildr2,Insc,Insig1,Jak3,Jun,Klf1,Klf10,Lama5,Ly6d,Ly6e,Maff,Megf8,Mgmt,Myc,Mycn,Nnmt,…
GO.0051338	regulation of transferase activity	39	0.00359	ENSMUSP00000006565,ENSMUSP00000016511,ENSMUSP00000021903,ENSMUSP00000022176,ENSMUSP00000023829,ENSMUSP00000025025,ENSMUSP00000025523,ENSMUSP00000027178,ENSMUSP00000029270,ENSMUSP00000030724,ENSMUSP00000030811,ENSMUSP00000031171,ENSMUSP00000033154,ENSMUSP00000039600,ENSMUSP00000041149,ENSMUSP00000041747,ENSMUSP00000043522,ENSMUSP00000045918,ENSMUSP00000057573,ENSMUSP00000057938,ENSMUSP00000059129,…	Adora1,Als2,Arrdc3,Casp3,Ccl5,Ccna2,Ccnd1,Cd74,Cdc20,Cdkn1a,Cenpe,Cish,Csf1r,Dab1,Dusp1,Ect2,Errfi1,Fbxo31,Foxa2,Gadd45g,Hmgcr,Igf2,Il1rn,Klk1b4,Mif,Pfkfb1,Pkn1,Plk1,Prok1,Psrc1,Ptk6,Sesn2,Socs3,Stap1,Stk10,Tnik,Trib3,Ube2c,Zak
GO.0032501	multicellular organismal process	183	0.00417	ENSMUSP00000000312,ENSMUSP00000000450,ENSMUSP00000004327,ENSMUSP00000005820,ENSMUSP00000006397,ENSMUSP00000006565,ENSMUSP00000006614,ENSMUSP00000006764,ENSMUSP00000006828,ENSMUSP00000007253,ENSMUSP00000007738,ENSMUSP00000015481,ENSMUSP00000015712,ENSMUSP00000015791,ENSMUSP00000016511,ENSMUSP00000019044,ENSMUSP00000019469,ENSMUSP00000020024,ENSMUSP00000020102,ENSMUSP00000020262,ENSMUSP00000020340,…	Aacs,Abcg1,Acaca,Adcy6,Adcy7,Ak4,Alas2,Aldh3a2,Amn,Aplp1,Aprt,Aqp4,Arrdc3,Atoh8,Atp8b1,Atxn1,Aurka,Bax,Bhlhe40,Btg2,C1qb,Camk1d,Camk2b,Capn8,Ccl5,Ccna2,Ccnb2,Ccrn4l,Cd1d1,Cd36,Cd74,Cdc20,Cdh1,Cdkn1a,Cela1,Cenpe,Chrna4,Cidea,Cml5,Col27a1,Colec11,Creb3l2,Crip2,Crym,Csrnp1,Ctss,Cyp26a1,Ddias,Dhcr7,Dmbt1,Dnaic1,Dusp1,Ect2,Eda2r,Enc1,Endog,Epha2,Epor,Errfi1,Esco2,Fabp7,Fasn,Fbxo31,Fcer1g,Foxa2,Foxq1,F…
GO.0009628	response to abiotic stimulus	46	0.00418	ENSMUSP00000000450,ENSMUSP00000006669,ENSMUSP00000015481,ENSMUSP00000015712,ENSMUSP00000020408,ENSMUSP00000020543,ENSMUSP00000020692,ENSMUSP00000021726,ENSMUSP00000022176,ENSMUSP00000022610,ENSMUSP00000022971,ENSMUSP00000023352,ENSMUSP00000023486,ENSMUSP00000025025,ENSMUSP00000025956,ENSMUSP00000027241,ENSMUSP00000027279,ENSMUSP00000028288,ENSMUSP00000029865,ENSMUSP00000030811,ENSMUSP00000031264,…	Acot11,Adora1,Adssl1,Aen,Alas2,Arrb2,Atxn1,Bax,Bhlhe40,Btg2,Ccl5,Chrna4,Cpeb4,Ctss,Ddias,Dusp1,Ect2,Egr1,Endog,Errfi1,Gpr98,Hmgcr,Hmgcs1,Igfbp2,Il1r1,Jun,Lpl,Mdm2,Mgmt,Myc,Nabp1,Notch1,Pde6c,Pdk1,Pkn1,Plac8,Pparg,Prkdc,Rdh11,Scara5,Socs3,Tfrc,Trp53inp1,Tsc22d3,Usp2,Zak
GO.0031325	positive regulation of cellular metabolic process	105	0.00424	ENSMUSP00000000129,ENSMUSP00000000312,ENSMUSP00000000450,ENSMUSP00000002924,ENSMUSP00000003808,ENSMUSP00000005651,ENSMUSP00000005820,ENSMUSP00000006565,ENSMUSP00000006669,ENSMUSP00000008179,ENSMUSP00000015481,ENSMUSP00000020408,ENSMUSP00000020692,ENSMUSP00000020846,ENSMUSP00000021141,ENSMUSP00000021903,ENSMUSP00000022169,ENSMUSP00000022176,ENSMUSP00000022212,ENSMUSP00000022682,ENSMUSP00000022971,…	Acpl2,Acsl3,Adcy7,Adora1,Als2,Armcx3,Arrdc3,Atoh8,Atxn1,Aurka,Bax,Bhlha15,Btg2,Camk1d,Cck,Ccl5,Ccna2,Ccnd1,Cd1d1,Cd36,Cd74,Cdc20,Cdh1,Cdkn1a,Cela1,Cenpe,Ckap2,Creb3l2,Csf1r,Csrnp1,Cxcl9,Dab1,Ect2,Eda2r,Egr1,Endog,Fbxo18,Fer,Foxa2,Fzd7,Gadd45g,Gck,Gdf15,Gm6484,Hc,Hexb,Hmga1,Hmgcr,Htatip2,Igf2,Il1rn,Inhbe,Insig1,Irf7,Jak3,Klf1,Klk1b4,Lpin1,Mdm2,Med12l,Mgmt,Mid1ip1,Mif,Mrps10,Mybl1,Myc,Mycn,Notch1,N…
GO.0044707	single-multicellular organism process	178	0.00429	ENSMUSP00000000312,ENSMUSP00000000450,ENSMUSP00000004327,ENSMUSP00000005820,ENSMUSP00000006397,ENSMUSP00000006565,ENSMUSP00000006614,ENSMUSP00000006764,ENSMUSP00000006828,ENSMUSP00000007253,ENSMUSP00000007738,ENSMUSP00000015481,ENSMUSP00000015712,ENSMUSP00000015791,ENSMUSP00000016511,ENSMUSP00000019044,ENSMUSP00000019469,ENSMUSP00000020024,ENSMUSP00000020102,ENSMUSP00000020262,ENSMUSP00000020692,…	Aacs,Abcg1,Acaca,Adcy6,Ak4,Alas2,Aldh3a2,Amn,Aplp1,Aprt,Aqp4,Arrdc3,Atoh8,Atp8b1,Atxn1,Aurka,Bax,Bhlhe40,Btg2,C1qb,Camk1d,Camk2b,Capn8,Ccl5,Ccna2,Ccnb2,Ccrn4l,Cd1d1,Cd36,Cd74,Cdc20,Cdh1,Cdkn1a,Cela1,Cenpe,Chrna4,Cidea,Cml5,Col27a1,Colec11,Creb3l2,Crip2,Crym,Csrnp1,Ctss,Cyp26a1,Ddias,Dhcr7,Dmbt1,Dnaic1,Dusp1,Ect2,Eda2r,Enc1,Endog,Epha2,Epor,Errfi1,Esco2,Fabp7,Fasn,Fbxo31,Fcer1g,Foxa2,Foxq1,Fras1,F…
GO.0050778	positive regulation of immune response	22	0.00432	ENSMUSP00000025181,ENSMUSP00000025797,ENSMUSP00000026571,ENSMUSP00000027291,ENSMUSP00000028233,ENSMUSP00000029018,ENSMUSP00000029717,ENSMUSP00000033093,ENSMUSP00000036747,ENSMUSP00000040246,ENSMUSP00000041008,ENSMUSP00000041149,ENSMUSP00000043101,ENSMUSP00000048836,ENSMUSP00000060073,ENSMUSP00000060129,ENSMUSP00000078875,ENSMUSP00000080974,ENSMUSP00000093471,ENSMUSP00000095171,ENSMUSP00000099739,…	Bax,C1qa,C1qb,C1qc,Cd1d1,Cd36,Cd74,Fcer1g,H2-Ab1,H2-D1,H2-K1,H2-T23,Hc,Irf7,Jak3,Mbl2,Mif,Raet1d,Themis,Tlr13,Zap70,Zbp1
GO.0001910	regulation of leukocyte mediated cytotoxicity	8	0.00435	ENSMUSP00000025181,ENSMUSP00000029717,ENSMUSP00000031171,ENSMUSP00000093471,ENSMUSP00000099623,ENSMUSP00000099739,ENSMUSP00000128401,ENSMUSP00000134570	Arrb2,Cd1d1,H2-D1,H2-K1,H2-T23,Raet1d,Stap1,Tap1
GO.0048584	positive regulation of response to stimulus	71	0.00435	ENSMUSP00000002924,ENSMUSP00000003808,ENSMUSP00000005651,ENSMUSP00000006669,ENSMUSP00000015481,ENSMUSP00000021903,ENSMUSP00000022176,ENSMUSP00000022212,ENSMUSP00000022682,ENSMUSP00000022971,ENSMUSP00000025181,ENSMUSP00000025523,ENSMUSP00000025797,ENSMUSP00000026162,ENSMUSP00000026571,ENSMUSP00000027291,ENSMUSP00000028233,ENSMUSP00000028288,ENSMUSP00000028794,ENSMUSP00000028880,ENSMUSP00000029018,…	Adora1,Arrb2,Arrdc3,Bax,C1qa,C1qb,C1qc,Camk1d,Camk2b,Ccl5,Cd1d1,Cd36,Cd74,Csf1r,Ctss,Cxcl9,Dedd2,Ect2,Eda2r,Endog,Fbxo18,Fcer1g,Foxa2,Gadd45g,Gdf15,Gpr98,Grb10,H2-Ab1,H2-D1,H2-K1,H2-T23,Hc,Hmga1,Hmgcr,Igf2,Il1rn,Inhbe,Irf7,Itgal,Jak3,Mbl2,Megf8,Mgmt,Mif,Mrps10,Myc,Notch1,Ntrk2,Pdk1,Plk2,Por,Prok1,Raet1d,S100a13,Sectm1a,Serpina12,Siglec1,Slc20a1,Sorbs3,Stap1,Sulf2,Themis,Tlr13,Tmem39a,Tnik,Trp53in…
GO.0008299	isoprenoid biosynthetic process	6	0.00439	ENSMUSP00000022176,ENSMUSP00000029564,ENSMUSP00000080531,ENSMUSP00000084918,ENSMUSP00000132780,ENSMUSP00000136944	Aldh1a1,Fdps,Hmgcr,Hmgcs1,Idi1,Pmvk
GO.0019884	antigen processing and presentation of exogenous antigen	6	0.00439	ENSMUSP00000025181,ENSMUSP00000029717,ENSMUSP00000041008,ENSMUSP00000078875,ENSMUSP00000095171,ENSMUSP00000109870	Cd1d1,Cd74,Fcer1g,H2-Ab1,H2-DMb1,H2-K1
GO.0006820	anion transport	25	0.00444	ENSMUSP00000000450,ENSMUSP00000003720,ENSMUSP00000006817,ENSMUSP00000019044,ENSMUSP00000020102,ENSMUSP00000020864,ENSMUSP00000021231,ENSMUSP00000022875,ENSMUSP00000023756,ENSMUSP00000023835,ENSMUSP00000024829,ENSMUSP00000025482,ENSMUSP00000028815,ENSMUSP00000028880,ENSMUSP00000030408,ENSMUSP00000032362,ENSMUSP00000033634,ENSMUSP00000045291,ENSMUSP00000065433,ENSMUSP00000078757,ENSMUSP00000080974,…	Abcc3,Abcg1,Acsl3,Acsl4,Ank,Atp8b1,Cd36,Crot,Ip6k2,Mfsd2a,Ntrk2,Pctp,Pparg,Racgap1,Slc10a2,Slc16a5,Slc16a7,Slc17a8,Slc20a1,Slc22a5,Slc23a2,Slc4a4,Slc5a6,Slco1c1,Trpv1
GO.0048523	negative regulation of cellular process	137	0.0047	ENSMUSP00000000129,ENSMUSP00000000312,ENSMUSP00000000450,ENSMUSP00000004327,ENSMUSP00000005103,ENSMUSP00000005651,ENSMUSP00000005820,ENSMUSP00000006397,ENSMUSP00000006614,ENSMUSP00000006828,ENSMUSP00000008179,ENSMUSP00000009236,ENSMUSP00000016511,ENSMUSP00000020262,ENSMUSP00000020524,ENSMUSP00000020543,ENSMUSP00000020846,ENSMUSP00000021458,ENSMUSP00000021496,ENSMUSP00000021903,ENSMUSP00000022378,…	Abcg1,Acacb,Adcy6,Apcs,Aplp1,Atoh8,Atp8b1,Atxn1,Aurka,Bax,Bhlha15,Bhlhe40,C1qc,Camk1d,Camk2b,Capg,Casp3,Ccl5,Ccnd1,Ccrn4l,Cd36,Cd74,Cdh1,Ceacam2,Cela1,Cenpe,Cidea,Cish,Ckap2,Cml5,Cpeb4,Crym,Csf1r,Dab1,Ddias,Ddit4l,Derl3,Egr1,Elfn1,Enc1,Epha2,Epor,Ero1l,Fbxo31,Fcer1g,Fer,Foxa2,Fzd7,G6pdx,Gadd45g,Gck,Gpam,Gpr98,Grb10,H2-Ab1,Hes6,Hmga1,Ifit3,Insig1,Ip6k2,Jak3,Jun,Kank4,Klf10,Lpin1,Lst1,Lzts1,Mbl2,Mg…
GO.0032869	cellular response to insulin stimulus	13	0.00485	ENSMUSP00000000129,ENSMUSP00000000450,ENSMUSP00000006764,ENSMUSP00000018710,ENSMUSP00000020704,ENSMUSP00000020846,ENSMUSP00000023352,ENSMUSP00000030811,ENSMUSP00000041747,ENSMUSP00000055757,ENSMUSP00000069616,ENSMUSP00000070583,ENSMUSP00000114076	Aprt,Egr1,Errfi1,Fer,Igf2,Igfbp1,Lpin1,Pcsk9,Pparg,Prkdc,Slc2a4,Srebf1,Trib3
GO.0042102	positive regulation of T cell proliferation	10	0.00485	ENSMUSP00000027291,ENSMUSP00000029717,ENSMUSP00000039600,ENSMUSP00000046610,ENSMUSP00000057635,ENSMUSP00000057721,ENSMUSP00000060073,ENSMUSP00000099739,ENSMUSP00000101913,ENSMUSP00000114076	Ccl5,Cd1d1,Gpam,H2-T23,Igf2,Igfbp2,Itgal,Jak3,Vtcn1,Zap70
GO.0006869	lipid transport	16	0.00491	ENSMUSP00000000450,ENSMUSP00000003720,ENSMUSP00000020864,ENSMUSP00000021231,ENSMUSP00000023835,ENSMUSP00000024829,ENSMUSP00000025236,ENSMUSP00000025482,ENSMUSP00000030408,ENSMUSP00000032362,ENSMUSP00000032364,ENSMUSP00000033634,ENSMUSP00000045291,ENSMUSP00000074115,ENSMUSP00000080974,ENSMUSP00000090617	Abcc3,Abcg1,Acsl3,Acsl4,Atp8b1,Cd36,Crot,Gulp1,Mfsd2a,Pctp,Pparg,Slc10a2,Slco1a4,Slco1c1,Spns3,Stard4
GO.0032268	regulation of cellular protein metabolic process	87	0.00501	ENSMUSP00000000129,ENSMUSP00000000450,ENSMUSP00000003808,ENSMUSP00000004327,ENSMUSP00000005651,ENSMUSP00000006565,ENSMUSP00000006614,ENSMUSP00000006828,ENSMUSP00000016511,ENSMUSP00000020262,ENSMUSP00000020408,ENSMUSP00000020524,ENSMUSP00000020687,ENSMUSP00000020692,ENSMUSP00000020846,ENSMUSP00000021141,ENSMUSP00000021447,ENSMUSP00000021496,ENSMUSP00000021903,ENSMUSP00000022212,ENSMUSP00000022682,…	Adora1,Als2,Aplp1,Arrdc3,Aurka,Bax,Btg2,Casp3,Cck,Ccl5,Ccna2,Ccnd1,Cd36,Cd74,Cdc20,Cdkn1a,Cenpe,Cish,Csf1r,Dab1,Ect2,Eda2r,Egr1,Elfn1,Enc1,Epha2,Fbxo18,Fbxo31,Fer,G6pdx,Gadd45g,Gdf15,Gm6484,Hc,Id1,Igf2,Il1rn,Inhbe,Jun,Lpin1,Mdm2,Mif,Myc,Ntrk2,P2rx1,Pbld2,Pcsk9,Pkn1,Plcl2,Plk1,Plk2,Por,Pparg,Ppp2r5e,Prkdc,Prok1,Psrc1,Ptk6,Pttg1,Ramp1,Rhbdf1,Serpina12,Serpina3a,Serpina3g,Serpina9,Serpinb1a,Serpine2…
GO.0019220	regulation of phosphate metabolic process	64	0.00503	ENSMUSP00000000129,ENSMUSP00000003808,ENSMUSP00000006614,ENSMUSP00000006828,ENSMUSP00000016511,ENSMUSP00000020262,ENSMUSP00000021447,ENSMUSP00000021903,ENSMUSP00000022682,ENSMUSP00000023352,ENSMUSP00000023829,ENSMUSP00000025523,ENSMUSP00000027178,ENSMUSP00000029270,ENSMUSP00000030724,ENSMUSP00000031171,ENSMUSP00000033093,ENSMUSP00000033154,ENSMUSP00000034989,ENSMUSP00000035120,ENSMUSP00000039600,…	Acsl3,Adcy7,Adora1,Als2,Aplp1,Atxn1,Bax,Casp3,Cck,Ccl5,Ccna2,Ccnd1,Cd36,Cd74,Cdkn1a,Cenpe,Cish,Csf1r,Cxcl9,Dab1,Ect2,Eda2r,Elfn1,Epha2,Fbxo18,Fbxo31,Fer,Foxa2,Fzd7,Gadd45g,Gdf15,Grb10,Id1,Igf2,Il1rn,Inhbe,Jun,Klk1b4,Me1,Mif,Ntrk2,P2ry13,Pbld2,Pfkfb1,Pkn1,Plcl2,Plk1,Ppp2r5e,Prkdc,Prok1,Psrc1,Ptk6,Ramp1,Sesn2,Socs3,Sorbs3,Stap1,Stk10,Tlr13,Tnik,Trib3,Ube2c,Wfs1,Zak
GO.0044092	negative regulation of molecular function	46	0.00508	ENSMUSP00000003947,ENSMUSP00000005651,ENSMUSP00000016511,ENSMUSP00000020687,ENSMUSP00000021496,ENSMUSP00000021903,ENSMUSP00000022176,ENSMUSP00000022971,ENSMUSP00000023829,ENSMUSP00000025025,ENSMUSP00000027467,ENSMUSP00000027824,ENSMUSP00000028233,ENSMUSP00000028288,ENSMUSP00000028997,ENSMUSP00000030811,ENSMUSP00000031674,ENSMUSP00000032194,ENSMUSP00000033093,ENSMUSP00000033154,ENSMUSP00000039600,…	Apcs,Aurka,Bax,Bhlhe40,Casp3,Ccl5,Cdkn1a,Cenpe,Cish,Dusp1,Elfn1,Errfi1,Fbxo18,Fbxo31,Foxa2,Gadd45g,Gm6484,Hc,Hmgcr,Il1rn,Jun,Myc,Notch1,Nqo1,P2ry13,Pcsk9,Pkn1,Plk1,Por,Ptk6,Pttg1,Serpina12,Serpina3a,Serpina3g,Serpina9,Serpinb1a,Serpine2,Socs3,Sort1,Tfpi2,Trib3,Ube2c,Ufl1,Ugt1a1,Wfikkn2,Wfs1
GO.0007093	mitotic cell cycle checkpoint	11	0.00528	ENSMUSP00000020408,ENSMUSP00000022212,ENSMUSP00000023352,ENSMUSP00000023829,ENSMUSP00000027279,ENSMUSP00000033154,ENSMUSP00000057573,ENSMUSP00000057938,ENSMUSP00000064839,ENSMUSP00000068896,ENSMUSP00000091495	Ccnd1,Cdkn1a,Cenpe,Fbxo31,Mdm2,Nabp1,Plk1,Plk2,Prkdc,Top2a,Ttk
GO.0071702	organic substance transport	67	0.00529	ENSMUSP00000000450,ENSMUSP00000003720,ENSMUSP00000006817,ENSMUSP00000018122,ENSMUSP00000019044,ENSMUSP00000019469,ENSMUSP00000020102,ENSMUSP00000020864,ENSMUSP00000021141,ENSMUSP00000021231,ENSMUSP00000021707,ENSMUSP00000023486,ENSMUSP00000023835,ENSMUSP00000024829,ENSMUSP00000025236,ENSMUSP00000025482,ENSMUSP00000025646,ENSMUSP00000028288,ENSMUSP00000028815,ENSMUSP00000028916,ENSMUSP00000029046,…	Abcc3,Abcg1,Acsl3,Acsl4,Adora1,Amn,Aqp4,Arfgap3,Arrb2,Atg16l2,Atp8b1,Cadps2,Cd36,Cd74,Crot,Crym,Dmbt1,Ect2,Exoc4,Fabp5,Fcer1g,Fras1,G6pc,Gpam,Gulp1,Hps4,Il1rn,Ildr2,Jun,Kif20a,Ly6e,Mfsd2a,Mfsd7c,Notch1,Ntrk2,P2rx1,Pctp,Pparg,Ppp1r3c,Rab30,Rhod,Rp2h,Rtp4,S100a13,Sec23b,Selenbp2,Sesn2,Slc10a2,Slc15a3,Slc15a5,Slc16a5,Slc16a7,Slc17a8,Slc22a5,Slc23a2,Slc44a1,Slc4a4,Slc5a6,Slco1c1,Smpd3,Sort1,Spns3,Sta…
GO.0045595	regulation of cell differentiation	65	0.0053	ENSMUSP00000000312,ENSMUSP00000000450,ENSMUSP00000003808,ENSMUSP00000005651,ENSMUSP00000006565,ENSMUSP00000007253,ENSMUSP00000015712,ENSMUSP00000016511,ENSMUSP00000020262,ENSMUSP00000022212,ENSMUSP00000022317,ENSMUSP00000022971,ENSMUSP00000023775,ENSMUSP00000023849,ENSMUSP00000024829,ENSMUSP00000025523,ENSMUSP00000026381,ENSMUSP00000027291,ENSMUSP00000027824,ENSMUSP00000028288,ENSMUSP00000028997,…	Abcg1,Adcy6,Apcs,Atxn1,Aurka,Bax,Bhlha15,C1qc,Camk1d,Camk2b,Ccl5,Ccnd1,Ccrn4l,Cd1d1,Cd36,Cd74,Cdc20,Cdh1,Cela1,Csf1r,Cxcl9,Dab1,Dmbt1,Ect2,Enc1,Errfi1,Fam213a,Fbxo31,Foxa2,Fzd7,Gdf15,Gpr98,Hbb-b2,Insig1,Jak3,Klf10,Lpin1,Lpl,Lzts1,Maff,Megf8,Myc,Mycn,Neu1,Notch1,Ntrk2,Padi4,Pbld2,Plk2,Por,Pparg,Prom1,Ptk6,Rims2,Smyd1,Socs3,Sort1,Stap1,Stat1,Tnik,Trib3,Trpv1,Ufl1,Zap70,Zfp36
GO.0007154	cell communication	136	0.00546	ENSMUSP00000000129,ENSMUSP00000003808,ENSMUSP00000005820,ENSMUSP00000006397,ENSMUSP00000006669,ENSMUSP00000009236,ENSMUSP00000010807,ENSMUSP00000015791,ENSMUSP00000016498,ENSMUSP00000016511,ENSMUSP00000018122,ENSMUSP00000020101,ENSMUSP00000020408,ENSMUSP00000020543,ENSMUSP00000020704,ENSMUSP00000020846,ENSMUSP00000021447,ENSMUSP00000022212,ENSMUSP00000022378,ENSMUSP00000022663,ENSMUSP00000022971,…	Acot11,Adcy7,Aen,Arhgap11a,Arhgap26,Arhgap44,Atg16l2,Atoh8,Atxn1,Bax,Bhlha15,Cadps2,Casp3,Cck,Ccl5,Ccna2,Ccnd1,Ccr3,Cd36,Cd74,Cela1,Chrna4,Cish,Clec2h,Cpeb4,Creb3l2,Csf1r,Csrnp1,Cxcl9,Cyp26a1,Dab1,Dedd2,Derl3,Dlgap1,Dusp1,Eda2r,Egr1,Epor,Ero1l,Errfi1,Fads1,Fcer1g,Fer,Foxa2,Fras1,Fzd7,Gdf15,Gna14,Gnat2,Gpr110,Gpr114,Gpr98,Grb10,Grik3,Id1,Igf2,Igfbp1,Igfbp2,Il1rn,Ildr2,Inhbe,Insig1,Itgal,Jak3,Klf10…
GO.0045859	regulation of protein kinase activity	34	0.00562	ENSMUSP00000016511,ENSMUSP00000021903,ENSMUSP00000022176,ENSMUSP00000023829,ENSMUSP00000025025,ENSMUSP00000025523,ENSMUSP00000027178,ENSMUSP00000029270,ENSMUSP00000030724,ENSMUSP00000030811,ENSMUSP00000031171,ENSMUSP00000033154,ENSMUSP00000039600,ENSMUSP00000041149,ENSMUSP00000041747,ENSMUSP00000043522,ENSMUSP00000057573,ENSMUSP00000057938,ENSMUSP00000059129,ENSMUSP00000060617,ENSMUSP00000082183,…	Adora1,Als2,Casp3,Ccl5,Ccna2,Ccnd1,Cd74,Cdkn1a,Cenpe,Cish,Csf1r,Dab1,Dusp1,Ect2,Errfi1,Fbxo31,Gadd45g,Hmgcr,Igf2,Il1rn,Mif,Pkn1,Plk1,Prok1,Psrc1,Ptk6,Sesn2,Socs3,Stap1,Stk10,Tnik,Trib3,Ube2c,Zak
GO.1901699	cellular response to nitrogen compound	25	0.00567	ENSMUSP00000000129,ENSMUSP00000000312,ENSMUSP00000000450,ENSMUSP00000005651,ENSMUSP00000006764,ENSMUSP00000006828,ENSMUSP00000018710,ENSMUSP00000020543,ENSMUSP00000020704,ENSMUSP00000020846,ENSMUSP00000023352,ENSMUSP00000030811,ENSMUSP00000039600,ENSMUSP00000041008,ENSMUSP00000041747,ENSMUSP00000055757,ENSMUSP00000070583,ENSMUSP00000073690,ENSMUSP00000078757,ENSMUSP00000092019,ENSMUSP00000093471,…	Adcy6,Aplp1,Aprt,Ccl5,Cdh1,Cpeb4,Errfi1,Fer,H2-Ab1,Id1,Igf2,Igfbp1,Il1rn,Klf10,Lpin1,Ntrk2,Pcsk9,Por,Pparg,Prkdc,Raet1d,Slc2a4,Srebf1,Trib3,Trpv1
GO.0006810	transport	115	0.00587	ENSMUSP00000000450,ENSMUSP00000003717,ENSMUSP00000003720,ENSMUSP00000006687,ENSMUSP00000006764,ENSMUSP00000006817,ENSMUSP00000006828,ENSMUSP00000018122,ENSMUSP00000019044,ENSMUSP00000019469,ENSMUSP00000020024,ENSMUSP00000020102,ENSMUSP00000020340,ENSMUSP00000020864,ENSMUSP00000021141,ENSMUSP00000021231,ENSMUSP00000021707,ENSMUSP00000022378,ENSMUSP00000022610,ENSMUSP00000022875,ENSMUSP00000023756,…	Abcb10,Abcb1a,Abcb4,Abcc3,Abcg1,Acsl3,Acsl4,Adora1,Als2,Amn,Ank,Aplp1,Aprt,Aqp4,Arfgap3,Arrb2,Atg16l2,Atp8b1,Atxn1,Bax,Bhlha15,Cadps2,Camk2b,Ccl5,Ccnd1,Cd36,Cd74,Chic1,Chrna4,Cnp,Creb3l2,Crot,Crym,Dmbt1,Ect2,Ero1l,Exoc4,Fabp7,Fcer1g,Fras1,G6pc,Gck,Gpam,Grik3,Gulp1,Hba-a1,Hbb-b2,Hps4,Htatip2,Il1rn,Ildr2,Ip6k2,Jun,Kcnj16,Kif20a,Lgals3bp,Ly6e,Mfge8,Mfsd2a,Mfsd6,Nipal2,Notch1,Ntrk2,Orm2,Orm3,P2rx1,Pc…
GO.1901653	cellular response to peptide	16	0.00648	ENSMUSP00000000129,ENSMUSP00000000450,ENSMUSP00000005651,ENSMUSP00000006764,ENSMUSP00000018710,ENSMUSP00000020704,ENSMUSP00000020846,ENSMUSP00000023352,ENSMUSP00000030811,ENSMUSP00000041747,ENSMUSP00000055757,ENSMUSP00000069616,ENSMUSP00000070583,ENSMUSP00000073690,ENSMUSP00000092019,ENSMUSP00000114076	Aprt,Egr1,Errfi1,Fer,Id1,Igf2,Igfbp1,Klf10,Lpin1,Pcsk9,Por,Pparg,Prkdc,Slc2a4,Srebf1,Trib3
GO.0042594	response to starvation	16	0.00689	ENSMUSP00000010807,ENSMUSP00000018122,ENSMUSP00000020543,ENSMUSP00000020846,ENSMUSP00000021726,ENSMUSP00000029865,ENSMUSP00000031445,ENSMUSP00000054270,ENSMUSP00000055493,ENSMUSP00000055757,ENSMUSP00000057815,ENSMUSP00000072803,ENSMUSP00000073690,ENSMUSP00000079692,ENSMUSP00000110126,ENSMUSP00000112500	Aacs,Adssl1,Atg16l2,Bhlha15,Cadps2,Cpeb4,Fads1,Il1rn,Jun,Klf10,Pcsk9,Pfkfb1,Srebf1,Trp53inp1,Ugt1a1,Zfp36
GO.0002520	immune system development	35	0.00695	ENSMUSP00000000450,ENSMUSP00000004327,ENSMUSP00000006614,ENSMUSP00000021458,ENSMUSP00000021903,ENSMUSP00000022613,ENSMUSP00000023486,ENSMUSP00000025523,ENSMUSP00000027291,ENSMUSP00000029717,ENSMUSP00000031171,ENSMUSP00000032877,ENSMUSP00000033093,ENSMUSP00000034742,ENSMUSP00000035808,ENSMUSP00000041008,ENSMUSP00000041825,ENSMUSP00000046584,ENSMUSP00000047419,ENSMUSP00000054270,ENSMUSP00000058020,…	Alas2,Bax,Casp3,Ccnb2,Cd1d1,Cd74,Crip2,Csf1r,Ddias,Egr1,Epha2,Esco2,Fcer1g,Fzd7,G6pdx,Gadd45g,H2-Ab1,Hbb-b2,Jak3,Jun,Klf1,Ly6d,Onecut1,Pkn1,Plcl2,Pld4,Pparg,Smpd3,Spnb1,Stap1,Tfrc,Themis,Top2a,Ubd,Zap70
GO.0006979	response to oxidative stress	22	0.00695	ENSMUSP00000000129,ENSMUSP00000004327,ENSMUSP00000006669,ENSMUSP00000015481,ENSMUSP00000025025,ENSMUSP00000027178,ENSMUSP00000027241,ENSMUSP00000028815,ENSMUSP00000029865,ENSMUSP00000032877,ENSMUSP00000039473,ENSMUSP00000039600,ENSMUSP00000053962,ENSMUSP00000054270,ENSMUSP00000066338,ENSMUSP00000080224,ENSMUSP00000080974,ENSMUSP00000081011,ENSMUSP00000084918,ENSMUSP00000091238,ENSMUSP00000094863,…	Aldh1a1,Als2,Casp3,Ccl5,Cd36,Chrna4,Ddias,Dusp1,Ect2,Endog,Fer,G6pdx,Gpx3,Gpx4,Il1r1,Jun,Lcn2,Mgmt,Pdk1,Rcan2,Slc23a2,Trp53inp1
GO.0007275	multicellular organismal development	149	0.00695	ENSMUSP00000000312,ENSMUSP00000000450,ENSMUSP00000004327,ENSMUSP00000006397,ENSMUSP00000006565,ENSMUSP00000006614,ENSMUSP00000006764,ENSMUSP00000006828,ENSMUSP00000007253,ENSMUSP00000007738,ENSMUSP00000015481,ENSMUSP00000015791,ENSMUSP00000016511,ENSMUSP00000019044,ENSMUSP00000020024,ENSMUSP00000020692,ENSMUSP00000020846,ENSMUSP00000021458,ENSMUSP00000021707,ENSMUSP00000021903,ENSMUSP00000022169,…	Aacs,Acsl3,Adcy6,Ak4,Alas2,Aldh3a2,Amn,Aplp1,Aprt,Arrb2,Arrdc3,Atoh8,Atp8b1,Atxn1,Aurka,Bax,Btg2,C1qb,Camk1d,Camk2b,Cck,Ccl5,Ccna2,Ccnb2,Cd1d1,Cd74,Cdc20,Cdh1,Cdkn1a,Cela1,Cenpe,Cml5,Col27a1,Colec11,Creb3l2,Crip2,Csrnp1,Cyp26a1,Ddias,Dhcr7,Dmbt1,Dnaic1,Dusp1,Ect2,Eda2r,Enc1,Endog,Epha2,Epor,Errfi1,Esco2,Fabp7,Fasn,Fbxo31,Fcer1g,Foxa2,Foxq1,Fras1,Fzd7,G6pdx,Gadd45g,Gck,Gnat2,Gpd2,Gpr98,Gpx4,H2-Ab1…
GO.0009617	response to bacterium	28	0.00696	ENSMUSP00000000129,ENSMUSP00000023849,ENSMUSP00000025181,ENSMUSP00000025797,ENSMUSP00000027744,ENSMUSP00000028288,ENSMUSP00000029935,ENSMUSP00000029936,ENSMUSP00000031171,ENSMUSP00000031264,ENSMUSP00000036936,ENSMUSP00000039600,ENSMUSP00000044166,ENSMUSP00000053962,ENSMUSP00000054270,ENSMUSP00000059129,ENSMUSP00000066743,ENSMUSP00000072803,ENSMUSP00000078875,ENSMUSP00000080974,ENSMUSP00000087405,…	Casp3,Ccl5,Ccrn4l,Cd36,Cnp,Cxcl9,Fcer1g,Fer,Gbp1,Gbp2,Gbp3,Gch1,H2-K1,H2-T23,Il1rn,Jun,Lcn2,Leap2,Mbl2,Mr1,Notch1,Plac8,Raet1d,Scd1,Socs3,Stap1,Stat1,Ugt1a1
GO.0002819	regulation of adaptive immune response	12	0.0072	ENSMUSP00000025181,ENSMUSP00000026571,ENSMUSP00000029717,ENSMUSP00000041008,ENSMUSP00000041149,ENSMUSP00000060073,ENSMUSP00000078875,ENSMUSP00000082873,ENSMUSP00000095171,ENSMUSP00000099739,ENSMUSP00000116235,ENSMUSP00000134570	Cd1d1,Cd74,Fcer1g,H2-Ab1,H2-D1,H2-K1,H2-T23,Irf7,Jak3,Mif,Pkn1,Susd4
GO.0016064	immunoglobulin mediated immune response	9	0.0074	ENSMUSP00000025797,ENSMUSP00000026571,ENSMUSP00000028233,ENSMUSP00000036747,ENSMUSP00000040246,ENSMUSP00000041008,ENSMUSP00000048836,ENSMUSP00000078875,ENSMUSP00000095171	C1qa,C1qb,C1qc,Cd74,Fcer1g,H2-Ab1,Hc,Irf7,Mbl2
GO.0006953	acute-phase response	7	0.00755	ENSMUSP00000006687,ENSMUSP00000023486,ENSMUSP00000072803,ENSMUSP00000074810,ENSMUSP00000075365,ENSMUSP00000099585,ENSMUSP00000119150	Orm2,Orm3,Saa1,Saa2,Tfrc,Trpv1,Ugt1a1
GO.0008219	cell death	45	0.00759	ENSMUSP00000000312,ENSMUSP00000000450,ENSMUSP00000005651,ENSMUSP00000006136,ENSMUSP00000006614,ENSMUSP00000006669,ENSMUSP00000006828,ENSMUSP00000021141,ENSMUSP00000021903,ENSMUSP00000022378,ENSMUSP00000022663,ENSMUSP00000022971,ENSMUSP00000023352,ENSMUSP00000023829,ENSMUSP00000025404,ENSMUSP00000027178,ENSMUSP00000028288,ENSMUSP00000029199,ENSMUSP00000029865,ENSMUSP00000032877,ENSMUSP00000035101,…	Aen,Als2,Aplp1,Arrb2,Casp3,Cck,Cdh1,Cdkn1a,Cidea,Ckap2,Csrnp1,Ddias,Dedd2,Dnase1,Eda2r,Epha2,Ero1l,Gadd45g,Gulp1,Htatip2,Jun,Lcn2,Mgmt,Myc,Notch1,P2rx1,Pcsk9,Pdk1,Phlda1,Phlda3,Pim3,Pkn1,Por,Pparg,Prkdc,Rnf144b,Serpina3g,Sort1,Stat1,Tnfrsf10b,Top2a,Trib3,Trp53inp1,Xaf1,Zmat3
GO.0044700	single organism signaling	131	0.00765	ENSMUSP00000000129,ENSMUSP00000003808,ENSMUSP00000005820,ENSMUSP00000006397,ENSMUSP00000006669,ENSMUSP00000009236,ENSMUSP00000015791,ENSMUSP00000016498,ENSMUSP00000016511,ENSMUSP00000018122,ENSMUSP00000020101,ENSMUSP00000020408,ENSMUSP00000020543,ENSMUSP00000020704,ENSMUSP00000020846,ENSMUSP00000021447,ENSMUSP00000022212,ENSMUSP00000022378,ENSMUSP00000022663,ENSMUSP00000022971,ENSMUSP00000023352,…	Acot11,Adcy7,Aen,Arhgap11a,Arhgap26,Arhgap44,Atoh8,Atxn1,Bax,Bhlha15,Cadps2,Casp3,Cck,Ccl5,Ccna2,Ccnd1,Ccr3,Cd36,Cd74,Cela1,Chrna4,Cish,Clec2h,Cpeb4,Creb3l2,Csf1r,Csrnp1,Cxcl9,Cyp26a1,Dab1,Dedd2,Derl3,Dlgap1,Dusp1,Eda2r,Egr1,Epor,Ero1l,Errfi1,Fcer1g,Fer,Foxa2,Fzd7,Gdf15,Gna14,Gnat2,Gpr110,Gpr114,Gpr98,Grb10,Grik3,Id1,Igf2,Igfbp1,Igfbp2,Il1rn,Ildr2,Inhbe,Insig1,Itgal,Jak3,Klk1b4,Lama5,Lcn2,Lpar2,L…
GO.0007049	cell cycle	50	0.00789	ENSMUSP00000000129,ENSMUSP00000002914,ENSMUSP00000006565,ENSMUSP00000020408,ENSMUSP00000020576,ENSMUSP00000020687,ENSMUSP00000021311,ENSMUSP00000022212,ENSMUSP00000022613,ENSMUSP00000022971,ENSMUSP00000023352,ENSMUSP00000023756,ENSMUSP00000023829,ENSMUSP00000024270,ENSMUSP00000025025,ENSMUSP00000027279,ENSMUSP00000028997,ENSMUSP00000029270,ENSMUSP00000029865,ENSMUSP00000032877,ENSMUSP00000032915,…	Abcb1a,Aurka,Camk2b,Ccna2,Ccnb2,Ccnd1,Ccng1,Cdc20,Cdca3,Cdkn1a,Cenpe,Chaf1a,Ckap2,D2Ertd750e,Dbf4,Ddias,Dusp1,Ect2,Esco2,Espl1,Fbxo31,Fer,Htatip2,Insc,Kif18b,Kif20a,Kif22,Kif2c,Lzts1,Mdm2,Myc,Nabp1,Pim3,Plk1,Plk2,Prkdc,Psrc1,Pttg1,Racgap1,Rassf4,Smpd3,Spc24,Stk10,Tdrkh,Top2a,Trp53inp1,Ttk,Ube2c,Usp2,Zak
GO.1901575	organic substance catabolic process	53	0.00791	ENSMUSP00000003720,ENSMUSP00000006136,ENSMUSP00000006565,ENSMUSP00000007253,ENSMUSP00000009236,ENSMUSP00000013458,ENSMUSP00000015049,ENSMUSP00000015481,ENSMUSP00000015712,ENSMUSP00000019012,ENSMUSP00000019469,ENSMUSP00000020408,ENSMUSP00000021652,ENSMUSP00000022169,ENSMUSP00000022915,ENSMUSP00000023805,ENSMUSP00000023849,ENSMUSP00000025946,ENSMUSP00000026537,ENSMUSP00000028167,ENSMUSP00000030724,…	Acot4,Adh4,Adora1,Afmid,Arrb2,Bco2,Bscl2,Ccrn4l,Cdc20,Cnp,Crot,Csad,Ctss,Cyp26a1,Cyp4a10,Derl3,Dnajb9,Dnase1,Dpys,Enc1,Endog,Fbxo18,Fbxo31,G6pc,Gale,Gck,Gpd2,Hexb,Lnx1,Lpin1,Lpl,Mdm2,Neu1,Npl,Nt5e,Paox,Pcsk9,Pde4c,Pklr,Pld4,Pnpla3,Pnpla5,Rnf103,Rnf144b,Sesn2,Thnsl2,Ubd,Ube2c,Ugt1a1,Usp18,Usp2,Wfs1,Zfp36
GO.0048545	response to steroid hormone	25	0.00838	ENSMUSP00000000450,ENSMUSP00000003947,ENSMUSP00000005820,ENSMUSP00000015481,ENSMUSP00000020846,ENSMUSP00000023829,ENSMUSP00000025025,ENSMUSP00000028288,ENSMUSP00000028997,ENSMUSP00000029270,ENSMUSP00000030811,ENSMUSP00000031445,ENSMUSP00000032825,ENSMUSP00000033093,ENSMUSP00000039600,ENSMUSP00000041008,ENSMUSP00000046610,ENSMUSP00000059129,ENSMUSP00000069616,ENSMUSP00000072803,ENSMUSP00000079692,…	Aacs,Aldh1a1,Aurka,Bax,Casp3,Ccl5,Ccna2,Ccnd1,Cdkn1a,Dusp1,Egr1,Endog,Errfi1,H2-Ab1,Igfbp2,Il1rn,Mfge8,Notch1,Nqo1,Nr1i3,Pfkfb1,Pparg,Socs3,Srebf1,Ugt1a1
GO.0043066	negative regulation of apoptotic process	39	0.00851	ENSMUSP00000005651,ENSMUSP00000006397,ENSMUSP00000020408,ENSMUSP00000020543,ENSMUSP00000022176,ENSMUSP00000022212,ENSMUSP00000022971,ENSMUSP00000023352,ENSMUSP00000023829,ENSMUSP00000025025,ENSMUSP00000025404,ENSMUSP00000025523,ENSMUSP00000028288,ENSMUSP00000028997,ENSMUSP00000031264,ENSMUSP00000032877,ENSMUSP00000033093,ENSMUSP00000033154,ENSMUSP00000034215,ENSMUSP00000037028,ENSMUSP00000039600,…	Adora1,Arrb2,Aurka,Bax,Camk1d,Casp3,Ccl5,Cd74,Cdkn1a,Cidea,Cpeb4,Csf1r,Ddias,Dusp1,Egr1,Epor,Fcer1g,Gpam,Hmgcr,Id1,Ifit3,Il1rn,Jak3,Jun,Mdm2,Mif,Mt1,Myc,Notch1,Ntrk2,Pim3,Plac8,Plk1,Plk2,Por,Prkdc,Socs3,Tsc22d3,Wfs1
GO.0001101	response to acid chemical	20	0.00885	ENSMUSP00000000312,ENSMUSP00000000450,ENSMUSP00000016511,ENSMUSP00000020543,ENSMUSP00000020843,ENSMUSP00000020846,ENSMUSP00000023486,ENSMUSP00000025025,ENSMUSP00000025946,ENSMUSP00000031445,ENSMUSP00000039600,ENSMUSP00000046610,ENSMUSP00000069616,ENSMUSP00000078757,ENSMUSP00000080224,ENSMUSP00000084918,ENSMUSP00000091238,ENSMUSP00000093939,ENSMUSP00000100059,ENSMUSP00000129639	Aacs,Acaca,Adcy6,Aldh1a1,Casp3,Ccl5,Cdh1,Cpeb4,Cyp26a1,Dusp1,Egr1,Igfbp2,Mest,Mgmt,Ntrk2,Pparg,Ptk6,Srebf1,Tfrc,Ufl1
GO.0002521	leukocyte differentiation	21	0.00885	ENSMUSP00000000450,ENSMUSP00000006614,ENSMUSP00000021903,ENSMUSP00000023352,ENSMUSP00000023486,ENSMUSP00000025523,ENSMUSP00000027291,ENSMUSP00000029717,ENSMUSP00000033093,ENSMUSP00000035808,ENSMUSP00000041008,ENSMUSP00000041825,ENSMUSP00000046584,ENSMUSP00000047419,ENSMUSP00000054270,ENSMUSP00000058020,ENSMUSP00000060073,ENSMUSP00000060129,ENSMUSP00000069616,ENSMUSP00000078875,ENSMUSP00000095171	Bax,Cd1d1,Cd74,Csf1r,Egr1,Epha2,Fcer1g,Fzd7,Gadd45g,H2-Ab1,Jak3,Jun,Ly6d,Onecut1,Plcl2,Pparg,Prkdc,Tfrc,Themis,Ubd,Zap70
GO.0006641	triglyceride metabolic process	8	0.00885	ENSMUSP00000015712,ENSMUSP00000019469,ENSMUSP00000033634,ENSMUSP00000043826,ENSMUSP00000055757,ENSMUSP00000057635,ENSMUSP00000061877,ENSMUSP00000070583	Acsl4,G6pc,Gpam,Insig1,Lpin1,Lpl,Pcsk9,Pnpla3
GO.0061081	positive regulation of myeloid leukocyte cytokine production involved in immune response	4	0.00885	ENSMUSP00000041149,ENSMUSP00000078875,ENSMUSP00000080974,ENSMUSP00000095171	Cd36,Cd74,Fcer1g,Mif
GO.0071372	cellular response to follicle-stimulating hormone stimulus	4	0.00885	ENSMUSP00000005651,ENSMUSP00000028288,ENSMUSP00000069616,ENSMUSP00000136944	Egr1,Hmgcs1,Notch1,Por
GO.0071869	response to catecholamine	5	0.00885	ENSMUSP00000006828,ENSMUSP00000069616,ENSMUSP00000092019,ENSMUSP00000093939,ENSMUSP00000110126	Adcy6,Aplp1,Egr1,Id1,Il1rn
GO.0090181	regulation of cholesterol metabolic process	5	0.00885	ENSMUSP00000005651,ENSMUSP00000020846,ENSMUSP00000024829,ENSMUSP00000045572,ENSMUSP00000073541	Abcg1,Dhcr7,Por,Serpina12,Srebf1
GO.0022402	cell cycle process	40	0.0104	ENSMUSP00000006565,ENSMUSP00000020408,ENSMUSP00000020576,ENSMUSP00000020687,ENSMUSP00000021311,ENSMUSP00000022212,ENSMUSP00000022971,ENSMUSP00000023352,ENSMUSP00000023756,ENSMUSP00000023829,ENSMUSP00000024270,ENSMUSP00000025025,ENSMUSP00000027279,ENSMUSP00000028997,ENSMUSP00000029270,ENSMUSP00000029865,ENSMUSP00000032877,ENSMUSP00000032915,ENSMUSP00000033154,ENSMUSP00000034742,ENSMUSP00000039518,…	Abcb1a,Aurka,Camk2b,Ccna2,Ccnb2,Ccnd1,Ccng1,Cdc20,Cdca3,Cdkn1a,Cenpe,Ckap2,D2Ertd750e,Ddias,Dusp1,Ect2,Espl1,Fbxo31,Htatip2,Insc,Kif18b,Kif20a,Kif22,Kif2c,Mdm2,Myc,Nabp1,Plk1,Plk2,Prkdc,Psrc1,Pttg1,Racgap1,Spc24,Tdrkh,Top2a,Trp53inp1,Ttk,Ube2c,Zak
GO.2000106	regulation of leukocyte apoptotic process	10	0.0107	ENSMUSP00000022971,ENSMUSP00000028794,ENSMUSP00000033093,ENSMUSP00000039600,ENSMUSP00000041149,ENSMUSP00000057635,ENSMUSP00000060073,ENSMUSP00000078875,ENSMUSP00000095171,ENSMUSP00000108620	Bax,Ccl5,Cd74,Fcer1g,Gpam,Jak3,Mif,Myc,Siglec1,Tsc22d3
GO.0043086	negative regulation of catalytic activity	36	0.0113	ENSMUSP00000003947,ENSMUSP00000005651,ENSMUSP00000016511,ENSMUSP00000020687,ENSMUSP00000021496,ENSMUSP00000021903,ENSMUSP00000022176,ENSMUSP00000023829,ENSMUSP00000025025,ENSMUSP00000027467,ENSMUSP00000027824,ENSMUSP00000028233,ENSMUSP00000028288,ENSMUSP00000030811,ENSMUSP00000031674,ENSMUSP00000033154,ENSMUSP00000041250,ENSMUSP00000041747,ENSMUSP00000044730,ENSMUSP00000045572,ENSMUSP00000045918,…	Apcs,Arrb2,Casp3,Cdkn1a,Cenpe,Cish,Dusp1,Elfn1,Errfi1,Fbxo31,Foxa2,Gadd45g,Gm6484,Hc,Hmgcr,Notch1,Nqo1,P2ry13,Pkn1,Plk1,Por,Ptk6,Pttg1,Serpina12,Serpina3a,Serpina3g,Serpina9,Serpinb1a,Serpine2,Socs3,Sort1,Tfpi2,Trib3,Ube2c,Ugt1a1,Wfikkn2
GO.0002478	antigen processing and presentation of exogenous peptide antigen	5	0.0114	ENSMUSP00000025181,ENSMUSP00000041008,ENSMUSP00000078875,ENSMUSP00000095171,ENSMUSP00000109870	Cd74,Fcer1g,H2-Ab1,H2-DMb1,H2-K1
GO.0032094	response to food	5	0.0114	ENSMUSP00000000450,ENSMUSP00000019469,ENSMUSP00000020846,ENSMUSP00000028160,ENSMUSP00000059129	G6pc,Pparg,Slc25a25,Socs3,Srebf1
GO.0009165	nucleotide biosynthetic process	15	0.0118	ENSMUSP00000004327,ENSMUSP00000006764,ENSMUSP00000020843,ENSMUSP00000021726,ENSMUSP00000031103,ENSMUSP00000031583,ENSMUSP00000033372,ENSMUSP00000034992,ENSMUSP00000036898,ENSMUSP00000073102,ENSMUSP00000079198,ENSMUSP00000093939,ENSMUSP00000096122,ENSMUSP00000099841,ENSMUSP00000109288	Acaca,Acacb,Adcy6,Adcy7,Adssl1,Afmid,Ak4,Aprt,G6pdx,Gfpt1,Gmppb,Nt5e,Oas1a,Rp2h,Ugdh
GO.0033554	cellular response to stress	59	0.0118	ENSMUSP00000000129,ENSMUSP00000002914,ENSMUSP00000002924,ENSMUSP00000003947,ENSMUSP00000004327,ENSMUSP00000006614,ENSMUSP00000006669,ENSMUSP00000009236,ENSMUSP00000010807,ENSMUSP00000015049,ENSMUSP00000015481,ENSMUSP00000018122,ENSMUSP00000020543,ENSMUSP00000020687,ENSMUSP00000020692,ENSMUSP00000020846,ENSMUSP00000022378,ENSMUSP00000022610,ENSMUSP00000022613,ENSMUSP00000022663,ENSMUSP00000022971,…	Aen,Atg16l2,Bax,Bhlha15,Btg2,Cadps2,Casp3,Ccl5,Ccnd1,Cd36,Chaf1a,Chrna4,Cpeb4,Ddias,Derl3,Dnajb9,Ect2,Eme2,Endog,Epha2,Ero1l,Esco2,Fads1,Fbxo31,Fer,G6pdx,Hc,Hmga1,Insig1,Kif22,Klf10,Lcn2,Mif,Mrps10,Myc,Nabp1,Notch1,Nqo1,Pcsk9,Pdk1,Phlda3,Plk1,Prkdc,Pttg1,Rnf103,Scara5,Srebf1,Stk10,Tmem39a,Tnfrsf10b,Tnik,Top2a,Trib3,Trp53inp1,Txlna,Ufl1,Wfs1,Zak,Zmat3
GO.0048869	cellular developmental process	123	0.0118	ENSMUSP00000000129,ENSMUSP00000000312,ENSMUSP00000000450,ENSMUSP00000003808,ENSMUSP00000004327,ENSMUSP00000005820,ENSMUSP00000006397,ENSMUSP00000006565,ENSMUSP00000006614,ENSMUSP00000007253,ENSMUSP00000015791,ENSMUSP00000016498,ENSMUSP00000016511,ENSMUSP00000018710,ENSMUSP00000020024,ENSMUSP00000020340,ENSMUSP00000020692,ENSMUSP00000021903,ENSMUSP00000022169,ENSMUSP00000022176,ENSMUSP00000022212,…	Aacs,Adcy6,Alas2,Atoh8,Atp8b1,Atxn1,Aurka,Bax,Bhlha15,Bscl2,Btg2,Camk1d,Camk2b,Casp3,Cbr1,Cck,Ccl5,Cd1d1,Cd74,Cdc20,Cdh1,Cdkn1a,Cnp,Col27a1,Creb3l2,Csf1r,Cyp26a1,Dab1,Ddias,Dhcr7,Dmbt1,Dnaic1,Ect2,Eda2r,Enc1,Epha2,Epor,Ero1l,Esco2,Fabp7,Fasn,Fbxo31,Fcer1g,Fer,Foxa2,Foxq1,Fzd7,G6pdx,Gadd45g,Gdf15,Gm6484,Gnat2,Gpr98,H2-Ab1,Hbb-b2,Hes6,Hexb,Hmgcr,Hps4,Htatip2,Igf2,Ildr2,Inhbe,Insc,Jak3,Jun,Klf1,Klf1…
GO.0071345	cellular response to cytokine stimulus	24	0.0121	ENSMUSP00000000129,ENSMUSP00000006397,ENSMUSP00000025523,ENSMUSP00000029935,ENSMUSP00000029936,ENSMUSP00000032877,ENSMUSP00000034214,ENSMUSP00000035404,ENSMUSP00000039107,ENSMUSP00000041008,ENSMUSP00000052872,ENSMUSP00000053962,ENSMUSP00000059129,ENSMUSP00000060073,ENSMUSP00000066743,ENSMUSP00000069616,ENSMUSP00000078088,ENSMUSP00000082183,ENSMUSP00000095171,ENSMUSP00000099585,ENSMUSP00000099888,…	Aqp4,Ccr3,Cd74,Cish,Csf1r,Cxcl9,Ddias,Egr1,Epor,Fasn,Fer,Gbp1,Gbp2,Gbp3,H2-Ab1,Ifit1,Il1rn,Jak3,Lcn2,Mt2,Plvap,Socs3,Stat1,Trpv1
GO.0045471	response to ethanol	12	0.0122	ENSMUSP00000003947,ENSMUSP00000018710,ENSMUSP00000022176,ENSMUSP00000029865,ENSMUSP00000031445,ENSMUSP00000039600,ENSMUSP00000069616,ENSMUSP00000072803,ENSMUSP00000080224,ENSMUSP00000084918,ENSMUSP00000091495,ENSMUSP00000096122	Aacs,Adcy7,Aldh1a1,Ccl5,Ccnd1,Egr1,Hmgcr,Mgmt,Nqo1,Slc2a4,Trp53inp1,Ugt1a1
GO.0031960	response to corticosteroid	14	0.0123	ENSMUSP00000023829,ENSMUSP00000025025,ENSMUSP00000028288,ENSMUSP00000030811,ENSMUSP00000033093,ENSMUSP00000039600,ENSMUSP00000041008,ENSMUSP00000046610,ENSMUSP00000059129,ENSMUSP00000072803,ENSMUSP00000079692,ENSMUSP00000091238,ENSMUSP00000091495,ENSMUSP00000110126	Bax,Casp3,Ccl5,Ccnd1,Cdkn1a,Dusp1,Errfi1,H2-Ab1,Igfbp2,Il1rn,Notch1,Pfkfb1,Socs3,Ugt1a1
GO.0002455	humoral immune response mediated by circulating immunoglobulin	6	0.0126	ENSMUSP00000025797,ENSMUSP00000028233,ENSMUSP00000036747,ENSMUSP00000040246,ENSMUSP00000041008,ENSMUSP00000048836	C1qa,C1qb,C1qc,H2-Ab1,Hc,Mbl2
GO.0010883	regulation of lipid storage	7	0.0126	ENSMUSP00000000450,ENSMUSP00000015712,ENSMUSP00000024829,ENSMUSP00000025404,ENSMUSP00000031583,ENSMUSP00000080974,ENSMUSP00000129639	Abcg1,Acacb,Cd36,Cidea,Lpl,Mest,Pparg
GO.0042129	regulation of T cell proliferation	12	0.013	ENSMUSP00000027291,ENSMUSP00000029717,ENSMUSP00000039600,ENSMUSP00000041008,ENSMUSP00000046610,ENSMUSP00000057635,ENSMUSP00000057721,ENSMUSP00000060073,ENSMUSP00000091238,ENSMUSP00000099739,ENSMUSP00000101913,ENSMUSP00000114076	Casp3,Ccl5,Cd1d1,Gpam,H2-Ab1,H2-T23,Igf2,Igfbp2,Itgal,Jak3,Vtcn1,Zap70
GO.0051347	positive regulation of transferase activity	26	0.0134	ENSMUSP00000006565,ENSMUSP00000021903,ENSMUSP00000023829,ENSMUSP00000025523,ENSMUSP00000027178,ENSMUSP00000031171,ENSMUSP00000033154,ENSMUSP00000039600,ENSMUSP00000041149,ENSMUSP00000041747,ENSMUSP00000043522,ENSMUSP00000057938,ENSMUSP00000060617,ENSMUSP00000076576,ENSMUSP00000079692,ENSMUSP00000088049,ENSMUSP00000088334,ENSMUSP00000091495,ENSMUSP00000095171,ENSMUSP00000096957,ENSMUSP00000099885,…	Adora1,Als2,Arrdc3,Ccl5,Ccnd1,Cd74,Cdc20,Cdkn1a,Cenpe,Csf1r,Dab1,Ect2,Gadd45g,Igf2,Il1rn,Klk1b4,Mif,Pfkfb1,Plk1,Prok1,Psrc1,Stap1,Stk10,Tnik,Trib3,Zak
GO.0009892	negative regulation of metabolic process	90	0.0135	ENSMUSP00000000450,ENSMUSP00000003947,ENSMUSP00000004327,ENSMUSP00000005103,ENSMUSP00000005651,ENSMUSP00000005820,ENSMUSP00000006828,ENSMUSP00000009236,ENSMUSP00000016511,ENSMUSP00000020262,ENSMUSP00000020408,ENSMUSP00000020687,ENSMUSP00000020692,ENSMUSP00000020846,ENSMUSP00000021496,ENSMUSP00000021903,ENSMUSP00000022176,ENSMUSP00000022682,ENSMUSP00000022971,ENSMUSP00000023352,ENSMUSP00000023775,…	Acacb,Adora1,Apcs,Aplp1,Arrdc3,Atoh8,Atp8b1,Atxn1,Bax,Bhlhe40,Bscl2,Btg2,Casp3,Ccl5,Ccnd1,Ccrn4l,Cd36,Cdkn1a,Cela1,Cenpe,Cidea,Cish,Crym,Derl3,Egr1,Elfn1,Enc1,Fbxo31,Foxa2,G6pdx,Gadd45g,Gck,Gm6484,Grb10,Hc,Hes6,Hmga1,Hmgcr,Id1,Insig1,Jak3,Jun,Klf10,Lpin1,Lzts1,Mdm2,Mif,Myc,Mycn,Nfe2l3,Notch1,Nqo1,Nr1i3,P2ry13,Pbld2,Pcbp4,Pcsk9,Pkn1,Plk1,Por,Pparg,Prkdc,Ptk6,Pttg1,Serpina12,Serpina3a,Serpina3g,Ser…
GO.0002696	positive regulation of leukocyte activation	17	0.0136	ENSMUSP00000023829,ENSMUSP00000027291,ENSMUSP00000029717,ENSMUSP00000031171,ENSMUSP00000039600,ENSMUSP00000041008,ENSMUSP00000041149,ENSMUSP00000046610,ENSMUSP00000057635,ENSMUSP00000057721,ENSMUSP00000060073,ENSMUSP00000078875,ENSMUSP00000093471,ENSMUSP00000095171,ENSMUSP00000099739,ENSMUSP00000101913,ENSMUSP00000114076	Ccl5,Cd1d1,Cd74,Cdkn1a,Fcer1g,Gpam,H2-Ab1,H2-T23,Igf2,Igfbp2,Itgal,Jak3,Mif,Raet1d,Stap1,Vtcn1,Zap70
GO.0042325	regulation of phosphorylation	54	0.0136	ENSMUSP00000000129,ENSMUSP00000003808,ENSMUSP00000006614,ENSMUSP00000016511,ENSMUSP00000020262,ENSMUSP00000021903,ENSMUSP00000022682,ENSMUSP00000023352,ENSMUSP00000023829,ENSMUSP00000025523,ENSMUSP00000027178,ENSMUSP00000029270,ENSMUSP00000030724,ENSMUSP00000031171,ENSMUSP00000033093,ENSMUSP00000033154,ENSMUSP00000035120,ENSMUSP00000039600,ENSMUSP00000041149,ENSMUSP00000041210,ENSMUSP00000041747,…	Adora1,Als2,Atxn1,Bax,Casp3,Cck,Ccl5,Ccna2,Ccnd1,Cd36,Cd74,Cdkn1a,Cenpe,Cish,Csf1r,Dab1,Ect2,Eda2r,Epha2,Fbxo18,Fbxo31,Fer,Foxa2,Fzd7,Gadd45g,Gdf15,Grb10,Id1,Igf2,Il1rn,Inhbe,Jun,Klk1b4,Mif,Ntrk2,Pbld2,Pfkfb1,Pkn1,Plcl2,Plk1,Prkdc,Prok1,Psrc1,Ptk6,Sesn2,Socs3,Sorbs3,Stap1,Stk10,Tlr13,Tnik,Trib3,Ube2c,Zak
GO.0007166	cell surface receptor signaling pathway	62	0.0138	ENSMUSP00000000129,ENSMUSP00000003808,ENSMUSP00000006397,ENSMUSP00000015791,ENSMUSP00000016498,ENSMUSP00000016511,ENSMUSP00000020543,ENSMUSP00000020704,ENSMUSP00000020846,ENSMUSP00000021141,ENSMUSP00000022663,ENSMUSP00000022971,ENSMUSP00000023775,ENSMUSP00000025523,ENSMUSP00000027291,ENSMUSP00000027952,ENSMUSP00000028288,ENSMUSP00000030676,ENSMUSP00000031171,ENSMUSP00000033093,ENSMUSP00000033715,…	Adora1,Arrb2,Atoh8,Bax,Casp3,Ccl5,Ccnd1,Ccr3,Cd36,Cd74,Cela1,Cish,Cpeb4,Csf1r,Csrnp1,Cxcl9,Dedd2,Egr1,Epor,Fcer1g,Fer,Foxa2,Fzd7,Gdf15,Grb10,Grik3,Id1,Igf2,Igfbp1,Il1rn,Inhbe,Itgal,Jak3,Jun,Lama5,Lcn2,Megf8,Mif,Myc,Notch1,Nsdhl,Ntrk2,Onecut1,P2rx1,P2ry13,Plvap,Plxna2,Ptk6,Ptp4a3,Rcan2,Socs3,Sort1,Srebf1,Srms,Stap1,Stat1,Sulf2,Themis,Tnfrsf10b,Tnik,Wfikkn2,Zap70
GO.0045542	positive regulation of cholesterol biosynthetic process	3	0.0138	ENSMUSP00000005651,ENSMUSP00000020846,ENSMUSP00000024829	Abcg1,Por,Srebf1
GO.0065007	biological regulation	279	0.0138	ENSMUSP00000000129,ENSMUSP00000000312,ENSMUSP00000000450,ENSMUSP00000002924,ENSMUSP00000003808,ENSMUSP00000004327,ENSMUSP00000005103,ENSMUSP00000006669,ENSMUSP00000006687,ENSMUSP00000006692,ENSMUSP00000006764,ENSMUSP00000006828,ENSMUSP00000007253,ENSMUSP00000008179,ENSMUSP00000009236,ENSMUSP00000013458,ENSMUSP00000015712,ENSMUSP00000016498,ENSMUSP00000016511,ENSMUSP00000018122,ENSMUSP00000018710,…	Aacs,Abcg1,Acaca,Acacb,Acot11,Acpl2,Acsl3,Acsl4,Adh4,Aen,Alas2,Aldh1a1,Ank,Apcs,Aplp1,Aprt,Aqp4,Arfgap3,Arhgap11a,Arhgap26,Arhgap44,Armcx3,Arrdc3,Asap3,Atoh8,Atp8b1,Atxn1,Aurka,Bax,Bco2,Bhlha15,Bhlhe40,Bscl2,C1qa,C1qb,C1qc,Cadps2,Camk1d,Camk2b,Capg,Cck,Ccl5,Ccnb2,Ccnd1,Ccng1,Ccr3,Ccrn4l,Cd1d1,Cd36,Cd74,Cdh1,Ceacam2,Cela1,Cenpe,Chrna4,Cidea,Cish,Ckap2,Clec2h,Cml5,Cnp,Cpeb4,Crip2,Crym,Csf1r,Csrnp1,…
GO.0071873	response to norepinephrine	3	0.0138	ENSMUSP00000006828,ENSMUSP00000069616,ENSMUSP00000110126	Aplp1,Egr1,Il1rn
GO.2000343	positive regulation of chemokine (C-X-C motif) ligand 2 production	3	0.0138	ENSMUSP00000039600,ENSMUSP00000041149,ENSMUSP00000095171	Ccl5,Cd74,Mif
GO.0019222	regulation of metabolic process	189	0.0139	ENSMUSP00000000129,ENSMUSP00000000312,ENSMUSP00000000450,ENSMUSP00000002924,ENSMUSP00000003808,ENSMUSP00000003947,ENSMUSP00000004327,ENSMUSP00000005103,ENSMUSP00000006565,ENSMUSP00000006614,ENSMUSP00000006669,ENSMUSP00000006828,ENSMUSP00000008179,ENSMUSP00000009236,ENSMUSP00000015481,ENSMUSP00000016511,ENSMUSP00000019469,ENSMUSP00000020262,ENSMUSP00000020408,ENSMUSP00000020524,ENSMUSP00000020687,…	Abcg1,Acacb,Acpl2,Acsl3,Acsl4,Adcy7,Adora1,Als2,Apcs,Aplp1,Arfgap3,Arhgap11a,Arhgap26,Arhgap44,Arhgef39,Armcx3,Arrdc3,Asap3,Atoh8,Atp8b1,Atxn1,Aurka,Bax,Bco2,Bhlha15,Bhlhe40,Bscl2,Btg2,Camk1d,Cck,Ccl5,Ccnd1,Ccrn4l,Cd1d1,Cd36,Cd74,Cdc20,Cdh1,Cdkn1a,Cela1,Cenpe,Cidea,Cish,Ckap2,Creb3l2,Crym,Csf1r,Csrnp1,Cxcl9,Dab1,Dedd2,Derl3,Dhcr7,Ect2,Eda2r,Egr1,Elfn1,Enc1,Endog,Epha2,Esco2,Fbxo18,Fbxo31,Fer,Foxa…
GO.0009314	response to radiation	24	0.0143	ENSMUSP00000000450,ENSMUSP00000022176,ENSMUSP00000022971,ENSMUSP00000023352,ENSMUSP00000025025,ENSMUSP00000025956,ENSMUSP00000027241,ENSMUSP00000027279,ENSMUSP00000027467,ENSMUSP00000029865,ENSMUSP00000032194,ENSMUSP00000032877,ENSMUSP00000033093,ENSMUSP00000034508,ENSMUSP00000054270,ENSMUSP00000059129,ENSMUSP00000069616,ENSMUSP00000080224,ENSMUSP00000088334,ENSMUSP00000103046,ENSMUSP00000103935,…	Aen,Atxn1,Bax,Bhlhe40,Ddias,Dusp1,Ect2,Egr1,Hmgcr,Hmgcs1,Il1r1,Jun,Mgmt,Myc,Nabp1,Pde6c,Pparg,Prkdc,Rdh11,Serpine2,Socs3,Trp53inp1,Usp2,Zak
GO.0070229	negative regulation of lymphocyte apoptotic process	6	0.0143	ENSMUSP00000039600,ENSMUSP00000041149,ENSMUSP00000057635,ENSMUSP00000060073,ENSMUSP00000095171,ENSMUSP00000108620	Ccl5,Cd74,Gpam,Jak3,Mif,Tsc22d3
GO.0006805	xenobiotic metabolic process	8	0.0145	ENSMUSP00000025966,ENSMUSP00000025968,ENSMUSP00000044722,ENSMUSP00000045362,ENSMUSP00000048284,ENSMUSP00000060584,ENSMUSP00000072264,ENSMUSP00000080846	Cyp2b10,Cyp2b9,Cyp2c37,Cyp2c38,Cyp2c39,Cyp2c54,Cyp2c55,Cyp2c70
GO.0002250	adaptive immune response	13	0.0164	ENSMUSP00000021903,ENSMUSP00000025797,ENSMUSP00000026571,ENSMUSP00000028233,ENSMUSP00000036747,ENSMUSP00000040246,ENSMUSP00000041008,ENSMUSP00000048836,ENSMUSP00000078875,ENSMUSP00000093471,ENSMUSP00000095171,ENSMUSP00000099739,ENSMUSP00000126092	C1qa,C1qb,C1qc,Cd74,Fcer1g,Gadd45g,H2-Ab1,H2-T23,Hc,Irf7,Mbl2,Pik3c2a,Raet1d
GO.0035556	intracellular signal transduction	56	0.0164	ENSMUSP00000000129,ENSMUSP00000006614,ENSMUSP00000006669,ENSMUSP00000016511,ENSMUSP00000020101,ENSMUSP00000020408,ENSMUSP00000022212,ENSMUSP00000022378,ENSMUSP00000022663,ENSMUSP00000022971,ENSMUSP00000023352,ENSMUSP00000023756,ENSMUSP00000025025,ENSMUSP00000025523,ENSMUSP00000027178,ENSMUSP00000027291,ENSMUSP00000029270,ENSMUSP00000030724,ENSMUSP00000030811,ENSMUSP00000032879,ENSMUSP00000033093,…	Acot11,Adcy6,Adcy7,Aen,Als2,Bax,Bhlha15,Casp3,Ccl5,Ccna2,Cd36,Cish,Csf1r,Dab1,Dusp1,Ect2,Eda2r,Epha2,Ero1l,Errfi1,Fer,Jak3,Klk1b4,Mdm2,Mif,Mt1,Mt2,Myc,Ntrk2,Pdk1,Phlda3,Pik3c2a,Plcl2,Plk2,Plvap,Prkdc,Ptk6,Rab30,Racgap1,Ralgps1,Rcan2,Rfxank,Rhobtb1,Rhod,Rims2,Sesn2,Socs3,Stat1,Stk10,Tifa,Tnfrsf10b,Tnik,Trib3,Zak,Zap70,Zfp36
GO.0050789	regulation of biological process	268	0.0164	ENSMUSP00000000129,ENSMUSP00000000312,ENSMUSP00000000450,ENSMUSP00000002924,ENSMUSP00000003808,ENSMUSP00000004327,ENSMUSP00000005103,ENSMUSP00000006669,ENSMUSP00000006687,ENSMUSP00000006692,ENSMUSP00000006828,ENSMUSP00000007253,ENSMUSP00000008179,ENSMUSP00000009236,ENSMUSP00000015712,ENSMUSP00000016498,ENSMUSP00000016511,ENSMUSP00000018122,ENSMUSP00000019044,ENSMUSP00000019469,ENSMUSP00000020024,…	Aacs,Abcg1,Acacb,Acot11,Acpl2,Acsl3,Acsl4,Aen,Aldh1a1,Ank,Apcs,Aplp1,Arfgap3,Arhgap11a,Arhgap26,Arhgap44,Armcx3,Arrdc3,Asap3,Atoh8,Atp8b1,Atxn1,Aurka,Bax,Bco2,Bhlha15,Bhlhe40,Bscl2,C1qa,C1qb,C1qc,Cadps2,Camk1d,Camk2b,Capg,Cck,Ccl5,Ccnd1,Ccng1,Ccr3,Ccrn4l,Cd1d1,Cd36,Cd74,Cdh1,Ceacam2,Cela1,Cenpe,Chrna4,Cidea,Cish,Ckap2,Clec2h,Cml5,Cpeb4,Crip2,Crym,Csf1r,Csrnp1,Ctss,Cxcl9,Cyp26a1,D2Ertd750e,Dab1,Db…
GO.0010646	regulation of cell communication	96	0.0166	ENSMUSP00000000129,ENSMUSP00000000312,ENSMUSP00000000450,ENSMUSP00000002924,ENSMUSP00000003808,ENSMUSP00000005651,ENSMUSP00000006565,ENSMUSP00000006614,ENSMUSP00000006669,ENSMUSP00000020262,ENSMUSP00000020408,ENSMUSP00000020524,ENSMUSP00000020704,ENSMUSP00000020846,ENSMUSP00000021903,ENSMUSP00000022212,ENSMUSP00000022682,ENSMUSP00000022971,ENSMUSP00000025404,ENSMUSP00000025523,ENSMUSP00000026162,…	Aacs,Adora1,Arrdc3,Atxn1,Bax,Camk2b,Ccl5,Ccnd1,Cd36,Cd74,Cdc20,Cdh1,Cidea,Cish,Csf1r,Cxcl9,Dab1,Ddit4l,Dedd2,Ect2,Eda2r,Egr1,Epha2,Fbxo18,Fer,Foxa2,Gadd45g,Gck,Gdf15,Gpr98,Grb10,Hc,Id1,Igf2,Igfbp1,Igfbp2,Inhbe,Irf7,Itgal,Jak3,Lzts1,Mdm2,Mif,Mrps10,Myc,Notch1,Ntrk2,Onecut1,Pbld2,Pcsk9,Pde4c,Pdk1,Phlda3,Pim3,Plcl2,Plk2,Por,Pparg,Prok1,Psmd9,Ptp4a3,Ralgps1,Ramp1,Rasal3,Rcan2,Rdh11,Rgs16,Rhbdf1,Rims2…
GO.0019886	antigen processing and presentation of exogenous peptide antigen via MHC class II	4	0.0166	ENSMUSP00000041008,ENSMUSP00000078875,ENSMUSP00000095171,ENSMUSP00000109870	Cd74,Fcer1g,H2-Ab1,H2-DMb1
GO.0031571	mitotic G1 DNA damage checkpoint	5	0.0166	ENSMUSP00000020408,ENSMUSP00000023352,ENSMUSP00000023829,ENSMUSP00000057573,ENSMUSP00000091495	Ccnd1,Cdkn1a,Fbxo31,Mdm2,Prkdc
GO.0045540	regulation of cholesterol biosynthetic process	4	0.0166	ENSMUSP00000005651,ENSMUSP00000020846,ENSMUSP00000024829,ENSMUSP00000073541	Abcg1,Dhcr7,Por,Srebf1
GO.0046033	AMP metabolic process	4	0.0166	ENSMUSP00000006764,ENSMUSP00000021726,ENSMUSP00000034992,ENSMUSP00000099841	Adssl1,Ak4,Aprt,Nt5e
GO.0051988	regulation of attachment of spindle microtubules to kinetochore	4	0.0166	ENSMUSP00000023756,ENSMUSP00000057938,ENSMUSP00000103935,ENSMUSP00000115860	Cenpe,D2Ertd750e,Ect2,Racgap1
GO.0071361	cellular response to ethanol	4	0.0166	ENSMUSP00000029865,ENSMUSP00000039600,ENSMUSP00000072803,ENSMUSP00000096122	Adcy7,Ccl5,Trp53inp1,Ugt1a1
GO.0050954	sensory perception of mechanical stimulus	13	0.0169	ENSMUSP00000000312,ENSMUSP00000020102,ENSMUSP00000022169,ENSMUSP00000022971,ENSMUSP00000025482,ENSMUSP00000027467,ENSMUSP00000033198,ENSMUSP00000048053,ENSMUSP00000078088,ENSMUSP00000080842,ENSMUSP00000091238,ENSMUSP00000093245,ENSMUSP00000099585	Aqp4,Atp8b1,Casp3,Cdh1,Crym,Gpr98,Hexb,Myc,Scn8a,Serpine2,Slc17a8,Trpv1,Wfs1
GO.0051260	protein homooligomerization	17	0.018	ENSMUSP00000000312,ENSMUSP00000020843,ENSMUSP00000021141,ENSMUSP00000022610,ENSMUSP00000022915,ENSMUSP00000026144,ENSMUSP00000027178,ENSMUSP00000031583,ENSMUSP00000033093,ENSMUSP00000041149,ENSMUSP00000053962,ENSMUSP00000081011,ENSMUSP00000084405,ENSMUSP00000084918,ENSMUSP00000087405,ENSMUSP00000103935,ENSMUSP00000130131	Acaca,Acacb,Aldh1a1,Als2,Bax,Cdh1,Dcxr,Dpys,Ect2,Gch1,Gpx3,Lcn2,Lnx1,Mif,P2rx1,Scara5,Scube1
GO.0051726	regulation of cell cycle	40	0.018	ENSMUSP00000006565,ENSMUSP00000020408,ENSMUSP00000020576,ENSMUSP00000021903,ENSMUSP00000022212,ENSMUSP00000022971,ENSMUSP00000023352,ENSMUSP00000023756,ENSMUSP00000023829,ENSMUSP00000025025,ENSMUSP00000027279,ENSMUSP00000028997,ENSMUSP00000029270,ENSMUSP00000029865,ENSMUSP00000032877,ENSMUSP00000033093,ENSMUSP00000033154,ENSMUSP00000034508,ENSMUSP00000041149,ENSMUSP00000044603,ENSMUSP00000048053,…	Aurka,Bax,Camk2b,Casp3,Ccna2,Ccnd1,Ccng1,Cdc20,Cdkn1a,Cenpe,D2Ertd750e,Dbf4,Ddias,Dusp1,Ect2,Espl1,Fbxo31,Gadd45g,Igf2,Jun,Mdm2,Mif,Mtap9,Myc,Nabp1,Pim3,Plk1,Plk2,Prkdc,Psrc1,Racgap1,Stk10,Tnik,Top2a,Trp53inp1,Ttk,Ube2c,Usp2,Wfs1,Zak
GO.0043085	positive regulation of catalytic activity	52	0.0187	ENSMUSP00000000450,ENSMUSP00000005651,ENSMUSP00000006565,ENSMUSP00000006614,ENSMUSP00000008179,ENSMUSP00000021141,ENSMUSP00000021903,ENSMUSP00000022971,ENSMUSP00000023756,ENSMUSP00000023829,ENSMUSP00000025523,ENSMUSP00000027178,ENSMUSP00000027748,ENSMUSP00000031171,ENSMUSP00000033093,ENSMUSP00000033154,ENSMUSP00000033372,ENSMUSP00000035120,ENSMUSP00000039139,ENSMUSP00000039600,ENSMUSP00000041149,…	Adcy7,Adora1,Als2,Arfgap3,Arhgap11a,Arhgap26,Arhgap44,Arhgef39,Arrdc3,Asap3,Bax,Casp3,Cck,Ccl5,Ccnd1,Cd74,Cdc20,Cdkn1a,Cenpe,Csf1r,Dab1,Ect2,Epha2,Gadd45g,Gch1,Igf2,Il1rn,Jun,Klk1b4,Mid1ip1,Mif,Myc,P2rx1,Pfkfb1,Plk1,Por,Pparg,Prok1,Psrc1,Racgap1,Ralgps1,Rasal3,Rgs16,Rp2h,Sipa1l2,Stap1,Stat1,Stk10,Tnik,Trib3,Wfs1,Zak
GO.0002460	adaptive immune response based on somatic recombination of immune receptors built from immunoglobulin superfamily domains	11	0.0191	ENSMUSP00000021903,ENSMUSP00000025797,ENSMUSP00000026571,ENSMUSP00000028233,ENSMUSP00000036747,ENSMUSP00000040246,ENSMUSP00000041008,ENSMUSP00000048836,ENSMUSP00000078875,ENSMUSP00000093471,ENSMUSP00000095171	C1qa,C1qb,C1qc,Cd74,Fcer1g,Gadd45g,H2-Ab1,Hc,Irf7,Mbl2,Raet1d
GO.0006811	ion transport	47	0.0192	ENSMUSP00000000450,ENSMUSP00000003720,ENSMUSP00000006817,ENSMUSP00000018710,ENSMUSP00000019044,ENSMUSP00000020102,ENSMUSP00000020864,ENSMUSP00000021141,ENSMUSP00000021231,ENSMUSP00000022378,ENSMUSP00000022610,ENSMUSP00000022875,ENSMUSP00000023756,ENSMUSP00000023835,ENSMUSP00000024829,ENSMUSP00000025482,ENSMUSP00000028160,ENSMUSP00000028815,ENSMUSP00000028880,ENSMUSP00000030408,ENSMUSP00000030676,…	Abcc3,Abcg1,Acsl3,Acsl4,Ank,Aqp4,Atp8b1,Bax,Bhlha15,Camk2b,Ccl5,Cd36,Chrna4,Crot,Ero1l,Fcer1g,Gck,Grik3,Ip6k2,Kcnj16,Lcn2,Mfsd2a,Nipal2,Ntrk2,P2rx1,Pctp,Pparg,Racgap1,Ramp1,Scara5,Scn8a,Slc10a2,Slc16a5,Slc16a7,Slc17a8,Slc20a1,Slc22a5,Slc23a2,Slc24a6,Slc25a25,Slc2a4,Slc41a2,Slc44a1,Slc4a4,Slc5a6,Slco1c1,mt-Co3
GO.0051351	positive regulation of ligase activity	5	0.02	ENSMUSP00000006565,ENSMUSP00000008179,ENSMUSP00000033154,ENSMUSP00000041747,ENSMUSP00000096957	Arrdc3,Cdc20,Mid1ip1,Plk1,Trib3
GO.0051384	response to glucocorticoid	13	0.02	ENSMUSP00000023829,ENSMUSP00000025025,ENSMUSP00000030811,ENSMUSP00000033093,ENSMUSP00000039600,ENSMUSP00000041008,ENSMUSP00000046610,ENSMUSP00000059129,ENSMUSP00000072803,ENSMUSP00000079692,ENSMUSP00000091238,ENSMUSP00000091495,ENSMUSP00000110126	Bax,Casp3,Ccl5,Ccnd1,Cdkn1a,Dusp1,Errfi1,H2-Ab1,Igfbp2,Il1rn,Pfkfb1,Socs3,Ugt1a1
GO.0097193	intrinsic apoptotic signaling pathway	13	0.02	ENSMUSP00000006614,ENSMUSP00000006669,ENSMUSP00000022378,ENSMUSP00000022663,ENSMUSP00000022971,ENSMUSP00000023352,ENSMUSP00000023829,ENSMUSP00000033093,ENSMUSP00000040614,ENSMUSP00000041210,ENSMUSP00000041747,ENSMUSP00000091238,ENSMUSP00000103046	Aen,Bax,Casp3,Cdkn1a,Eda2r,Epha2,Ero1l,Myc,Pdk1,Phlda3,Prkdc,Tnfrsf10b,Trib3
GO.0060548	negative regulation of cell death	40	0.0203	ENSMUSP00000005651,ENSMUSP00000006397,ENSMUSP00000020408,ENSMUSP00000020543,ENSMUSP00000022176,ENSMUSP00000022212,ENSMUSP00000022971,ENSMUSP00000023352,ENSMUSP00000023829,ENSMUSP00000025025,ENSMUSP00000025404,ENSMUSP00000025523,ENSMUSP00000028288,ENSMUSP00000028997,ENSMUSP00000031264,ENSMUSP00000032877,ENSMUSP00000033093,ENSMUSP00000033154,ENSMUSP00000034215,ENSMUSP00000037028,ENSMUSP00000039600,…	Adora1,Arrb2,Aurka,Bax,Camk1d,Casp3,Ccl5,Cd74,Cdkn1a,Cidea,Cpeb4,Csf1r,Ddias,Dusp1,Egr1,Epor,Fcer1g,Gpam,Hmgcr,Id1,Ifit3,Il1rn,Jak3,Jun,Mdm2,Mgmt,Mif,Mt1,Myc,Notch1,Ntrk2,Pim3,Plac8,Plk1,Plk2,Por,Prkdc,Socs3,Tsc22d3,Wfs1
GO.0002697	regulation of immune effector process	21	0.0208	ENSMUSP00000000129,ENSMUSP00000002924,ENSMUSP00000023352,ENSMUSP00000025181,ENSMUSP00000029717,ENSMUSP00000031171,ENSMUSP00000039600,ENSMUSP00000041149,ENSMUSP00000060073,ENSMUSP00000078875,ENSMUSP00000080974,ENSMUSP00000082873,ENSMUSP00000093471,ENSMUSP00000095171,ENSMUSP00000099623,ENSMUSP00000099739,ENSMUSP00000113343,ENSMUSP00000116235,ENSMUSP00000125081,ENSMUSP00000128401,ENSMUSP00000134570	Arrb2,Ccl5,Cd1d1,Cd36,Cd74,Fcer1g,Fer,H2-D1,H2-K1,H2-T23,Jak3,Mif,Mrps10,Pkn1,Prkdc,Raet1d,Stap1,Susd4,Tap1,Tmem39a,Tnik
GO.0071466	cellular response to xenobiotic stimulus	8	0.0211	ENSMUSP00000025966,ENSMUSP00000025968,ENSMUSP00000044722,ENSMUSP00000045362,ENSMUSP00000048284,ENSMUSP00000060584,ENSMUSP00000072264,ENSMUSP00000080846	Cyp2b10,Cyp2b9,Cyp2c37,Cyp2c38,Cyp2c39,Cyp2c54,Cyp2c55,Cyp2c70
GO.0032844	regulation of homeostatic process	22	0.0213	ENSMUSP00000019044,ENSMUSP00000022176,ENSMUSP00000022378,ENSMUSP00000022971,ENSMUSP00000023486,ENSMUSP00000025523,ENSMUSP00000033093,ENSMUSP00000035120,ENSMUSP00000039600,ENSMUSP00000041149,ENSMUSP00000043522,ENSMUSP00000044603,ENSMUSP00000045918,ENSMUSP00000048118,ENSMUSP00000057635,ENSMUSP00000078875,ENSMUSP00000085581,ENSMUSP00000095171,ENSMUSP00000095794,ENSMUSP00000096957,ENSMUSP00000108620,…	Adora1,Arrdc3,Bax,Cck,Ccl5,Cd74,Ceacam2,Csf1r,Cxcl9,Ero1l,Fcer1g,Foxa2,Gpam,Hbb-b2,Hmgcr,Mif,Myc,Pim3,Slc22a5,Tfrc,Tsc22d3,Ube2c
GO.1904029	regulation of cyclin-dependent protein kinase activity	11	0.0213	ENSMUSP00000023829,ENSMUSP00000029270,ENSMUSP00000033154,ENSMUSP00000041747,ENSMUSP00000057573,ENSMUSP00000059129,ENSMUSP00000082183,ENSMUSP00000085581,ENSMUSP00000088049,ENSMUSP00000091238,ENSMUSP00000091495	Casp3,Ccna2,Ccnd1,Cdkn1a,Cish,Fbxo31,Plk1,Psrc1,Socs3,Trib3,Ube2c
GO.0000819	sister chromatid segregation	9	0.0221	ENSMUSP00000021311,ENSMUSP00000032915,ENSMUSP00000033154,ENSMUSP00000057938,ENSMUSP00000064261,ENSMUSP00000064465,ENSMUSP00000068896,ENSMUSP00000088049,ENSMUSP00000115860	Cenpe,D2Ertd750e,Espl1,Kif18b,Kif22,Kif2c,Plk1,Psrc1,Top2a
GO.0023051	regulation of signaling	91	0.0223	ENSMUSP00000000129,ENSMUSP00000000312,ENSMUSP00000000450,ENSMUSP00000003808,ENSMUSP00000005651,ENSMUSP00000006565,ENSMUSP00000006614,ENSMUSP00000020262,ENSMUSP00000020408,ENSMUSP00000020524,ENSMUSP00000020704,ENSMUSP00000020846,ENSMUSP00000021903,ENSMUSP00000022212,ENSMUSP00000022682,ENSMUSP00000022971,ENSMUSP00000025404,ENSMUSP00000025523,ENSMUSP00000026162,ENSMUSP00000026571,ENSMUSP00000027178,…	Aacs,Adora1,Als2,Arrdc3,Atxn1,Bax,Camk2b,Ccl5,Ccnd1,Cd36,Cd74,Cdc20,Cdh1,Cidea,Cish,Csf1r,Cxcl9,Dab1,Ddit4l,Dedd2,Ect2,Eda2r,Egr1,Epha2,Fbxo18,Fer,Foxa2,Gadd45g,Gck,Gdf15,Gpr98,Grb10,Id1,Igf2,Igfbp1,Igfbp2,Inhbe,Irf7,Itgal,Jak3,Mdm2,Mif,Myc,Notch1,Ntrk2,Onecut1,Pbld2,Pcsk9,Pde4c,Phlda3,Pim3,Plcl2,Plk2,Por,Pparg,Prok1,Psmd9,Ptp4a3,Ralgps1,Ramp1,Rasal3,Rcan2,Rdh11,Rgs16,Rhbdf1,Rims2,S100a13,Sectm1a…
GO.0002449	lymphocyte mediated immunity	10	0.0231	ENSMUSP00000025797,ENSMUSP00000026571,ENSMUSP00000028233,ENSMUSP00000036747,ENSMUSP00000040246,ENSMUSP00000041008,ENSMUSP00000048836,ENSMUSP00000078875,ENSMUSP00000093471,ENSMUSP00000095171	C1qa,C1qb,C1qc,Cd74,Fcer1g,H2-Ab1,Hc,Irf7,Mbl2,Raet1d
GO.0019885	antigen processing and presentation of endogenous peptide antigen via MHC class I	3	0.0231	ENSMUSP00000025181,ENSMUSP00000128401,ENSMUSP00000134570	H2-D1,H2-K1,Tap1
GO.0045953	negative regulation of natural killer cell mediated cytotoxicity	3	0.0231	ENSMUSP00000099623,ENSMUSP00000099739,ENSMUSP00000128401	Arrb2,H2-T23,Tap1
GO.0071317	cellular response to isoquinoline alkaloid	3	0.0231	ENSMUSP00000039600,ENSMUSP00000041008,ENSMUSP00000069616	Ccl5,Egr1,H2-Ab1
GO.1901135	carbohydrate derivative metabolic process	37	0.0231	ENSMUSP00000003720,ENSMUSP00000004327,ENSMUSP00000006764,ENSMUSP00000009236,ENSMUSP00000018710,ENSMUSP00000019469,ENSMUSP00000020843,ENSMUSP00000021726,ENSMUSP00000022169,ENSMUSP00000022176,ENSMUSP00000028160,ENSMUSP00000028167,ENSMUSP00000031103,ENSMUSP00000031583,ENSMUSP00000033093,ENSMUSP00000033372,ENSMUSP00000034307,ENSMUSP00000034346,ENSMUSP00000034537,ENSMUSP00000034992,ENSMUSP00000035417,…	Acaca,Acacb,Acpl2,Adcy6,Adcy7,Adssl1,Ak4,Aprt,B3galt1,B4galt5,Bax,Ces2a,Crot,Derl3,Dpy19l3,G6pc,G6pdx,Gck,Gfpt1,Gmppb,Gpd2,Hexb,Hmgcr,Man2a2,Npl,Nt5e,Pde4c,Pfkfb1,Pgd,Phlda1,Pklr,Rp2h,Slc25a25,Slc2a4,St3gal4,Sulf2,Ugdh
GO.2000107	negative regulation of leukocyte apoptotic process	7	0.0238	ENSMUSP00000039600,ENSMUSP00000041149,ENSMUSP00000057635,ENSMUSP00000060073,ENSMUSP00000078875,ENSMUSP00000095171,ENSMUSP00000108620	Ccl5,Cd74,Fcer1g,Gpam,Jak3,Mif,Tsc22d3
GO.0071375	cellular response to peptide hormone stimulus	14	0.0239	ENSMUSP00000000129,ENSMUSP00000000450,ENSMUSP00000005651,ENSMUSP00000006764,ENSMUSP00000018710,ENSMUSP00000020704,ENSMUSP00000020846,ENSMUSP00000023352,ENSMUSP00000030811,ENSMUSP00000041747,ENSMUSP00000055757,ENSMUSP00000069616,ENSMUSP00000070583,ENSMUSP00000114076	Aprt,Egr1,Errfi1,Fer,Igf2,Igfbp1,Lpin1,Pcsk9,Por,Pparg,Prkdc,Slc2a4,Srebf1,Trib3
GO.0015908	fatty acid transport	6	0.0245	ENSMUSP00000000450,ENSMUSP00000003720,ENSMUSP00000030408,ENSMUSP00000033634,ENSMUSP00000045291,ENSMUSP00000080974	Acsl3,Acsl4,Cd36,Crot,Mfsd2a,Pparg
GO.0051251	positive regulation of lymphocyte activation	15	0.0255	ENSMUSP00000023829,ENSMUSP00000027291,ENSMUSP00000029717,ENSMUSP00000039600,ENSMUSP00000041008,ENSMUSP00000041149,ENSMUSP00000046610,ENSMUSP00000057635,ENSMUSP00000057721,ENSMUSP00000060073,ENSMUSP00000093471,ENSMUSP00000095171,ENSMUSP00000099739,ENSMUSP00000101913,ENSMUSP00000114076	Ccl5,Cd1d1,Cd74,Cdkn1a,Gpam,H2-Ab1,H2-T23,Igf2,Igfbp2,Itgal,Jak3,Mif,Raet1d,Vtcn1,Zap70
GO.0045444	fat cell differentiation	10	0.0263	ENSMUSP00000000450,ENSMUSP00000018710,ENSMUSP00000022378,ENSMUSP00000031264,ENSMUSP00000031445,ENSMUSP00000036936,ENSMUSP00000058951,ENSMUSP00000070583,ENSMUSP00000091495,ENSMUSP00000127685	Aacs,Bscl2,Ccnd1,Ero1l,Gm6484,Lpin1,Plac8,Pparg,Scd1,Slc2a4
GO.0097190	apoptotic signaling pathway	18	0.0264	ENSMUSP00000006614,ENSMUSP00000006669,ENSMUSP00000022378,ENSMUSP00000022663,ENSMUSP00000022971,ENSMUSP00000023352,ENSMUSP00000023829,ENSMUSP00000033093,ENSMUSP00000035120,ENSMUSP00000040614,ENSMUSP00000041210,ENSMUSP00000041747,ENSMUSP00000049763,ENSMUSP00000053962,ENSMUSP00000054270,ENSMUSP00000091238,ENSMUSP00000099692,ENSMUSP00000103046	Aen,Bax,Casp3,Cck,Cdkn1a,Dedd2,Eda2r,Epha2,Ero1l,Jun,Lcn2,Myc,Pdk1,Phlda3,Prkdc,Sort1,Tnfrsf10b,Trib3
GO.0010212	response to ionizing radiation	12	0.0267	ENSMUSP00000022971,ENSMUSP00000023352,ENSMUSP00000027279,ENSMUSP00000032877,ENSMUSP00000033093,ENSMUSP00000059129,ENSMUSP00000069616,ENSMUSP00000080224,ENSMUSP00000091238,ENSMUSP00000091495,ENSMUSP00000103046,ENSMUSP00000103935	Aen,Bax,Casp3,Ccnd1,Ddias,Ect2,Egr1,Mgmt,Myc,Nabp1,Prkdc,Socs3
GO.1901654	response to ketone	12	0.0267	ENSMUSP00000020843,ENSMUSP00000020846,ENSMUSP00000023829,ENSMUSP00000025025,ENSMUSP00000030811,ENSMUSP00000031445,ENSMUSP00000033093,ENSMUSP00000039600,ENSMUSP00000041008,ENSMUSP00000059129,ENSMUSP00000091495,ENSMUSP00000093939	Aacs,Acaca,Adcy6,Bax,Ccl5,Ccnd1,Cdkn1a,Dusp1,Errfi1,H2-Ab1,Socs3,Srebf1
GO.0019432	triglyceride biosynthetic process	4	0.0276	ENSMUSP00000015712,ENSMUSP00000043826,ENSMUSP00000057635,ENSMUSP00000070583	Gpam,Lpin1,Lpl,Pnpla3
GO.0030162	regulation of proteolysis	33	0.0276	ENSMUSP00000000312,ENSMUSP00000000450,ENSMUSP00000005651,ENSMUSP00000020408,ENSMUSP00000020524,ENSMUSP00000020687,ENSMUSP00000021141,ENSMUSP00000021496,ENSMUSP00000022212,ENSMUSP00000022971,ENSMUSP00000027467,ENSMUSP00000028233,ENSMUSP00000028997,ENSMUSP00000031674,ENSMUSP00000032198,ENSMUSP00000033093,ENSMUSP00000033154,ENSMUSP00000034508,ENSMUSP00000035120,ENSMUSP00000041250,ENSMUSP00000041747,…	Arrb2,Aurka,Bax,Cck,Cdh1,Cenpe,Gm6484,Hc,Mdm2,Mgmt,Myc,P2rx1,Plk1,Plk2,Por,Pparg,Pttg1,Rhbdf1,Serpina12,Serpina3a,Serpina3g,Serpina9,Serpinb1a,Serpine2,Stat1,Susd4,Tfpi2,Trib3,Ube2c,Ufl1,Usp18,Usp2,Wfikkn2
GO.0080090	regulation of primary metabolic process	162	0.0277	ENSMUSP00000000129,ENSMUSP00000000312,ENSMUSP00000000450,ENSMUSP00000003808,ENSMUSP00000004327,ENSMUSP00000005103,ENSMUSP00000005651,ENSMUSP00000006565,ENSMUSP00000006614,ENSMUSP00000006669,ENSMUSP00000006828,ENSMUSP00000008179,ENSMUSP00000009236,ENSMUSP00000015481,ENSMUSP00000016511,ENSMUSP00000020262,ENSMUSP00000020408,ENSMUSP00000020524,ENSMUSP00000020687,ENSMUSP00000020692,ENSMUSP00000020846,…	Abcg1,Acacb,Acpl2,Acsl3,Acsl4,Adcy7,Adora1,Als2,Apcs,Aplp1,Armcx3,Arrdc3,Atoh8,Atp8b1,Atxn1,Aurka,Bax,Bhlha15,Bhlhe40,Bscl2,Btg2,Camk1d,Casp3,Cck,Ccl5,Ccnd1,Cd1d1,Cd36,Cd74,Cdc20,Cdh1,Cdkn1a,Cela1,Cenpe,Cidea,Cish,Ckap2,Creb3l2,Crym,Csf1r,Csrnp1,Cxcl9,Dab1,Dedd2,Derl3,Dhcr7,Ect2,Eda2r,Egr1,Elfn1,Enc1,Endog,Epha2,Esco2,Fbxo18,Fbxo31,Fer,Foxa2,Foxq1,Fzd7,G6pdx,Gadd45g,Gck,Gdf15,Gm6484,Grb10,Hc,Hes6…
GO.0002703	regulation of leukocyte mediated immunity	12	0.0279	ENSMUSP00000000129,ENSMUSP00000025181,ENSMUSP00000029717,ENSMUSP00000031171,ENSMUSP00000060073,ENSMUSP00000078875,ENSMUSP00000082873,ENSMUSP00000093471,ENSMUSP00000099623,ENSMUSP00000099739,ENSMUSP00000128401,ENSMUSP00000134570	Arrb2,Cd1d1,Fcer1g,Fer,H2-D1,H2-K1,H2-T23,Jak3,Raet1d,Stap1,Susd4,Tap1
GO.0032496	response to lipopolysaccharide	18	0.028	ENSMUSP00000000129,ENSMUSP00000023849,ENSMUSP00000028288,ENSMUSP00000031171,ENSMUSP00000039600,ENSMUSP00000053962,ENSMUSP00000054270,ENSMUSP00000059129,ENSMUSP00000066743,ENSMUSP00000072803,ENSMUSP00000080974,ENSMUSP00000087405,ENSMUSP00000091238,ENSMUSP00000093471,ENSMUSP00000099409,ENSMUSP00000108716,ENSMUSP00000110126,ENSMUSP00000132435	Casp3,Ccl5,Ccrn4l,Cd36,Cnp,Cxcl9,Fer,Gbp2,Gch1,Il1rn,Jun,Lcn2,Notch1,Raet1d,Socs3,Stap1,Stat1,Ugt1a1
GO.0048146	positive regulation of fibroblast proliferation	7	0.029	ENSMUSP00000022971,ENSMUSP00000023352,ENSMUSP00000023829,ENSMUSP00000029270,ENSMUSP00000041149,ENSMUSP00000054270,ENSMUSP00000095171	Ccna2,Cd74,Cdkn1a,Jun,Mif,Myc,Prkdc
GO.0051983	regulation of chromosome segregation	7	0.029	ENSMUSP00000023756,ENSMUSP00000033154,ENSMUSP00000057938,ENSMUSP00000064261,ENSMUSP00000064465,ENSMUSP00000103935,ENSMUSP00000115860	Cenpe,D2Ertd750e,Ect2,Espl1,Kif2c,Plk1,Racgap1
GO.0031100	organ regeneration	8	0.0292	ENSMUSP00000023829,ENSMUSP00000028288,ENSMUSP00000029270,ENSMUSP00000034808,ENSMUSP00000059129,ENSMUSP00000072803,ENSMUSP00000079692,ENSMUSP00000091495	Ccna2,Ccnd1,Cdkn1a,Nnmt,Notch1,Pfkfb1,Socs3,Ugt1a1
GO.0002252	immune effector process	20	0.0294	ENSMUSP00000021903,ENSMUSP00000025797,ENSMUSP00000026571,ENSMUSP00000028233,ENSMUSP00000029018,ENSMUSP00000029936,ENSMUSP00000036747,ENSMUSP00000040246,ENSMUSP00000041008,ENSMUSP00000046584,ENSMUSP00000048836,ENSMUSP00000057635,ENSMUSP00000078875,ENSMUSP00000079198,ENSMUSP00000093471,ENSMUSP00000095171,ENSMUSP00000099888,ENSMUSP00000099889,ENSMUSP00000101913,ENSMUSP00000108716	C1qa,C1qb,C1qc,Cd74,Cxcl9,Fcer1g,Gadd45g,Gbp1,Gpam,H2-Ab1,Hc,Ifit1,Ifit3,Irf7,Itgal,Mbl2,Oas1a,Plcl2,Raet1d,Zbp1
GO.0050870	positive regulation of T cell activation	12	0.0294	ENSMUSP00000027291,ENSMUSP00000029717,ENSMUSP00000039600,ENSMUSP00000041008,ENSMUSP00000046610,ENSMUSP00000057635,ENSMUSP00000057721,ENSMUSP00000060073,ENSMUSP00000095171,ENSMUSP00000099739,ENSMUSP00000101913,ENSMUSP00000114076	Ccl5,Cd1d1,Cd74,Gpam,H2-Ab1,H2-T23,Igf2,Igfbp2,Itgal,Jak3,Vtcn1,Zap70
GO.0007346	regulation of mitotic cell cycle	23	0.0296	ENSMUSP00000020408,ENSMUSP00000022212,ENSMUSP00000023352,ENSMUSP00000023829,ENSMUSP00000025025,ENSMUSP00000027279,ENSMUSP00000029270,ENSMUSP00000033154,ENSMUSP00000034508,ENSMUSP00000044603,ENSMUSP00000057573,ENSMUSP00000057938,ENSMUSP00000064465,ENSMUSP00000064839,ENSMUSP00000068896,ENSMUSP00000085581,ENSMUSP00000088049,ENSMUSP00000088535,ENSMUSP00000091495,ENSMUSP00000099885,ENSMUSP00000114076,…	Ccna2,Ccnd1,Cdkn1a,Cenpe,Dbf4,Dusp1,Espl1,Fbxo31,Igf2,Mdm2,Mtap9,Nabp1,Pim3,Plk1,Plk2,Prkdc,Psrc1,Stk10,Tnik,Top2a,Ttk,Ube2c,Usp2
GO.0009966	regulation of signal transduction	81	0.0296	ENSMUSP00000000129,ENSMUSP00000000312,ENSMUSP00000000450,ENSMUSP00000003808,ENSMUSP00000005651,ENSMUSP00000006614,ENSMUSP00000020262,ENSMUSP00000020408,ENSMUSP00000020524,ENSMUSP00000020704,ENSMUSP00000021903,ENSMUSP00000022212,ENSMUSP00000022682,ENSMUSP00000022971,ENSMUSP00000025404,ENSMUSP00000025523,ENSMUSP00000026162,ENSMUSP00000026571,ENSMUSP00000027291,ENSMUSP00000027467,ENSMUSP00000027748,…	Adora1,Arrdc3,Atxn1,Bax,Camk2b,Ccl5,Ccnd1,Cd36,Cd74,Cdh1,Cidea,Cish,Csf1r,Cxcl9,Dab1,Ddit4l,Dedd2,Ect2,Eda2r,Egr1,Epha2,Fbxo18,Fer,Foxa2,Gadd45g,Gdf15,Gpr98,Grb10,Id1,Igf2,Igfbp1,Igfbp2,Inhbe,Irf7,Itgal,Jak3,Mdm2,Mif,Myc,Notch1,Ntrk2,Onecut1,Pbld2,Pcsk9,Phlda3,Plcl2,Plk2,Por,Pparg,Prok1,Ptp4a3,Ralgps1,Ramp1,Rasal3,Rcan2,Rdh11,Rgs16,Rhbdf1,S100a13,Sectm1a,Serpina12,Serpine2,Siglec1,Slc20a1,Socs3,S…
GO.0055085	transmembrane transport	42	0.0296	ENSMUSP00000003717,ENSMUSP00000006817,ENSMUSP00000019044,ENSMUSP00000020102,ENSMUSP00000021141,ENSMUSP00000021231,ENSMUSP00000022610,ENSMUSP00000023835,ENSMUSP00000024829,ENSMUSP00000025482,ENSMUSP00000025646,ENSMUSP00000027695,ENSMUSP00000028160,ENSMUSP00000028815,ENSMUSP00000028880,ENSMUSP00000030408,ENSMUSP00000030676,ENSMUSP00000032362,ENSMUSP00000033093,ENSMUSP00000035569,ENSMUSP00000036690,…	Abcb10,Abcb1a,Abcb4,Abcc3,Abcg1,Aqp4,Atp8b1,Bax,Cd36,Chrna4,Grik3,Kcnj16,Mfsd2a,Mfsd6,Mfsd7c,Nipal2,P2rx1,Scara5,Scn8a,Slc10a2,Slc15a3,Slc15a5,Slc16a5,Slc16a7,Slc17a8,Slc20a1,Slc22a5,Slc23a2,Slc24a6,Slc25a25,Slc25a44,Slc30a10,Slc41a2,Slc44a1,Slc45a3,Slc4a4,Slc5a6,Slco1c1,Spns3,Tap1,Trpv1,mt-Co3
GO.0046890	regulation of lipid biosynthetic process	11	0.0297	ENSMUSP00000005651,ENSMUSP00000008179,ENSMUSP00000020846,ENSMUSP00000024829,ENSMUSP00000034992,ENSMUSP00000041747,ENSMUSP00000042988,ENSMUSP00000045291,ENSMUSP00000045572,ENSMUSP00000061877,ENSMUSP00000073541	Abcg1,Acsl3,Dhcr7,Insig1,Mid1ip1,Nt5e,Por,Serpina12,Srebf1,Thrsp,Trib3
GO.0000075	cell cycle checkpoint	12	0.0303	ENSMUSP00000020408,ENSMUSP00000022212,ENSMUSP00000023352,ENSMUSP00000023829,ENSMUSP00000027279,ENSMUSP00000033154,ENSMUSP00000057573,ENSMUSP00000057938,ENSMUSP00000064839,ENSMUSP00000068896,ENSMUSP00000088334,ENSMUSP00000091495	Ccnd1,Cdkn1a,Cenpe,Fbxo31,Mdm2,Nabp1,Plk1,Plk2,Prkdc,Top2a,Ttk,Zak
GO.0001912	positive regulation of leukocyte mediated cytotoxicity	6	0.0303	ENSMUSP00000025181,ENSMUSP00000029717,ENSMUSP00000031171,ENSMUSP00000093471,ENSMUSP00000099739,ENSMUSP00000134570	Cd1d1,H2-D1,H2-K1,H2-T23,Raet1d,Stap1
GO.0008284	positive regulation of cell proliferation	36	0.0303	ENSMUSP00000006565,ENSMUSP00000006692,ENSMUSP00000022176,ENSMUSP00000022971,ENSMUSP00000023352,ENSMUSP00000023829,ENSMUSP00000025523,ENSMUSP00000027291,ENSMUSP00000028288,ENSMUSP00000029270,ENSMUSP00000029717,ENSMUSP00000031264,ENSMUSP00000032825,ENSMUSP00000035120,ENSMUSP00000039107,ENSMUSP00000039600,ENSMUSP00000041149,ENSMUSP00000041825,ENSMUSP00000045993,ENSMUSP00000046610,ENSMUSP00000057635,…	Atxn1,Cck,Ccl5,Ccna2,Ccnd1,Ccr3,Cd1d1,Cd74,Cdc20,Cdkn1a,Crip2,Csf1r,Egr1,Fzd7,Gpam,H2-T23,Hmgcr,Id1,Igf2,Igfbp2,Itgal,Jak3,Mfge8,Mif,Mvd,Myc,Mycn,Notch1,Ntrk2,Plac8,Prkdc,Prok1,Stat1,Ufl1,Vtcn1,Zap70
GO.0009117	nucleotide metabolic process	22	0.0303	ENSMUSP00000003720,ENSMUSP00000004327,ENSMUSP00000006764,ENSMUSP00000020843,ENSMUSP00000021726,ENSMUSP00000022176,ENSMUSP00000026144,ENSMUSP00000028160,ENSMUSP00000031103,ENSMUSP00000031583,ENSMUSP00000033372,ENSMUSP00000034307,ENSMUSP00000035417,ENSMUSP00000036898,ENSMUSP00000073102,ENSMUSP00000079198,ENSMUSP00000081141,ENSMUSP00000093939,ENSMUSP00000096122,ENSMUSP00000099409,ENSMUSP00000099984,…	Acaca,Acacb,Adcy6,Adcy7,Adssl1,Afmid,Aprt,Cnp,Crot,Dcxr,G6pdx,Gck,Gfpt1,Gmppb,Hmgcr,Oas1a,Pde4c,Pgd,Pklr,Rp2h,Slc25a25,Ugdh
GO.0042592	homeostatic process	52	0.0303	ENSMUSP00000000312,ENSMUSP00000000450,ENSMUSP00000004327,ENSMUSP00000006397,ENSMUSP00000015481,ENSMUSP00000015712,ENSMUSP00000018710,ENSMUSP00000019044,ENSMUSP00000019469,ENSMUSP00000020262,ENSMUSP00000020843,ENSMUSP00000022169,ENSMUSP00000022378,ENSMUSP00000022610,ENSMUSP00000022971,ENSMUSP00000023352,ENSMUSP00000023486,ENSMUSP00000024829,ENSMUSP00000025404,ENSMUSP00000027241,ENSMUSP00000030724,…	Aacs,Abcg1,Acaca,Adora1,Alas2,Aqp4,Arrdc3,Bax,Bhlha15,Casp3,Ccl5,Ccnb2,Cdh1,Cidea,Endog,Epor,Ero1l,G6pc,G6pdx,Gck,Gm6484,Gnat2,Gpam,Gpr98,Hbb-b2,Hexb,Il1r1,Il1rn,Ildr2,Jak3,Klf1,Lcn2,Lpl,Mt1,Mt2,Myc,Pbld2,Pcsk9,Pkn1,Pparg,Prkdc,Prom1,Scara5,Sesn2,Slc22a5,Slc24a6,Slc2a4,Slc4a4,Stat1,Tap1,Tfrc,Wfs1
GO.0051046	regulation of secretion	31	0.0303	ENSMUSP00000000129,ENSMUSP00000000450,ENSMUSP00000018122,ENSMUSP00000020524,ENSMUSP00000020846,ENSMUSP00000022176,ENSMUSP00000025404,ENSMUSP00000025523,ENSMUSP00000028233,ENSMUSP00000028288,ENSMUSP00000031445,ENSMUSP00000033634,ENSMUSP00000034307,ENSMUSP00000035120,ENSMUSP00000039600,ENSMUSP00000041149,ENSMUSP00000044603,ENSMUSP00000045291,ENSMUSP00000045918,ENSMUSP00000048719,ENSMUSP00000057635,…	Aacs,Acsl3,Acsl4,Cadps2,Cck,Ccl5,Cd74,Chrna4,Cidea,Csf1r,Fcer1g,Fer,Foxa2,Gck,Gpam,H2-T23,Hc,Hmgcr,Il1rn,Mif,Notch1,Pde4c,Pim3,Pparg,Psmd9,Rhbdf1,Rims2,Slc24a6,Srebf1,Trpv1,Vtcn1
GO.0000070	mitotic sister chromatid segregation	8	0.0308	ENSMUSP00000021311,ENSMUSP00000032915,ENSMUSP00000033154,ENSMUSP00000057938,ENSMUSP00000064261,ENSMUSP00000064465,ENSMUSP00000088049,ENSMUSP00000115860	Cenpe,D2Ertd750e,Espl1,Kif18b,Kif22,Kif2c,Plk1,Psrc1
GO.0000079	regulation of cyclin-dependent protein serine/threonine kinase activity	8	0.0308	ENSMUSP00000023829,ENSMUSP00000029270,ENSMUSP00000033154,ENSMUSP00000057573,ENSMUSP00000085581,ENSMUSP00000088049,ENSMUSP00000091238,ENSMUSP00000091495	Casp3,Ccna2,Ccnd1,Cdkn1a,Fbxo31,Plk1,Psrc1,Ube2c
GO.0001889	liver development	11	0.0308	ENSMUSP00000028288,ENSMUSP00000031445,ENSMUSP00000054270,ENSMUSP00000055757,ENSMUSP00000058020,ENSMUSP00000064366,ENSMUSP00000072803,ENSMUSP00000084918,ENSMUSP00000091495,ENSMUSP00000099841,ENSMUSP00000136944	Aacs,Ak4,Aldh1a1,Ccnd1,Hmgcs1,Jun,Klf1,Notch1,Onecut1,Pcsk9,Ugt1a1
GO.0006721	terpenoid metabolic process	7	0.0308	ENSMUSP00000013458,ENSMUSP00000025946,ENSMUSP00000073764,ENSMUSP00000080531,ENSMUSP00000084918,ENSMUSP00000112727,ENSMUSP00000124066	Adh4,Aldh1a1,Aldh3a2,Bco2,Cyp26a1,Fdps,Rdh11
GO.0019693	ribose phosphate metabolic process	17	0.0308	ENSMUSP00000003720,ENSMUSP00000004327,ENSMUSP00000006764,ENSMUSP00000020843,ENSMUSP00000021726,ENSMUSP00000022176,ENSMUSP00000028160,ENSMUSP00000031583,ENSMUSP00000033372,ENSMUSP00000034307,ENSMUSP00000034992,ENSMUSP00000035417,ENSMUSP00000081141,ENSMUSP00000093939,ENSMUSP00000096122,ENSMUSP00000099841,ENSMUSP00000099984	Acaca,Acacb,Adcy6,Adcy7,Adssl1,Ak4,Aprt,Crot,G6pdx,Gck,Hmgcr,Nt5e,Pde4c,Pgd,Pklr,Rp2h,Slc25a25
GO.0045736	negative regulation of cyclin-dependent protein serine/threonine kinase activity	5	0.0309	ENSMUSP00000023829,ENSMUSP00000033154,ENSMUSP00000057573,ENSMUSP00000085581,ENSMUSP00000091238	Casp3,Cdkn1a,Fbxo31,Plk1,Ube2c
GO.0048878	chemical homeostasis	37	0.0309	ENSMUSP00000000312,ENSMUSP00000000450,ENSMUSP00000006397,ENSMUSP00000015481,ENSMUSP00000015712,ENSMUSP00000018710,ENSMUSP00000019469,ENSMUSP00000020843,ENSMUSP00000022169,ENSMUSP00000022378,ENSMUSP00000022610,ENSMUSP00000022971,ENSMUSP00000023486,ENSMUSP00000024829,ENSMUSP00000027241,ENSMUSP00000030724,ENSMUSP00000031445,ENSMUSP00000033093,ENSMUSP00000034214,ENSMUSP00000034215,ENSMUSP00000039600,…	Aacs,Abcg1,Acaca,Alas2,Aqp4,Bax,Bhlha15,Ccl5,Cdh1,Endog,Epor,Ero1l,G6pc,Gck,Gm6484,Gnat2,Gpam,Hexb,Il1r1,Jak3,Lcn2,Lpl,Mt1,Mt2,Myc,Pcsk9,Pparg,Scara5,Sesn2,Slc24a6,Slc2a4,Slc4a4,Stat1,Tap1,Tfrc,Trpv1,Wfs1
GO.0071870	cellular response to catecholamine stimulus	4	0.0335	ENSMUSP00000006828,ENSMUSP00000092019,ENSMUSP00000093939,ENSMUSP00000110126	Adcy6,Aplp1,Id1,Il1rn
GO.0002792	negative regulation of peptide secretion	7	0.0341	ENSMUSP00000000450,ENSMUSP00000020846,ENSMUSP00000022176,ENSMUSP00000034307,ENSMUSP00000044603,ENSMUSP00000095171,ENSMUSP00000098295	Cd74,Hmgcr,Pde4c,Pim3,Pparg,Psmd9,Srebf1
GO.1902510	regulation of apoptotic DNA fragmentation	3	0.0342	ENSMUSP00000015481,ENSMUSP00000025404,ENSMUSP00000033093	Bax,Cidea,Endog
GO.0034976	response to endoplasmic reticulum stress	13	0.0345	ENSMUSP00000009236,ENSMUSP00000015049,ENSMUSP00000022378,ENSMUSP00000022663,ENSMUSP00000033093,ENSMUSP00000041747,ENSMUSP00000048053,ENSMUSP00000054270,ENSMUSP00000055493,ENSMUSP00000066324,ENSMUSP00000091238,ENSMUSP00000091495,ENSMUSP00000100059	Bax,Bhlha15,Casp3,Ccnd1,Derl3,Dnajb9,Ero1l,Jun,Rnf103,Tnfrsf10b,Trib3,Ufl1,Wfs1
GO.0010760	negative regulation of macrophage chemotaxis	2	0.0351	ENSMUSP00000028233,ENSMUSP00000031171	Hc,Stap1
GO.0019322	pentose biosynthetic process	2	0.0351	ENSMUSP00000004327,ENSMUSP00000081141	G6pdx,Pgd
GO.0032799	low-density lipoprotein receptor particle metabolic process	2	0.0351	ENSMUSP00000000450,ENSMUSP00000055757	Pcsk9,Pparg
GO.0071874	cellular response to norepinephrine stimulus	2	0.0351	ENSMUSP00000006828,ENSMUSP00000110126	Aplp1,Il1rn
GO.1902512	positive regulation of apoptotic DNA fragmentation	2	0.0351	ENSMUSP00000015481,ENSMUSP00000033093	Bax,Endog
GO.2001295	malonyl-CoA biosynthetic process	2	0.0351	ENSMUSP00000020843,ENSMUSP00000031583	Acaca,Acacb
GO.0006958	complement activation, classical pathway	5	0.0354	ENSMUSP00000025797,ENSMUSP00000028233,ENSMUSP00000036747,ENSMUSP00000040246,ENSMUSP00000048836	C1qa,C1qb,C1qc,Hc,Mbl2
GO.0032940	secretion by cell	21	0.0357	ENSMUSP00000018122,ENSMUSP00000020340,ENSMUSP00000021141,ENSMUSP00000027467,ENSMUSP00000028288,ENSMUSP00000039600,ENSMUSP00000042153,ENSMUSP00000047737,ENSMUSP00000048719,ENSMUSP00000051965,ENSMUSP00000056703,ENSMUSP00000057635,ENSMUSP00000057721,ENSMUSP00000064893,ENSMUSP00000069255,ENSMUSP00000078757,ENSMUSP00000078875,ENSMUSP00000099585,ENSMUSP00000107047,ENSMUSP00000110126,ENSMUSP00000126092	Arfgap3,Cadps2,Ccl5,Exoc4,Fcer1g,Gpam,Il1rn,Ildr2,Ly6e,Notch1,Ntrk2,P2rx1,Pcsk4,Pik3c2a,Rims2,S100a13,Serpine2,Smpd3,Trpv1,Txlna,Vtcn1
GO.0061008	hepaticobiliary system development	11	0.0358	ENSMUSP00000028288,ENSMUSP00000031445,ENSMUSP00000054270,ENSMUSP00000055757,ENSMUSP00000058020,ENSMUSP00000064366,ENSMUSP00000072803,ENSMUSP00000084918,ENSMUSP00000091495,ENSMUSP00000099841,ENSMUSP00000136944	Aacs,Ak4,Aldh1a1,Ccnd1,Hmgcs1,Jun,Klf1,Notch1,Onecut1,Pcsk9,Ugt1a1
GO.0031324	negative regulation of cellular metabolic process	80	0.0363	ENSMUSP00000000450,ENSMUSP00000004327,ENSMUSP00000005103,ENSMUSP00000005651,ENSMUSP00000005820,ENSMUSP00000006828,ENSMUSP00000016511,ENSMUSP00000020262,ENSMUSP00000020408,ENSMUSP00000020687,ENSMUSP00000020692,ENSMUSP00000020846,ENSMUSP00000021496,ENSMUSP00000021903,ENSMUSP00000022176,ENSMUSP00000022682,ENSMUSP00000022971,ENSMUSP00000023352,ENSMUSP00000023775,ENSMUSP00000023829,ENSMUSP00000024260,…	Acacb,Apcs,Aplp1,Atoh8,Atp8b1,Atxn1,Bax,Bhlhe40,Btg2,Casp3,Ccl5,Ccnd1,Cd36,Cdkn1a,Cela1,Cenpe,Cish,Crym,Egr1,Elfn1,Enc1,Fbxo31,Foxa2,G6pdx,Gadd45g,Gck,Grb10,Hc,Hes6,Hmga1,Hmgcr,Id1,Insig1,Jak3,Jun,Klf10,Lpin1,Lzts1,Mdm2,Mif,Myc,Mycn,Nfe2l3,Notch1,Nr1i3,P2ry13,Pbld2,Pcbp4,Pcsk9,Pkn1,Plk1,Por,Pparg,Prkdc,Ptk6,Pttg1,Serpina12,Serpina3a,Serpina3g,Serpina9,Serpinb1a,Serpine2,Smyd1,Socs3,Sorbs3,Srebf1,…
GO.0080134	regulation of response to stress	47	0.0381	ENSMUSP00000000450,ENSMUSP00000002924,ENSMUSP00000006669,ENSMUSP00000009236,ENSMUSP00000015481,ENSMUSP00000020408,ENSMUSP00000020846,ENSMUSP00000021903,ENSMUSP00000022176,ENSMUSP00000022610,ENSMUSP00000022971,ENSMUSP00000023352,ENSMUSP00000026571,ENSMUSP00000027241,ENSMUSP00000027467,ENSMUSP00000028233,ENSMUSP00000029018,ENSMUSP00000030724,ENSMUSP00000030811,ENSMUSP00000033093,ENSMUSP00000034992,…	Arrb2,Bax,Ccl5,Cd36,Cd74,Ctss,Derl3,Eda2r,Endog,Errfi1,Fbxo18,Fcer1g,Foxa2,Gadd45g,H2-T23,Hc,Hmga1,Hmgcr,Il1r1,Il1rn,Irf7,Lzts1,Mdm2,Mgmt,Mif,Mrps10,Myc,Nt5e,Pdk1,Pparg,Prkdc,Raet1d,Scara5,Serpine2,Sesn2,Socs3,Srebf1,Susd4,Tap1,Tlr13,Tmem39a,Tnik,Txlna,Wfs1,Zak,Zbp1,Zfp36
GO.0032845	negative regulation of homeostatic process	10	0.0385	ENSMUSP00000022176,ENSMUSP00000022378,ENSMUSP00000041149,ENSMUSP00000043522,ENSMUSP00000044603,ENSMUSP00000057635,ENSMUSP00000078875,ENSMUSP00000095171,ENSMUSP00000096957,ENSMUSP00000108620	Adora1,Arrdc3,Cd74,Ero1l,Fcer1g,Gpam,Hmgcr,Mif,Pim3,Tsc22d3
GO.0007067	mitotic nuclear division	20	0.039	ENSMUSP00000006565,ENSMUSP00000020576,ENSMUSP00000020687,ENSMUSP00000021311,ENSMUSP00000023756,ENSMUSP00000024270,ENSMUSP00000028997,ENSMUSP00000029270,ENSMUSP00000032915,ENSMUSP00000033154,ENSMUSP00000034742,ENSMUSP00000057938,ENSMUSP00000064261,ENSMUSP00000064465,ENSMUSP00000082374,ENSMUSP00000085581,ENSMUSP00000088049,ENSMUSP00000088535,ENSMUSP00000096541,ENSMUSP00000115860	Aurka,Ccna2,Ccnb2,Ccng1,Cdc20,Cdca3,Cenpe,D2Ertd750e,Espl1,Htatip2,Kif18b,Kif22,Kif2c,Mtap9,Plk1,Psrc1,Pttg1,Racgap1,Spc24,Ube2c
GO.0031323	regulation of cellular metabolic process	165	0.0395	ENSMUSP00000000129,ENSMUSP00000000312,ENSMUSP00000000450,ENSMUSP00000002924,ENSMUSP00000003808,ENSMUSP00000004327,ENSMUSP00000005103,ENSMUSP00000005651,ENSMUSP00000006565,ENSMUSP00000006614,ENSMUSP00000006669,ENSMUSP00000006828,ENSMUSP00000008179,ENSMUSP00000015481,ENSMUSP00000016511,ENSMUSP00000020262,ENSMUSP00000020408,ENSMUSP00000020524,ENSMUSP00000020687,ENSMUSP00000020692,ENSMUSP00000020846,…	Abcg1,Acacb,Acpl2,Acsl3,Acsl4,Adcy7,Adora1,Als2,Apcs,Aplp1,Armcx3,Arrdc3,Atoh8,Atp8b1,Atxn1,Aurka,Bax,Bco2,Bhlha15,Bhlhe40,Btg2,Camk1d,Casp3,Cck,Ccl5,Ccnd1,Cd1d1,Cd36,Cd74,Cdc20,Cdh1,Cdkn1a,Cela1,Cenpe,Cidea,Cish,Ckap2,Creb3l2,Crym,Csf1r,Csrnp1,Cxcl9,Dab1,Dedd2,Ect2,Eda2r,Egr1,Elfn1,Enc1,Endog,Epha2,Esco2,Fbxo18,Fbxo31,Fer,Foxa2,Foxq1,Fzd7,G6pdx,Gadd45g,Gck,Gdf15,Gm6484,Grb10,Hes6,Hexb,Hmga1,Htat…
GO.0097306	cellular response to alcohol	9	0.0397	ENSMUSP00000000312,ENSMUSP00000029865,ENSMUSP00000030811,ENSMUSP00000031445,ENSMUSP00000039600,ENSMUSP00000041008,ENSMUSP00000072803,ENSMUSP00000096122,ENSMUSP00000136944	Aacs,Adcy7,Ccl5,Cdh1,Errfi1,H2-Ab1,Hmgcs1,Trp53inp1,Ugt1a1
GO.0033673	negative regulation of kinase activity	15	0.0398	ENSMUSP00000016511,ENSMUSP00000021903,ENSMUSP00000022176,ENSMUSP00000023829,ENSMUSP00000025025,ENSMUSP00000030811,ENSMUSP00000033154,ENSMUSP00000041747,ENSMUSP00000045918,ENSMUSP00000057573,ENSMUSP00000059129,ENSMUSP00000082183,ENSMUSP00000085581,ENSMUSP00000091238,ENSMUSP00000116235	Casp3,Cdkn1a,Cish,Dusp1,Errfi1,Fbxo31,Foxa2,Gadd45g,Hmgcr,Pkn1,Plk1,Ptk6,Socs3,Trib3,Ube2c
GO.0045321	leukocyte activation	23	0.04	ENSMUSP00000021903,ENSMUSP00000023352,ENSMUSP00000027291,ENSMUSP00000029717,ENSMUSP00000033093,ENSMUSP00000035808,ENSMUSP00000039600,ENSMUSP00000041008,ENSMUSP00000041825,ENSMUSP00000042153,ENSMUSP00000046584,ENSMUSP00000047419,ENSMUSP00000054270,ENSMUSP00000058020,ENSMUSP00000060073,ENSMUSP00000060129,ENSMUSP00000066338,ENSMUSP00000069616,ENSMUSP00000078875,ENSMUSP00000095171,ENSMUSP00000099585,…	Bax,Ccl5,Cd1d1,Cd74,Chrna4,Egr1,Fcer1g,Fzd7,Gadd45g,H2-Ab1,H2-T23,Itgal,Jak3,Jun,Ly6d,Onecut1,Plcl2,Prkdc,Themis,Trpv1,Txlna,Ubd,Zap70
GO.0051128	regulation of cellular component organization	79	0.04	ENSMUSP00000000129,ENSMUSP00000002924,ENSMUSP00000003808,ENSMUSP00000006614,ENSMUSP00000006669,ENSMUSP00000007253,ENSMUSP00000008179,ENSMUSP00000015481,ENSMUSP00000016511,ENSMUSP00000020262,ENSMUSP00000020687,ENSMUSP00000020704,ENSMUSP00000020846,ENSMUSP00000021458,ENSMUSP00000022169,ENSMUSP00000022682,ENSMUSP00000022971,ENSMUSP00000023756,ENSMUSP00000023829,ENSMUSP00000025404,ENSMUSP00000025482,…	Acsl3,Acsl4,Adcy6,Asap3,Atp8b1,Aurka,Bax,Camk1d,Camk2b,Capg,Cck,Cd36,Cdkn1a,Cenpe,Cidea,Ckap2,Csf1r,Cxcl9,D2Ertd750e,Dab1,Ect2,Enc1,Endog,Epha2,Espl1,Fbxo31,Fcer1g,Fer,Foxa2,Gdf15,Hc,Hexb,Hps4,Id1,Igf2,Igfbp1,Igfbp2,Insig1,Ip6k2,Jun,Kank4,Lcn2,Lpin1,Lrtm2,Lst1,Lzts1,Mbl2,Megf8,Mfge8,Mid1ip1,Mrps10,Mtap9,Myc,Neu1,Notch1,Ntrk2,Pbld2,Pcsk9,Pdk1,Plk1,Psrc1,Ptk6,Pttg1,Racgap1,Rhod,Rims2,Sorbs3,Spnb1,S…
GO.0015936	coenzyme A metabolic process	4	0.0402	ENSMUSP00000003720,ENSMUSP00000020843,ENSMUSP00000022176,ENSMUSP00000031583	Acaca,Acacb,Crot,Hmgcr
GO.0030098	lymphocyte differentiation	15	0.041	ENSMUSP00000021903,ENSMUSP00000023352,ENSMUSP00000027291,ENSMUSP00000029717,ENSMUSP00000033093,ENSMUSP00000041008,ENSMUSP00000041825,ENSMUSP00000046584,ENSMUSP00000047419,ENSMUSP00000058020,ENSMUSP00000060073,ENSMUSP00000060129,ENSMUSP00000069616,ENSMUSP00000078875,ENSMUSP00000095171	Bax,Cd1d1,Cd74,Egr1,Fcer1g,Fzd7,Gadd45g,H2-Ab1,Jak3,Ly6d,Onecut1,Plcl2,Prkdc,Themis,Zap70
GO.0010604	positive regulation of macromolecule metabolic process	93	0.0425	ENSMUSP00000000129,ENSMUSP00000000312,ENSMUSP00000000450,ENSMUSP00000003808,ENSMUSP00000005820,ENSMUSP00000006565,ENSMUSP00000015481,ENSMUSP00000020408,ENSMUSP00000020692,ENSMUSP00000020846,ENSMUSP00000021141,ENSMUSP00000021903,ENSMUSP00000022169,ENSMUSP00000022176,ENSMUSP00000022212,ENSMUSP00000022682,ENSMUSP00000022971,ENSMUSP00000023352,ENSMUSP00000023775,ENSMUSP00000023829,ENSMUSP00000025523,…	Acpl2,Adora1,Als2,Armcx3,Arrdc3,Atoh8,Atxn1,Aurka,Bax,Bhlha15,Btg2,Camk1d,Cck,Ccl5,Ccna2,Ccnd1,Cd1d1,Cd36,Cd74,Cdc20,Cdh1,Cdkn1a,Cela1,Cenpe,Ckap2,Creb3l2,Csf1r,Csrnp1,Dab1,Ect2,Eda2r,Egr1,Endog,Fbxo18,Fer,Foxa2,Fzd7,Gadd45g,Gck,Gdf15,Gm6484,Hexb,Hmga1,Hmgcr,Htatip2,Id1,Igf2,Il1rn,Inhbe,Insig1,Irf7,Jak3,Klf1,Lcn2,Lpin1,Mdm2,Med12l,Mgmt,Mif,Mybl1,Myc,Mycn,Notch1,Nr1i3,Ntrk2,Onecut1,P2rx1,Pbx4,Pcsk…
GO.0019218	regulation of steroid metabolic process	8	0.0446	ENSMUSP00000005651,ENSMUSP00000020846,ENSMUSP00000024829,ENSMUSP00000036936,ENSMUSP00000045572,ENSMUSP00000045918,ENSMUSP00000061877,ENSMUSP00000073541	Abcg1,Dhcr7,Foxa2,Insig1,Por,Scd1,Serpina12,Srebf1
GO.1904030	negative regulation of cyclin-dependent protein kinase activity	8	0.0446	ENSMUSP00000023829,ENSMUSP00000033154,ENSMUSP00000041747,ENSMUSP00000057573,ENSMUSP00000059129,ENSMUSP00000082183,ENSMUSP00000085581,ENSMUSP00000091238	Casp3,Cdkn1a,Cish,Fbxo31,Plk1,Socs3,Trib3,Ube2c
GO.0001932	regulation of protein phosphorylation	48	0.0463	ENSMUSP00000000129,ENSMUSP00000003808,ENSMUSP00000006614,ENSMUSP00000016511,ENSMUSP00000020262,ENSMUSP00000021903,ENSMUSP00000022682,ENSMUSP00000023352,ENSMUSP00000023829,ENSMUSP00000025523,ENSMUSP00000027178,ENSMUSP00000029270,ENSMUSP00000030724,ENSMUSP00000031171,ENSMUSP00000033093,ENSMUSP00000033154,ENSMUSP00000035120,ENSMUSP00000039600,ENSMUSP00000041149,ENSMUSP00000041210,ENSMUSP00000041747,…	Adora1,Als2,Bax,Casp3,Cck,Ccl5,Ccna2,Ccnd1,Cd36,Cd74,Cdkn1a,Cenpe,Cish,Csf1r,Dab1,Ect2,Eda2r,Epha2,Fbxo18,Fbxo31,Fer,Gadd45g,Gdf15,Id1,Igf2,Il1rn,Inhbe,Jun,Mif,Ntrk2,Pbld2,Pkn1,Plcl2,Plk1,Prkdc,Prok1,Psrc1,Ptk6,Sesn2,Socs3,Sorbs3,Stap1,Stk10,Tlr13,Tnik,Trib3,Ube2c,Zak
GO.0006081	cellular aldehyde metabolic process	6	0.0463	ENSMUSP00000004327,ENSMUSP00000013458,ENSMUSP00000073764,ENSMUSP00000081141,ENSMUSP00000112727,ENSMUSP00000124066	Adh4,Aldh3a2,Bco2,G6pdx,Pgd,Rdh11
GO.0006469	negative regulation of protein kinase activity	14	0.0463	ENSMUSP00000016511,ENSMUSP00000021903,ENSMUSP00000022176,ENSMUSP00000023829,ENSMUSP00000025025,ENSMUSP00000030811,ENSMUSP00000033154,ENSMUSP00000041747,ENSMUSP00000057573,ENSMUSP00000059129,ENSMUSP00000082183,ENSMUSP00000085581,ENSMUSP00000091238,ENSMUSP00000116235	Casp3,Cdkn1a,Cish,Dusp1,Errfi1,Fbxo31,Gadd45g,Hmgcr,Pkn1,Plk1,Ptk6,Socs3,Trib3,Ube2c
GO.0051348	negative regulation of transferase activity	16	0.0463	ENSMUSP00000016511,ENSMUSP00000021903,ENSMUSP00000022176,ENSMUSP00000023829,ENSMUSP00000025025,ENSMUSP00000030811,ENSMUSP00000033154,ENSMUSP00000041747,ENSMUSP00000045918,ENSMUSP00000057573,ENSMUSP00000057938,ENSMUSP00000059129,ENSMUSP00000082183,ENSMUSP00000085581,ENSMUSP00000091238,ENSMUSP00000116235	Casp3,Cdkn1a,Cenpe,Cish,Dusp1,Errfi1,Fbxo31,Foxa2,Gadd45g,Hmgcr,Pkn1,Plk1,Ptk6,Socs3,Trib3,Ube2c
GO.0048585	negative regulation of response to stimulus	50	0.0468	ENSMUSP00000000129,ENSMUSP00000000312,ENSMUSP00000000450,ENSMUSP00000006614,ENSMUSP00000009236,ENSMUSP00000020024,ENSMUSP00000020262,ENSMUSP00000020408,ENSMUSP00000023352,ENSMUSP00000025404,ENSMUSP00000027467,ENSMUSP00000027748,ENSMUSP00000028233,ENSMUSP00000028288,ENSMUSP00000031171,ENSMUSP00000033093,ENSMUSP00000034992,ENSMUSP00000035120,ENSMUSP00000039397,ENSMUSP00000039600,ENSMUSP00000040614,…	Arrdc3,Atxn1,Bax,Camk2b,Cck,Ccl5,Ccnd1,Cd74,Cdh1,Ceacam2,Cidea,Cish,Dab1,Ddit4l,Derl3,Egr1,Epha2,Fabp7,Fer,Foxa2,Grb10,H2-T23,Hc,Il1rn,Jak3,Lzts1,Mdm2,Mif,Notch1,Nt5e,Onecut1,Pbld2,Phlda3,Pim3,Plcl2,Pparg,Prkdc,Rasal3,Rgs16,Serpine2,Socs3,Stap1,Stat1,Sulf2,Susd4,Tap1,Tnfaip8l1,Trim30a,Wfs1,Zfp36
GO.0050794	regulation of cellular process	251	0.0469	ENSMUSP00000000129,ENSMUSP00000000312,ENSMUSP00000000450,ENSMUSP00000002924,ENSMUSP00000003808,ENSMUSP00000003947,ENSMUSP00000004327,ENSMUSP00000005103,ENSMUSP00000005651,ENSMUSP00000006669,ENSMUSP00000006692,ENSMUSP00000006828,ENSMUSP00000007253,ENSMUSP00000008179,ENSMUSP00000009236,ENSMUSP00000015712,ENSMUSP00000016498,ENSMUSP00000016511,ENSMUSP00000018122,ENSMUSP00000020101,ENSMUSP00000020262,…	Aacs,Abcg1,Acacb,Acot11,Acpl2,Acsl3,Acsl4,Aen,Aldh1a1,Apcs,Aplp1,Arhgap11a,Arhgap26,Arhgap44,Arhgef39,Armcx3,Arrdc3,Asap3,Atoh8,Atp8b1,Atxn1,Aurka,Bax,Bco2,Bhlha15,Bhlhe40,C1qc,Cadps2,Camk1d,Camk2b,Capg,Cck,Ccl5,Ccnd1,Ccng1,Ccr3,Ccrn4l,Cd1d1,Cd36,Cd74,Cdh1,Ceacam2,Cela1,Cenpe,Chrna4,Cidea,Cish,Ckap2,Clec2h,Cml5,Cpeb4,Crip2,Crym,Csf1r,Csrnp1,Ctss,Cxcl9,Cyp26a1,D2Ertd750e,Dab1,Dbf4,Ddias,Ddit4l,Ded…
GO.0050830	defense response to Gram-positive bacterium	7	0.0475	ENSMUSP00000025797,ENSMUSP00000029935,ENSMUSP00000029936,ENSMUSP00000036936,ENSMUSP00000080974,ENSMUSP00000099739,ENSMUSP00000132435	Cd36,Gbp1,Gbp2,Gbp3,H2-T23,Mbl2,Scd1
GO.0001783	B cell apoptotic process	3	0.0476	ENSMUSP00000022971,ENSMUSP00000033093,ENSMUSP00000116235	Bax,Myc,Pkn1
GO.0009642	response to light intensity	3	0.0476	ENSMUSP00000053818,ENSMUSP00000124066,ENSMUSP00000136944	Gnat2,Hmgcs1,Rdh11
GO.0006164	purine nucleotide biosynthetic process	10	0.0479	ENSMUSP00000006764,ENSMUSP00000020843,ENSMUSP00000021726,ENSMUSP00000031583,ENSMUSP00000033372,ENSMUSP00000034992,ENSMUSP00000079198,ENSMUSP00000093939,ENSMUSP00000096122,ENSMUSP00000099841	Acaca,Acacb,Adcy6,Adcy7,Adssl1,Ak4,Aprt,Nt5e,Oas1a,Rp2h
GO.0055086	nucleobase-containing small molecule metabolic process	23	0.048	ENSMUSP00000003720,ENSMUSP00000004327,ENSMUSP00000006764,ENSMUSP00000020843,ENSMUSP00000021726,ENSMUSP00000022176,ENSMUSP00000022915,ENSMUSP00000026144,ENSMUSP00000028160,ENSMUSP00000031103,ENSMUSP00000031583,ENSMUSP00000033372,ENSMUSP00000034307,ENSMUSP00000035417,ENSMUSP00000036898,ENSMUSP00000073102,ENSMUSP00000079198,ENSMUSP00000081141,ENSMUSP00000093939,ENSMUSP00000096122,ENSMUSP00000099409,…	Acaca,Acacb,Adcy6,Adcy7,Adssl1,Afmid,Aprt,Cnp,Crot,Dcxr,Dpys,G6pdx,Gck,Gfpt1,Gmppb,Hmgcr,Oas1a,Pde4c,Pgd,Pklr,Rp2h,Slc25a25,Ugdh
GO.0001916	positive regulation of T cell mediated cytotoxicity	4	0.0481	ENSMUSP00000025181,ENSMUSP00000029717,ENSMUSP00000099739,ENSMUSP00000134570	Cd1d1,H2-D1,H2-K1,H2-T23
GO.0006461	protein complex assembly	37	0.0481	ENSMUSP00000000312,ENSMUSP00000002914,ENSMUSP00000008179,ENSMUSP00000018122,ENSMUSP00000020408,ENSMUSP00000020843,ENSMUSP00000021141,ENSMUSP00000022176,ENSMUSP00000022610,ENSMUSP00000022915,ENSMUSP00000023756,ENSMUSP00000026144,ENSMUSP00000026381,ENSMUSP00000027178,ENSMUSP00000027824,ENSMUSP00000028997,ENSMUSP00000031583,ENSMUSP00000032233,ENSMUSP00000033093,ENSMUSP00000034989,ENSMUSP00000039600,…	Acaca,Acacb,Aldh1a1,Als2,Apcs,Aurka,Bax,Cadps2,Ccl5,Cd74,Cdh1,Chaf1a,Dcxr,Dnaic1,Dpys,Ect2,Gpx3,Hmgcr,Lcn2,Lnx1,Mdm2,Me1,Mid1ip1,Mif,Mtap9,Oat,P2rx1,Padi4,Pik3c2a,Psmd9,Racgap1,Scara5,Scube1,Tuba1c,Tuba8,Ube2c,mt-Co3
GO.0010565	regulation of cellular ketone metabolic process	11	0.0481	ENSMUSP00000006669,ENSMUSP00000008179,ENSMUSP00000020846,ENSMUSP00000030724,ENSMUSP00000031583,ENSMUSP00000033634,ENSMUSP00000041747,ENSMUSP00000045572,ENSMUSP00000061877,ENSMUSP00000072803,ENSMUSP00000099984	Acacb,Acsl4,Gck,Insig1,Mid1ip1,Pdk1,Serpina12,Sesn2,Srebf1,Trib3,Ugt1a1
GO.0031399	regulation of protein modification process	59	0.0481	ENSMUSP00000000129,ENSMUSP00000003808,ENSMUSP00000004327,ENSMUSP00000006565,ENSMUSP00000006614,ENSMUSP00000016511,ENSMUSP00000020262,ENSMUSP00000020846,ENSMUSP00000021447,ENSMUSP00000021903,ENSMUSP00000022682,ENSMUSP00000023352,ENSMUSP00000023829,ENSMUSP00000025523,ENSMUSP00000027178,ENSMUSP00000029270,ENSMUSP00000030724,ENSMUSP00000031171,ENSMUSP00000033093,ENSMUSP00000033154,ENSMUSP00000035120,…	Adora1,Als2,Arrdc3,Bax,Casp3,Cck,Ccl5,Ccna2,Ccnd1,Cd36,Cd74,Cdc20,Cdkn1a,Cenpe,Cish,Csf1r,Dab1,Ect2,Eda2r,Egr1,Elfn1,Epha2,Fbxo18,Fbxo31,Fer,G6pdx,Gadd45g,Gdf15,Id1,Igf2,Il1rn,Inhbe,Jun,Lpin1,Mif,Ntrk2,Pbld2,Pkn1,Plcl2,Plk1,Ppp2r5e,Prkdc,Prok1,Psrc1,Ptk6,Ramp1,Sesn2,Socs3,Sorbs3,Srebf1,Stap1,Stk10,Tlr13,Tnik,Trib3,Ube2c,Ufl1,Wfs1,Zak
GO.0051156	glucose 6-phosphate metabolic process	4	0.0481	ENSMUSP00000004327,ENSMUSP00000019469,ENSMUSP00000081141,ENSMUSP00000099984	G6pc,G6pdx,Gck,Pgd
GO.0070271	protein complex biogenesis	37	0.0481	ENSMUSP00000000312,ENSMUSP00000002914,ENSMUSP00000008179,ENSMUSP00000018122,ENSMUSP00000020408,ENSMUSP00000020843,ENSMUSP00000021141,ENSMUSP00000022176,ENSMUSP00000022610,ENSMUSP00000022915,ENSMUSP00000023756,ENSMUSP00000026144,ENSMUSP00000026381,ENSMUSP00000027178,ENSMUSP00000027824,ENSMUSP00000028997,ENSMUSP00000031583,ENSMUSP00000032233,ENSMUSP00000033093,ENSMUSP00000034989,ENSMUSP00000039600,…	Acaca,Acacb,Aldh1a1,Als2,Apcs,Aurka,Bax,Cadps2,Ccl5,Cd74,Cdh1,Chaf1a,Dcxr,Dnaic1,Dpys,Ect2,Gpx3,Hmgcr,Lcn2,Lnx1,Mdm2,Me1,Mid1ip1,Mif,Mtap9,Oat,P2rx1,Padi4,Pik3c2a,Psmd9,Racgap1,Scara5,Scube1,Tuba1c,Tuba8,Ube2c,mt-Co3
GO.0070723	response to cholesterol	4	0.0481	ENSMUSP00000029564,ENSMUSP00000031445,ENSMUSP00000039600,ENSMUSP00000136944	Aacs,Ccl5,Hmgcs1,Pmvk
GO.0010647	positive regulation of cell communication	58	0.0486	ENSMUSP00000002924,ENSMUSP00000003808,ENSMUSP00000005651,ENSMUSP00000006669,ENSMUSP00000021903,ENSMUSP00000022176,ENSMUSP00000022212,ENSMUSP00000022682,ENSMUSP00000022971,ENSMUSP00000025523,ENSMUSP00000026162,ENSMUSP00000026571,ENSMUSP00000027291,ENSMUSP00000027467,ENSMUSP00000028233,ENSMUSP00000028288,ENSMUSP00000028794,ENSMUSP00000028880,ENSMUSP00000029018,ENSMUSP00000029865,ENSMUSP00000031171,…	Aacs,Adora1,Arrb2,Arrdc3,Bax,Camk2b,Ccl5,Cd36,Cd74,Csf1r,Cxcl9,Dedd2,Ect2,Eda2r,Egr1,Fbxo18,Foxa2,Gadd45g,Gck,Gdf15,Gpr98,Grb10,Hc,Hmgcr,Igf2,Il1rn,Inhbe,Irf7,Itgal,Jak3,Mif,Mrps10,Myc,Notch1,Ntrk2,Pdk1,Plk2,Por,Prok1,Psmd9,Rims2,S100a13,Sectm1a,Serpina12,Serpine2,Siglec1,Slc20a1,Sorbs3,Stap1,Sulf2,Tmem39a,Tnik,Trp53inp1,Txlna,Ubd,Zak,Zap70,Zbp1
GO.0044093	positive regulation of molecular function	58	0.0486	ENSMUSP00000000129,ENSMUSP00000000450,ENSMUSP00000005651,ENSMUSP00000006565,ENSMUSP00000006614,ENSMUSP00000008179,ENSMUSP00000021141,ENSMUSP00000021903,ENSMUSP00000022212,ENSMUSP00000022971,ENSMUSP00000023756,ENSMUSP00000023829,ENSMUSP00000025523,ENSMUSP00000027178,ENSMUSP00000027748,ENSMUSP00000031171,ENSMUSP00000033093,ENSMUSP00000033154,ENSMUSP00000033372,ENSMUSP00000035120,ENSMUSP00000037028,…	Adcy7,Adora1,Als2,Arfgap3,Arhgap11a,Arhgap26,Arhgap44,Arhgef39,Arrdc3,Asap3,Bax,Camk1d,Casp3,Cck,Ccl5,Ccnd1,Cd74,Cdc20,Cdkn1a,Cenpe,Csf1r,Ctss,Dab1,Ect2,Eda2r,Epha2,Fer,Gadd45g,Gch1,Igf2,Il1rn,Jun,Klk1b4,Mid1ip1,Mif,Myc,P2rx1,Pfkfb1,Plcl2,Plk1,Plk2,Por,Pparg,Prok1,Psrc1,Racgap1,Ralgps1,Rasal3,Rgs16,Rp2h,Sipa1l2,Stap1,Stat1,Stk10,Tnik,Trib3,Wfs1,Zak
GO.0044403	symbiosis, encompassing mutualism through parasitism	13	0.0496	ENSMUSP00000006397,ENSMUSP00000019044,ENSMUSP00000025797,ENSMUSP00000027824,ENSMUSP00000029018,ENSMUSP00000029935,ENSMUSP00000029936,ENSMUSP00000039600,ENSMUSP00000048118,ENSMUSP00000054270,ENSMUSP00000112500,ENSMUSP00000128401,ENSMUSP00000132435	Apcs,Atg16l2,Ccl5,Ceacam2,Epor,Gbp1,Gbp2,Gbp3,Jun,Mbl2,Slc22a5,Tap1,Zbp1
GO.0048521	negative regulation of behavior	6	0.0496	ENSMUSP00000028233,ENSMUSP00000028288,ENSMUSP00000031171,ENSMUSP00000043522,ENSMUSP00000048118,ENSMUSP00000096957	Adora1,Arrdc3,Ceacam2,Hc,Notch1,Stap1
GO.0050766	positive regulation of phagocytosis	6	0.0496	ENSMUSP00000025797,ENSMUSP00000031171,ENSMUSP00000032825,ENSMUSP00000037028,ENSMUSP00000078875,ENSMUSP00000080974	Camk1d,Cd36,Fcer1g,Mbl2,Mfge8,Stap1
