# Supplementary material for: Mulberry Leaf Regulates Differentially Expressed Genes in Diabetic Mice Liver Based on RNA-Seq Analysis
Source: Front Physiol. 2018 Aug 7;9:1051. doi: 10.3389/fphys.2018.01051 (PMC6090096; doi:10.3389/fphys.2018.01051)
Supplement: Supplementary file 1 [file Presentation_1.zip › supplementary materials/C VS DC/C VS DC Cellular Compoent .tsv]

#pathway ID	pathway description	observed gene count	false discovery rate	matching proteins in your network (IDs)	matching proteins in your network (labels)
GO.0005737	cytoplasm	367	1.18e-15	ENSMUSP00000000129,ENSMUSP00000000312,ENSMUSP00000000450,ENSMUSP00000001507,ENSMUSP00000001716,ENSMUSP00000003720,ENSMUSP00000004327,ENSMUSP00000005685,ENSMUSP00000005820,ENSMUSP00000006397,ENSMUSP00000006587,ENSMUSP00000006669,ENSMUSP00000006692,ENSMUSP00000006764,ENSMUSP00000006828,ENSMUSP00000007253,ENSMUSP00000008179,ENSMUSP00000009236,ENSMUSP00000010807,ENSMUSP00000013458,ENSMUSP00000015049,…	Aacs,Abcb10,Abcg1,Acaca,Acacb,Acly,Acot1,Acot11,Acot3,Acot4,Acpl2,Acsl3,Acsl4,Acss2,Adh4,Adora1,Adssl1,Afmid,Agxt2l1,Ak4,Alas2,Aldh1a1,Aldh3a2,Als2,Amn,Aplp1,Aprt,Aqp4,Arfgap3,Arhgap26,Arhgap44,Armcx3,Arrb2,Arrdc3,Asap3,Atg16l2,Atoh8,Atp8b1,Atxn1,Aurka,B3galt1,B4galt5,Bax,Bco2,Bex4,Bhlhe40,Bscl2,Cadps2,Camk1d,Camk2b,Capg,Capn8,Casp3,Cbr1,Ccl5,Ccna2,Ccnd1,Ccrn4l,Cd1d1,Cd36,Cd74,Cdca3,Cdh1,Celf2,Ce…
GO.0005575	cellular_component	493	5.91e-13	ENSMUSP00000000312,ENSMUSP00000000450,ENSMUSP00000001507,ENSMUSP00000001716,ENSMUSP00000002914,ENSMUSP00000002924,ENSMUSP00000003717,ENSMUSP00000003720,ENSMUSP00000003808,ENSMUSP00000004327,ENSMUSP00000005103,ENSMUSP00000005685,ENSMUSP00000005820,ENSMUSP00000006136,ENSMUSP00000006587,ENSMUSP00000006614,ENSMUSP00000006669,ENSMUSP00000006692,ENSMUSP00000006764,ENSMUSP00000006828,ENSMUSP00000006969,…	A1bg,Aacs,Abcb10,Abcb1a,Abcb4,Abcc3,Abcg1,Acaca,Acacb,Acly,Acot1,Acot11,Acot3,Acot4,Acpl2,Acsl3,Acss2,Adam11,Adcy6,Adh4,Adssl1,Aen,Afmid,Agxt2l1,Ak4,Alas2,Aldh3a2,Amn,Ank,Aplp1,Aprt,Aqp4,Arfgap3,Arhgap26,Arhgap44,Arhgef39,Armcx3,Arrdc3,Asap3,Atg16l2,Atoh8,Atxn1,Aurka,B3galt1,B4galt5,Bax,Bco2,Bex4,Bhlha15,Bhlhe40,Bscl2,Btg2,C1qa,C1qb,Cadps2,Camk1d,Camk2b,Capg,Capn8,Cbr1,Ccl5,Ccna2,Ccnd1,Ccng1,Ccr3…
GO.0044444	cytoplasmic part	266	5.91e-13	ENSMUSP00000000129,ENSMUSP00000000312,ENSMUSP00000000450,ENSMUSP00000001507,ENSMUSP00000003720,ENSMUSP00000003947,ENSMUSP00000004327,ENSMUSP00000005685,ENSMUSP00000005820,ENSMUSP00000006397,ENSMUSP00000006565,ENSMUSP00000006587,ENSMUSP00000006669,ENSMUSP00000006692,ENSMUSP00000006828,ENSMUSP00000007253,ENSMUSP00000008179,ENSMUSP00000009236,ENSMUSP00000010807,ENSMUSP00000015049,ENSMUSP00000018122,…	Aacs,Abcb10,Abcg1,Acaca,Acacb,Acly,Acot1,Acot3,Acot4,Acpl2,Acsl3,Acsl4,Adora1,Afmid,Agxt2l1,Ak4,Alas2,Aldh3a2,Als2,Amn,Aplp1,Arfgap3,Arhgap44,Armcx3,Arrb2,Arrdc3,Atg16l2,Atp8b1,Aurka,B3galt1,B4galt5,Bax,Bco2,Bhlhe40,Bscl2,Cadps2,Camk2b,Capg,Capn8,Casp3,Ccnd1,Ccrn4l,Cd1d1,Cd36,Cd74,Cdc20,Cdca3,Cdh1,Ces1e,Ces1g,Chic1,Cidea,Ckap2,Cml5,Cnp,Cpeb4,Creb3l2,Crip2,Crot,Cryl1,Crym,Ctss,Cyp26a1,Cyp2a5,Cyp2b…
GO.0044432	endoplasmic reticulum part	71	4.56e-12	ENSMUSP00000001507,ENSMUSP00000005651,ENSMUSP00000005685,ENSMUSP00000006587,ENSMUSP00000009236,ENSMUSP00000010807,ENSMUSP00000015049,ENSMUSP00000019469,ENSMUSP00000020340,ENSMUSP00000020524,ENSMUSP00000020846,ENSMUSP00000022176,ENSMUSP00000022378,ENSMUSP00000022977,ENSMUSP00000025181,ENSMUSP00000025713,ENSMUSP00000025946,ENSMUSP00000025966,ENSMUSP00000025968,ENSMUSP00000028010,ENSMUSP00000028288,…	Acsl3,Aldh3a2,Bax,Bscl2,Camk2b,Ces1e,Ces1g,Creb3l2,Cyp26a1,Cyp2a5,Cyp2b10,Cyp2b9,Cyp2c37,Cyp2c38,Cyp2c39,Cyp2c54,Cyp2c55,Cyp2c70,Cyp3a41a,Cyp4a10,Cyp4a14,Cyp51,Derl3,Dhcr7,Dio1,Dnajb9,Elovl3,Elovl5,Elovl6,Ephx1,Ero1l,Fads1,Fmo3,G6pc,Ggcx,Glt25d2,H2-D1,H2-K1,H2-Q6,H2-T23,Hmgcr,Hsd3b5,Ildr2,Insig1,Lpin1,Lss,Mest,Mfsd2a,Notch1,Nsdhl,Pcsk4,Pcsk9,Pld4,Por,Rdh11,Rhbdf1,Rnf103,Sc4mol,Sc5d,Scd1,Sec23b,Sl…
GO.0005789	endoplasmic reticulum membrane	65	8.14e-12	ENSMUSP00000001507,ENSMUSP00000005651,ENSMUSP00000005685,ENSMUSP00000006587,ENSMUSP00000009236,ENSMUSP00000010807,ENSMUSP00000019469,ENSMUSP00000020524,ENSMUSP00000020846,ENSMUSP00000022176,ENSMUSP00000022378,ENSMUSP00000022977,ENSMUSP00000025181,ENSMUSP00000025713,ENSMUSP00000025946,ENSMUSP00000025966,ENSMUSP00000025968,ENSMUSP00000028010,ENSMUSP00000028288,ENSMUSP00000028916,ENSMUSP00000030408,…	Acsl3,Aldh3a2,Bax,Bscl2,Camk2b,Creb3l2,Cyp26a1,Cyp2a5,Cyp2b10,Cyp2b9,Cyp2c37,Cyp2c38,Cyp2c39,Cyp2c54,Cyp2c55,Cyp2c70,Cyp3a41a,Cyp4a10,Cyp4a14,Cyp51,Derl3,Dhcr7,Dio1,Elovl3,Elovl5,Elovl6,Ephx1,Ero1l,Fads1,Fmo3,G6pc,Ggcx,H2-D1,H2-K1,H2-Q6,H2-T23,Hmgcr,Hsd3b5,Ildr2,Insig1,Lpin1,Lss,Mest,Mfsd2a,Notch1,Nsdhl,Pld4,Por,Rdh11,Rhbdf1,Rnf103,Sc4mol,Sc5d,Scd1,Sec23b,Slc24a6,Sort1,Sqle,Srebf1,Tap1,Tm7sf2,Tme…
GO.0044464	cell part	447	9.83e-12	ENSMUSP00000000312,ENSMUSP00000000450,ENSMUSP00000001507,ENSMUSP00000001716,ENSMUSP00000002914,ENSMUSP00000003717,ENSMUSP00000003720,ENSMUSP00000004327,ENSMUSP00000005103,ENSMUSP00000005685,ENSMUSP00000005820,ENSMUSP00000006136,ENSMUSP00000006587,ENSMUSP00000006614,ENSMUSP00000006669,ENSMUSP00000006692,ENSMUSP00000006764,ENSMUSP00000006817,ENSMUSP00000006828,ENSMUSP00000006969,ENSMUSP00000008179,…	Aacs,Abcb10,Abcb1a,Abcb4,Abcc3,Abcg1,Acaca,Acacb,Acly,Acot1,Acot11,Acot3,Acot4,Acpl2,Acsl3,Acss2,Adcy6,Adh4,Adssl1,Aen,Afmid,Agxt2l1,Ak4,Alas2,Aldh3a2,Amn,Ank,Apcs,Aplp1,Aprt,Aqp4,Arfgap3,Arhgap26,Arhgap44,Arhgef39,Armcx3,Arrdc3,Asap3,Atg16l2,Atoh8,Atxn1,Aurka,B3galt1,B4galt5,Bax,Bco2,Bex4,Bhlha15,Bhlhe40,Bscl2,Cadps2,Camk1d,Camk2b,Capg,Capn8,Cbr1,Ccl5,Ccna2,Ccnd1,Ccng1,Ccr3,Ccrn4l,Cd1d1,Cd300e,C…
GO.0005623	cell	447	1.36e-11	ENSMUSP00000000312,ENSMUSP00000000450,ENSMUSP00000001507,ENSMUSP00000001716,ENSMUSP00000002914,ENSMUSP00000003717,ENSMUSP00000003720,ENSMUSP00000004327,ENSMUSP00000005103,ENSMUSP00000005685,ENSMUSP00000005820,ENSMUSP00000006136,ENSMUSP00000006587,ENSMUSP00000006614,ENSMUSP00000006669,ENSMUSP00000006692,ENSMUSP00000006764,ENSMUSP00000006817,ENSMUSP00000006828,ENSMUSP00000006969,ENSMUSP00000008179,…	Aacs,Abcb10,Abcb1a,Abcb4,Abcc3,Abcg1,Acaca,Acacb,Acly,Acot1,Acot11,Acot3,Acot4,Acpl2,Acsl3,Acss2,Adcy6,Adh4,Adssl1,Aen,Afmid,Agxt2l1,Ak4,Alas2,Aldh3a2,Amn,Ank,Apcs,Aplp1,Aprt,Aqp4,Arfgap3,Arhgap26,Arhgap44,Arhgef39,Armcx3,Arrdc3,Asap3,Atg16l2,Atoh8,Atxn1,Aurka,B3galt1,B4galt5,Bax,Bco2,Bex4,Bhlha15,Bhlhe40,Bscl2,Cadps2,Camk1d,Camk2b,Capg,Capn8,Cbr1,Ccl5,Ccna2,Ccnd1,Ccng1,Ccr3,Ccrn4l,Cd1d1,Cd300e,C…
GO.0042175	nuclear outer membrane-endoplasmic reticulum membrane network	65	1.36e-11	ENSMUSP00000001507,ENSMUSP00000005651,ENSMUSP00000005685,ENSMUSP00000006587,ENSMUSP00000009236,ENSMUSP00000010807,ENSMUSP00000019469,ENSMUSP00000020524,ENSMUSP00000020846,ENSMUSP00000022176,ENSMUSP00000022378,ENSMUSP00000022977,ENSMUSP00000025181,ENSMUSP00000025713,ENSMUSP00000025946,ENSMUSP00000025966,ENSMUSP00000025968,ENSMUSP00000028010,ENSMUSP00000028288,ENSMUSP00000028916,ENSMUSP00000030408,…	Acsl3,Aldh3a2,Bax,Bscl2,Camk2b,Creb3l2,Cyp26a1,Cyp2a5,Cyp2b10,Cyp2b9,Cyp2c37,Cyp2c38,Cyp2c39,Cyp2c54,Cyp2c55,Cyp2c70,Cyp3a41a,Cyp4a10,Cyp4a14,Cyp51,Derl3,Dhcr7,Dio1,Elovl3,Elovl5,Elovl6,Ephx1,Ero1l,Fads1,Fmo3,G6pc,Ggcx,H2-D1,H2-K1,H2-Q6,H2-T23,Hmgcr,Hsd3b5,Ildr2,Insig1,Lpin1,Lss,Mest,Mfsd2a,Notch1,Nsdhl,Pld4,Por,Rdh11,Rhbdf1,Rnf103,Sc4mol,Sc5d,Scd1,Sec23b,Slc24a6,Sort1,Sqle,Srebf1,Tap1,Tm7sf2,Tme…
GO.0005622	intracellular	412	3.73e-11	ENSMUSP00000000312,ENSMUSP00000000450,ENSMUSP00000001507,ENSMUSP00000001716,ENSMUSP00000002914,ENSMUSP00000003720,ENSMUSP00000004327,ENSMUSP00000005103,ENSMUSP00000005685,ENSMUSP00000005820,ENSMUSP00000006136,ENSMUSP00000006397,ENSMUSP00000006587,ENSMUSP00000006614,ENSMUSP00000006669,ENSMUSP00000006692,ENSMUSP00000006764,ENSMUSP00000006828,ENSMUSP00000006969,ENSMUSP00000007253,ENSMUSP00000008179,…	Aacs,Abcb10,Abcg1,Acaca,Acacb,Acly,Acot1,Acot11,Acot3,Acot4,Acpl2,Acsl3,Acsl4,Acss2,Adcy6,Adcy7,Adh4,Adora1,Adssl1,Aen,Afmid,Agxt2l1,Ak4,Alas2,Aldh3a2,Als2,Amn,Apcs,Aplp1,Aprt,Aqp4,Arfgap3,Arhgap26,Arhgap44,Armcx3,Arrb2,Arrdc3,Asap3,Atg16l2,Atoh8,Atp8b1,Atxn1,Aurka,B3galt1,B4galt5,Bax,Bco2,Bex4,Bhlha15,Bhlhe40,Bscl2,Cadps2,Camk1d,Camk2b,Capg,Capn8,Casp3,Cbr1,Ccl5,Ccna2,Ccnd1,Ccng1,Ccrn4l,Cd1d1,Cd…
GO.0044424	intracellular part	399	8.18e-10	ENSMUSP00000000312,ENSMUSP00000000450,ENSMUSP00000001507,ENSMUSP00000001716,ENSMUSP00000002914,ENSMUSP00000003720,ENSMUSP00000004327,ENSMUSP00000005103,ENSMUSP00000005685,ENSMUSP00000005820,ENSMUSP00000006136,ENSMUSP00000006397,ENSMUSP00000006587,ENSMUSP00000006669,ENSMUSP00000006692,ENSMUSP00000006764,ENSMUSP00000006828,ENSMUSP00000006969,ENSMUSP00000007253,ENSMUSP00000008179,ENSMUSP00000009236,…	Aacs,Abcb10,Abcg1,Acaca,Acacb,Acly,Acot1,Acot11,Acot3,Acot4,Acpl2,Acsl3,Acsl4,Acss2,Adh4,Adora1,Adssl1,Aen,Afmid,Agxt2l1,Ak4,Alas2,Aldh3a2,Als2,Amn,Apcs,Aplp1,Aprt,Aqp4,Arfgap3,Arhgap26,Arhgap44,Armcx3,Arrb2,Arrdc3,Asap3,Atg16l2,Atoh8,Atp8b1,Atxn1,Aurka,B3galt1,B4galt5,Bax,Bco2,Bex4,Bhlha15,Bhlhe40,Bscl2,Cadps2,Camk1d,Camk2b,Capg,Capn8,Casp3,Cbr1,Ccl5,Ccna2,Ccnd1,Ccng1,Ccrn4l,Cd1d1,Cd36,Cd74,Cdca…
GO.0043227	membrane-bounded organelle	371	1.02e-09	ENSMUSP00000000312,ENSMUSP00000000450,ENSMUSP00000001507,ENSMUSP00000001716,ENSMUSP00000002914,ENSMUSP00000003717,ENSMUSP00000003720,ENSMUSP00000003808,ENSMUSP00000003947,ENSMUSP00000004327,ENSMUSP00000005103,ENSMUSP00000005685,ENSMUSP00000005820,ENSMUSP00000006136,ENSMUSP00000006587,ENSMUSP00000006669,ENSMUSP00000006764,ENSMUSP00000006817,ENSMUSP00000006828,ENSMUSP00000007253,ENSMUSP00000008179,…	A1bg,Abcb10,Abcb1a,Abcb4,Abcg1,Acaca,Acacb,Acly,Acot1,Acot11,Acot3,Acot4,Acpl2,Acsl3,Acsl4,Acss2,Adora1,Aen,Afmid,Agxt2l1,Ak4,Alas2,Aldh3a2,Als2,Amn,Apcs,Aplp1,Aprt,Arfgap3,Arhgap44,Armcx3,Arrb2,Arrdc3,Atg16l2,Atoh8,Atp8b1,Atxn1,Aurka,B3galt1,B4galt5,Bax,Bco2,Bex4,Bhlha15,Bhlhe40,Bscl2,Btg2,C1qa,C1qb,C1qc,Cadps2,Camk1d,Camk2b,Capg,Capn8,Casp3,Cbr1,Ccna2,Ccnb2,Ccnd1,Ccng1,Ccrn4l,Cd1d1,Cd300e,Cd36,…
GO.0044425	membrane part	233	1.41e-09	ENSMUSP00000000129,ENSMUSP00000000312,ENSMUSP00000001507,ENSMUSP00000002924,ENSMUSP00000003717,ENSMUSP00000004327,ENSMUSP00000005651,ENSMUSP00000005685,ENSMUSP00000006397,ENSMUSP00000006587,ENSMUSP00000006614,ENSMUSP00000006817,ENSMUSP00000006828,ENSMUSP00000009236,ENSMUSP00000010807,ENSMUSP00000015712,ENSMUSP00000016498,ENSMUSP00000016511,ENSMUSP00000018122,ENSMUSP00000018212,ENSMUSP00000019044,…	Abcb10,Abcb1a,Abcb4,Abcc3,Abcg1,Acpl2,Acsl3,Acsl4,Adam11,Adcy6,Adcy7,Adora1,Aldh3a2,Amn,Ank,Aplp1,Aqp4,Arhgap44,Armcx3,Arrb2,B3galt1,B4galt5,Bax,Bscl2,Cadps2,Camk2b,Casp3,Ccr3,Cd1d1,Cd300e,Cd36,Cd74,Cdh1,Ceacam2,Chrna4,Clec14a,Clec2h,Cml5,Cmtm6,Creb3l2,Csf1r,Cxcl9,Cyp26a1,Cyp2a5,Cyp2b10,Cyp2b9,Cyp2c37,Cyp2c38,Cyp2c39,Cyp2c54,Cyp2c55,Cyp2c70,Cyp3a41a,Cyp4a10,Cyp4a14,Cyp51,Dcxr,Derl3,Dhcr7,Dio1,Dlg…
GO.0016020	membrane	291	1.74e-09	ENSMUSP00000000129,ENSMUSP00000000312,ENSMUSP00000001507,ENSMUSP00000002924,ENSMUSP00000003717,ENSMUSP00000004327,ENSMUSP00000005651,ENSMUSP00000005685,ENSMUSP00000006397,ENSMUSP00000006587,ENSMUSP00000006614,ENSMUSP00000006669,ENSMUSP00000006828,ENSMUSP00000007253,ENSMUSP00000009236,ENSMUSP00000010807,ENSMUSP00000015712,ENSMUSP00000016498,ENSMUSP00000016511,ENSMUSP00000018122,ENSMUSP00000018212,…	Abcb10,Abcb1a,Abcb4,Abcc3,Abcg1,Acacb,Acly,Acpl2,Acsl3,Acsl4,Adam11,Adcy6,Adcy7,Adssl1,Aen,Alas2,Aldh3a2,Als2,Amn,Ank,Aplp1,Aqp4,Arfgap3,Arhgap44,Arhgef39,Armcx3,Arrdc3,Atg16l2,B3galt1,B4galt5,Bax,Bscl2,C1qc,Cadps2,Camk2b,Casp3,Ccnb2,Ccnd1,Ccr3,Cd1d1,Cd300e,Cd36,Cd74,Cdh1,Ceacam2,Cenpe,Chic1,Chrna4,Cish,Clec14a,Clec2h,Cml5,Cmtm6,Cpne2,Creb3l2,Cryl1,Csf1r,Ctss,Cxcl9,Cyp26a1,Cyp2a5,Cyp2b10,Cyp2b9,C…
GO.0005783	endoplasmic reticulum	84	2.45e-09	ENSMUSP00000001507,ENSMUSP00000005651,ENSMUSP00000005685,ENSMUSP00000006587,ENSMUSP00000009236,ENSMUSP00000010807,ENSMUSP00000015049,ENSMUSP00000019469,ENSMUSP00000020340,ENSMUSP00000020524,ENSMUSP00000020543,ENSMUSP00000020846,ENSMUSP00000022176,ENSMUSP00000022378,ENSMUSP00000022977,ENSMUSP00000025181,ENSMUSP00000025236,ENSMUSP00000025482,ENSMUSP00000025713,ENSMUSP00000025946,ENSMUSP00000025966,…	Acsl3,Adora1,Aldh3a2,Atp8b1,Bax,Bscl2,Camk2b,Cd74,Ces1e,Ces1g,Cml5,Cpeb4,Creb3l2,Cyp26a1,Cyp2a5,Cyp2b10,Cyp2b9,Cyp2c37,Cyp2c38,Cyp2c39,Cyp2c54,Cyp2c55,Cyp2c70,Cyp3a41a,Cyp4a10,Cyp4a14,Cyp51,Derl3,Dhcr7,Dio1,Dnajb9,Elovl3,Elovl5,Elovl6,Ephx1,Ero1l,Fads1,Fam213b,Fmo3,G6pc,Ggcx,Glt25d2,H2-D1,H2-K1,H2-Q6,H2-T23,Hmgcr,Hsd17b6,Hsd3b5,Hspa13,Ildr2,Insig1,Lpin1,Lss,Mest,Mfsd2a,Mr1,Notch1,Nsdhl,Oas1a,P2ry…
GO.0043226	organelle	384	1.37e-08	ENSMUSP00000000312,ENSMUSP00000000450,ENSMUSP00000001507,ENSMUSP00000001716,ENSMUSP00000002914,ENSMUSP00000003717,ENSMUSP00000003720,ENSMUSP00000003808,ENSMUSP00000003947,ENSMUSP00000004327,ENSMUSP00000005103,ENSMUSP00000005685,ENSMUSP00000005820,ENSMUSP00000006136,ENSMUSP00000006587,ENSMUSP00000006669,ENSMUSP00000006764,ENSMUSP00000006817,ENSMUSP00000006828,ENSMUSP00000006969,ENSMUSP00000007253,…	A1bg,Abcb10,Abcb1a,Abcb4,Abcg1,Acaca,Acacb,Acly,Acot1,Acot11,Acot3,Acot4,Acpl2,Acsl3,Acsl4,Acss2,Adcy6,Adora1,Aen,Afmid,Agxt2l1,Ak4,Alas2,Aldh3a2,Als2,Amn,Apcs,Aplp1,Aprt,Arfgap3,Arhgap26,Arhgap44,Armcx3,Arrb2,Arrdc3,Atg16l2,Atoh8,Atp8b1,Atxn1,Aurka,B3galt1,B4galt5,Bax,Bco2,Bex4,Bhlha15,Bhlhe40,Bscl2,Btg2,C1qa,C1qb,C1qc,Cadps2,Camk1d,Camk2b,Capg,Capn8,Casp3,Cbr1,Ccna2,Ccnd1,Ccng1,Ccrn4l,Cd1d1,Cd3…
GO.0098552	side of membrane	38	8.46e-08	ENSMUSP00000000129,ENSMUSP00000000312,ENSMUSP00000004327,ENSMUSP00000016498,ENSMUSP00000016511,ENSMUSP00000018710,ENSMUSP00000021141,ENSMUSP00000023248,ENSMUSP00000023486,ENSMUSP00000023756,ENSMUSP00000024829,ENSMUSP00000025181,ENSMUSP00000025602,ENSMUSP00000027291,ENSMUSP00000027467,ENSMUSP00000029717,ENSMUSP00000030811,ENSMUSP00000032825,ENSMUSP00000041008,ENSMUSP00000048118,ENSMUSP00000053818,…	Abcg1,Aqp4,Cd1d1,Cd36,Cd74,Cdh1,Ceacam2,Chrna4,Cxcl9,Errfi1,Fcer1g,Fer,G6pdx,Gna14,Gnat2,H2-Ab1,H2-D1,H2-K1,H2-Q6,H2-T23,Itgal,Jak3,Ly6a,Ly6c1,Mfge8,P2rx1,Ptk6,Racgap1,Raet1d,Rasal3,Scube1,Serpine2,Slc2a4,Srms,Tfrc,Trpv1,Vtcn1,Zap70
GO.0043230	extracellular organelle	123	1.35e-07	ENSMUSP00000000312,ENSMUSP00000001716,ENSMUSP00000003717,ENSMUSP00000003808,ENSMUSP00000003947,ENSMUSP00000004327,ENSMUSP00000006136,ENSMUSP00000006764,ENSMUSP00000007253,ENSMUSP00000015049,ENSMUSP00000015712,ENSMUSP00000015791,ENSMUSP00000018710,ENSMUSP00000019044,ENSMUSP00000020034,ENSMUSP00000020262,ENSMUSP00000020692,ENSMUSP00000020843,ENSMUSP00000021707,ENSMUSP00000022169,ENSMUSP00000022268,…	A1bg,Abcb1a,Abcb4,Acaca,Acly,Acot11,Acsl4,Ak4,Aldh1a1,Aldh3a2,Amn,Apcs,Aprt,B4galt5,Bax,Btg2,C1qa,C1qb,C1qc,Capg,Cbr1,Cd300e,Cd74,Cdh1,Ceacam2,Clec14a,Cmtm6,Cnp,Cpne2,Cryl1,Crym,Cyp4a10,Dcxr,Ddt,Dmbt1,Dnajb9,Dnase1,Dpys,Echdc1,Elfn1,Fabp5,Fam213a,Fam213b,Fasn,G6pdx,Gale,Gbp1,Gbp2,Gbp3,Gdf15,Gfpt1,Gmppb,Gna14,Gpr98,Gpx3,Gpx4,Gsta2,Gstt2,H2-D1,H2-K1,H2-T23,Hao2,Hc,Hexb,Hspa13,Igf2,Igfbp2,Il1rn,Itga…
GO.0065010	extracellular membrane-bounded organelle	122	1.83e-07	ENSMUSP00000000312,ENSMUSP00000001716,ENSMUSP00000003717,ENSMUSP00000003808,ENSMUSP00000003947,ENSMUSP00000004327,ENSMUSP00000006136,ENSMUSP00000006764,ENSMUSP00000007253,ENSMUSP00000015049,ENSMUSP00000015712,ENSMUSP00000015791,ENSMUSP00000018710,ENSMUSP00000019044,ENSMUSP00000020034,ENSMUSP00000020262,ENSMUSP00000020692,ENSMUSP00000020843,ENSMUSP00000021707,ENSMUSP00000022169,ENSMUSP00000022268,…	A1bg,Abcb1a,Abcb4,Acaca,Acly,Acot11,Acsl4,Ak4,Aldh1a1,Aldh3a2,Amn,Apcs,Aprt,B4galt5,Bax,Btg2,C1qa,C1qb,C1qc,Capg,Cbr1,Cd300e,Cd74,Cdh1,Ceacam2,Clec14a,Cmtm6,Cnp,Cpne2,Cryl1,Crym,Cyp4a10,Dcxr,Ddt,Dmbt1,Dnajb9,Dnase1,Dpys,Echdc1,Elfn1,Fabp5,Fam213a,Fam213b,Fasn,G6pdx,Gale,Gbp1,Gbp2,Gbp3,Gdf15,Gfpt1,Gmppb,Gna14,Gpr98,Gpx3,Gpx4,Gsta2,Gstt2,H2-D1,H2-K1,H2-T23,Hao2,Hc,Hexb,Hspa13,Igf2,Igfbp2,Il1rn,Itga…
GO.0031982	vesicle	146	4.19e-07	ENSMUSP00000000312,ENSMUSP00000001716,ENSMUSP00000003717,ENSMUSP00000003808,ENSMUSP00000003947,ENSMUSP00000004327,ENSMUSP00000006136,ENSMUSP00000006764,ENSMUSP00000006817,ENSMUSP00000007253,ENSMUSP00000015049,ENSMUSP00000015712,ENSMUSP00000015791,ENSMUSP00000018122,ENSMUSP00000018710,ENSMUSP00000019044,ENSMUSP00000020034,ENSMUSP00000020102,ENSMUSP00000020262,ENSMUSP00000020340,ENSMUSP00000020692,…	A1bg,Abcb1a,Abcb4,Acaca,Acly,Acot11,Acsl4,Ak4,Aldh1a1,Aldh3a2,Als2,Amn,Apcs,Aprt,Arrb2,B4galt5,Bax,Btg2,C1qa,C1qb,C1qc,Cadps2,Capg,Cbr1,Cd300e,Cd74,Cdh1,Ceacam2,Chic1,Clec14a,Cmtm6,Cnp,Cpne2,Cryl1,Crym,Cyp4a10,Dcxr,Ddt,Dmbt1,Dnajb9,Dnase1,Dpys,Echdc1,Elfn1,Fabp5,Fam213a,Fam213b,Fasn,G6pdx,Gale,Gbp1,Gbp2,Gbp3,Gch1,Gdf15,Gfpt1,Gmppb,Gna14,Gpr98,Gpx3,Gpx4,Gsta2,Gstt2,H2-D1,H2-K1,H2-Q6,H2-T23,Hao2,Hc…
GO.0009986	cell surface	50	5.88e-07	ENSMUSP00000000312,ENSMUSP00000006614,ENSMUSP00000007253,ENSMUSP00000015712,ENSMUSP00000018710,ENSMUSP00000020579,ENSMUSP00000021458,ENSMUSP00000022610,ENSMUSP00000022663,ENSMUSP00000023248,ENSMUSP00000023486,ENSMUSP00000023756,ENSMUSP00000024829,ENSMUSP00000025181,ENSMUSP00000025523,ENSMUSP00000027241,ENSMUSP00000027467,ENSMUSP00000028288,ENSMUSP00000029717,ENSMUSP00000032825,ENSMUSP00000034325,…	Abcb1a,Abcg1,Aqp4,Cd1d1,Cd36,Cd74,Cdh1,Ceacam2,Chrna4,Csf1r,Cxcl9,Ect2,Epha2,Fcer1g,Gpr98,H2-Ab1,H2-D1,H2-K1,H2-T23,Hmmr,Il1r1,Itgal,Lpar2,Lpl,Ly6a,Ly6c1,Ly6d,Mfge8,Mif,Neu1,Notch1,Nt5e,Pcsk9,Pkn1,Plvap,Prom1,Racgap1,Raet1d,Ramp1,Scara5,Scube1,Serpine2,Slc2a4,Sort1,Spnb1,Sulf2,Tfrc,Tnfrsf10b,Trpv1,Vtcn1
GO.0012505	endomembrane system	139	6.8e-07	ENSMUSP00000000312,ENSMUSP00000001507,ENSMUSP00000005651,ENSMUSP00000005685,ENSMUSP00000006136,ENSMUSP00000006587,ENSMUSP00000006828,ENSMUSP00000009236,ENSMUSP00000010807,ENSMUSP00000015049,ENSMUSP00000018212,ENSMUSP00000019469,ENSMUSP00000020340,ENSMUSP00000020524,ENSMUSP00000020543,ENSMUSP00000020846,ENSMUSP00000021141,ENSMUSP00000022169,ENSMUSP00000022176,ENSMUSP00000022378,ENSMUSP00000022517,…	Abcg1,Acacb,Acpl2,Acsl3,Adora1,Aen,Aldh3a2,Als2,Aplp1,Arfgap3,Arhgap44,Arrb2,Arrdc3,Atp8b1,B3galt1,B4galt5,Bax,Bhlhe40,Bscl2,Camk2b,Capn8,Cd1d1,Cd36,Cd74,Cdh1,Ces1e,Ces1g,Cml5,Cpeb4,Creb3l2,Cryl1,Ctss,Cyp26a1,Cyp2a5,Cyp2b10,Cyp2b9,Cyp2c37,Cyp2c38,Cyp2c39,Cyp2c54,Cyp2c55,Cyp2c70,Cyp3a41a,Cyp4a10,Cyp4a14,Cyp51,Derl3,Dhcr7,Dio1,Dmbt1,Dnajb9,Dnase1,Dpy19l3,Ect2,Elovl3,Elovl5,Elovl6,Ephx1,Ero1l,Esco2,…
GO.1903561	extracellular vesicle	120	6.8e-07	ENSMUSP00000000312,ENSMUSP00000001716,ENSMUSP00000003717,ENSMUSP00000003808,ENSMUSP00000003947,ENSMUSP00000004327,ENSMUSP00000006136,ENSMUSP00000006764,ENSMUSP00000007253,ENSMUSP00000015049,ENSMUSP00000015712,ENSMUSP00000015791,ENSMUSP00000018710,ENSMUSP00000019044,ENSMUSP00000020034,ENSMUSP00000020262,ENSMUSP00000020692,ENSMUSP00000020843,ENSMUSP00000021707,ENSMUSP00000022169,ENSMUSP00000022268,…	A1bg,Abcb1a,Abcb4,Acaca,Acly,Acot11,Acsl4,Ak4,Aldh1a1,Aldh3a2,Amn,Apcs,Aprt,B4galt5,Bax,Btg2,C1qa,C1qb,C1qc,Capg,Cbr1,Cd300e,Cd74,Cdh1,Ceacam2,Clec14a,Cmtm6,Cnp,Cpne2,Cryl1,Crym,Cyp4a10,Dcxr,Ddt,Dmbt1,Dnajb9,Dnase1,Dpys,Echdc1,Elfn1,Fabp5,Fam213a,Fam213b,Fasn,G6pdx,Gale,Gdf15,Gfpt1,Gmppb,Gna14,Gpr98,Gpx3,Gpx4,Gsta2,Gstt2,H2-D1,H2-K1,H2-T23,Hao2,Hc,Hexb,Hspa13,Igf2,Igfbp2,Il1rn,Itgal,Klk1b4,Lama5,…
GO.0070062	extracellular exosome	119	9.03e-07	ENSMUSP00000000312,ENSMUSP00000001716,ENSMUSP00000003717,ENSMUSP00000003808,ENSMUSP00000003947,ENSMUSP00000004327,ENSMUSP00000006136,ENSMUSP00000006764,ENSMUSP00000007253,ENSMUSP00000015049,ENSMUSP00000015712,ENSMUSP00000015791,ENSMUSP00000018710,ENSMUSP00000019044,ENSMUSP00000020034,ENSMUSP00000020262,ENSMUSP00000020692,ENSMUSP00000020843,ENSMUSP00000021707,ENSMUSP00000022169,ENSMUSP00000022268,…	A1bg,Abcb1a,Abcb4,Acaca,Acly,Acot11,Acsl4,Ak4,Aldh1a1,Aldh3a2,Amn,Apcs,Aprt,B4galt5,Bax,Btg2,C1qa,C1qb,C1qc,Capg,Cbr1,Cd300e,Cd74,Cdh1,Ceacam2,Clec14a,Cmtm6,Cnp,Cpne2,Cryl1,Crym,Cyp4a10,Dcxr,Ddt,Dmbt1,Dnajb9,Dnase1,Dpys,Echdc1,Elfn1,Fabp5,Fam213a,Fam213b,Fasn,G6pdx,Gale,Gdf15,Gfpt1,Gmppb,Gna14,Gpr98,Gpx3,Gpx4,Gsta2,Gstt2,H2-D1,H2-K1,H2-T23,Hao2,Hc,Hexb,Hspa13,Igf2,Igfbp2,Il1rn,Itgal,Klk1b4,Lama5,…
GO.0031988	membrane-bounded vesicle	140	1.14e-06	ENSMUSP00000000312,ENSMUSP00000001716,ENSMUSP00000003717,ENSMUSP00000003808,ENSMUSP00000003947,ENSMUSP00000004327,ENSMUSP00000006136,ENSMUSP00000006764,ENSMUSP00000006817,ENSMUSP00000007253,ENSMUSP00000015049,ENSMUSP00000015712,ENSMUSP00000015791,ENSMUSP00000018122,ENSMUSP00000018710,ENSMUSP00000019044,ENSMUSP00000020034,ENSMUSP00000020102,ENSMUSP00000020262,ENSMUSP00000020340,ENSMUSP00000020692,…	A1bg,Abcb1a,Abcb4,Acaca,Acly,Acot11,Acsl4,Ak4,Aldh1a1,Aldh3a2,Amn,Apcs,Aprt,Arrb2,B4galt5,Bax,Btg2,C1qa,C1qb,C1qc,Cadps2,Capg,Cbr1,Cd300e,Cd74,Cdh1,Ceacam2,Chic1,Clec14a,Cmtm6,Cnp,Cpne2,Cryl1,Crym,Cyp4a10,Dcxr,Ddt,Dmbt1,Dnajb9,Dnase1,Dpys,Echdc1,Elfn1,Fabp5,Fam213a,Fam213b,Fasn,G6pdx,Gale,Gdf15,Gfpt1,Gmppb,Gna14,Gpr98,Gpx3,Gpx4,Gsta2,Gstt2,H2-D1,H2-K1,H2-Q6,H2-T23,Hao2,Hc,Hexb,Hps4,Hspa13,Igf2,Ig…
GO.0044421	extracellular region part	148	1.32e-06	ENSMUSP00000000312,ENSMUSP00000001716,ENSMUSP00000003717,ENSMUSP00000003808,ENSMUSP00000003947,ENSMUSP00000004327,ENSMUSP00000006136,ENSMUSP00000006687,ENSMUSP00000006764,ENSMUSP00000007253,ENSMUSP00000007738,ENSMUSP00000015049,ENSMUSP00000015712,ENSMUSP00000018710,ENSMUSP00000019044,ENSMUSP00000020034,ENSMUSP00000020262,ENSMUSP00000020340,ENSMUSP00000020692,ENSMUSP00000020704,ENSMUSP00000020843,…	A1bg,Abcb1a,Abcb4,Acaca,Acly,Acot11,Acsl4,Ak4,Aldh1a1,Aldh3a2,Amn,Apcs,Aprt,B4galt5,Bax,Btg2,C1qa,C1qb,C1qc,Capg,Cbr1,Cck,Ccl5,Cd300e,Cd36,Cd74,Cdh1,Ceacam2,Clec14a,Cmtm6,Cnp,Col27a1,Cpne2,Cpxm1,Cryl1,Crym,Ctss,Cxcl9,Cyp4a10,Dcxr,Ddt,Dmbt1,Dnajb9,Dnase1,Dpys,Echdc1,Elfn1,Fabp5,Fam213a,Fam213b,Fasn,Fras1,G6pdx,Gale,Gbp1,Gbp2,Gbp3,Gdf15,Gfpt1,Gmppb,Gna14,Gpr98,Gpx3,Gpx4,Gsta2,Gstt2,H2-D1,H2-K1,H2-T…
GO.0031224	intrinsic component of membrane	192	1.71e-06	ENSMUSP00000000312,ENSMUSP00000001507,ENSMUSP00000002924,ENSMUSP00000003717,ENSMUSP00000006397,ENSMUSP00000006587,ENSMUSP00000006614,ENSMUSP00000006817,ENSMUSP00000006828,ENSMUSP00000009236,ENSMUSP00000010807,ENSMUSP00000015712,ENSMUSP00000018212,ENSMUSP00000018710,ENSMUSP00000019044,ENSMUSP00000019469,ENSMUSP00000020102,ENSMUSP00000020524,ENSMUSP00000020846,ENSMUSP00000021141,ENSMUSP00000021161,…	Abcb10,Abcb1a,Abcb4,Abcc3,Abcg1,Acpl2,Acsl3,Acsl4,Adam11,Adcy6,Adcy7,Adora1,Aldh3a2,Amn,Ank,Aplp1,Aqp4,Armcx3,Atp8b1,B3galt1,B4galt5,Bax,Bscl2,Ccr3,Cd1d1,Cd300e,Cd36,Cd74,Cdh1,Ceacam2,Chrna4,Clec14a,Clec2h,Cml5,Cmtm6,Creb3l2,Csf1r,Cyp51,Derl3,Dhcr7,Dio1,Dmbt1,Dpy19l3,Dsg1c,Eda2r,Elfn1,Elovl3,Elovl5,Elovl6,Epha2,Ephx1,Epor,Ero1l,Fads1,Fcer1g,Fmo3,Fras1,Fzd7,G6pc,Gabbr2,Ggcx,Gm11437,Gpam,Gpr110,Gpr…
GO.0098588	bounding membrane of organelle	97	1.76e-06	ENSMUSP00000001507,ENSMUSP00000005651,ENSMUSP00000005685,ENSMUSP00000006587,ENSMUSP00000007253,ENSMUSP00000009236,ENSMUSP00000010807,ENSMUSP00000019469,ENSMUSP00000020102,ENSMUSP00000020340,ENSMUSP00000020524,ENSMUSP00000020846,ENSMUSP00000022176,ENSMUSP00000022378,ENSMUSP00000022610,ENSMUSP00000022977,ENSMUSP00000023486,ENSMUSP00000025181,ENSMUSP00000025646,ENSMUSP00000025713,ENSMUSP00000025946,…	Acpl2,Acsl3,Acsl4,Aldh3a2,Arfgap3,Armcx3,Atg16l2,B3galt1,B4galt5,Bax,Bscl2,Camk2b,Cd1d1,Cnp,Creb3l2,Cyp26a1,Cyp2a5,Cyp2b10,Cyp2b9,Cyp2c37,Cyp2c38,Cyp2c39,Cyp2c54,Cyp2c55,Cyp2c70,Cyp3a41a,Cyp4a10,Cyp4a14,Cyp51,Derl3,Dhcr7,Dio1,Dmbt1,Elovl3,Elovl5,Elovl6,Ephx1,Ero1l,Fads1,Fmo3,G6pc,Gbp1,Gbp2,Ggcx,Gpam,H2-D1,H2-DMb1,H2-K1,H2-Q6,H2-T23,Hmgcr,Hsd17b6,Hsd3b5,Ildr2,Insig1,Lpin1,Lss,Man2a2,Mest,Mfsd2a,Ne…
GO.0042611	MHC protein complex	7	5.82e-06	ENSMUSP00000025181,ENSMUSP00000027744,ENSMUSP00000041008,ENSMUSP00000099739,ENSMUSP00000109511,ENSMUSP00000109870,ENSMUSP00000134570	H2-Ab1,H2-D1,H2-DMb1,H2-K1,H2-Q6,H2-T23,Mr1
GO.0031090	organelle membrane	116	1.08e-05	ENSMUSP00000001507,ENSMUSP00000005651,ENSMUSP00000005685,ENSMUSP00000006587,ENSMUSP00000006817,ENSMUSP00000007253,ENSMUSP00000009236,ENSMUSP00000010807,ENSMUSP00000018122,ENSMUSP00000018212,ENSMUSP00000018710,ENSMUSP00000019469,ENSMUSP00000020102,ENSMUSP00000020340,ENSMUSP00000020524,ENSMUSP00000020846,ENSMUSP00000021141,ENSMUSP00000022176,ENSMUSP00000022378,ENSMUSP00000022610,ENSMUSP00000022977,…	Abcb10,Acpl2,Acsl3,Acsl4,Aen,Alas2,Aldh3a2,Arfgap3,Armcx3,Atg16l2,B3galt1,B4galt5,Bax,Bscl2,Cadps2,Camk2b,Cd1d1,Cnp,Creb3l2,Cyp26a1,Cyp2a5,Cyp2b10,Cyp2b9,Cyp2c37,Cyp2c38,Cyp2c39,Cyp2c54,Cyp2c55,Cyp2c70,Cyp3a41a,Cyp4a10,Cyp4a14,Cyp51,Derl3,Dhcr7,Dio1,Dmbt1,Dpy19l3,Ect2,Elovl3,Elovl5,Elovl6,Ephx1,Ero1l,Fads1,Fmo3,G6pc,Gbp1,Gbp2,Gch1,Ggcx,Gpam,Gpd2,Gpx4,Grpel2,H2-D1,H2-DMb1,H2-K1,H2-Q6,H2-T23,Hmgcr,…
GO.0005576	extracellular region	161	1.51e-05	ENSMUSP00000000312,ENSMUSP00000001716,ENSMUSP00000003717,ENSMUSP00000003808,ENSMUSP00000003947,ENSMUSP00000004327,ENSMUSP00000006136,ENSMUSP00000006397,ENSMUSP00000006764,ENSMUSP00000007253,ENSMUSP00000007738,ENSMUSP00000015049,ENSMUSP00000015712,ENSMUSP00000018710,ENSMUSP00000019044,ENSMUSP00000020034,ENSMUSP00000020262,ENSMUSP00000020340,ENSMUSP00000020692,ENSMUSP00000020704,ENSMUSP00000020843,…	A1bg,Abcb1a,Abcb4,Acaca,Acly,Acot11,Acsl4,Ak4,Aldh1a1,Aldh3a2,Amn,Apcs,Aprt,B4galt5,Bax,Btg2,C1qa,C1qb,C1qc,Capg,Cbr1,Ccl5,Cd300e,Cd36,Cd74,Cdh1,Ceacam2,Cela1,Ces4a,Clec14a,Cmtm6,Cnp,Col27a1,Colec11,Cpne2,Cpxm1,Cryl1,Crym,Ctss,Cxcl9,Cyp4a10,Dcxr,Ddt,Dmbt1,Dnajb9,Dnase1,Dpys,Echdc1,Elfn1,Epor,Fabp5,Fam198a,Fam213a,Fam213b,Fasn,Fras1,G6pdx,Gale,Gbp1,Gbp2,Gbp3,Gdf15,Gfpt1,Glt1d1,Gm6484,Gmppb,Gna14,G…
GO.0016021	integral component of membrane	182	2.19e-05	ENSMUSP00000000312,ENSMUSP00000001507,ENSMUSP00000002924,ENSMUSP00000003717,ENSMUSP00000006397,ENSMUSP00000006587,ENSMUSP00000006614,ENSMUSP00000006817,ENSMUSP00000006828,ENSMUSP00000009236,ENSMUSP00000010807,ENSMUSP00000018212,ENSMUSP00000018710,ENSMUSP00000019044,ENSMUSP00000019469,ENSMUSP00000020102,ENSMUSP00000020524,ENSMUSP00000020846,ENSMUSP00000021141,ENSMUSP00000021161,ENSMUSP00000021231,…	Abcb10,Abcb1a,Abcb4,Abcc3,Abcg1,Acpl2,Acsl3,Acsl4,Adam11,Adcy6,Adcy7,Adora1,Aldh3a2,Amn,Ank,Aplp1,Aqp4,Armcx3,Atp8b1,B3galt1,B4galt5,Bax,Bscl2,Ccr3,Cd1d1,Cd300e,Cd36,Cd74,Cdh1,Ceacam2,Chrna4,Clec14a,Clec2h,Cml5,Cmtm6,Creb3l2,Csf1r,Cyp51,Derl3,Dhcr7,Dio1,Dmbt1,Dpy19l3,Dsg1c,Eda2r,Elfn1,Elovl3,Elovl5,Elovl6,Epha2,Ephx1,Epor,Ero1l,Fads1,Fcer1g,Fmo3,Fras1,Fzd7,G6pc,Gabbr2,Ggcx,Gm11437,Gpam,Gpr110,Gpr…
GO.0043231	intracellular membrane-bounded organelle	315	6.91e-05	ENSMUSP00000000312,ENSMUSP00000000450,ENSMUSP00000001507,ENSMUSP00000002914,ENSMUSP00000003720,ENSMUSP00000004327,ENSMUSP00000005103,ENSMUSP00000005685,ENSMUSP00000005820,ENSMUSP00000006136,ENSMUSP00000006587,ENSMUSP00000006669,ENSMUSP00000006764,ENSMUSP00000006828,ENSMUSP00000007253,ENSMUSP00000008179,ENSMUSP00000009236,ENSMUSP00000010807,ENSMUSP00000015791,ENSMUSP00000016511,ENSMUSP00000018122,…	Abcb10,Abcg1,Acaca,Acacb,Acly,Acot1,Acot3,Acot4,Acpl2,Acsl3,Acsl4,Acss2,Adora1,Aen,Afmid,Agxt2l1,Ak4,Alas2,Aldh1a1,Aldh3a2,Als2,Amn,Apcs,Aplp1,Aprt,Arfgap3,Arhgap44,Armcx3,Arrb2,Arrdc3,Atg16l2,Atoh8,Atp8b1,Atxn1,Aurka,B3galt1,B4galt5,Bax,Bco2,Bex4,Bhlha15,Bhlhe40,Bscl2,Cadps2,Camk1d,Camk2b,Capg,Capn8,Casp3,Ccna2,Ccnb2,Ccnd1,Ccng1,Ccrn4l,Cd1d1,Cd36,Cd74,Cdh1,Cdkn1a,Celf2,Cenpe,Cenpm,Ces1e,Ces1g,Ch…
GO.0009897	external side of plasma membrane	23	7.99e-05	ENSMUSP00000018710,ENSMUSP00000023248,ENSMUSP00000023486,ENSMUSP00000024829,ENSMUSP00000025181,ENSMUSP00000027467,ENSMUSP00000029717,ENSMUSP00000032825,ENSMUSP00000041008,ENSMUSP00000048118,ENSMUSP00000057721,ENSMUSP00000066338,ENSMUSP00000066954,ENSMUSP00000078088,ENSMUSP00000078875,ENSMUSP00000080974,ENSMUSP00000093471,ENSMUSP00000095171,ENSMUSP00000099585,ENSMUSP00000101913,ENSMUSP00000108716,…	Abcg1,Aqp4,Cd1d1,Cd36,Cd74,Ceacam2,Chrna4,Cxcl9,Fcer1g,H2-Ab1,H2-D1,H2-K1,Itgal,Ly6a,Ly6c1,Mfge8,Raet1d,Scube1,Serpine2,Slc2a4,Tfrc,Trpv1,Vtcn1
GO.0031301	integral component of organelle membrane	20	0.000137	ENSMUSP00000009236,ENSMUSP00000019469,ENSMUSP00000021141,ENSMUSP00000022378,ENSMUSP00000025181,ENSMUSP00000034537,ENSMUSP00000036936,ENSMUSP00000047864,ENSMUSP00000048053,ENSMUSP00000061877,ENSMUSP00000064714,ENSMUSP00000071351,ENSMUSP00000075011,ENSMUSP00000080518,ENSMUSP00000087713,ENSMUSP00000099739,ENSMUSP00000109511,ENSMUSP00000127685,ENSMUSP00000128401,ENSMUSP00000134570	Abcb10,Armcx3,Bscl2,Derl3,Elovl6,Ero1l,G6pc,H2-D1,H2-K1,H2-Q6,H2-T23,Insig1,P2rx1,Scd1,Sgms2,Slc24a6,St3gal4,Sun2,Tap1,Wfs1
GO.0030176	integral component of endoplasmic reticulum membrane	13	0.000209	ENSMUSP00000009236,ENSMUSP00000019469,ENSMUSP00000022378,ENSMUSP00000025181,ENSMUSP00000036936,ENSMUSP00000048053,ENSMUSP00000061877,ENSMUSP00000071351,ENSMUSP00000099739,ENSMUSP00000109511,ENSMUSP00000127685,ENSMUSP00000128401,ENSMUSP00000134570	Bscl2,Derl3,Elovl6,Ero1l,G6pc,H2-D1,H2-K1,H2-Q6,H2-T23,Insig1,Scd1,Tap1,Wfs1
GO.0042612	MHC class I protein complex	5	0.000222	ENSMUSP00000025181,ENSMUSP00000027744,ENSMUSP00000099739,ENSMUSP00000109511,ENSMUSP00000134570	H2-D1,H2-K1,H2-Q6,H2-T23,Mr1
GO.0019897	extrinsic component of plasma membrane	15	0.000486	ENSMUSP00000000129,ENSMUSP00000000312,ENSMUSP00000016498,ENSMUSP00000016511,ENSMUSP00000023756,ENSMUSP00000025602,ENSMUSP00000027291,ENSMUSP00000027467,ENSMUSP00000030811,ENSMUSP00000032825,ENSMUSP00000034478,ENSMUSP00000039360,ENSMUSP00000053818,ENSMUSP00000060073,ENSMUSP00000130131	Cdh1,Errfi1,Fer,Gna14,Gnat2,Jak3,Mfge8,Ppl,Ptk6,Racgap1,Scube1,Serpine2,Srms,St14,Zap70
GO.0043229	intracellular organelle	331	0.000508	ENSMUSP00000000312,ENSMUSP00000000450,ENSMUSP00000001507,ENSMUSP00000002914,ENSMUSP00000003720,ENSMUSP00000004327,ENSMUSP00000005103,ENSMUSP00000005685,ENSMUSP00000005820,ENSMUSP00000006136,ENSMUSP00000006587,ENSMUSP00000006669,ENSMUSP00000006764,ENSMUSP00000006828,ENSMUSP00000006969,ENSMUSP00000007253,ENSMUSP00000008179,ENSMUSP00000009236,ENSMUSP00000010807,ENSMUSP00000015791,ENSMUSP00000016511,…	Abcb10,Abcg1,Acaca,Acacb,Acly,Acot1,Acot3,Acot4,Acpl2,Acsl3,Acsl4,Acss2,Adora1,Aen,Afmid,Agxt2l1,Ak4,Alas2,Aldh1a1,Aldh3a2,Als2,Amn,Apcs,Aplp1,Aprt,Arfgap3,Arhgap26,Arhgap44,Armcx3,Arrb2,Arrdc3,Atg16l2,Atoh8,Atp8b1,Atxn1,Aurka,B3galt1,B4galt5,Bax,Bco2,Bex4,Bhlha15,Bhlhe40,Bscl2,Cadps2,Camk1d,Camk2b,Capg,Capn8,Casp3,Ccna2,Ccnd1,Ccng1,Ccrn4l,Cd1d1,Cd36,Cd74,Cdh1,Cdkn1a,Celf2,Cenpe,Cenpm,Ces1e,Ces1g…
GO.0044459	plasma membrane part	83	0.000608	ENSMUSP00000000129,ENSMUSP00000000312,ENSMUSP00000004327,ENSMUSP00000006614,ENSMUSP00000006817,ENSMUSP00000016498,ENSMUSP00000016511,ENSMUSP00000018122,ENSMUSP00000019044,ENSMUSP00000021161,ENSMUSP00000021231,ENSMUSP00000021707,ENSMUSP00000022610,ENSMUSP00000022875,ENSMUSP00000023248,ENSMUSP00000023486,ENSMUSP00000023756,ENSMUSP00000023835,ENSMUSP00000024829,ENSMUSP00000025181,ENSMUSP00000025356,…	Abcc3,Abcg1,Adora1,Amn,Ank,Aqp4,Arhgap44,Arrb2,Cadps2,Casp3,Cd1d1,Cd36,Cd74,Cdh1,Ceacam2,Chrna4,Clec2h,Cxcl9,Cyp4a10,Dcxr,Dlgap1,Eda2r,Epha2,Errfi1,Exoc4,Fcer1g,Fer,G6pdx,Gabbr2,Gna14,Gnat2,Gpr98,Grik3,H2-Ab1,H2-D1,H2-DMb1,H2-K1,H2-Q6,H2-T23,Hc,Igfbp2,Itgal,Jak3,Kcnj16,Ly6a,Ly6c1,Lzts1,Mal2,Mfge8,Mfsd2a,Mr1,Notch1,Nt5e,Ntrk2,P2ry13,Plvap,Plxna2,Ppl,Prom1,Ptk6,Racgap1,Raet1d,Rasal3,Rp2h,Scara5,Scn…
GO.0071944	cell periphery	147	0.000956	ENSMUSP00000000129,ENSMUSP00000000312,ENSMUSP00000003717,ENSMUSP00000004327,ENSMUSP00000006397,ENSMUSP00000006614,ENSMUSP00000006669,ENSMUSP00000006817,ENSMUSP00000006828,ENSMUSP00000007253,ENSMUSP00000015712,ENSMUSP00000016498,ENSMUSP00000016511,ENSMUSP00000018122,ENSMUSP00000019044,ENSMUSP00000020024,ENSMUSP00000021231,ENSMUSP00000021311,ENSMUSP00000021707,ENSMUSP00000022517,ENSMUSP00000022610,…	Abcb1a,Abcb4,Abcc3,Abcg1,Acly,Adcy6,Adcy7,Amn,Ank,Aplp1,Aqp4,Arhgap44,Arhgef39,Arrdc3,Cadps2,Casp3,Ccr3,Cd1d1,Cd300e,Cd36,Cd74,Cdh1,Ceacam2,Chic1,Chrna4,Cish,Clec2h,Cnp,Cpne2,Crip2,Cryl1,Csf1r,Cxcl9,Cyp4a10,Dcxr,Dlgap1,Dsg1c,Eda2r,Epha2,Epor,Errfi1,Fabp7,Fasn,Fcer1g,Fer,Fras1,Fzd7,G6pdx,Gabbr2,Gna14,Gnat2,Gpam,Gpr110,Gpr98,Grik3,H2-Ab1,H2-D1,H2-DMb1,H2-K1,H2-Q6,H2-T23,Hc,Hmcn2,Hmgcs1,Igfbp2,Il1r1…
GO.0005886	plasma membrane	144	0.00109	ENSMUSP00000000129,ENSMUSP00000000312,ENSMUSP00000003717,ENSMUSP00000004327,ENSMUSP00000006397,ENSMUSP00000006614,ENSMUSP00000006669,ENSMUSP00000006817,ENSMUSP00000006828,ENSMUSP00000007253,ENSMUSP00000015712,ENSMUSP00000016498,ENSMUSP00000016511,ENSMUSP00000018122,ENSMUSP00000019044,ENSMUSP00000021231,ENSMUSP00000021311,ENSMUSP00000021458,ENSMUSP00000021707,ENSMUSP00000022517,ENSMUSP00000022610,…	Abcb1a,Abcb4,Abcc3,Abcg1,Acly,Adcy6,Adcy7,Amn,Ank,Aplp1,Aqp4,Arhgap44,Arhgef39,Arrdc3,Cadps2,Casp3,Ccr3,Cd1d1,Cd300e,Cd36,Cd74,Cdh1,Ceacam2,Chic1,Chrna4,Cish,Clec2h,Cnp,Cpne2,Cryl1,Csf1r,Cxcl9,Cyp4a10,Dcxr,Dlgap1,Dsg1c,Eda2r,Epha2,Epor,Errfi1,Exoc4,Fasn,Fcer1g,Fer,Fras1,Fzd7,G6pdx,Gabbr2,Gna14,Gnat2,Gpam,Gpr110,Gpr98,Grik3,H2-Ab1,H2-D1,H2-DMb1,H2-K1,H2-Q6,H2-T23,Hc,Hmgcs1,Igfbp2,Il1r1,Itgal,Jak3,…
GO.0005777	peroxisome	14	0.00115	ENSMUSP00000003720,ENSMUSP00000021652,ENSMUSP00000021653,ENSMUSP00000022176,ENSMUSP00000026537,ENSMUSP00000029464,ENSMUSP00000029564,ENSMUSP00000033634,ENSMUSP00000045291,ENSMUSP00000045621,ENSMUSP00000047778,ENSMUSP00000073764,ENSMUSP00000131735,ENSMUSP00000132780	Acot3,Acot4,Acsl3,Acsl4,Aldh3a2,Crot,Decr2,Eci2,Hao2,Hmgcr,Idi1,Nudt19,Paox,Pmvk
GO.0072686	mitotic spindle	8	0.00115	ENSMUSP00000023756,ENSMUSP00000028997,ENSMUSP00000057938,ENSMUSP00000063389,ENSMUSP00000064465,ENSMUSP00000088535,ENSMUSP00000103935,ENSMUSP00000115860	Aurka,Capg,Cenpe,D2Ertd750e,Ect2,Espl1,Mtap9,Racgap1
GO.0051233	spindle midzone	6	0.00192	ENSMUSP00000023756,ENSMUSP00000028997,ENSMUSP00000033154,ENSMUSP00000057938,ENSMUSP00000087925,ENSMUSP00000088535	Aurka,Camk2b,Cenpe,Mtap9,Plk1,Racgap1
GO.0020003	symbiont-containing vacuole	3	0.00336	ENSMUSP00000029935,ENSMUSP00000029936,ENSMUSP00000132435	Gbp1,Gbp2,Gbp3
GO.0019898	extrinsic component of membrane	19	0.00391	ENSMUSP00000000129,ENSMUSP00000000312,ENSMUSP00000016498,ENSMUSP00000016511,ENSMUSP00000023756,ENSMUSP00000025602,ENSMUSP00000027291,ENSMUSP00000027467,ENSMUSP00000029155,ENSMUSP00000030811,ENSMUSP00000032825,ENSMUSP00000034478,ENSMUSP00000039360,ENSMUSP00000053818,ENSMUSP00000060073,ENSMUSP00000077040,ENSMUSP00000081556,ENSMUSP00000126092,ENSMUSP00000130131	Cdh1,Dmbt1,Epb4.1l1,Errfi1,Fer,Gna14,Gnat2,Jak3,Mfge8,Pik3c2a,Ppl,Ptk6,Racgap1,Scube1,Serpine2,Srms,St14,Vps13c,Zap70
GO.0005881	cytoplasmic microtubule	7	0.00403	ENSMUSP00000021311,ENSMUSP00000026144,ENSMUSP00000039518,ENSMUSP00000051033,ENSMUSP00000075365,ENSMUSP00000119150,ENSMUSP00000128759	Ckap2,Dcxr,Gtse1,Kif18b,Saa1,Saa2,Tuba1c
GO.0018995	host	4	0.00403	ENSMUSP00000029935,ENSMUSP00000029936,ENSMUSP00000128401,ENSMUSP00000132435	Gbp1,Gbp2,Gbp3,Tap1
GO.0043657	host cell	4	0.00403	ENSMUSP00000029935,ENSMUSP00000029936,ENSMUSP00000128401,ENSMUSP00000132435	Gbp1,Gbp2,Gbp3,Tap1
GO.0005829	cytosol	73	0.00561	ENSMUSP00000000450,ENSMUSP00000003947,ENSMUSP00000004327,ENSMUSP00000005651,ENSMUSP00000005820,ENSMUSP00000006397,ENSMUSP00000006692,ENSMUSP00000008179,ENSMUSP00000015481,ENSMUSP00000018710,ENSMUSP00000020024,ENSMUSP00000020034,ENSMUSP00000020843,ENSMUSP00000021653,ENSMUSP00000022517,ENSMUSP00000022915,ENSMUSP00000023829,ENSMUSP00000024270,ENSMUSP00000025236,ENSMUSP00000027178,ENSMUSP00000027291,…	Aacs,Acaca,Acot3,Afmid,Als2,Arfgap3,Arrb2,Bax,Camk2b,Casp3,Ccnd1,Cdca3,Cdkn1a,Cryl1,Dab1,Dpys,Echdc1,Endog,Epor,Errfi1,Fabp7,Fam213b,G6pdx,Gbp3,Gch1,Gck,Gnat2,Gpx4,Grb10,Gstt2,Hba-a1,Hmgcs1,Hps4,Jak3,Jun,Lcn2,Lhpp,Me1,Mid1ip1,Mt1,Mvd,Nnmt,Notch1,Nqo1,Nr1i3,Nt5dc3,Ntrk2,Pfkfb1,Pklr,Pmvk,Por,Pparg,Ppip5k2,Psrc1,Rpl26,S100a13,Saa1,Saa2,Selenbp2,Serpine2,Slc24a6,Slc2a4,Socs3,Stard4,Stat1,Tdrkh,Thrsp,…
GO.0020005	symbiont-containing vacuole membrane	3	0.00691	ENSMUSP00000029935,ENSMUSP00000029936,ENSMUSP00000132435	Gbp1,Gbp2,Gbp3
GO.0030430	host cell cytoplasm	3	0.0126	ENSMUSP00000029935,ENSMUSP00000029936,ENSMUSP00000132435	Gbp1,Gbp2,Gbp3
GO.0043656	intracellular region of host	3	0.0126	ENSMUSP00000029935,ENSMUSP00000029936,ENSMUSP00000132435	Gbp1,Gbp2,Gbp3
GO.0005615	extracellular space	52	0.0127	ENSMUSP00000003808,ENSMUSP00000006687,ENSMUSP00000015712,ENSMUSP00000015791,ENSMUSP00000020340,ENSMUSP00000020704,ENSMUSP00000021496,ENSMUSP00000021707,ENSMUSP00000023486,ENSMUSP00000025797,ENSMUSP00000027241,ENSMUSP00000027467,ENSMUSP00000027824,ENSMUSP00000028233,ENSMUSP00000028897,ENSMUSP00000031249,ENSMUSP00000032825,ENSMUSP00000034307,ENSMUSP00000034478,ENSMUSP00000035007,ENSMUSP00000035120,…	A1bg,Amn,Apcs,C1qb,C1qc,Cck,Ccl5,Cd36,Cmtm6,Cnp,Cpxm1,Ctss,Cxcl9,Dmbt1,Gdf15,Gpx3,Hc,Igf2,Igfbp1,Igfbp2,Il1r1,Il1rn,Inhbe,Lama5,Lcn2,Lgals3bp,Lpl,Mbl2,Mfge8,Mif,Orm2,Orm3,Pcsk4,Pcsk9,Pde4c,Prom1,Ramp1,S100a13,Saa1,Saa2,Scube1,Selenbp2,Serpina12,Serpina3a,Serpina3g,Serpina9,Serpinb1a,Serpine2,Sparcl1,St14,Sulf2,Tfrc
GO.0071556	integral component of lumenal side of endoplasmic reticulum membrane	4	0.015	ENSMUSP00000025181,ENSMUSP00000099739,ENSMUSP00000109511,ENSMUSP00000134570	H2-D1,H2-K1,H2-Q6,H2-T23
GO.0098553	lumenal side of endoplasmic reticulum membrane	4	0.015	ENSMUSP00000025181,ENSMUSP00000099739,ENSMUSP00000109511,ENSMUSP00000134570	H2-D1,H2-K1,H2-Q6,H2-T23
GO.0005874	microtubule	21	0.0216	ENSMUSP00000008179,ENSMUSP00000021311,ENSMUSP00000026144,ENSMUSP00000026902,ENSMUSP00000028997,ENSMUSP00000032233,ENSMUSP00000032915,ENSMUSP00000033154,ENSMUSP00000039518,ENSMUSP00000051033,ENSMUSP00000057938,ENSMUSP00000064261,ENSMUSP00000075365,ENSMUSP00000088049,ENSMUSP00000088535,ENSMUSP00000099409,ENSMUSP00000100028,ENSMUSP00000115860,ENSMUSP00000119150,ENSMUSP00000128759,ENSMUSP00000130045	Aurka,Cenpe,Ckap2,Cnp,D2Ertd750e,Dcxr,Dnaic1,Gtse1,Kif18b,Kif20a,Kif22,Kif2c,Mid1ip1,Mtap9,Plk1,Psrc1,Rassf3,Saa1,Saa2,Tuba1c,Tuba8
GO.0035371	microtubule plus-end	3	0.0303	ENSMUSP00000021311,ENSMUSP00000064261,ENSMUSP00000115860	D2Ertd750e,Kif18b,Kif2c
GO.0030666	endocytic vesicle membrane	7	0.0329	ENSMUSP00000022610,ENSMUSP00000025181,ENSMUSP00000081556,ENSMUSP00000099739,ENSMUSP00000109511,ENSMUSP00000128401,ENSMUSP00000134570	Dmbt1,H2-D1,H2-K1,H2-Q6,H2-T23,Scara5,Tap1
GO.0005819	spindle	17	0.0337	ENSMUSP00000006565,ENSMUSP00000021311,ENSMUSP00000022971,ENSMUSP00000023756,ENSMUSP00000028997,ENSMUSP00000032915,ENSMUSP00000039518,ENSMUSP00000056145,ENSMUSP00000057938,ENSMUSP00000063389,ENSMUSP00000064465,ENSMUSP00000087925,ENSMUSP00000088049,ENSMUSP00000088535,ENSMUSP00000103935,ENSMUSP00000115860,ENSMUSP00000130045	Aurka,Camk2b,Capg,Cdc20,Cenpe,Ckap2,Ckap2l,D2Ertd750e,Ect2,Espl1,Kif18b,Kif20a,Kif22,Mtap9,Myc,Psrc1,Racgap1
GO.0044422	organelle part	222	0.0363	ENSMUSP00000000129,ENSMUSP00000000312,ENSMUSP00000000450,ENSMUSP00000001507,ENSMUSP00000002914,ENSMUSP00000004327,ENSMUSP00000005651,ENSMUSP00000005685,ENSMUSP00000005820,ENSMUSP00000006136,ENSMUSP00000006587,ENSMUSP00000006669,ENSMUSP00000006764,ENSMUSP00000006817,ENSMUSP00000006969,ENSMUSP00000007253,ENSMUSP00000008179,ENSMUSP00000009236,ENSMUSP00000010807,ENSMUSP00000015049,ENSMUSP00000016511,…	Abcb10,Abcg1,Acaca,Acly,Acpl2,Acsl3,Acsl4,Acss2,Aen,Ak4,Alas2,Aldh3a2,Als2,Aprt,Arfgap3,Armcx3,Atg16l2,Atp8b1,Atxn1,Aurka,B3galt1,B4galt5,Bax,Bhlhe40,Bscl2,Cadps2,Camk2b,Capg,Ccnb2,Ccnd1,Cd1d1,Cdh1,Cdkn1a,Cenpe,Cenpm,Ces1e,Ces1g,Chaf1a,Cidea,Ckap2l,Creb3l2,Cryl1,Ctss,Cyp26a1,Cyp2a5,Cyp2b10,Cyp2b9,Cyp2c37,Cyp2c38,Cyp2c39,Cyp2c54,Cyp2c55,Cyp2c70,Cyp3a41a,Cyp4a10,Cyp4a14,Cyp51,D2Ertd750e,Dcxr,Dedd2,…
GO.0009898	cytoplasmic side of plasma membrane	12	0.0367	ENSMUSP00000000129,ENSMUSP00000000312,ENSMUSP00000004327,ENSMUSP00000016498,ENSMUSP00000016511,ENSMUSP00000023756,ENSMUSP00000025602,ENSMUSP00000027291,ENSMUSP00000030811,ENSMUSP00000053818,ENSMUSP00000060073,ENSMUSP00000064084	Cdh1,Errfi1,Fer,G6pdx,Gna14,Gnat2,Jak3,Ptk6,Racgap1,Rasal3,Srms,Zap70
GO.0044446	intracellular organelle part	216	0.0405	ENSMUSP00000000129,ENSMUSP00000000312,ENSMUSP00000000450,ENSMUSP00000001507,ENSMUSP00000002914,ENSMUSP00000004327,ENSMUSP00000005651,ENSMUSP00000005685,ENSMUSP00000005820,ENSMUSP00000006136,ENSMUSP00000006587,ENSMUSP00000006669,ENSMUSP00000006764,ENSMUSP00000006969,ENSMUSP00000007253,ENSMUSP00000008179,ENSMUSP00000009236,ENSMUSP00000010807,ENSMUSP00000015049,ENSMUSP00000016511,ENSMUSP00000018122,…	Abcb10,Abcg1,Acaca,Acly,Acpl2,Acsl3,Acsl4,Acss2,Aen,Ak4,Alas2,Aldh3a2,Als2,Aprt,Arfgap3,Armcx3,Atg16l2,Atxn1,Aurka,B3galt1,B4galt5,Bax,Bhlhe40,Bscl2,Cadps2,Camk2b,Capg,Ccnb2,Ccnd1,Cd1d1,Cdh1,Cdkn1a,Cenpe,Cenpm,Ces1e,Ces1g,Chaf1a,Cidea,Ckap2l,Creb3l2,Cryl1,Ctss,Cyp26a1,Cyp2a5,Cyp2b10,Cyp2b9,Cyp2c37,Cyp2c38,Cyp2c39,Cyp2c54,Cyp2c55,Cyp2c70,Cyp3a41a,Cyp4a10,Cyp4a14,Cyp51,D2Ertd750e,Dcxr,Dedd2,Derl3,D…
GO.0031234	extrinsic component of cytoplasmic side of plasma membrane	9	0.044	ENSMUSP00000000129,ENSMUSP00000016498,ENSMUSP00000016511,ENSMUSP00000023756,ENSMUSP00000025602,ENSMUSP00000027291,ENSMUSP00000030811,ENSMUSP00000053818,ENSMUSP00000060073	Errfi1,Fer,Gna14,Gnat2,Jak3,Ptk6,Racgap1,Srms,Zap70
GO.0005739	mitochondrion	65	0.0475	ENSMUSP00000003720,ENSMUSP00000005651,ENSMUSP00000006669,ENSMUSP00000010807,ENSMUSP00000015481,ENSMUSP00000020843,ENSMUSP00000022268,ENSMUSP00000022317,ENSMUSP00000023486,ENSMUSP00000024829,ENSMUSP00000025236,ENSMUSP00000025404,ENSMUSP00000026297,ENSMUSP00000028160,ENSMUSP00000028167,ENSMUSP00000029464,ENSMUSP00000029794,ENSMUSP00000030724,ENSMUSP00000031171,ENSMUSP00000031560,ENSMUSP00000031583,…	Abcb10,Abcg1,Acaca,Acacb,Acly,Acot1,Acsl3,Acsl4,Agxt2l1,Ak4,Alas2,Aldh3a2,Armcx3,Bax,Bco2,Cidea,Cnp,Crot,Crym,Depp,ENSMUSG00000021185,Eci2,Endog,Fads1,Fam213a,Fasn,Fdps,Gck,Gmppb,Gnl3l,Gpam,Gpd2,Gpx4,Grpel2,Hao2,Hdhd3,Hsd3b5,Ifit3,Lpin1,Me1,Mmab,Mrps10,Nt5dc3,Nudt19,Oas1a,Oat,Pdhb,Pdk1,Por,Ppl,Rnf144b,Sesn2,Slc24a6,Slc25a20,Slc25a25,Slc25a44,Slc44a1,Stap1,Stard4,Tap1,Tdrkh,Tfrc,Them5,Xaf1,mt-Co3
GO.0030670	phagocytic vesicle membrane	6	0.0475	ENSMUSP00000025181,ENSMUSP00000081556,ENSMUSP00000099739,ENSMUSP00000109511,ENSMUSP00000128401,ENSMUSP00000134570	Dmbt1,H2-D1,H2-K1,H2-Q6,H2-T23,Tap1
