# Supplementary material for: Mulberry Leaf Regulates Differentially Expressed Genes in Diabetic Mice Liver Based on RNA-Seq Analysis
Source: Front Physiol. 2018 Aug 7;9:1051. doi: 10.3389/fphys.2018.01051 (PMC6090096; doi:10.3389/fphys.2018.01051)
Supplement: Supplementary file 1 [file Presentation_1.zip › supplementary materials/C VS DC/C VS DC enrichment.InterPro.tsv]

#pathway ID	pathway description	observed gene count	false discovery rate	matching proteins in your network (IDs)	matching proteins in your network (labels)
IPR001128	Cytochrome P450	12	0.000114	ENSMUSP00000005669,ENSMUSP00000005685,ENSMUSP00000030486,ENSMUSP00000047150,ENSMUSP00000049494,ENSMUSP00000060524,ENSMUSP00000069932,ENSMUSP00000071064,ENSMUSP00000072264,ENSMUSP00000081369,ENSMUSP00000092487,ENSMUSP00000128030	Cyp2a22,Cyp2a5,Cyp2b10,Cyp2b13,Cyp2d12,Cyp2d40,Cyp2g1,Cyp3a44,Cyp3a59,Cyp4a12b,Cyp4a31,Cyp4a32
IPR017972	Cytochrome P450, conserved site	12	0.000114	ENSMUSP00000005669,ENSMUSP00000005685,ENSMUSP00000030486,ENSMUSP00000047150,ENSMUSP00000049494,ENSMUSP00000060524,ENSMUSP00000069932,ENSMUSP00000071064,ENSMUSP00000072264,ENSMUSP00000081369,ENSMUSP00000092487,ENSMUSP00000128030	Cyp2a22,Cyp2a5,Cyp2b10,Cyp2b13,Cyp2d12,Cyp2d40,Cyp2g1,Cyp3a44,Cyp3a59,Cyp4a12b,Cyp4a31,Cyp4a32
IPR002401	Cytochrome P450, E-class, group I	10	0.00101	ENSMUSP00000005669,ENSMUSP00000005685,ENSMUSP00000030486,ENSMUSP00000047150,ENSMUSP00000060524,ENSMUSP00000071064,ENSMUSP00000072264,ENSMUSP00000081369,ENSMUSP00000092487,ENSMUSP00000128030	Cyp2a22,Cyp2a5,Cyp2b10,Cyp2b13,Cyp2d12,Cyp2d40,Cyp2g1,Cyp4a12b,Cyp4a31,Cyp4a32
IPR003006	Immunoglobulin/major histocompatibility complex, conserved site	9	0.00153	ENSMUSP00000025181,ENSMUSP00000041008,ENSMUSP00000077111,ENSMUSP00000099739,ENSMUSP00000109371,ENSMUSP00000109389,ENSMUSP00000109511,ENSMUSP00000109870,ENSMUSP00000134570	Gm11127,H2-Ab1,H2-D1,H2-DMb1,H2-K1,H2-Q6,H2-T22,H2-T23,H2-T24
IPR011162	MHC classes I/II-like antigen recognition protein	9	0.0031	ENSMUSP00000025181,ENSMUSP00000041008,ENSMUSP00000077111,ENSMUSP00000099739,ENSMUSP00000109371,ENSMUSP00000109389,ENSMUSP00000109511,ENSMUSP00000109870,ENSMUSP00000134570	Gm11127,H2-Ab1,H2-D1,H2-DMb1,H2-K1,H2-Q6,H2-T22,H2-T23,H2-T24
IPR001039	MHC class I alpha chain, alpha1 alpha2 domains	7	0.00578	ENSMUSP00000025181,ENSMUSP00000077111,ENSMUSP00000099739,ENSMUSP00000109371,ENSMUSP00000109389,ENSMUSP00000109511,ENSMUSP00000134570	Gm11127,H2-D1,H2-K1,H2-Q6,H2-T22,H2-T23,H2-T24
IPR003597	Immunoglobulin C1-set	9	0.00578	ENSMUSP00000025181,ENSMUSP00000041008,ENSMUSP00000077111,ENSMUSP00000099739,ENSMUSP00000109371,ENSMUSP00000109389,ENSMUSP00000109511,ENSMUSP00000109870,ENSMUSP00000134570	Gm11127,H2-Ab1,H2-D1,H2-DMb1,H2-K1,H2-Q6,H2-T22,H2-T23,H2-T24
IPR016040	NAD(P)-binding domain	11	0.00578	ENSMUSP00000004327,ENSMUSP00000022517,ENSMUSP00000028010,ENSMUSP00000031103,ENSMUSP00000033198,ENSMUSP00000033715,ENSMUSP00000045621,ENSMUSP00000049394,ENSMUSP00000061851,ENSMUSP00000071573,ENSMUSP00000103012	Acly,Ahcy,Cbr1,Cryl1,Crym,Decr2,Fmo3,G6pdx,Nsdhl,Rdh16,Ugdh
IPR019819	Carboxylesterase type B, conserved site	5	0.00578	ENSMUSP00000034173,ENSMUSP00000034178,ENSMUSP00000037555,ENSMUSP00000063005,ENSMUSP00000126773	Ces1e,Ces1f,Ces1g,Ces2b,Ces2h
IPR019826	Carboxylesterase type B, active site	5	0.00578	ENSMUSP00000034173,ENSMUSP00000034178,ENSMUSP00000037555,ENSMUSP00000063005,ENSMUSP00000126773	Ces1e,Ces1f,Ces1g,Ces2b,Ces2h
IPR027648	MHC class I alpha chain	7	0.00578	ENSMUSP00000025181,ENSMUSP00000077111,ENSMUSP00000099739,ENSMUSP00000109371,ENSMUSP00000109389,ENSMUSP00000109511,ENSMUSP00000134570	Gm11127,H2-D1,H2-K1,H2-Q6,H2-T22,H2-T23,H2-T24
IPR002018	Carboxylesterase, type B	5	0.00769	ENSMUSP00000034173,ENSMUSP00000034178,ENSMUSP00000037555,ENSMUSP00000063005,ENSMUSP00000126773	Ces1e,Ces1f,Ces1g,Ces2b,Ces2h
IPR011161	MHC class I-like antigen recognition-like	7	0.0201	ENSMUSP00000025181,ENSMUSP00000077111,ENSMUSP00000099739,ENSMUSP00000109371,ENSMUSP00000109389,ENSMUSP00000109511,ENSMUSP00000134570	Gm11127,H2-D1,H2-K1,H2-Q6,H2-T22,H2-T23,H2-T24
IPR002418	Transcription regulator Myc	3	0.0366	ENSMUSP00000022971,ENSMUSP00000030407,ENSMUSP00000045993	Myc,Mycl1,Mycn
IPR005804	Fatty acid desaturase domain	3	0.0366	ENSMUSP00000010807,ENSMUSP00000036936,ENSMUSP00000042889	Fads1,Scd1,mCG_19844
IPR008067	Cytochrome P450, E-class, group I, CYP2A-like	3	0.0366	ENSMUSP00000005685,ENSMUSP00000047150,ENSMUSP00000128030	Cyp2a22,Cyp2a5,Cyp2g1
IPR012682	Transcription regulator Myc, N-terminal	3	0.0366	ENSMUSP00000022971,ENSMUSP00000030407,ENSMUSP00000045993	Myc,Mycl1,Mycn
