# Supplementary material for: Mulberry Leaf Regulates Differentially Expressed Genes in Diabetic Mice Liver Based on RNA-Seq Analysis
Source: Front Physiol. 2018 Aug 7;9:1051. doi: 10.3389/fphys.2018.01051 (PMC6090096; doi:10.3389/fphys.2018.01051)
Supplement: Supplementary file 1 [file Presentation_1.zip › supplementary materials/C VS DC/C VS DC KEGG .tsv]

term	count	pop hits	false discovery rate
Metabolic pathways	95	1100	1.03E-15
Retinol metabolism	24	830	1.35E-15
Chemical carcinogenesis	19	5204	1.14E-09
Steroid hormone biosynthesis	17	140	1.69E-08
Arachidonic acid metabolism	16	590	2.43E-07
Steroid biosynthesis	8	100	1.33E-06
HTLV-I infection	27	5166	1.33E-06
PPAR signaling pathway	13	3320	1.46E-05
Inflammatory mediator regulation of TRP channels	16	4750	1.46E-05
Viral myocarditis	12	5416	2.66E-05
Antigen processing and presentation	12	4612	3.31E-05
Phagosome	18	4145	3.55E-05
Staphylococcus aureus infection	10	5150	3.55E-05
Herpes simplex infection	20	5168	3.55E-05
p53 signaling pathway	11	4115	6.71E-05
AMPK signaling pathway	15	4152	9.11E-05
Fatty acid degradation	9	71	9.37E-05
Biosynthesis of unsaturated fatty acids	7	1040	9.37E-05
Prion diseases	8	5020	0.0001
Viral carcinogenesis	19	5203	0.0001
Bile secretion	11	4976	0.000115
Fatty acid metabolism	9	1212	0.000181
Cell cycle	14	4110	0.000181
Terpenoid backbone biosynthesis	6	900	0.000294
Fatty acid elongation	6	62	0.000623
Allograft rejection	8	5330	0.000623
Linoleic acid metabolism	8	591	0.000688
Graft-versus-host disease	8	5332	0.000776
Type I diabetes mellitus	8	4940	0.00154
Pyruvate metabolism	7	620	0.00204
Autoimmune thyroid disease	8	5320	0.00348
Fatty acid biosynthesis	3	61	0.00432
Amino sugar and nucleotide sugar metabolism	7	520	0.00433
Pentose and glucuronate interconversions	6	40	0.00435
Drug metabolism - other enzymes	7	983	0.0052
Peroxisome	9	4146	0.0052
Insulin signaling pathway	12	4910	0.0058
Maturity onset diabetes of the young	5	4950	0.00666
Oocyte meiosis	10	4114	0.00771
Microbial metabolism in diverse environments	13	1120	0.0117
Propanoate metabolism	5	640	0.0134
ABC transporters	6	2010	0.0134
Cell adhesion molecules (CAMs)	12	4514	0.0134
Glycolysis / Gluconeogenesis	7	10	0.0152
Metabolism of xenobiotics by cytochrome P450	7	980	0.0163
Starch and sucrose metabolism	6	500	0.0216
Bladder cancer	5	5219	0.0242
Glutathione metabolism	6	480	0.0299
Adipocytokine signaling pathway	7	4920	0.0299
Serotonergic synapse	10	4726	0.031
Glycerolipid metabolism	6	561	0.0315
Epstein-Barr virus infection	13	5169	0.035
Natural killer cell mediated cytotoxicity	9	4650	0.0352
Ascorbate and aldarate metabolism	4	53	0.036
Thyroid hormone signaling pathway	9	4919	0.043
Amoebiasis	9	5146	0.043
MicroRNAs in cancer	10	5206	0.043
Thyroid cancer	4	5216	0.0497
