# Supplementary material for: Mulberry Leaf Regulates Differentially Expressed Genes in Diabetic Mice Liver Based on RNA-Seq Analysis
Source: Front Physiol. 2018 Aug 7;9:1051. doi: 10.3389/fphys.2018.01051 (PMC6090096; doi:10.3389/fphys.2018.01051)
Supplement: Supplementary file 1 [file Presentation_1.zip › supplementary materials/C VS DC/C VS DC Molecular Function .tsv]

#pathway ID	pathway description	observed gene count	false discovery rate	matching proteins in your network (IDs)	matching proteins in your network (labels)
GO.0003674	molecular_function	409	2.09e-13	ENSMUSP00000000129,ENSMUSP00000000312,ENSMUSP00000000450,ENSMUSP00000001716,ENSMUSP00000002914,ENSMUSP00000003717,ENSMUSP00000003720,ENSMUSP00000003808,ENSMUSP00000004327,ENSMUSP00000005103,ENSMUSP00000005685,ENSMUSP00000006136,ENSMUSP00000006397,ENSMUSP00000006565,ENSMUSP00000006587,ENSMUSP00000006669,ENSMUSP00000006692,ENSMUSP00000006764,ENSMUSP00000006817,ENSMUSP00000006969,ENSMUSP00000007253,…	AW411904,Aacs,Abcb10,Abcb1a,Abcb4,Abcc3,Abcg1,Acaca,Acacb,Acot1,Acot3,Acot4,Acsl3,Acsl4,Acss2,Adam11,Adcy6,Adcy7,Adora1,Afmid,Agxt2l1,Aldh1a1,Aldh3a2,Als2,Amn,Apcs,Aprt,Aqp4,Arfgap3,Arhgap11a,Arhgap26,Arhgap44,Arhgef39,Arrb2,Arrdc3,Asap3,Atoh8,Atp8b1,Atxn1,Aurka,B3galt1,B4galt5,Bax,Bco2,Bhlha15,Bhlhe40,Btg2,C1qb,Cadps2,Camk1d,Camk2b,Capg,Capn8,Cbr1,Cck,Ccl5,Ccna2,Ccnd1,Ccr3,Ccrn4l,Cd1d1,Cd36,Cd74…
GO.0003824	catalytic activity	228	6.48e-13	ENSMUSP00000000129,ENSMUSP00000001507,ENSMUSP00000001716,ENSMUSP00000003717,ENSMUSP00000003720,ENSMUSP00000004327,ENSMUSP00000005685,ENSMUSP00000006136,ENSMUSP00000006587,ENSMUSP00000006669,ENSMUSP00000006692,ENSMUSP00000006764,ENSMUSP00000007253,ENSMUSP00000010807,ENSMUSP00000013458,ENSMUSP00000015712,ENSMUSP00000016498,ENSMUSP00000016511,ENSMUSP00000019012,ENSMUSP00000019283,ENSMUSP00000019469,…	Aacs,Abcb10,Abcb1a,Abcb4,Abcc3,Abcg1,Acaca,Acacb,Acot1,Acot11,Acot3,Acot4,Acsl3,Acsl4,Acss2,Adam11,Adcy6,Adcy7,Adh4,Adora1,Aen,Afmid,Agxt2l1,Alas2,Aldh1a1,Aldh3a2,Aprt,Atp8b1,Aurka,B3galt1,B4galt5,Bco2,Camk1d,Camk2b,Capn8,Casp3,Cbr1,Ccl5,Ccnd1,Ccrn4l,Cdkn1a,Cela1,Cenpe,Ces1e,Ces1g,Ces2a,Ces4a,Cml5,Cnp,Cpxm1,Crot,Crym,Csad,Csf1r,Ctss,Cyp26a1,Cyp2a5,Cyp2b10,Cyp2b9,Cyp2c37,Cyp2c38,Cyp2c39,Cyp2c54,Cy…
GO.0016491	oxidoreductase activity	51	2.09e-07	ENSMUSP00000001507,ENSMUSP00000004327,ENSMUSP00000005685,ENSMUSP00000010807,ENSMUSP00000013458,ENSMUSP00000022176,ENSMUSP00000022268,ENSMUSP00000022977,ENSMUSP00000025713,ENSMUSP00000025946,ENSMUSP00000025966,ENSMUSP00000025968,ENSMUSP00000026144,ENSMUSP00000026462,ENSMUSP00000026537,ENSMUSP00000028010,ENSMUSP00000028167,ENSMUSP00000029464,ENSMUSP00000030487,ENSMUSP00000030935,ENSMUSP00000031103,…	Adh4,Aldh1a1,Aldh3a2,Bco2,Cbr1,Crym,Cyp26a1,Cyp2a5,Cyp2b10,Cyp2b9,Cyp2c37,Cyp2c38,Cyp2c39,Cyp2c54,Cyp2c55,Cyp2c70,Cyp3a41a,Cyp4a10,Cyp4a14,Cyp51,Dcxr,Decr2,Dhcr7,Dio1,Fads1,Fam213b,Fasn,Fmo3,G6pdx,Gpd2,Gpx3,Gpx4,Hao2,Hhipl2,Hmgcr,Hsd17b6,Hsd3b5,Htatip2,Nsdhl,Paox,Pdhb,Pgd,Rdh11,Sc4mol,Sc5d,Scd1,Sdr9c7,Sqle,Tm7sf2,Ugdh,mt-Co3
GO.0004497	monooxygenase activity	18	8.22e-07	ENSMUSP00000001507,ENSMUSP00000005651,ENSMUSP00000005685,ENSMUSP00000022977,ENSMUSP00000025946,ENSMUSP00000025966,ENSMUSP00000025968,ENSMUSP00000028010,ENSMUSP00000030487,ENSMUSP00000034015,ENSMUSP00000044722,ENSMUSP00000045362,ENSMUSP00000048284,ENSMUSP00000060584,ENSMUSP00000061126,ENSMUSP00000072264,ENSMUSP00000080846,ENSMUSP00000091659	Cyp26a1,Cyp2a5,Cyp2b10,Cyp2b9,Cyp2c37,Cyp2c38,Cyp2c39,Cyp2c54,Cyp2c55,Cyp2c70,Cyp3a41a,Cyp4a10,Cyp4a14,Cyp51,Fmo3,Por,Sc4mol,Sqle
GO.0005506	iron ion binding	21	9e-06	ENSMUSP00000001507,ENSMUSP00000005651,ENSMUSP00000005685,ENSMUSP00000025946,ENSMUSP00000025966,ENSMUSP00000025968,ENSMUSP00000030487,ENSMUSP00000034015,ENSMUSP00000034992,ENSMUSP00000044722,ENSMUSP00000045362,ENSMUSP00000048284,ENSMUSP00000053962,ENSMUSP00000057354,ENSMUSP00000060584,ENSMUSP00000061126,ENSMUSP00000072264,ENSMUSP00000080846,ENSMUSP00000090897,ENSMUSP00000091659,ENSMUSP00000095794	Cyp26a1,Cyp2a5,Cyp2b10,Cyp2b9,Cyp2c37,Cyp2c38,Cyp2c39,Cyp2c54,Cyp2c55,Cyp2c70,Cyp3a41a,Cyp4a10,Cyp4a14,Cyp51,Hba-a1,Hbb-b2,Lcn2,Nt5e,Por,Sc4mol,Sc5d
GO.0008392	arachidonic acid epoxygenase activity	9	9e-06	ENSMUSP00000025966,ENSMUSP00000025968,ENSMUSP00000044722,ENSMUSP00000045362,ENSMUSP00000048284,ENSMUSP00000060584,ENSMUSP00000061126,ENSMUSP00000072264,ENSMUSP00000080846	Cyp2b10,Cyp2b9,Cyp2c37,Cyp2c38,Cyp2c39,Cyp2c54,Cyp2c55,Cyp2c70,Cyp4a10
GO.0016614	oxidoreductase activity, acting on CH-OH group of donors	18	9e-06	ENSMUSP00000004327,ENSMUSP00000013458,ENSMUSP00000022176,ENSMUSP00000026144,ENSMUSP00000026462,ENSMUSP00000028167,ENSMUSP00000029464,ENSMUSP00000030935,ENSMUSP00000031103,ENSMUSP00000033715,ENSMUSP00000036628,ENSMUSP00000041442,ENSMUSP00000049394,ENSMUSP00000052872,ENSMUSP00000070719,ENSMUSP00000073764,ENSMUSP00000081141,ENSMUSP00000124066	Adh4,Aldh3a2,Cbr1,Dcxr,Fam213b,Fasn,G6pdx,Gpd2,Hao2,Hhipl2,Hmgcr,Hsd17b6,Hsd3b5,Nsdhl,Pgd,Rdh11,Sdr9c7,Ugdh
GO.0005488	binding	322	1.69e-05	ENSMUSP00000000129,ENSMUSP00000000312,ENSMUSP00000000450,ENSMUSP00000002914,ENSMUSP00000003717,ENSMUSP00000003720,ENSMUSP00000003808,ENSMUSP00000003947,ENSMUSP00000004327,ENSMUSP00000005103,ENSMUSP00000005651,ENSMUSP00000005685,ENSMUSP00000006397,ENSMUSP00000006565,ENSMUSP00000006587,ENSMUSP00000006614,ENSMUSP00000006669,ENSMUSP00000006692,ENSMUSP00000006764,ENSMUSP00000007738,ENSMUSP00000008179,…	AW411904,Aacs,Abcb10,Abcb1a,Abcb4,Abcc3,Abcg1,Acaca,Acacb,Acly,Acot11,Acot4,Acsl3,Acsl4,Acss2,Adam11,Adcy6,Adcy7,Adora1,Adssl1,Aen,Agxt2l1,Ak4,Alas2,Als2,Amn,Apcs,Aprt,Arfgap3,Arhgap26,Arhgap44,Arrb2,Arrdc3,Asap3,Atoh8,Atxn1,Aurka,B4galt5,Bax,Bco2,Bhlha15,Bhlhe40,C1qb,Cadps2,Camk1d,Camk2b,Capg,Capn8,Cck,Ccl5,Ccna2,Ccnd1,Ccrn4l,Cd1d1,Cd36,Cd74,Cdc20,Cdh1,Cdkn1a,Ceacam2,Cela1,Cenpe,Chaf1a,Cidea,Cle…
GO.0016705	oxidoreductase activity, acting on paired donors, with incorporation or reduction of molecular oxygen	20	1.69e-05	ENSMUSP00000001507,ENSMUSP00000005685,ENSMUSP00000010807,ENSMUSP00000022977,ENSMUSP00000025946,ENSMUSP00000025966,ENSMUSP00000025968,ENSMUSP00000028010,ENSMUSP00000030487,ENSMUSP00000034015,ENSMUSP00000036936,ENSMUSP00000044722,ENSMUSP00000045362,ENSMUSP00000048284,ENSMUSP00000057354,ENSMUSP00000060584,ENSMUSP00000061126,ENSMUSP00000072264,ENSMUSP00000080846,ENSMUSP00000091659	Cyp26a1,Cyp2a5,Cyp2b10,Cyp2b9,Cyp2c37,Cyp2c38,Cyp2c39,Cyp2c54,Cyp2c55,Cyp2c70,Cyp3a41a,Cyp4a10,Cyp4a14,Cyp51,Fads1,Fmo3,Sc4mol,Sc5d,Scd1,Sqle
GO.0070330	aromatase activity	10	1.72e-05	ENSMUSP00000005685,ENSMUSP00000025966,ENSMUSP00000025968,ENSMUSP00000044722,ENSMUSP00000045362,ENSMUSP00000048284,ENSMUSP00000060584,ENSMUSP00000072264,ENSMUSP00000080846,ENSMUSP00000091659	Cyp2a5,Cyp2b10,Cyp2b9,Cyp2c37,Cyp2c38,Cyp2c39,Cyp2c54,Cyp2c55,Cyp2c70,Cyp3a41a
GO.0020037	heme binding	17	3.2e-05	ENSMUSP00000001507,ENSMUSP00000005685,ENSMUSP00000025946,ENSMUSP00000025966,ENSMUSP00000025968,ENSMUSP00000030487,ENSMUSP00000035569,ENSMUSP00000044722,ENSMUSP00000045362,ENSMUSP00000048284,ENSMUSP00000060584,ENSMUSP00000061126,ENSMUSP00000072264,ENSMUSP00000080846,ENSMUSP00000090897,ENSMUSP00000091659,ENSMUSP00000095794	Cyp26a1,Cyp2a5,Cyp2b10,Cyp2b9,Cyp2c37,Cyp2c38,Cyp2c39,Cyp2c54,Cyp2c55,Cyp2c70,Cyp3a41a,Cyp4a10,Cyp4a14,Cyp51,Hba-a1,Hbb-b2,Mfsd7c
GO.0036094	small molecule binding	112	3.2e-05	ENSMUSP00000000129,ENSMUSP00000000450,ENSMUSP00000003717,ENSMUSP00000004327,ENSMUSP00000005651,ENSMUSP00000006614,ENSMUSP00000006669,ENSMUSP00000006692,ENSMUSP00000006764,ENSMUSP00000016498,ENSMUSP00000016511,ENSMUSP00000019044,ENSMUSP00000020024,ENSMUSP00000020101,ENSMUSP00000020543,ENSMUSP00000020843,ENSMUSP00000020864,ENSMUSP00000021141,ENSMUSP00000021231,ENSMUSP00000021311,ENSMUSP00000021726,…	Aacs,Abcb10,Abcb1a,Abcb4,Abcc3,Abcg1,Acaca,Acacb,Acly,Acsl3,Acsl4,Acss2,Adcy6,Adcy7,Adora1,Adssl1,Ak4,Aprt,Atp8b1,Aurka,Camk1d,Camk2b,Celf2,Cenpe,Cnp,Cpeb4,Cryl1,Crym,Csf1r,Cyp26a1,Dpys,Epha2,Fabp5,Fabp7,Fasn,Fbxo18,Fer,Fmo3,G6pdx,Gbp1,Gbp2,Gbp3,Gch1,Gck,Gmppb,Gna14,Gnat2,Gnl3l,Grpel2,Hao2,Hmgcr,Hmgcs1,Hspa13,Ip6k2,Jak3,Kif18b,Kif20a,Kif22,Kif2c,Lcn2,Me1,Mfge8,Mmab,Mvd,Nt5e,Ntrk2,Oas1a,P2rx1,Pctp…
GO.0042605	peptide antigen binding	7	3.2e-05	ENSMUSP00000025181,ENSMUSP00000027744,ENSMUSP00000041008,ENSMUSP00000093471,ENSMUSP00000099739,ENSMUSP00000109511,ENSMUSP00000128401	H2-Ab1,H2-K1,H2-Q6,H2-T23,Mr1,Raet1d,Tap1
GO.0043168	anion binding	113	3.68e-05	ENSMUSP00000000129,ENSMUSP00000000450,ENSMUSP00000003717,ENSMUSP00000005651,ENSMUSP00000006614,ENSMUSP00000006669,ENSMUSP00000006692,ENSMUSP00000006764,ENSMUSP00000006828,ENSMUSP00000013458,ENSMUSP00000015712,ENSMUSP00000016498,ENSMUSP00000016511,ENSMUSP00000019044,ENSMUSP00000019469,ENSMUSP00000020024,ENSMUSP00000020101,ENSMUSP00000020843,ENSMUSP00000020864,ENSMUSP00000021141,ENSMUSP00000021231,…	Aacs,Abcb10,Abcb1a,Abcb4,Abcc3,Abcg1,Acaca,Acacb,Acly,Acsl3,Acsl4,Acss2,Adcy6,Adcy7,Adh4,Adssl1,Agxt2l1,Ak4,Alas2,Aplp1,Aprt,Arhgap26,Arhgap44,Atp8b1,Aurka,Camk1d,Camk2b,Ccl5,Cenpe,Cryl1,Csad,Csf1r,Cyp26a1,Dab1,Dpys,Eci2,Epha2,Fabp5,Fabp7,Fasn,Fbxo18,Fer,Fmo3,G6pc,Gbp1,Gbp2,Gbp3,Gch1,Gck,Gmppb,Gna14,Gnat2,Gnl3l,Hao2,Hmgcr,Hspa13,Ip6k2,Jak3,Kif18b,Kif20a,Kif22,Kif2c,Lpl,Mfge8,Mmab,Mvd,Ntrk2,Oas1a,…
GO.0005102	receptor binding	58	0.00019	ENSMUSP00000000129,ENSMUSP00000000450,ENSMUSP00000003720,ENSMUSP00000003808,ENSMUSP00000006828,ENSMUSP00000015712,ENSMUSP00000015791,ENSMUSP00000016498,ENSMUSP00000016511,ENSMUSP00000021652,ENSMUSP00000021707,ENSMUSP00000025181,ENSMUSP00000025602,ENSMUSP00000025797,ENSMUSP00000026537,ENSMUSP00000027241,ENSMUSP00000027291,ENSMUSP00000027467,ENSMUSP00000028288,ENSMUSP00000029464,ENSMUSP00000029717,…	Acot4,Amn,Aplp1,Arrb2,Arrdc3,Cck,Ccl5,Cd1d1,Cd74,Clec2h,Crot,Cxcl9,Decr2,Eci2,Fer,Fzd7,Gdf15,Gm6484,Gna14,Gnat2,Grb10,H2-D1,H2-K1,H2-T23,Hao2,Hmga1,Igf2,Il1r1,Il1rn,Inhbe,Jak3,Lama5,Lpin1,Lpl,Mbl2,Mfge8,Mif,Notch1,Nudt19,Paox,Pcsk9,Pkn1,Plcl2,Pparg,Prok1,Ptk6,Raet1d,Ramp1,S100a13,Saa1,Saa2,Serpine2,Srms,Stap1,Stat1,Tap1,Vtcn1,Zap70
GO.0000166	nucleotide binding	100	0.000192	ENSMUSP00000000129,ENSMUSP00000003717,ENSMUSP00000004327,ENSMUSP00000005651,ENSMUSP00000006614,ENSMUSP00000006669,ENSMUSP00000006692,ENSMUSP00000006764,ENSMUSP00000013458,ENSMUSP00000016498,ENSMUSP00000016511,ENSMUSP00000019044,ENSMUSP00000020101,ENSMUSP00000020543,ENSMUSP00000020843,ENSMUSP00000021141,ENSMUSP00000021231,ENSMUSP00000021311,ENSMUSP00000021726,ENSMUSP00000022176,ENSMUSP00000022212,…	Aacs,Abcb10,Abcb1a,Abcb4,Abcc3,Abcg1,Acaca,Acacb,Acly,Acsl3,Acsl4,Acss2,Adcy6,Adcy7,Adh4,Adssl1,Ak4,Aprt,Atp8b1,Aurka,Camk1d,Camk2b,Celf2,Cenpe,Cnp,Cpeb4,Cryl1,Crym,Csf1r,Epha2,Fasn,Fbxo18,Fer,Fmo3,G6pdx,Gbp1,Gbp2,Gbp3,Gch1,Gck,Gmppb,Gna14,Gnat2,Gnl3l,Grpel2,Hao2,Hmgcr,Hspa13,Ip6k2,Jak3,Kif18b,Kif20a,Kif22,Kif2c,Me1,Mmab,Mvd,Nt5e,Ntrk2,Oas1a,P2rx1,Pde6c,Pdk1,Pfkfb1,Pgd,Pik3c2a,Pim3,Pklr,Pkn1,Plk1…
GO.0019825	oxygen binding	9	0.000194	ENSMUSP00000025966,ENSMUSP00000025968,ENSMUSP00000044722,ENSMUSP00000045362,ENSMUSP00000048284,ENSMUSP00000060584,ENSMUSP00000072264,ENSMUSP00000080846,ENSMUSP00000090897	Cyp2b10,Cyp2b9,Cyp2c37,Cyp2c38,Cyp2c39,Cyp2c54,Cyp2c55,Cyp2c70,Hba-a1
GO.0003823	antigen binding	10	0.000216	ENSMUSP00000025181,ENSMUSP00000027744,ENSMUSP00000029717,ENSMUSP00000041008,ENSMUSP00000093471,ENSMUSP00000095171,ENSMUSP00000099739,ENSMUSP00000109511,ENSMUSP00000109870,ENSMUSP00000128401	Cd1d1,Cd74,H2-Ab1,H2-DMb1,H2-K1,H2-Q6,H2-T23,Mr1,Raet1d,Tap1
GO.0048037	cofactor binding	23	0.000256	ENSMUSP00000004327,ENSMUSP00000005651,ENSMUSP00000013458,ENSMUSP00000022176,ENSMUSP00000022517,ENSMUSP00000022977,ENSMUSP00000023805,ENSMUSP00000028010,ENSMUSP00000029464,ENSMUSP00000031103,ENSMUSP00000033198,ENSMUSP00000034989,ENSMUSP00000052872,ENSMUSP00000066040,ENSMUSP00000070719,ENSMUSP00000072121,ENSMUSP00000073861,ENSMUSP00000081141,ENSMUSP00000081544,ENSMUSP00000087405,ENSMUSP00000099599,…	Acly,Adh4,Agxt2l1,Alas2,Cryl1,Crym,Csad,Eci2,Fasn,Fmo3,G6pdx,Gale,Gch1,Hao2,Hhipl2,Hmgcr,Me1,Oat,Pgd,Por,Sqle,Thnsl2,Ugdh
GO.1901618	organic hydroxy compound transmembrane transporter activity	9	0.000429	ENSMUSP00000019044,ENSMUSP00000023835,ENSMUSP00000024829,ENSMUSP00000032362,ENSMUSP00000032364,ENSMUSP00000065433,ENSMUSP00000078088,ENSMUSP00000090102,ENSMUSP00000099975	Abcg1,Aqp4,Slc10a2,Slc16a5,Slc16a7,Slc22a5,Slc44a1,Slco1a4,Slco1c1
GO.0022804	active transmembrane transporter activity	24	0.000499	ENSMUSP00000003717,ENSMUSP00000006817,ENSMUSP00000018710,ENSMUSP00000019044,ENSMUSP00000020102,ENSMUSP00000021161,ENSMUSP00000021231,ENSMUSP00000022875,ENSMUSP00000023486,ENSMUSP00000023835,ENSMUSP00000024829,ENSMUSP00000025646,ENSMUSP00000028815,ENSMUSP00000028880,ENSMUSP00000029208,ENSMUSP00000030408,ENSMUSP00000032362,ENSMUSP00000041204,ENSMUSP00000064714,ENSMUSP00000065433,ENSMUSP00000075011,…	Abcb10,Abcb1a,Abcb4,Abcc3,Abcg1,Ank,Mfsd2a,Slc10a2,Slc13a3,Slc13a5,Slc15a3,Slc15a5,Slc16a5,Slc16a7,Slc17a8,Slc20a1,Slc22a5,Slc23a2,Slc24a6,Slc2a4,Slc5a6,Slco1c1,Tap1,Tfrc
GO.0016616	oxidoreductase activity, acting on the CH-OH group of donors, NAD or NADP as acceptor	14	0.000517	ENSMUSP00000004327,ENSMUSP00000013458,ENSMUSP00000022176,ENSMUSP00000026144,ENSMUSP00000026462,ENSMUSP00000030935,ENSMUSP00000031103,ENSMUSP00000033715,ENSMUSP00000036628,ENSMUSP00000041442,ENSMUSP00000049394,ENSMUSP00000052872,ENSMUSP00000081141,ENSMUSP00000124066	Adh4,Cbr1,Dcxr,Fam213b,Fasn,G6pdx,Hmgcr,Hsd17b6,Hsd3b5,Nsdhl,Pgd,Rdh11,Sdr9c7,Ugdh
GO.0097367	carbohydrate derivative binding	94	0.000517	ENSMUSP00000000129,ENSMUSP00000000312,ENSMUSP00000003717,ENSMUSP00000005651,ENSMUSP00000006614,ENSMUSP00000006669,ENSMUSP00000006692,ENSMUSP00000006764,ENSMUSP00000006828,ENSMUSP00000007738,ENSMUSP00000015712,ENSMUSP00000016498,ENSMUSP00000016511,ENSMUSP00000019044,ENSMUSP00000020101,ENSMUSP00000020579,ENSMUSP00000020843,ENSMUSP00000021141,ENSMUSP00000021231,ENSMUSP00000021311,ENSMUSP00000021726,…	Aacs,Abcb10,Abcb1a,Abcb4,Abcc3,Abcg1,Acaca,Acacb,Acly,Acsl3,Acsl4,Acss2,Adcy6,Adcy7,Adora1,Adssl1,Ak4,Aplp1,Aprt,Atp8b1,Aurka,Camk1d,Camk2b,Ccl5,Cdh1,Cenpe,Csf1r,Ctss,Epha2,Fbxo18,Fer,Gbp1,Gbp2,Gbp3,Gch1,Gck,Gmppb,Gna14,Gnat2,Gnl3l,Hao2,Hapln4,Hmmr,Hspa13,Ip6k2,Jak3,Kif18b,Kif20a,Kif22,Kif2c,Lpl,Mfge8,Mmab,Mvd,Ntrk2,Oas1a,P2rx1,Pde6c,Pdk1,Pfkfb1,Pik3c2a,Pim3,Pklr,Pkn1,Plk1,Plk2,Pmvk,Por,Ppip5k2,P…
GO.0043167	ion binding	196	0.00052	ENSMUSP00000000129,ENSMUSP00000000312,ENSMUSP00000000450,ENSMUSP00000001507,ENSMUSP00000003717,ENSMUSP00000005651,ENSMUSP00000005685,ENSMUSP00000005820,ENSMUSP00000006614,ENSMUSP00000006669,ENSMUSP00000006692,ENSMUSP00000006764,ENSMUSP00000006828,ENSMUSP00000015481,ENSMUSP00000015712,ENSMUSP00000016498,ENSMUSP00000016511,ENSMUSP00000018122,ENSMUSP00000019044,ENSMUSP00000019469,ENSMUSP00000020024,…	Aacs,Abcb10,Abcb1a,Abcb4,Abcc3,Abcg1,Acaca,Acacb,Acly,Acsl3,Acsl4,Acss2,Adam11,Adcy6,Adcy7,Adssl1,Agxt2l1,Ak4,Alas2,Apcs,Aplp1,Aprt,Arfgap3,Arhgap26,Arhgap44,Asap3,Aurka,B4galt5,Bco2,Cadps2,Camk1d,Camk2b,Capn8,Ccl5,Ccrn4l,Cdh1,Cdkn1a,Cela1,Cenpe,Col27a1,Cpxm1,Crip2,Cryl1,Csad,Csf1r,Cyp2a5,Cyp2b10,Cyp2b9,Cyp2c37,Cyp2c38,Cyp2c39,Cyp2c54,Cyp2c55,Cyp2c70,Cyp3a41a,Cyp4a10,Cyp4a14,Cyp51,Dab1,Dbf4,Dpys,…
GO.0015293	symporter activity	15	0.000791	ENSMUSP00000006817,ENSMUSP00000018710,ENSMUSP00000019044,ENSMUSP00000020102,ENSMUSP00000021161,ENSMUSP00000023835,ENSMUSP00000025646,ENSMUSP00000028815,ENSMUSP00000028880,ENSMUSP00000029208,ENSMUSP00000030408,ENSMUSP00000065433,ENSMUSP00000090102,ENSMUSP00000121744,ENSMUSP00000129239	Mfsd2a,Slc10a2,Slc13a3,Slc13a5,Slc15a3,Slc15a5,Slc16a5,Slc16a7,Slc17a8,Slc20a1,Slc22a5,Slc23a2,Slc2a4,Slc4a4,Slc5a6
GO.0032553	ribonucleotide binding	82	0.000989	ENSMUSP00000000129,ENSMUSP00000003717,ENSMUSP00000005651,ENSMUSP00000006614,ENSMUSP00000006669,ENSMUSP00000006692,ENSMUSP00000006764,ENSMUSP00000016498,ENSMUSP00000016511,ENSMUSP00000019044,ENSMUSP00000020101,ENSMUSP00000020843,ENSMUSP00000021141,ENSMUSP00000021231,ENSMUSP00000021311,ENSMUSP00000021726,ENSMUSP00000022212,ENSMUSP00000023352,ENSMUSP00000024829,ENSMUSP00000025482,ENSMUSP00000025523,…	Aacs,Abcb10,Abcb1a,Abcb4,Abcc3,Abcg1,Acaca,Acacb,Acly,Acsl3,Acsl4,Acss2,Adcy6,Adcy7,Adssl1,Ak4,Aprt,Atp8b1,Aurka,Camk1d,Camk2b,Cenpe,Csf1r,Epha2,Fbxo18,Fer,Gbp1,Gbp2,Gbp3,Gch1,Gck,Gmppb,Gna14,Gnat2,Gnl3l,Hao2,Hspa13,Ip6k2,Jak3,Kif18b,Kif20a,Kif22,Kif2c,Mmab,Mvd,Ntrk2,Oas1a,P2rx1,Pde6c,Pdk1,Pfkfb1,Pik3c2a,Pim3,Pklr,Pkn1,Plk1,Plk2,Pmvk,Por,Ppip5k2,Prkdc,Ptk6,Rab30,Rhobtb1,Rhod,Rp2h,Scn8a,Slc22a5,Sr…
GO.0008395	steroid hydroxylase activity	8	0.0011	ENSMUSP00000025966,ENSMUSP00000025968,ENSMUSP00000044722,ENSMUSP00000045362,ENSMUSP00000048284,ENSMUSP00000060584,ENSMUSP00000072264,ENSMUSP00000080846	Cyp2b10,Cyp2b9,Cyp2c37,Cyp2c38,Cyp2c39,Cyp2c54,Cyp2c55,Cyp2c70
GO.0001883	purine nucleoside binding	80	0.00122	ENSMUSP00000000129,ENSMUSP00000003717,ENSMUSP00000006614,ENSMUSP00000006669,ENSMUSP00000006692,ENSMUSP00000006764,ENSMUSP00000016498,ENSMUSP00000016511,ENSMUSP00000019044,ENSMUSP00000020101,ENSMUSP00000020843,ENSMUSP00000021141,ENSMUSP00000021231,ENSMUSP00000021311,ENSMUSP00000021726,ENSMUSP00000022212,ENSMUSP00000023352,ENSMUSP00000024829,ENSMUSP00000025482,ENSMUSP00000025523,ENSMUSP00000025602,…	Aacs,Abcb10,Abcb1a,Abcb4,Abcc3,Abcg1,Acaca,Acacb,Acly,Acsl3,Acsl4,Acss2,Adcy6,Adcy7,Adora1,Adssl1,Ak4,Aprt,Atp8b1,Aurka,Camk1d,Camk2b,Cenpe,Csf1r,Epha2,Fbxo18,Fer,Gbp1,Gbp2,Gbp3,Gch1,Gck,Gmppb,Gna14,Gnat2,Gnl3l,Hspa13,Ip6k2,Jak3,Kif18b,Kif20a,Kif22,Kif2c,Mmab,Mvd,Ntrk2,Oas1a,P2rx1,Pdk1,Pfkfb1,Pik3c2a,Pim3,Pklr,Pkn1,Plk1,Plk2,Pmvk,Ppip5k2,Prkdc,Ptk6,Rab30,Rhobtb1,Rhod,Rp2h,Scn8a,Slc22a5,Srms,Stk10…
GO.0017076	purine nucleotide binding	81	0.00135	ENSMUSP00000000129,ENSMUSP00000003717,ENSMUSP00000006614,ENSMUSP00000006669,ENSMUSP00000006692,ENSMUSP00000006764,ENSMUSP00000016498,ENSMUSP00000016511,ENSMUSP00000019044,ENSMUSP00000020101,ENSMUSP00000020843,ENSMUSP00000021141,ENSMUSP00000021231,ENSMUSP00000021311,ENSMUSP00000021726,ENSMUSP00000022212,ENSMUSP00000023352,ENSMUSP00000024829,ENSMUSP00000025482,ENSMUSP00000025523,ENSMUSP00000025602,…	Aacs,Abcb10,Abcb1a,Abcb4,Abcc3,Abcg1,Acaca,Acacb,Acly,Acsl3,Acsl4,Acss2,Adcy6,Adcy7,Adssl1,Ak4,Aprt,Atp8b1,Aurka,Camk1d,Camk2b,Cenpe,Csf1r,Epha2,Fbxo18,Fer,Gbp1,Gbp2,Gbp3,Gch1,Gck,Gmppb,Gna14,Gnat2,Gnl3l,Grpel2,Hspa13,Ip6k2,Jak3,Kif18b,Kif20a,Kif22,Kif2c,Mmab,Mvd,Ntrk2,Oas1a,P2rx1,Pde6c,Pdk1,Pfkfb1,Pik3c2a,Pim3,Pklr,Pkn1,Plk1,Plk2,Pmvk,Ppip5k2,Prkdc,Ptk6,Rab30,Rhobtb1,Rhod,Rp2h,Scn8a,Slc22a5,Srms…
GO.0097159	organic cyclic compound binding	180	0.00173	ENSMUSP00000000129,ENSMUSP00000000450,ENSMUSP00000001507,ENSMUSP00000003717,ENSMUSP00000003947,ENSMUSP00000004327,ENSMUSP00000005103,ENSMUSP00000005651,ENSMUSP00000005685,ENSMUSP00000005820,ENSMUSP00000006614,ENSMUSP00000006669,ENSMUSP00000006692,ENSMUSP00000006764,ENSMUSP00000013458,ENSMUSP00000015481,ENSMUSP00000016498,ENSMUSP00000016511,ENSMUSP00000019044,ENSMUSP00000020101,ENSMUSP00000020843,…	AW411904,Aacs,Abcb10,Abcb1a,Abcb4,Abcc3,Abcg1,Acaca,Acacb,Acly,Acsl3,Acsl4,Acss2,Adcy6,Adcy7,Adh4,Adora1,Adssl1,Aen,Agxt2l1,Ak4,Alas2,Aprt,Atoh8,Atp8b1,Atxn1,Aurka,Bhlha15,Bhlhe40,Camk1d,Camk2b,Ccrn4l,Cenpe,Cnp,Creb3l2,Cryl1,Crym,Csad,Csf1r,Csrnp1,Cyp26a1,Cyp2a5,Cyp2b10,Cyp2b9,Cyp2c37,Cyp2c38,Cyp2c39,Cyp2c54,Cyp2c55,Cyp2c70,Cyp3a41a,Cyp4a10,Cyp4a14,Cyp51,Dbf4,Dedd2,Dpys,Ear2,Egr1,Eme2,Endog,Epha2…
GO.0032550	purine ribonucleoside binding	79	0.00178	ENSMUSP00000000129,ENSMUSP00000003717,ENSMUSP00000006614,ENSMUSP00000006669,ENSMUSP00000006692,ENSMUSP00000006764,ENSMUSP00000016498,ENSMUSP00000016511,ENSMUSP00000019044,ENSMUSP00000020101,ENSMUSP00000020843,ENSMUSP00000021141,ENSMUSP00000021231,ENSMUSP00000021311,ENSMUSP00000021726,ENSMUSP00000022212,ENSMUSP00000023352,ENSMUSP00000024829,ENSMUSP00000025482,ENSMUSP00000025523,ENSMUSP00000025602,…	Aacs,Abcb10,Abcb1a,Abcb4,Abcc3,Abcg1,Acaca,Acacb,Acly,Acsl3,Acsl4,Acss2,Adcy6,Adcy7,Adssl1,Ak4,Aprt,Atp8b1,Aurka,Camk1d,Camk2b,Cenpe,Csf1r,Epha2,Fbxo18,Fer,Gbp1,Gbp2,Gbp3,Gch1,Gck,Gmppb,Gna14,Gnat2,Gnl3l,Hspa13,Ip6k2,Jak3,Kif18b,Kif20a,Kif22,Kif2c,Mmab,Mvd,Ntrk2,Oas1a,P2rx1,Pdk1,Pfkfb1,Pik3c2a,Pim3,Pklr,Pkn1,Plk1,Plk2,Pmvk,Ppip5k2,Prkdc,Ptk6,Rab30,Rhobtb1,Rhod,Rp2h,Scn8a,Slc22a5,Srms,Stk10,Tap1,T…
GO.0032555	purine ribonucleotide binding	80	0.00178	ENSMUSP00000000129,ENSMUSP00000003717,ENSMUSP00000006614,ENSMUSP00000006669,ENSMUSP00000006692,ENSMUSP00000006764,ENSMUSP00000016498,ENSMUSP00000016511,ENSMUSP00000019044,ENSMUSP00000020101,ENSMUSP00000020843,ENSMUSP00000021141,ENSMUSP00000021231,ENSMUSP00000021311,ENSMUSP00000021726,ENSMUSP00000022212,ENSMUSP00000023352,ENSMUSP00000024829,ENSMUSP00000025482,ENSMUSP00000025523,ENSMUSP00000025602,…	Aacs,Abcb10,Abcb1a,Abcb4,Abcc3,Abcg1,Acaca,Acacb,Acly,Acsl3,Acsl4,Acss2,Adcy6,Adcy7,Adssl1,Ak4,Aprt,Atp8b1,Aurka,Camk1d,Camk2b,Cenpe,Csf1r,Epha2,Fbxo18,Fer,Gbp1,Gbp2,Gbp3,Gch1,Gck,Gmppb,Gna14,Gnat2,Gnl3l,Hspa13,Ip6k2,Jak3,Kif18b,Kif20a,Kif22,Kif2c,Mmab,Mvd,Ntrk2,Oas1a,P2rx1,Pde6c,Pdk1,Pfkfb1,Pik3c2a,Pim3,Pklr,Pkn1,Plk1,Plk2,Pmvk,Ppip5k2,Prkdc,Ptk6,Rab30,Rhobtb1,Rhod,Rp2h,Scn8a,Slc22a5,Srms,Stk10,…
GO.1901363	heterocyclic compound binding	178	0.00178	ENSMUSP00000000129,ENSMUSP00000000450,ENSMUSP00000001507,ENSMUSP00000003717,ENSMUSP00000003947,ENSMUSP00000004327,ENSMUSP00000005103,ENSMUSP00000005651,ENSMUSP00000005685,ENSMUSP00000005820,ENSMUSP00000006614,ENSMUSP00000006669,ENSMUSP00000006692,ENSMUSP00000006764,ENSMUSP00000013458,ENSMUSP00000015481,ENSMUSP00000016498,ENSMUSP00000016511,ENSMUSP00000019044,ENSMUSP00000020101,ENSMUSP00000020843,…	AW411904,Aacs,Abcb10,Abcb1a,Abcb4,Abcc3,Abcg1,Acaca,Acacb,Acly,Acsl3,Acsl4,Acss2,Adcy6,Adcy7,Adh4,Adora1,Adssl1,Aen,Agxt2l1,Ak4,Alas2,Aprt,Atoh8,Atp8b1,Atxn1,Aurka,Bhlha15,Bhlhe40,Camk1d,Camk2b,Ccrn4l,Cenpe,Cnp,Creb3l2,Cryl1,Crym,Csad,Csf1r,Csrnp1,Cyp26a1,Cyp2a5,Cyp2b10,Cyp2b9,Cyp2c37,Cyp2c38,Cyp2c39,Cyp2c54,Cyp2c55,Cyp2c70,Cyp3a41a,Cyp4a10,Cyp4a14,Cyp51,Dbf4,Dedd2,Dpys,Ear2,Egr1,Eme2,Endog,Epha2…
GO.0035639	purine ribonucleoside triphosphate binding	78	0.00281	ENSMUSP00000000129,ENSMUSP00000003717,ENSMUSP00000006614,ENSMUSP00000006669,ENSMUSP00000006692,ENSMUSP00000016498,ENSMUSP00000016511,ENSMUSP00000019044,ENSMUSP00000020101,ENSMUSP00000020843,ENSMUSP00000021141,ENSMUSP00000021231,ENSMUSP00000021311,ENSMUSP00000021726,ENSMUSP00000022212,ENSMUSP00000023352,ENSMUSP00000024829,ENSMUSP00000025482,ENSMUSP00000025523,ENSMUSP00000025602,ENSMUSP00000026297,…	Aacs,Abcb10,Abcb1a,Abcb4,Abcc3,Abcg1,Acaca,Acacb,Acly,Acsl3,Acsl4,Acss2,Adcy6,Adcy7,Adssl1,Ak4,Atp8b1,Aurka,Camk1d,Camk2b,Cenpe,Csf1r,Epha2,Fbxo18,Fer,Gbp1,Gbp2,Gbp3,Gch1,Gck,Gmppb,Gna14,Gnat2,Gnl3l,Hspa13,Ip6k2,Jak3,Kif18b,Kif20a,Kif22,Kif2c,Mmab,Mvd,Ntrk2,Oas1a,P2rx1,Pdk1,Pfkfb1,Pik3c2a,Pim3,Pklr,Pkn1,Plk1,Plk2,Pmvk,Ppip5k2,Prkdc,Ptk6,Rab30,Rhobtb1,Rhod,Rp2h,Scn8a,Slc22a5,Srms,Stk10,Tap1,Tnik,T…
GO.0016788	hydrolase activity, acting on ester bonds	36	0.00404	ENSMUSP00000006136,ENSMUSP00000015712,ENSMUSP00000019469,ENSMUSP00000021652,ENSMUSP00000021653,ENSMUSP00000023849,ENSMUSP00000025956,ENSMUSP00000029794,ENSMUSP00000033241,ENSMUSP00000034173,ENSMUSP00000034307,ENSMUSP00000034346,ENSMUSP00000034992,ENSMUSP00000037555,ENSMUSP00000039600,ENSMUSP00000043401,ENSMUSP00000043522,ENSMUSP00000043826,ENSMUSP00000046584,ENSMUSP00000052872,ENSMUSP00000060956,…	Acot1,Acot11,Acot3,Acot4,Adora1,Aen,Ccl5,Ccrn4l,Ces1e,Ces1g,Ces2a,Ces4a,Cnp,Dnase1,Ear2,Eme2,Fasn,G6pc,Lhpp,Lpin1,Lpl,Nt5dc3,Nt5e,Pde4c,Pde6c,Pfkfb1,Plcl2,Pld4,Pnpla3,Ppap2c,Ppip5k2,Ppp1r3b,Ptp4a3,Smpd3,Sulf2,Them5
GO.0015291	secondary active transmembrane transporter activity	17	0.00457	ENSMUSP00000006817,ENSMUSP00000018710,ENSMUSP00000019044,ENSMUSP00000020102,ENSMUSP00000021161,ENSMUSP00000022875,ENSMUSP00000023835,ENSMUSP00000025646,ENSMUSP00000028815,ENSMUSP00000028880,ENSMUSP00000029208,ENSMUSP00000030408,ENSMUSP00000032362,ENSMUSP00000064714,ENSMUSP00000065433,ENSMUSP00000090102,ENSMUSP00000129239	Ank,Mfsd2a,Slc10a2,Slc13a3,Slc13a5,Slc15a3,Slc15a5,Slc16a5,Slc16a7,Slc17a8,Slc20a1,Slc22a5,Slc23a2,Slc24a6,Slc2a4,Slc5a6,Slco1c1
GO.0030881	beta-2-microglobulin binding	4	0.00457	ENSMUSP00000025181,ENSMUSP00000029717,ENSMUSP00000099739,ENSMUSP00000134570	Cd1d1,H2-D1,H2-K1,H2-T23
GO.0050662	coenzyme binding	16	0.00457	ENSMUSP00000004327,ENSMUSP00000005651,ENSMUSP00000013458,ENSMUSP00000022176,ENSMUSP00000022517,ENSMUSP00000022977,ENSMUSP00000028010,ENSMUSP00000029464,ENSMUSP00000031103,ENSMUSP00000033198,ENSMUSP00000034989,ENSMUSP00000052872,ENSMUSP00000081141,ENSMUSP00000087405,ENSMUSP00000099599,ENSMUSP00000131735	Adh4,Cryl1,Crym,Eci2,Fasn,Fmo3,G6pdx,Gale,Gch1,Hao2,Hmgcr,Me1,Pgd,Por,Sqle,Ugdh
GO.0050661	NADP binding	7	0.00578	ENSMUSP00000004327,ENSMUSP00000005651,ENSMUSP00000022176,ENSMUSP00000028010,ENSMUSP00000033198,ENSMUSP00000052872,ENSMUSP00000081141	Crym,Fasn,Fmo3,G6pdx,Hmgcr,Pgd,Por
GO.0016787	hydrolase activity	88	0.0079	ENSMUSP00000003717,ENSMUSP00000005651,ENSMUSP00000006136,ENSMUSP00000007253,ENSMUSP00000015712,ENSMUSP00000019012,ENSMUSP00000019469,ENSMUSP00000020340,ENSMUSP00000021231,ENSMUSP00000021311,ENSMUSP00000021652,ENSMUSP00000021653,ENSMUSP00000021726,ENSMUSP00000022169,ENSMUSP00000022915,ENSMUSP00000023775,ENSMUSP00000023849,ENSMUSP00000024829,ENSMUSP00000025482,ENSMUSP00000025602,ENSMUSP00000025956,…	Abcb10,Abcb1a,Abcb4,Abcc3,Abcg1,Acot1,Acot11,Acot3,Acot4,Adam11,Adora1,Adssl1,Aen,Afmid,Atp8b1,Capn8,Casp3,Ccl5,Ccrn4l,Cela1,Cenpe,Ces1e,Ces1g,Ces2a,Ces4a,Cnp,Cpxm1,Ctss,Dnaic1,Dnase1,Dpys,Ear2,Eme2,Ephx1,Espl1,Fasn,G6pc,Gbp1,Gbp2,Gbp3,Gch1,Gna14,Gnat2,Gnl3l,Hdhd3,Hexb,Idi1,Kif18b,Kif20a,Kif22,Kif2c,Klk1b4,Lhpp,Lpin1,Lpl,Man2a2,Mest,Neu1,Nt5dc3,Nt5e,Nudt19,Padi4,Pcsk4,Pcsk9,Pde4c,Pde6c,Pfkfb1,Plc…
GO.0030554	adenyl nucleotide binding	66	0.00856	ENSMUSP00000000129,ENSMUSP00000003717,ENSMUSP00000006614,ENSMUSP00000006669,ENSMUSP00000006692,ENSMUSP00000006764,ENSMUSP00000016498,ENSMUSP00000016511,ENSMUSP00000019044,ENSMUSP00000020843,ENSMUSP00000021141,ENSMUSP00000021231,ENSMUSP00000021311,ENSMUSP00000022212,ENSMUSP00000023352,ENSMUSP00000024829,ENSMUSP00000025482,ENSMUSP00000025523,ENSMUSP00000027291,ENSMUSP00000028997,ENSMUSP00000029135,…	Aacs,Abcb10,Abcb1a,Abcb4,Abcc3,Abcg1,Acaca,Acacb,Acly,Acsl3,Acsl4,Acss2,Adcy6,Adcy7,Ak4,Aprt,Atp8b1,Aurka,Camk1d,Camk2b,Cenpe,Csf1r,Epha2,Fbxo18,Fer,Gck,Grpel2,Hspa13,Ip6k2,Jak3,Kif18b,Kif20a,Kif22,Kif2c,Mmab,Mvd,Ntrk2,Oas1a,P2rx1,Pdk1,Pfkfb1,Pik3c2a,Pim3,Pklr,Pkn1,Plk1,Plk2,Pmvk,Ppip5k2,Prkdc,Ptk6,Rp2h,Scn8a,Slc22a5,Srms,Stk10,Tap1,Tnik,Top2a,Trib3,Trpv1,Ttbk1,Ttk,Ube2c,Zak,Zap70
GO.0047617	acyl-CoA hydrolase activity	5	0.00882	ENSMUSP00000021652,ENSMUSP00000021653,ENSMUSP00000029794,ENSMUSP00000099823,ENSMUSP00000126448	Acot1,Acot11,Acot3,Acot4,Them5
GO.0005524	ATP binding	64	0.0124	ENSMUSP00000000129,ENSMUSP00000003717,ENSMUSP00000006614,ENSMUSP00000006669,ENSMUSP00000006692,ENSMUSP00000016498,ENSMUSP00000016511,ENSMUSP00000019044,ENSMUSP00000020843,ENSMUSP00000021141,ENSMUSP00000021231,ENSMUSP00000021311,ENSMUSP00000022212,ENSMUSP00000023352,ENSMUSP00000024829,ENSMUSP00000025482,ENSMUSP00000025523,ENSMUSP00000027291,ENSMUSP00000028997,ENSMUSP00000029135,ENSMUSP00000029564,…	Aacs,Abcb10,Abcb1a,Abcb4,Abcc3,Abcg1,Acaca,Acacb,Acly,Acsl3,Acsl4,Acss2,Adcy6,Adcy7,Ak4,Atp8b1,Aurka,Camk1d,Camk2b,Cenpe,Csf1r,Epha2,Fbxo18,Fer,Gck,Hspa13,Ip6k2,Jak3,Kif18b,Kif20a,Kif22,Kif2c,Mmab,Mvd,Ntrk2,Oas1a,P2rx1,Pdk1,Pfkfb1,Pik3c2a,Pim3,Pklr,Pkn1,Plk1,Plk2,Pmvk,Ppip5k2,Prkdc,Ptk6,Rp2h,Scn8a,Slc22a5,Srms,Stk10,Tap1,Tnik,Top2a,Trib3,Trpv1,Ttbk1,Ttk,Ube2c,Zak,Zap70
GO.0032559	adenyl ribonucleotide binding	65	0.0124	ENSMUSP00000000129,ENSMUSP00000003717,ENSMUSP00000006614,ENSMUSP00000006669,ENSMUSP00000006692,ENSMUSP00000006764,ENSMUSP00000016498,ENSMUSP00000016511,ENSMUSP00000019044,ENSMUSP00000020843,ENSMUSP00000021141,ENSMUSP00000021231,ENSMUSP00000021311,ENSMUSP00000022212,ENSMUSP00000023352,ENSMUSP00000024829,ENSMUSP00000025482,ENSMUSP00000025523,ENSMUSP00000027291,ENSMUSP00000028997,ENSMUSP00000029135,…	Aacs,Abcb10,Abcb1a,Abcb4,Abcc3,Abcg1,Acaca,Acacb,Acly,Acsl3,Acsl4,Acss2,Adcy6,Adcy7,Ak4,Aprt,Atp8b1,Aurka,Camk1d,Camk2b,Cenpe,Csf1r,Epha2,Fbxo18,Fer,Gck,Hspa13,Ip6k2,Jak3,Kif18b,Kif20a,Kif22,Kif2c,Mmab,Mvd,Ntrk2,Oas1a,P2rx1,Pdk1,Pfkfb1,Pik3c2a,Pim3,Pklr,Pkn1,Plk1,Plk2,Pmvk,Ppip5k2,Prkdc,Ptk6,Rp2h,Scn8a,Slc22a5,Srms,Stk10,Tap1,Tnik,Top2a,Trib3,Trpv1,Ttbk1,Ttk,Ube2c,Zak,Zap70
GO.0016290	palmitoyl-CoA hydrolase activity	4	0.0246	ENSMUSP00000021652,ENSMUSP00000021653,ENSMUSP00000029794,ENSMUSP00000126448	Acot1,Acot3,Acot4,Them5
GO.0016831	carboxy-lyase activity	6	0.0286	ENSMUSP00000001716,ENSMUSP00000006692,ENSMUSP00000020034,ENSMUSP00000023805,ENSMUSP00000034989,ENSMUSP00000070109	Csad,Ddt,Echdc1,Ggcx,Me1,Mvd
GO.0016830	carbon-carbon lyase activity	7	0.0289	ENSMUSP00000001716,ENSMUSP00000006692,ENSMUSP00000020034,ENSMUSP00000023805,ENSMUSP00000034989,ENSMUSP00000037454,ENSMUSP00000070109	Csad,Ddt,Echdc1,Ggcx,Me1,Mvd,Npl
GO.0030234	enzyme regulator activity	38	0.0329	ENSMUSP00000020687,ENSMUSP00000021447,ENSMUSP00000021496,ENSMUSP00000023756,ENSMUSP00000023829,ENSMUSP00000027178,ENSMUSP00000027467,ENSMUSP00000027748,ENSMUSP00000028233,ENSMUSP00000028288,ENSMUSP00000031674,ENSMUSP00000033372,ENSMUSP00000039139,ENSMUSP00000039473,ENSMUSP00000039600,ENSMUSP00000041250,ENSMUSP00000041747,ENSMUSP00000041899,ENSMUSP00000045572,ENSMUSP00000053238,ENSMUSP00000053440,…	Als2,Arfgap3,Arhgap11a,Arhgap26,Arhgap44,Asap3,Ccl5,Ccnd1,Cdkn1a,Cish,Ect2,Elfn1,Grpel2,Hc,Igf2,Jun,Notch1,Ppp1r3b,Ppp1r3c,Ppp2r5e,Pttg1,Racgap1,Rasal3,Rcan2,Rgs16,Rp2h,Serpina12,Serpina3a,Serpina3g,Serpina9,Serpinb1a,Serpine2,Sipa1l2,Socs3,Tfpi2,Trib3,Ugt1a1,Wfikkn2
GO.0016717	oxidoreductase activity, acting on paired donors, with oxidation of a pair of donors resulting in the reduction of molecular oxygen to two molecules of water	3	0.0346	ENSMUSP00000010807,ENSMUSP00000036936,ENSMUSP00000057354	Fads1,Sc5d,Scd1
GO.0030547	receptor inhibitor activity	3	0.0346	ENSMUSP00000039600,ENSMUSP00000055757,ENSMUSP00000110126	Ccl5,Il1rn,Pcsk9
GO.0016790	thiolester hydrolase activity	6	0.0364	ENSMUSP00000021652,ENSMUSP00000021653,ENSMUSP00000029794,ENSMUSP00000052872,ENSMUSP00000099823,ENSMUSP00000126448	Acot1,Acot11,Acot3,Acot4,Fasn,Them5
GO.0004745	retinol dehydrogenase activity	4	0.0412	ENSMUSP00000013458,ENSMUSP00000026462,ENSMUSP00000036628,ENSMUSP00000124066	Adh4,Hsd17b6,Rdh11,Sdr9c7
GO.0016709	oxidoreductase activity, acting on paired donors, with incorporation or reduction of molecular oxygen, NAD(P)H as one donor, and incorporation of one atom of oxygen	6	0.0412	ENSMUSP00000001507,ENSMUSP00000005651,ENSMUSP00000022977,ENSMUSP00000028010,ENSMUSP00000034015,ENSMUSP00000061126	Cyp4a10,Cyp51,Fmo3,Por,Sc4mol,Sqle
GO.0008028	monocarboxylic acid transmembrane transporter activity	6	0.0472	ENSMUSP00000019044,ENSMUSP00000023835,ENSMUSP00000032362,ENSMUSP00000032364,ENSMUSP00000065433,ENSMUSP00000090102	Slc10a2,Slc16a5,Slc16a7,Slc22a5,Slco1a4,Slco1c1
