# Supplementary material for: Mulberry Leaf Regulates Differentially Expressed Genes in Diabetic Mice Liver Based on RNA-Seq Analysis
Source: Front Physiol. 2018 Aug 7;9:1051. doi: 10.3389/fphys.2018.01051 (PMC6090096; doi:10.3389/fphys.2018.01051)
Supplement: Supplementary file 1 [file Presentation_1.zip › supplementary materials/C VS DC/C VS DC PFAM .tsv]

#pathway ID	pathway description	observed gene count	false discovery rate	matching proteins in your network (IDs)	matching proteins in your network (labels)
PF00067	Cytochrome P450	12	0.000103	ENSMUSP00000005669,ENSMUSP00000005685,ENSMUSP00000030486,ENSMUSP00000047150,ENSMUSP00000049494,ENSMUSP00000060524,ENSMUSP00000069932,ENSMUSP00000071064,ENSMUSP00000072264,ENSMUSP00000081369,ENSMUSP00000092487,ENSMUSP00000128030	Cyp2a22,Cyp2a5,Cyp2b10,Cyp2b13,Cyp2d12,Cyp2d40,Cyp2g1,Cyp3a44,Cyp3a59,Cyp4a12b,Cyp4a31,Cyp4a32
PF07654	Immunoglobulin C1-set domain	9	0.00803	ENSMUSP00000025181,ENSMUSP00000041008,ENSMUSP00000077111,ENSMUSP00000099739,ENSMUSP00000109371,ENSMUSP00000109389,ENSMUSP00000109511,ENSMUSP00000109870,ENSMUSP00000134570	Gm11127,H2-Ab1,H2-D1,H2-DMb1,H2-K1,H2-Q6,H2-T22,H2-T23,H2-T24
PF00129	Class I Histocompatibility antigen, domains alpha 1 and 2	7	0.00964	ENSMUSP00000025181,ENSMUSP00000077111,ENSMUSP00000099739,ENSMUSP00000109371,ENSMUSP00000109389,ENSMUSP00000109511,ENSMUSP00000134570	Gm11127,H2-D1,H2-K1,H2-Q6,H2-T22,H2-T23,H2-T24
PF00135	Carboxylesterase family	5	0.0105	ENSMUSP00000034173,ENSMUSP00000034178,ENSMUSP00000037555,ENSMUSP00000063005,ENSMUSP00000126773	Ces1e,Ces1f,Ces1g,Ces2b,Ces2h
PF00487	Fatty acid desaturase	3	0.0471	ENSMUSP00000010807,ENSMUSP00000036936,ENSMUSP00000042889	Fads1,Scd1,mCG_19844
PF01056	Myc amino-terminal region	3	0.0471	ENSMUSP00000022971,ENSMUSP00000030407,ENSMUSP00000045993	Myc,Mycl1,Mycn
