# Supplementary material for: Mulberry Leaf Regulates Differentially Expressed Genes in Diabetic Mice Liver Based on RNA-Seq Analysis
Source: Front Physiol. 2018 Aug 7;9:1051. doi: 10.3389/fphys.2018.01051 (PMC6090096; doi:10.3389/fphys.2018.01051)
Supplement: Supplementary file 1 [file Presentation_1.zip › supplementary materials/C VS DD/C VS DD Biology Process .tsv]

#pathway ID	pathway description	observed gene count	false discovery rate	matching proteins in your network (IDs)	matching proteins in your network (labels)
GO.0006629	lipid metabolic process	91	6.04e-21	ENSMUSP00000005651,ENSMUSP00000006508,ENSMUSP00000007449,ENSMUSP00000008179,ENSMUSP00000019012,ENSMUSP00000019283,ENSMUSP00000019808,ENSMUSP00000020843,ENSMUSP00000020864,ENSMUSP00000021649,ENSMUSP00000021652,ENSMUSP00000021653,ENSMUSP00000021684,ENSMUSP00000022176,ENSMUSP00000022977,ENSMUSP00000024946,ENSMUSP00000025223,ENSMUSP00000025482,ENSMUSP00000025946,ENSMUSP00000025966,ENSMUSP00000025968,…	Aacs,Abca1,Abcd2,Abhd6,Acaca,Acacb,Acnat2,Acot1,Acot11,Acot2,Acot3,Acot4,Acsm2,Akr1b7,Aldh3a2,Ang,Atp8b1,Bco2,Ces1d,Crat,Cyp17a1,Cyp1a1,Cyp21a1,Cyp26a1,Cyp2b10,Cyp2b9,Cyp2c37,Cyp2c38,Cyp2c39,Cyp2c40,Cyp2c54,Cyp2c55,Cyp2c70,Cyp2d9,Cyp39a1,Cyp46a1,Cyp4a10,Cyp4a12a,Cyp7a1,Cyp7b1,Eci1,Elovl3,Fabp5,Fdft1,Gal3st1,Gde1,Gdpd3,Ggt1,Gm6484,Hao1,Hao2,Hmgcr,Hsd17b2,Hsd3b2,Hsd3b5,Idi1,Ip6k2,Isyna1,Lass6,Lepr,…
GO.0044281	small molecule metabolic process	105	1.91e-16	ENSMUSP00000003655,ENSMUSP00000005651,ENSMUSP00000005810,ENSMUSP00000006508,ENSMUSP00000006764,ENSMUSP00000017534,ENSMUSP00000019044,ENSMUSP00000019283,ENSMUSP00000019721,ENSMUSP00000020843,ENSMUSP00000020864,ENSMUSP00000021649,ENSMUSP00000021652,ENSMUSP00000021653,ENSMUSP00000021684,ENSMUSP00000022378,ENSMUSP00000022977,ENSMUSP00000023805,ENSMUSP00000024946,ENSMUSP00000025482,ENSMUSP00000025946,…	Aacs,Abca1,Abcd2,Acaca,Acacb,Acmsd,Acnat2,Acot1,Acot11,Acot2,Acot3,Acot4,Acsm2,Aldh3a2,Aldoc,Aprt,As3mt,Asns,Atp5g1,Atp5h,Atp8b1,Bche,Bco2,Cacnb4,Cbr1,Cbr3,Ces1d,Cmah,Cnp,Crat,Csad,Cyp17a1,Cyp1a1,Cyp26a1,Cyp2b10,Cyp2b9,Cyp2c37,Cyp2c38,Cyp2c39,Cyp2c40,Cyp2c54,Cyp2c55,Cyp2c70,Cyp2d9,Cyp2u1,Cyp39a1,Cyp46a1,Cyp4a10,Cyp4a12a,Cyp7a1,Cyp7b1,Ddc,Eci1,Egln3,Elovl3,Eno1,Ero1l,Fabp5,Fdft1,Fmo2,Gck,Gde1,Gdpd…
GO.0032787	monocarboxylic acid metabolic process	53	9.47e-16	ENSMUSP00000003655,ENSMUSP00000005651,ENSMUSP00000006508,ENSMUSP00000017534,ENSMUSP00000019044,ENSMUSP00000019721,ENSMUSP00000020843,ENSMUSP00000021649,ENSMUSP00000021652,ENSMUSP00000021653,ENSMUSP00000022378,ENSMUSP00000024946,ENSMUSP00000025482,ENSMUSP00000025946,ENSMUSP00000025966,ENSMUSP00000025968,ENSMUSP00000028207,ENSMUSP00000028704,ENSMUSP00000029464,ENSMUSP00000029905,ENSMUSP00000030724,…	Aacs,Abcd2,Acaca,Acacb,Acnat2,Acot1,Acot11,Acot2,Acot3,Acot4,Acsm2,Aldoc,As3mt,Atp8b1,Bco2,Ces1d,Crat,Cyp1a1,Cyp26a1,Cyp2b10,Cyp2b9,Cyp2c37,Cyp2c38,Cyp2c39,Cyp2c40,Cyp2c54,Cyp2c55,Cyp2c70,Cyp2d9,Cyp39a1,Cyp4a10,Cyp4a12a,Cyp7a1,Cyp7b1,Eci1,Egln3,Elovl3,Eno1,Ero1l,Gck,Ggt1,Hao1,Hao2,Idh2,Mif,Pdk4,Pklr,Por,Sc4mol,Sesn2,Slc22a5,Them4,Ugt1a1
GO.0044710	single-organism metabolic process	190	1.14e-15	ENSMUSP00000000193,ENSMUSP00000001716,ENSMUSP00000003655,ENSMUSP00000004986,ENSMUSP00000005685,ENSMUSP00000005810,ENSMUSP00000006508,ENSMUSP00000006764,ENSMUSP00000007449,ENSMUSP00000008179,ENSMUSP00000017534,ENSMUSP00000018767,ENSMUSP00000019012,ENSMUSP00000019044,ENSMUSP00000019283,ENSMUSP00000019721,ENSMUSP00000019808,ENSMUSP00000020843,ENSMUSP00000020864,ENSMUSP00000021271,ENSMUSP00000021512,…	Aacs,Abca1,Abcd2,Abhd6,Acaca,Acacb,Acmsd,Acnat2,Acot1,Acot11,Acot2,Acot3,Acot4,Acsm2,Aifm2,Akr1b7,Alas1,Alas2,Aldh3a2,Aldoc,Ang,Aprt,As3mt,Asns,Atg16l2,Atp5g1,Atp5h,Atp8b1,Atpif1,B3galt1,Bche,Bco2,Brap,C8a,C8b,C9,Cacnb4,Cbr1,Ccl2,Cdc42ep5,Ces1d,Chrna4,Cmah,Cnp,Coa6,Crat,Csad,Cyp17a1,Cyp21a1,Cyp26a1,Cyp2a4,Cyp2a5,Cyp2b10,Cyp2b9,Cyp2c37,Cyp2c38,Cyp2c39,Cyp2c40,Cyp2c54,Cyp2c55,Cyp2c70,Cyp2d9,Cyp2u1,…
GO.0006082	organic acid metabolic process	69	4.34e-13	ENSMUSP00000003655,ENSMUSP00000005651,ENSMUSP00000006508,ENSMUSP00000017534,ENSMUSP00000019044,ENSMUSP00000019721,ENSMUSP00000020843,ENSMUSP00000021649,ENSMUSP00000021652,ENSMUSP00000021653,ENSMUSP00000022378,ENSMUSP00000023805,ENSMUSP00000024946,ENSMUSP00000025482,ENSMUSP00000025946,ENSMUSP00000025966,ENSMUSP00000025968,ENSMUSP00000026381,ENSMUSP00000028207,ENSMUSP00000028704,ENSMUSP00000029464,…	Aacs,Abcd2,Acaca,Acacb,Acmsd,Acnat2,Acot1,Acot11,Acot2,Acot3,Acot4,Acsm2,Aldoc,As3mt,Asns,Atp8b1,Bco2,Ces1d,Cmah,Crat,Csad,Cyp1a1,Cyp26a1,Cyp2b10,Cyp2b9,Cyp2c37,Cyp2c38,Cyp2c39,Cyp2c40,Cyp2c54,Cyp2c55,Cyp2c70,Cyp2d9,Cyp2u1,Cyp39a1,Cyp4a10,Cyp4a12a,Cyp7a1,Cyp7b1,Ddc,Eci1,Egln3,Elovl3,Eno1,Ero1l,Fmo2,Gck,Ggt1,Gpc1,Hao1,Hao2,Idh2,Lars2,Lrrc16a,Mif,Nox4,Oat,Padi4,Papss1,Pdk4,Pklr,Por,Qprt,Sc4mol,Sesn…
GO.0055114	oxidation-reduction process	74	6.95e-13	ENSMUSP00000001507,ENSMUSP00000005685,ENSMUSP00000005810,ENSMUSP00000007449,ENSMUSP00000020980,ENSMUSP00000021512,ENSMUSP00000021684,ENSMUSP00000022176,ENSMUSP00000022977,ENSMUSP00000024946,ENSMUSP00000025223,ENSMUSP00000025946,ENSMUSP00000025966,ENSMUSP00000025968,ENSMUSP00000026012,ENSMUSP00000028005,ENSMUSP00000028010,ENSMUSP00000028160,ENSMUSP00000028704,ENSMUSP00000029464,ENSMUSP00000029905,…	Abcd2,Aifm2,Akr1b7,Aldh3a2,Bco2,Cbr1,Cmah,Coa6,Cyp17a1,Cyp21a1,Cyp26a1,Cyp2a4,Cyp2a5,Cyp2b10,Cyp2b9,Cyp2c37,Cyp2c38,Cyp2c39,Cyp2c40,Cyp2c54,Cyp2c55,Cyp2c70,Cyp2d9,Cyp2u1,Cyp39a1,Cyp3a16,Cyp3a41a,Cyp46a1,Cyp4a10,Cyp4a12a,Cyp4a14,Cyp51,Cyp7a1,Cyp7b1,Dhrs7,Eci1,Eci2,Egln3,Fdft1,Fmo2,Fmo3,Gpx3,Gpx4,Hao1,Hao2,Hhipl2,Hmgcr,Hsd17b2,Hsd3b2,Hsd3b5,Hsdl2,Htatip2,Idh2,Mgst3,Mthfd2,Mup10,Mup11,Mup12,Mup16,Mu…
GO.0019752	carboxylic acid metabolic process	64	9.76e-13	ENSMUSP00000003655,ENSMUSP00000005651,ENSMUSP00000006508,ENSMUSP00000017534,ENSMUSP00000019044,ENSMUSP00000019721,ENSMUSP00000020843,ENSMUSP00000021649,ENSMUSP00000021652,ENSMUSP00000021653,ENSMUSP00000022378,ENSMUSP00000023805,ENSMUSP00000024946,ENSMUSP00000025482,ENSMUSP00000025946,ENSMUSP00000025966,ENSMUSP00000025968,ENSMUSP00000026381,ENSMUSP00000028207,ENSMUSP00000028704,ENSMUSP00000029464,…	Aacs,Abcd2,Acaca,Acacb,Acmsd,Acnat2,Acot1,Acot11,Acot2,Acot3,Acot4,Acsm2,Aldoc,As3mt,Asns,Atp8b1,Bco2,Ces1d,Cmah,Crat,Csad,Cyp1a1,Cyp26a1,Cyp2b10,Cyp2b9,Cyp2c37,Cyp2c38,Cyp2c39,Cyp2c40,Cyp2c54,Cyp2c55,Cyp2c70,Cyp2d9,Cyp39a1,Cyp4a10,Cyp4a12a,Cyp7a1,Cyp7b1,Ddc,Eci1,Egln3,Elovl3,Eno1,Ero1l,Gck,Ggt1,Hao1,Hao2,Idh2,Lars2,Mif,Nox4,Oat,Padi4,Pdk4,Pklr,Por,Qprt,Sc4mol,Sesn2,Slc22a5,Them4,Ugt1a1,Uros
GO.0035634	response to stilbenoid	14	2.99e-12	ENSMUSP00000005685,ENSMUSP00000032198,ENSMUSP00000034902,ENSMUSP00000037022,ENSMUSP00000041442,ENSMUSP00000075365,ENSMUSP00000080846,ENSMUSP00000080974,ENSMUSP00000081579,ENSMUSP00000084234,ENSMUSP00000096139,ENSMUSP00000096254,ENSMUSP00000112787,ENSMUSP00000132780	Cd36,Cyp2a4,Cyp2a5,Cyp2b9,Gsta1,Gsta2,Hsd3b5,Idi1,Mup12,Mup3,Saa2,Slc22a7,Slco1a1,Usp18
GO.0043436	oxoacid metabolic process	66	3.04e-12	ENSMUSP00000003655,ENSMUSP00000005651,ENSMUSP00000006508,ENSMUSP00000017534,ENSMUSP00000019044,ENSMUSP00000019721,ENSMUSP00000020843,ENSMUSP00000021649,ENSMUSP00000021652,ENSMUSP00000021653,ENSMUSP00000022378,ENSMUSP00000023805,ENSMUSP00000024946,ENSMUSP00000025482,ENSMUSP00000025946,ENSMUSP00000025966,ENSMUSP00000025968,ENSMUSP00000026381,ENSMUSP00000028207,ENSMUSP00000028704,ENSMUSP00000029464,…	Aacs,Abcd2,Acaca,Acacb,Acmsd,Acnat2,Acot1,Acot11,Acot2,Acot3,Acot4,Acsm2,Aldoc,As3mt,Asns,Atp8b1,Bco2,Ces1d,Cmah,Crat,Csad,Cyp1a1,Cyp26a1,Cyp2b10,Cyp2b9,Cyp2c37,Cyp2c38,Cyp2c39,Cyp2c40,Cyp2c54,Cyp2c55,Cyp2c70,Cyp2d9,Cyp39a1,Cyp4a10,Cyp4a12a,Cyp7a1,Cyp7b1,Ddc,Eci1,Egln3,Elovl3,Eno1,Ero1l,Gck,Ggt1,Gpc1,Hao1,Hao2,Idh2,Lars2,Mif,Nox4,Oat,Padi4,Papss1,Pdk4,Pklr,Por,Qprt,Sc4mol,Sesn2,Slc22a5,Them4,Ugt1…
GO.0044699	single-organism process	392	6.19e-11	ENSMUSP00000000193,ENSMUSP00000000312,ENSMUSP00000001455,ENSMUSP00000001672,ENSMUSP00000001716,ENSMUSP00000001812,ENSMUSP00000003135,ENSMUSP00000003655,ENSMUSP00000003808,ENSMUSP00000004986,ENSMUSP00000005685,ENSMUSP00000005810,ENSMUSP00000005817,ENSMUSP00000005820,ENSMUSP00000006123,ENSMUSP00000006508,ENSMUSP00000006817,ENSMUSP00000006952,ENSMUSP00000007449,ENSMUSP00000007738,ENSMUSP00000008179,…	AI118078,Aacs,Abca1,Abcb1a,Abhd6,Acaca,Acacb,Acmsd,Acnat2,Acot1,Acot11,Acot2,Acot3,Acot4,Acsm2,Aifm2,Akr1b7,Alas1,Alas2,Aldh3a2,Aldoc,Amica1,Amn,Ang,Ar,Arfgap3,Arhgap26,Arhgap44,Arhgef10,Arl4d,Arrdc3,As3mt,Atg16l2,Atp11a,Atp5g1,Atp5h,Atp6v0d2,Atp6v0e2,Atp8b1,Atpif1,Atrnl1,Atxn1,B3galt1,Bbs4,Bche,Bcl3,Bco2,Bhlha15,Bhlhe41,Blnk,Bmf,Brap,C8a,C8b,C9,Cacnb4,Camk2b,Capn8,Ccl2,Ccl6,Ccrn4l,Cd180,Cd36,Cd6…
GO.0070887	cellular response to chemical stimulus	105	9.31e-11	ENSMUSP00000000193,ENSMUSP00000000312,ENSMUSP00000001812,ENSMUSP00000003655,ENSMUSP00000003947,ENSMUSP00000005651,ENSMUSP00000005820,ENSMUSP00000006614,ENSMUSP00000006764,ENSMUSP00000006952,ENSMUSP00000016110,ENSMUSP00000016511,ENSMUSP00000019043,ENSMUSP00000019071,ENSMUSP00000019721,ENSMUSP00000020171,ENSMUSP00000020308,ENSMUSP00000020704,ENSMUSP00000020843,ENSMUSP00000020974,ENSMUSP00000021413,…	Aacs,Abca1,Acaca,Adrb2,Amica1,Aprt,Aqp8,Ar,As3mt,Asns,Bbs4,Bhlha15,Ccl2,Ccl6,Ccnd1,Cd14,Cd180,Cd36,Cdh1,Cebpb,Cish,Creb3l4,Ctgf,Cux2,Cx3cl1,Cxcl10,Cxcl14,Cyp26a1,Cyp2b10,Cyp2b9,Cyp2c37,Cyp2c38,Cyp2c39,Cyp2c40,Cyp2c54,Cyp2c55,Cyp2c70,Cyp2d9,Cyp2u1,Cyp46a1,Cyp7a1,Ddc,Ddit4,Epha2,Ero1l,F3,Fcer1g,Fmo2,Gabrb3,Gngt1,Gpr98,Id2,Igfbp1,Igfbp2,Iigp1,Il17rb,Il28ra,Inhbb,Irf1,Jun,Klf10,Lcn2,Lepr,Mas1,Megf8,M…
GO.0008202	steroid metabolic process	30	2.82e-10	ENSMUSP00000020864,ENSMUSP00000021684,ENSMUSP00000022176,ENSMUSP00000022977,ENSMUSP00000025223,ENSMUSP00000025482,ENSMUSP00000026012,ENSMUSP00000029905,ENSMUSP00000030010,ENSMUSP00000031201,ENSMUSP00000034015,ENSMUSP00000034304,ENSMUSP00000036971,ENSMUSP00000037385,ENSMUSP00000037487,ENSMUSP00000041442,ENSMUSP00000044033,ENSMUSP00000044457,ENSMUSP00000046856,ENSMUSP00000055313,ENSMUSP00000072264,…	Abca1,Atp8b1,Cyp17a1,Cyp21a1,Cyp2b10,Cyp39a1,Cyp46a1,Cyp7a1,Cyp7b1,Fdft1,Hmgcr,Hsd17b2,Hsd3b2,Hsd3b5,Idi1,Lepr,Lss,Mvk,Pctp,Ppargc1a,Saa1,Sc4mol,Sdr42e1,Serpina6,Sqle,Srd5a1,Sult1a1,Sult1e1,Sult2a1,Vldlr
GO.0006631	fatty acid metabolic process	35	2.89e-10	ENSMUSP00000005651,ENSMUSP00000006508,ENSMUSP00000020843,ENSMUSP00000021649,ENSMUSP00000021652,ENSMUSP00000021653,ENSMUSP00000024946,ENSMUSP00000025966,ENSMUSP00000025968,ENSMUSP00000028207,ENSMUSP00000028704,ENSMUSP00000029464,ENSMUSP00000030724,ENSMUSP00000031445,ENSMUSP00000031583,ENSMUSP00000034015,ENSMUSP00000034172,ENSMUSP00000036357,ENSMUSP00000041149,ENSMUSP00000044722,ENSMUSP00000045362,…	Aacs,Abcd2,Acaca,Acacb,Acnat2,Acot1,Acot11,Acot2,Acot3,Acot4,Acsm2,Ces1d,Crat,Cyp2b10,Cyp2b9,Cyp2c37,Cyp2c38,Cyp2c39,Cyp2c40,Cyp2c54,Cyp2c55,Cyp2c70,Cyp2d9,Cyp4a10,Cyp4a12a,Eci1,Elovl3,Ggt1,Hao1,Hao2,Mif,Por,Sc4mol,Sesn2,Them4
GO.0042221	response to chemical	144	2.95e-10	ENSMUSP00000000193,ENSMUSP00000000312,ENSMUSP00000001812,ENSMUSP00000003655,ENSMUSP00000003947,ENSMUSP00000005651,ENSMUSP00000005685,ENSMUSP00000005820,ENSMUSP00000006614,ENSMUSP00000006764,ENSMUSP00000006952,ENSMUSP00000016110,ENSMUSP00000016511,ENSMUSP00000018767,ENSMUSP00000019043,ENSMUSP00000019071,ENSMUSP00000019721,ENSMUSP00000020227,ENSMUSP00000020308,ENSMUSP00000020704,ENSMUSP00000020843,…	Aacs,Abcb1a,Acaca,Adrb2,Amica1,Ang,Aprt,Aqp8,Ar,As3mt,Asns,Atp4a,Atp8b1,Bbs4,Bche,Bhlha15,Camk2b,Ccl2,Ccl6,Ccrn4l,Cd180,Cd36,Cdh1,Cdkn1a,Cebpb,Ces1d,Chrna4,Cish,Cmtm6,Creb3l4,Cry1,Cux2,Cx3cl1,Cxcl14,Cyp26a1,Cyp2a4,Cyp2a5,Cyp2b10,Cyp2b9,Cyp2c37,Cyp2c38,Cyp2c39,Cyp2c40,Cyp2c54,Cyp2c55,Cyp2c70,Cyp2d9,Cyp2u1,Cyp46a1,Cyp7a1,Cyr61,Ddit4,Ear2,Epha2,Ero1l,F3,Fcer1g,Fmo2,Gabrb3,Gck,Gngt1,Gpr98,Gsta1,Gsta2…
GO.0017144	drug metabolic process	15	6.19e-10	ENSMUSP00000025966,ENSMUSP00000025968,ENSMUSP00000028010,ENSMUSP00000034865,ENSMUSP00000044405,ENSMUSP00000044722,ENSMUSP00000045362,ENSMUSP00000048284,ENSMUSP00000049394,ENSMUSP00000060584,ENSMUSP00000072264,ENSMUSP00000080846,ENSMUSP00000086530,ENSMUSP00000101944,ENSMUSP00000125217	Cbr1,Cyp1a1,Cyp2b10,Cyp2b9,Cyp2c37,Cyp2c38,Cyp2c39,Cyp2c40,Cyp2c54,Cyp2c55,Cyp2c70,Cyp2d9,Cyp2u1,Fmo2,Fmo3
GO.0044255	cellular lipid metabolic process	57	8.26e-10	ENSMUSP00000005651,ENSMUSP00000006508,ENSMUSP00000007449,ENSMUSP00000019283,ENSMUSP00000020843,ENSMUSP00000021649,ENSMUSP00000021652,ENSMUSP00000021653,ENSMUSP00000022176,ENSMUSP00000024946,ENSMUSP00000025946,ENSMUSP00000025966,ENSMUSP00000025968,ENSMUSP00000026313,ENSMUSP00000028207,ENSMUSP00000028426,ENSMUSP00000028704,ENSMUSP00000029046,ENSMUSP00000029464,ENSMUSP00000030709,ENSMUSP00000030724,…	Aacs,Abcd2,Abhd6,Acaca,Acacb,Acnat2,Acot1,Acot11,Acot2,Acot3,Acot4,Acsm2,Akr1b7,Aldh3a2,Ang,Bco2,Ces1d,Crat,Cyp1a1,Cyp26a1,Cyp2b10,Cyp2b9,Cyp2c37,Cyp2c38,Cyp2c39,Cyp2c40,Cyp2c54,Cyp2c55,Cyp2c70,Cyp2d9,Cyp4a10,Cyp4a12a,Eci1,Elovl3,Fabp5,Fdft1,Gal3st1,Ggt1,Gm6484,Hao1,Hao2,Hmgcr,Idi1,Ip6k2,Isyna1,Lass6,Mif,Mvk,Pnpla2,Pnpla3,Por,Sc4mol,Sdr16c5,Sesn2,Sgpp2,Smpdl3b,Them4
GO.0008150	biological_process	448	1.13e-09	ENSMUSP00000000193,ENSMUSP00000000312,ENSMUSP00000001455,ENSMUSP00000001672,ENSMUSP00000001716,ENSMUSP00000001812,ENSMUSP00000002360,ENSMUSP00000003135,ENSMUSP00000003445,ENSMUSP00000003655,ENSMUSP00000003808,ENSMUSP00000004986,ENSMUSP00000005685,ENSMUSP00000005810,ENSMUSP00000005817,ENSMUSP00000006123,ENSMUSP00000006508,ENSMUSP00000006687,ENSMUSP00000006817,ENSMUSP00000006952,ENSMUSP00000007449,…	AI118078,Aacs,Abca1,Abcb1a,Abhd6,Acaca,Acacb,Acmsd,Acot1,Acot11,Acot2,Acot3,Acot4,Acot6,Acsm2,Acss3,Agxt2l1,Aifm2,Akr1b7,Alas1,Alas2,Aldh3a2,Amica1,Amn,Ang,Angptl4,Ankrd9,Anks4b,Ap1m2,Ar,Arfgap3,Arhgap26,Arhgap44,Arhgef10,Arl4d,Armcx3,Arrdc3,As3mt,Atg16l2,Atp11a,Atp5g1,Atp5h,Atp6v0d2,Atp6v0e2,Atp8b1,Atrnl1,Atxn1,B3galt1,B4galnt3,Bbs4,Bco2,Bhlha15,Bhlhe41,Blnk,Bmf,Brap,C8a,C8b,C9,Cacnb4,Camk2b,Cap…
GO.0045834	positive regulation of lipid metabolic process	21	4.9e-08	ENSMUSP00000002360,ENSMUSP00000005651,ENSMUSP00000008179,ENSMUSP00000019808,ENSMUSP00000026313,ENSMUSP00000029846,ENSMUSP00000029905,ENSMUSP00000034992,ENSMUSP00000038514,ENSMUSP00000068940,ENSMUSP00000069505,ENSMUSP00000073667,ENSMUSP00000076576,ENSMUSP00000079442,ENSMUSP00000081579,ENSMUSP00000092661,ENSMUSP00000095654,ENSMUSP00000095655,ENSMUSP00000112787,ENSMUSP00000117040,ENSMUSP00000127149	Abcd2,Abhd6,Angptl4,Cyp7a1,Cyr61,Irs2,Klk1b4,Mid1ip1,Mup10,Mup11,Mup12,Mup16,Mup19,Mup20,Mup3,Nr1d1,Nt5e,Plin5,Pnpla2,Por,Ppargc1a
GO.0045721	negative regulation of gluconeogenesis	10	5.68e-08	ENSMUSP00000037385,ENSMUSP00000045572,ENSMUSP00000073667,ENSMUSP00000079442,ENSMUSP00000081579,ENSMUSP00000092661,ENSMUSP00000095654,ENSMUSP00000095655,ENSMUSP00000099984,ENSMUSP00000112787	Gck,Lepr,Mup10,Mup11,Mup12,Mup16,Mup19,Mup20,Mup3,Serpina12
GO.0050896	response to stimulus	236	1.2e-07	ENSMUSP00000000193,ENSMUSP00000000312,ENSMUSP00000001672,ENSMUSP00000001812,ENSMUSP00000003135,ENSMUSP00000003628,ENSMUSP00000003655,ENSMUSP00000003808,ENSMUSP00000004986,ENSMUSP00000005651,ENSMUSP00000005685,ENSMUSP00000005820,ENSMUSP00000006508,ENSMUSP00000006618,ENSMUSP00000006687,ENSMUSP00000006764,ENSMUSP00000006952,ENSMUSP00000008016,ENSMUSP00000014920,ENSMUSP00000015456,ENSMUSP00000016110,…	Aacs,Abcb1a,Acaca,Acot11,Alas2,Amica1,Ang,Anks4b,Apcs,Aprt,Aqp8,Ar,Arhgap26,Arhgap44,Arhgef19,Arl4d,As3mt,Atg16l2,Atp4a,Atp8b1,Atpif1,Atrnl1,Atxn1,Bbs4,Bche,Bcl3,Bhlha15,Blnk,Brap,Btc,C8a,C8b,C9,Cacnb4,Camk2b,Cck,Ccl2,Ccl6,Ccrn4l,Cd180,Cd36,Cd63,Cdc42ep5,Cdh1,Cebpb,Cela1,Ces1d,Chrna4,Cish,Clec2h,Cmtm6,Creb3l4,Cspg5,Csrnp1,Cux2,Cxcl14,Cyp26a1,Cyp2a4,Cyp2a5,Cyp2b10,Cyp2b9,Cyp2c37,Cyp2c38,Cyp2c39,Cy…
GO.0010033	response to organic substance	108	1.24e-07	ENSMUSP00000000193,ENSMUSP00000000312,ENSMUSP00000001812,ENSMUSP00000003947,ENSMUSP00000005651,ENSMUSP00000005685,ENSMUSP00000005820,ENSMUSP00000006614,ENSMUSP00000006764,ENSMUSP00000016110,ENSMUSP00000016511,ENSMUSP00000019043,ENSMUSP00000019721,ENSMUSP00000020227,ENSMUSP00000020308,ENSMUSP00000020704,ENSMUSP00000020843,ENSMUSP00000021271,ENSMUSP00000021413,ENSMUSP00000022124,ENSMUSP00000022176,…	Aacs,Acaca,Adrb2,Ang,Aprt,Aqp8,Ar,Asns,Bbs4,Bche,Bhlha15,Ccl2,Ccrn4l,Cd180,Cd36,Cdh1,Cdkn1a,Cebpb,Chrna4,Cish,Cnp,Creb3l4,Cry1,Cux2,Cx3cl1,Cyp26a1,Cyp2a4,Cyp2a5,Cyp2b9,Cyp7a1,Ddc,Ddit4,Epha2,Ero1l,F3,Gabrb3,Gck,Gsta1,Gsta2,Hmgcr,Hnmt,Hsd17b2,Hsd3b5,Idi1,Igfbp1,Igfbp2,Iigp1,Il17rb,Il28ra,Inhbb,Irf1,Irs2,Jun,Klf10,Lcn2,Lepr,Manf,Mas1,Megf8,Mgst3,Mmp15,Mt2,Mup10,Mup11,Mup12,Mup16,Mup19,Mup20,Mup3,Nf…
GO.0008152	metabolic process	321	1.33e-07	ENSMUSP00000000193,ENSMUSP00000000312,ENSMUSP00000000808,ENSMUSP00000001455,ENSMUSP00000001716,ENSMUSP00000003135,ENSMUSP00000003445,ENSMUSP00000003628,ENSMUSP00000003655,ENSMUSP00000004986,ENSMUSP00000005685,ENSMUSP00000005810,ENSMUSP00000005820,ENSMUSP00000006508,ENSMUSP00000006764,ENSMUSP00000007449,ENSMUSP00000008016,ENSMUSP00000008179,ENSMUSP00000008733,ENSMUSP00000014920,ENSMUSP00000016511,…	Aacs,Abca1,Abcb1a,Abhd6,Acaca,Acacb,Acmsd,Acot1,Acot11,Acot2,Acot3,Acot4,Acot6,Acsm2,Acss3,Agxt2l1,Aifm2,Akr1b7,Alas1,Alas2,Aldh3a2,Aldoc,Ang,Ankrd9,Aprt,Ar,As3mt,Asns,Atg16l2,Atp11a,Atp5g1,Atp5h,Atp6v0e2,Atp8b1,Atpif1,Atxn1,B3galt1,B4galnt3,Bbs4,Bcl3,Bco2,Bhlha15,Bhlhe41,Brap,C8a,C8b,C9,Cacnb4,Camk2b,Capn8,Cbr1,Cck,Ccl2,Ccnd1,Ccrn4l,Cd4,Cdc42ep5,Cdca7,Cdh1,Cdkn1a,Cebpb,Cela1,Celf2,Ces1d,Ces3a,Ce…
GO.0006805	xenobiotic metabolic process	15	1.36e-07	ENSMUSP00000003655,ENSMUSP00000021684,ENSMUSP00000025966,ENSMUSP00000025968,ENSMUSP00000034865,ENSMUSP00000044405,ENSMUSP00000044722,ENSMUSP00000045362,ENSMUSP00000048284,ENSMUSP00000060584,ENSMUSP00000072264,ENSMUSP00000080846,ENSMUSP00000086530,ENSMUSP00000101944,ENSMUSP00000125217	As3mt,Cyp1a1,Cyp2b10,Cyp2b9,Cyp2c37,Cyp2c38,Cyp2c39,Cyp2c40,Cyp2c54,Cyp2c55,Cyp2c70,Cyp2d9,Cyp2u1,Cyp46a1,Fmo2
GO.0010888	negative regulation of lipid storage	10	1.64e-07	ENSMUSP00000021028,ENSMUSP00000021413,ENSMUSP00000073667,ENSMUSP00000079442,ENSMUSP00000081579,ENSMUSP00000092661,ENSMUSP00000095654,ENSMUSP00000095655,ENSMUSP00000112787,ENSMUSP00000127149	Itgb3,Mup10,Mup11,Mup12,Mup16,Mup19,Mup20,Mup3,Nfkbia,Pnpla2
GO.0061179	negative regulation of insulin secretion involved in cellular response to glucose stimulus	9	1.8e-07	ENSMUSP00000022176,ENSMUSP00000044603,ENSMUSP00000073667,ENSMUSP00000079442,ENSMUSP00000081579,ENSMUSP00000092661,ENSMUSP00000095654,ENSMUSP00000095655,ENSMUSP00000112787	Hmgcr,Mup10,Mup11,Mup12,Mup16,Mup19,Mup20,Mup3,Pim3
GO.0010883	regulation of lipid storage	13	2.06e-07	ENSMUSP00000019808,ENSMUSP00000021028,ENSMUSP00000021413,ENSMUSP00000031583,ENSMUSP00000073667,ENSMUSP00000079442,ENSMUSP00000080974,ENSMUSP00000081579,ENSMUSP00000092661,ENSMUSP00000095654,ENSMUSP00000095655,ENSMUSP00000112787,ENSMUSP00000127149	Acacb,Cd36,Itgb3,Mup10,Mup11,Mup12,Mup16,Mup19,Mup20,Mup3,Nfkbia,Plin5,Pnpla2
GO.0019216	regulation of lipid metabolic process	30	2.09e-07	ENSMUSP00000002360,ENSMUSP00000005651,ENSMUSP00000008179,ENSMUSP00000019721,ENSMUSP00000019808,ENSMUSP00000020974,ENSMUSP00000023119,ENSMUSP00000026265,ENSMUSP00000026313,ENSMUSP00000029846,ENSMUSP00000029905,ENSMUSP00000031583,ENSMUSP00000034992,ENSMUSP00000038514,ENSMUSP00000042988,ENSMUSP00000045572,ENSMUSP00000046114,ENSMUSP00000058951,ENSMUSP00000068940,ENSMUSP00000069505,ENSMUSP00000073667,…	Abcd2,Abhd6,Acacb,Angptl4,Bbs4,Cyp7a1,Cyr61,Gm6484,Id2,Irs2,Klk1b4,Mid1ip1,Mup10,Mup11,Mup12,Mup16,Mup19,Mup20,Mup3,Nr1d1,Nt5e,Pdk4,Plin5,Pnpla2,Por,Ppargc1a,Serpina12,Thrsp,Tm6sf2,Vdr
GO.0045475	locomotor rhythm	10	2.43e-07	ENSMUSP00000020974,ENSMUSP00000034508,ENSMUSP00000054719,ENSMUSP00000073667,ENSMUSP00000079442,ENSMUSP00000081579,ENSMUSP00000092661,ENSMUSP00000095654,ENSMUSP00000095655,ENSMUSP00000112787	Id2,Mup10,Mup11,Mup12,Mup16,Mup19,Mup20,Mup3,Npas2,Usp2
GO.0051186	cofactor metabolic process	30	2.43e-07	ENSMUSP00000017534,ENSMUSP00000019721,ENSMUSP00000020843,ENSMUSP00000021458,ENSMUSP00000021649,ENSMUSP00000021652,ENSMUSP00000021653,ENSMUSP00000022176,ENSMUSP00000031583,ENSMUSP00000032912,ENSMUSP00000033276,ENSMUSP00000034172,ENSMUSP00000034865,ENSMUSP00000035417,ENSMUSP00000036971,ENSMUSP00000037198,ENSMUSP00000044405,ENSMUSP00000047712,ENSMUSP00000049394,ENSMUSP00000056131,ENSMUSP00000064158,…	Acaca,Acacb,Acnat2,Acot1,Acot2,Acot3,Acot4,Acot6,Acsm2,Alas1,Alas2,Aldoc,Atpif1,Cbr1,Cbr3,Ces1d,Cyp1a1,Eno1,Fmo2,Gck,Hmgcr,Mvk,Nmrk1,Nudt7,Pdk4,Pklr,Qprt,Rpia,Spnb1,Uros
GO.0010677	negative regulation of cellular carbohydrate metabolic process	13	2.49e-07	ENSMUSP00000020308,ENSMUSP00000037385,ENSMUSP00000045572,ENSMUSP00000072803,ENSMUSP00000073667,ENSMUSP00000079442,ENSMUSP00000081579,ENSMUSP00000092661,ENSMUSP00000095654,ENSMUSP00000095655,ENSMUSP00000099984,ENSMUSP00000112787,ENSMUSP00000117040	Ddit4,Gck,Lepr,Mup10,Mup11,Mup12,Mup16,Mup19,Mup20,Mup3,Ppargc1a,Serpina12,Ugt1a1
GO.0010565	regulation of cellular ketone metabolic process	21	2.8e-07	ENSMUSP00000008179,ENSMUSP00000019721,ENSMUSP00000019808,ENSMUSP00000029905,ENSMUSP00000030724,ENSMUSP00000031583,ENSMUSP00000037385,ENSMUSP00000038514,ENSMUSP00000045572,ENSMUSP00000068940,ENSMUSP00000069505,ENSMUSP00000072803,ENSMUSP00000073667,ENSMUSP00000079442,ENSMUSP00000081579,ENSMUSP00000092661,ENSMUSP00000095654,ENSMUSP00000095655,ENSMUSP00000099984,ENSMUSP00000112787,ENSMUSP00000117040	Abcd2,Acacb,Cyp7a1,Gck,Irs2,Lepr,Mid1ip1,Mup10,Mup11,Mup12,Mup16,Mup19,Mup20,Mup3,Nr1d1,Pdk4,Plin5,Ppargc1a,Serpina12,Sesn2,Ugt1a1
GO.0071466	cellular response to xenobiotic stimulus	15	2.8e-07	ENSMUSP00000003655,ENSMUSP00000021684,ENSMUSP00000025966,ENSMUSP00000025968,ENSMUSP00000034865,ENSMUSP00000044405,ENSMUSP00000044722,ENSMUSP00000045362,ENSMUSP00000048284,ENSMUSP00000060584,ENSMUSP00000072264,ENSMUSP00000080846,ENSMUSP00000086530,ENSMUSP00000101944,ENSMUSP00000125217	As3mt,Cyp1a1,Cyp2b10,Cyp2b9,Cyp2c37,Cyp2c38,Cyp2c39,Cyp2c40,Cyp2c54,Cyp2c55,Cyp2c70,Cyp2d9,Cyp2u1,Cyp46a1,Fmo2
GO.0042738	exogenous drug catabolic process	11	3.05e-07	ENSMUSP00000025966,ENSMUSP00000025968,ENSMUSP00000044722,ENSMUSP00000045362,ENSMUSP00000048284,ENSMUSP00000060584,ENSMUSP00000072264,ENSMUSP00000080846,ENSMUSP00000086530,ENSMUSP00000101944,ENSMUSP00000125217	Cyp2b10,Cyp2b9,Cyp2c37,Cyp2c38,Cyp2c39,Cyp2c40,Cyp2c54,Cyp2c55,Cyp2c70,Cyp2d9,Cyp2u1
GO.0001676	long-chain fatty acid metabolic process	15	5.16e-07	ENSMUSP00000021649,ENSMUSP00000021652,ENSMUSP00000021653,ENSMUSP00000025966,ENSMUSP00000025968,ENSMUSP00000044722,ENSMUSP00000045362,ENSMUSP00000048284,ENSMUSP00000060584,ENSMUSP00000061126,ENSMUSP00000072264,ENSMUSP00000080846,ENSMUSP00000086530,ENSMUSP00000125217,ENSMUSP00000126448	Acot1,Acot2,Acot3,Acot4,Cyp2b10,Cyp2b9,Cyp2c37,Cyp2c38,Cyp2c39,Cyp2c40,Cyp2c54,Cyp2c55,Cyp2c70,Cyp2d9,Cyp4a10
GO.0019373	epoxygenase P450 pathway	9	5.16e-07	ENSMUSP00000025966,ENSMUSP00000025968,ENSMUSP00000044722,ENSMUSP00000045362,ENSMUSP00000048284,ENSMUSP00000060584,ENSMUSP00000072264,ENSMUSP00000080846,ENSMUSP00000125217	Cyp2b10,Cyp2b9,Cyp2c37,Cyp2c38,Cyp2c39,Cyp2c40,Cyp2c54,Cyp2c55,Cyp2c70
GO.1901615	organic hydroxy compound metabolic process	35	1.01e-06	ENSMUSP00000001716,ENSMUSP00000005651,ENSMUSP00000019044,ENSMUSP00000019283,ENSMUSP00000020864,ENSMUSP00000021684,ENSMUSP00000022176,ENSMUSP00000022977,ENSMUSP00000025482,ENSMUSP00000028207,ENSMUSP00000028704,ENSMUSP00000029046,ENSMUSP00000029367,ENSMUSP00000029905,ENSMUSP00000030010,ENSMUSP00000030709,ENSMUSP00000032944,ENSMUSP00000034015,ENSMUSP00000036656,ENSMUSP00000036971,ENSMUSP00000037385,…	Abca1,Aldh3a2,Atp8b1,Bche,Crat,Cyp39a1,Cyp46a1,Cyp4a10,Cyp7a1,Cyp7b1,Ddc,Ddt,Fabp5,Fdft1,Gde1,Gdpd3,Hand2,Hao1,Hmgcr,Idi1,Isyna1,Lepr,Lss,Mvk,Pctp,Por,Saa1,Sc4mol,Sdr16c5,Sgpp2,Slc22a5,Smpdl3b,Sqle,Sult1d1,Vldlr
GO.1901700	response to oxygen-containing compound	71	1.19e-06	ENSMUSP00000000193,ENSMUSP00000000312,ENSMUSP00000001812,ENSMUSP00000003947,ENSMUSP00000005651,ENSMUSP00000006764,ENSMUSP00000016511,ENSMUSP00000019721,ENSMUSP00000020171,ENSMUSP00000020227,ENSMUSP00000020704,ENSMUSP00000020843,ENSMUSP00000021271,ENSMUSP00000021413,ENSMUSP00000022124,ENSMUSP00000022176,ENSMUSP00000023119,ENSMUSP00000023829,ENSMUSP00000023849,ENSMUSP00000025946,ENSMUSP00000029367,…	Aacs,Abca1,Acaca,Adrb2,Aprt,Aqp8,Asns,Bche,Ccl2,Ccnd1,Ccrn4l,Cd180,Cd36,Cdh1,Cdkn1a,Cebpb,Cnp,Cry1,Ctgf,Cyp1a1,Cyp26a1,Cyp7a1,Gck,Hmgcr,Hnmt,Hsd17b2,Igfbp1,Igfbp2,Inhbb,Irs2,Klf10,Lcn2,Mas1,Mmp15,Mt1,Mup10,Mup11,Mup12,Mup16,Mup19,Mup20,Mup3,Nfkbia,Nqo1,Nr1d1,Pdk4,Per1,Plk3,Por,Ppargc1a,Ptk6,Raet1d,Ren1,Serpina1c,Serpina1d,Serpina3f,Serpine1,Sesn2,Sgk1,Slco1a1,Smo,Socs3,Sort1,Spon2,Tirap,Trp53inp1…
GO.0010243	response to organonitrogen compound	48	1.59e-06	ENSMUSP00000000193,ENSMUSP00000000312,ENSMUSP00000005651,ENSMUSP00000006764,ENSMUSP00000019721,ENSMUSP00000020171,ENSMUSP00000020227,ENSMUSP00000020704,ENSMUSP00000021271,ENSMUSP00000021413,ENSMUSP00000023829,ENSMUSP00000028005,ENSMUSP00000029367,ENSMUSP00000030724,ENSMUSP00000031445,ENSMUSP00000031766,ENSMUSP00000032781,ENSMUSP00000033023,ENSMUSP00000033276,ENSMUSP00000034808,ENSMUSP00000038051,…	Aacs,Adrb2,Aprt,Aqp8,Asns,Bche,Ccl2,Ccnd1,Cdh1,Cdkn1a,Cebpb,Chrna4,Cry1,Ctgf,Ddc,Gabrb3,Hnmt,Igfbp1,Inhbb,Irs2,Jun,Klf10,Mas1,Mgst3,Mup10,Mup11,Mup12,Mup16,Mup19,Mup20,Mup3,Nfkbia,Nnmt,Nox4,Pdk4,Per1,Por,Ppargc1a,Ren1,Serpina1c,Serpina1d,Serpina3f,Sesn2,Sgk1,Socs3,Sort1,Uros,Vldlr
GO.0046890	regulation of lipid biosynthetic process	19	1.82e-06	ENSMUSP00000005651,ENSMUSP00000008179,ENSMUSP00000019721,ENSMUSP00000019808,ENSMUSP00000023119,ENSMUSP00000026313,ENSMUSP00000029846,ENSMUSP00000029905,ENSMUSP00000034992,ENSMUSP00000042988,ENSMUSP00000045572,ENSMUSP00000069505,ENSMUSP00000073667,ENSMUSP00000079442,ENSMUSP00000081579,ENSMUSP00000092661,ENSMUSP00000095654,ENSMUSP00000095655,ENSMUSP00000112787	Abhd6,Cyp7a1,Cyr61,Mid1ip1,Mup10,Mup11,Mup12,Mup16,Mup19,Mup20,Mup3,Nr1d1,Nt5e,Pdk4,Plin5,Por,Serpina12,Thrsp,Vdr
GO.0071310	cellular response to organic substance	78	1.82e-06	ENSMUSP00000000193,ENSMUSP00000000312,ENSMUSP00000001812,ENSMUSP00000005651,ENSMUSP00000005820,ENSMUSP00000006764,ENSMUSP00000016110,ENSMUSP00000016511,ENSMUSP00000019043,ENSMUSP00000019721,ENSMUSP00000020171,ENSMUSP00000020308,ENSMUSP00000020704,ENSMUSP00000020843,ENSMUSP00000021413,ENSMUSP00000022124,ENSMUSP00000022378,ENSMUSP00000023453,ENSMUSP00000025946,ENSMUSP00000026265,ENSMUSP00000029402,…	Aacs,Abca1,Acaca,Aprt,Aqp8,Ar,Asns,Bbs4,Bhlha15,Ccl2,Ccnd1,Cd14,Cd180,Cd36,Cdh1,Cebpb,Cish,Creb3l4,Ctgf,Cux2,Cx3cl1,Cxcl10,Cyp1a1,Cyp26a1,Cyp7a1,Ddc,Ddit4,Ero1l,F3,Gabrb3,Igfbp1,Igfbp2,Iigp1,Il17rb,Il28ra,Inhbb,Irf1,Jun,Klf10,Lcn2,Lepr,Mas1,Megf8,Mt2,Mup10,Mup11,Mup12,Mup16,Mup19,Mup20,Mup3,Nfkbia,Nr1i3,Parp16,Pdk4,Por,Ppargc1a,Ptk6,Raet1d,Ren1,Sdf2l1,Serpine1,Sgk1,Slc33a1,Slc39a5,Smo,Socs3,Sort1…
GO.0044763	single-organism cellular process	342	1.87e-06	ENSMUSP00000000193,ENSMUSP00000000312,ENSMUSP00000001455,ENSMUSP00000001672,ENSMUSP00000001716,ENSMUSP00000001812,ENSMUSP00000002360,ENSMUSP00000003135,ENSMUSP00000003628,ENSMUSP00000003655,ENSMUSP00000003808,ENSMUSP00000003947,ENSMUSP00000004986,ENSMUSP00000005651,ENSMUSP00000005810,ENSMUSP00000005817,ENSMUSP00000005820,ENSMUSP00000006508,ENSMUSP00000006764,ENSMUSP00000006817,ENSMUSP00000006952,…	AI118078,Aacs,Abca1,Abcb1a,Abhd6,Acaca,Acacb,Acmsd,Acnat2,Acot1,Acot11,Acot2,Acot3,Acot4,Acsm2,Aifm2,Akr1b7,Alas1,Alas2,Aldh3a2,Aldoc,Amica1,Amn,Ang,Angptl4,Aprt,Aqp8,Ar,Arfgap3,Arhgap26,Arhgap44,Arhgef10,Arl4d,As3mt,Asns,Atg16l2,Atp11a,Atp5g1,Atp5h,Atp6v0d2,Atp6v0e2,Atp8b1,Atpif1,Atrnl1,Atxn1,B3galt1,Bbs4,Bche,Bcl3,Bco2,Bhlha15,Blnk,Bmf,Brap,Btc,Cacnb4,Camk2b,Cbr3,Ccl2,Ccl6,Cd180,Cd36,Cd63,Cdc42…
GO.0006111	regulation of gluconeogenesis	12	2.88e-06	ENSMUSP00000030724,ENSMUSP00000037385,ENSMUSP00000045572,ENSMUSP00000069505,ENSMUSP00000073667,ENSMUSP00000079442,ENSMUSP00000081579,ENSMUSP00000092661,ENSMUSP00000095654,ENSMUSP00000095655,ENSMUSP00000099984,ENSMUSP00000112787	Gck,Lepr,Mup10,Mup11,Mup12,Mup16,Mup19,Mup20,Mup3,Nr1d1,Serpina12,Sesn2
GO.0006790	sulfur compound metabolic process	26	3.83e-06	ENSMUSP00000006508,ENSMUSP00000019721,ENSMUSP00000020843,ENSMUSP00000021649,ENSMUSP00000021652,ENSMUSP00000021653,ENSMUSP00000023805,ENSMUSP00000023886,ENSMUSP00000029666,ENSMUSP00000031201,ENSMUSP00000031583,ENSMUSP00000032073,ENSMUSP00000032781,ENSMUSP00000034172,ENSMUSP00000034902,ENSMUSP00000036971,ENSMUSP00000038931,ENSMUSP00000046324,ENSMUSP00000047199,ENSMUSP00000056131,ENSMUSP00000073213,…	Acaca,Acacb,Acnat2,Acot1,Acot2,Acot3,Acot4,Acot6,Acsm2,Ces1d,Csad,Ggt1,Gpc1,Gsta1,Gsta2,Gstp2,Gstt2,Mvk,Nat8,Nox4,Nudt7,Papss1,Pdk4,Sult1c2,Sult1d1,Sult1e1
GO.0006694	steroid biosynthetic process	16	4.71e-06	ENSMUSP00000022176,ENSMUSP00000025223,ENSMUSP00000026012,ENSMUSP00000029905,ENSMUSP00000034015,ENSMUSP00000034304,ENSMUSP00000036971,ENSMUSP00000037487,ENSMUSP00000041442,ENSMUSP00000044457,ENSMUSP00000046856,ENSMUSP00000055313,ENSMUSP00000089097,ENSMUSP00000102635,ENSMUSP00000130073,ENSMUSP00000132780	Cyp17a1,Cyp21a1,Cyp39a1,Cyp7a1,Cyp7b1,Fdft1,Hmgcr,Hsd17b2,Hsd3b2,Hsd3b5,Idi1,Lss,Mvk,Sc4mol,Sdr42e1,Srd5a1
GO.0006637	acyl-CoA metabolic process	13	5.32e-06	ENSMUSP00000019721,ENSMUSP00000020843,ENSMUSP00000021649,ENSMUSP00000021652,ENSMUSP00000021653,ENSMUSP00000031583,ENSMUSP00000034172,ENSMUSP00000036971,ENSMUSP00000056131,ENSMUSP00000073213,ENSMUSP00000080256,ENSMUSP00000095690,ENSMUSP00000126448	Acaca,Acacb,Acnat2,Acot1,Acot2,Acot3,Acot4,Acot6,Acsm2,Ces1d,Mvk,Nudt7,Pdk4
GO.0007623	circadian rhythm	21	5.55e-06	ENSMUSP00000008016,ENSMUSP00000020227,ENSMUSP00000020974,ENSMUSP00000021271,ENSMUSP00000023849,ENSMUSP00000032386,ENSMUSP00000034508,ENSMUSP00000054270,ENSMUSP00000054719,ENSMUSP00000060617,ENSMUSP00000068525,ENSMUSP00000069505,ENSMUSP00000073667,ENSMUSP00000073690,ENSMUSP00000079442,ENSMUSP00000081579,ENSMUSP00000092661,ENSMUSP00000095654,ENSMUSP00000095655,ENSMUSP00000112787,ENSMUSP00000117040	Bhlhe41,Ccrn4l,Cry1,Ddc,Id2,Id3,Jun,Klf10,Mup10,Mup11,Mup12,Mup16,Mup19,Mup20,Mup3,Npas2,Nr1d1,Per1,Ppargc1a,Prok1,Usp2
GO.0031649	heat generation	8	5.55e-06	ENSMUSP00000062256,ENSMUSP00000073667,ENSMUSP00000079442,ENSMUSP00000081579,ENSMUSP00000092661,ENSMUSP00000095654,ENSMUSP00000095655,ENSMUSP00000112787	Adrb2,Mup10,Mup11,Mup12,Mup16,Mup19,Mup20,Mup3
GO.0010675	regulation of cellular carbohydrate metabolic process	20	7.33e-06	ENSMUSP00000019721,ENSMUSP00000020308,ENSMUSP00000030724,ENSMUSP00000037385,ENSMUSP00000038514,ENSMUSP00000045572,ENSMUSP00000069505,ENSMUSP00000072803,ENSMUSP00000073667,ENSMUSP00000079442,ENSMUSP00000081579,ENSMUSP00000086409,ENSMUSP00000092661,ENSMUSP00000095253,ENSMUSP00000095654,ENSMUSP00000095655,ENSMUSP00000099984,ENSMUSP00000112787,ENSMUSP00000117040,ENSMUSP00000122712	Ddit4,Gck,Irs2,Lepr,Mas1,Mup10,Mup11,Mup12,Mup16,Mup19,Mup20,Mup3,Nr1d1,Pdk4,Ppargc1a,Ppp1r3g,Ramp1,Serpina12,Sesn2,Ugt1a1
GO.0043255	regulation of carbohydrate biosynthetic process	15	1.24e-05	ENSMUSP00000030724,ENSMUSP00000037385,ENSMUSP00000038514,ENSMUSP00000045572,ENSMUSP00000069505,ENSMUSP00000073667,ENSMUSP00000079442,ENSMUSP00000081579,ENSMUSP00000086409,ENSMUSP00000092661,ENSMUSP00000095654,ENSMUSP00000095655,ENSMUSP00000099984,ENSMUSP00000112787,ENSMUSP00000122712	Gck,Irs2,Lepr,Mas1,Mup10,Mup11,Mup12,Mup16,Mup19,Mup20,Mup3,Nr1d1,Ppp1r3g,Serpina12,Sesn2
GO.1901698	response to nitrogen compound	49	1.56e-05	ENSMUSP00000000193,ENSMUSP00000000312,ENSMUSP00000005651,ENSMUSP00000006764,ENSMUSP00000019721,ENSMUSP00000020171,ENSMUSP00000020227,ENSMUSP00000020704,ENSMUSP00000021271,ENSMUSP00000021413,ENSMUSP00000023829,ENSMUSP00000028005,ENSMUSP00000029367,ENSMUSP00000030724,ENSMUSP00000031445,ENSMUSP00000031766,ENSMUSP00000032781,ENSMUSP00000033023,ENSMUSP00000033276,ENSMUSP00000034808,ENSMUSP00000038051,…	Aacs,Adrb2,Aprt,Aqp8,Asns,Bche,Ccl2,Ccnd1,Cdh1,Cdkn1a,Cebpb,Chrna4,Cry1,Ctgf,Ddc,Gabrb3,Hnmt,Igfbp1,Inhbb,Irs2,Jun,Klf10,Mas1,Mgst3,Mup10,Mup11,Mup12,Mup16,Mup19,Mup20,Mup3,Nfkbia,Nnmt,Nox4,Pdk4,Per1,Por,Ppargc1a,Raet1d,Ren1,Serpina1c,Serpina1d,Serpina3f,Sesn2,Sgk1,Socs3,Sort1,Uros,Vldlr
GO.0009605	response to external stimulus	83	1.68e-05	ENSMUSP00000000193,ENSMUSP00000002360,ENSMUSP00000003947,ENSMUSP00000005651,ENSMUSP00000006508,ENSMUSP00000006614,ENSMUSP00000006952,ENSMUSP00000018767,ENSMUSP00000019071,ENSMUSP00000019721,ENSMUSP00000020227,ENSMUSP00000020308,ENSMUSP00000020974,ENSMUSP00000021028,ENSMUSP00000021271,ENSMUSP00000021413,ENSMUSP00000021970,ENSMUSP00000022124,ENSMUSP00000022176,ENSMUSP00000022185,ENSMUSP00000023119,…	Aacs,Abca1,Adrb2,Amica1,Angptl4,Atg16l2,Bbs4,Bche,Bcl3,Bhlha15,Cacnb4,Cck,Ccl2,Ccl6,Ccnd1,Ccrn4l,Cd14,Cd180,Cd36,Cd4,Cd63,Cdkn1a,Cebpb,Cmtm6,Cnp,Cry1,Cx3cl1,Cxcl14,Cyp1a1,Cyr61,Ddit4,Ear2,Epha2,F2rl1,Fcer1g,Ggt1,Gngt1,Gpr98,Hamp,Hamp2,Hist2h2be,Hmgcr,Id2,Igfbp2,Iigp1,Il28ra,Inhbb,Itgb3,Kiaa1324,Klf10,Leap2,Mif,Mmp7,Mup12,Nfkbia,Nqo1,Nr1d1,Pdk4,Per1,Pklr,Por,Rab38,Raet1d,Ren1,Rps19,S1pr1,Saa1,Saa2…
GO.0033993	response to lipid	50	1.76e-05	ENSMUSP00000000193,ENSMUSP00000001812,ENSMUSP00000003947,ENSMUSP00000005820,ENSMUSP00000016511,ENSMUSP00000019721,ENSMUSP00000020171,ENSMUSP00000020843,ENSMUSP00000021413,ENSMUSP00000022124,ENSMUSP00000023829,ENSMUSP00000023849,ENSMUSP00000025946,ENSMUSP00000029367,ENSMUSP00000029905,ENSMUSP00000030010,ENSMUSP00000031445,ENSMUSP00000031859,ENSMUSP00000034243,ENSMUSP00000034304,ENSMUSP00000034865,…	Aacs,Abca1,Acaca,Adrb2,Ar,Bche,Ccl2,Ccnd1,Ccrn4l,Cd14,Cd180,Cd36,Cdkn1a,Cebpb,Cnp,Ctgf,Cyp1a1,Cyp26a1,Cyp7a1,Hnmt,Hsd17b2,Igfbp2,Jun,Lcn2,Mmp15,Mup10,Mup11,Mup12,Mup16,Mup19,Mup20,Mup3,Nfkbia,Nqo1,Nr1i3,Pdk4,Ppargc1a,Ptk6,Raet1d,Ren1,Serpine1,Slco1a1,Smo,Socs3,Spon2,Tirap,Trim24,Txnip,Ugt1a1,Vldlr
GO.0006066	alcohol metabolic process	26	1.92e-05	ENSMUSP00000019283,ENSMUSP00000020864,ENSMUSP00000021684,ENSMUSP00000022176,ENSMUSP00000022977,ENSMUSP00000028704,ENSMUSP00000029046,ENSMUSP00000029367,ENSMUSP00000029905,ENSMUSP00000030010,ENSMUSP00000030709,ENSMUSP00000032944,ENSMUSP00000034015,ENSMUSP00000036656,ENSMUSP00000036971,ENSMUSP00000037385,ENSMUSP00000037487,ENSMUSP00000046298,ENSMUSP00000046371,ENSMUSP00000046856,ENSMUSP00000055313,…	Abca1,Aldh3a2,Bche,Cyp39a1,Cyp46a1,Cyp7a1,Cyp7b1,Fabp5,Fdft1,Gde1,Gdpd3,Hao1,Hmgcr,Idi1,Isyna1,Lepr,Lss,Mvk,Pctp,Saa1,Sc4mol,Sdr16c5,Sgpp2,Smpdl3b,Sqle,Vldlr
GO.0042493	response to drug	34	2.05e-05	ENSMUSP00000000193,ENSMUSP00000005651,ENSMUSP00000018767,ENSMUSP00000023829,ENSMUSP00000025482,ENSMUSP00000025966,ENSMUSP00000025968,ENSMUSP00000029367,ENSMUSP00000031445,ENSMUSP00000034808,ENSMUSP00000034865,ENSMUSP00000041204,ENSMUSP00000044722,ENSMUSP00000045362,ENSMUSP00000046610,ENSMUSP00000048284,ENSMUSP00000053962,ENSMUSP00000054270,ENSMUSP00000059129,ENSMUSP00000060584,ENSMUSP00000068525,…	Aacs,Abcb1a,Atp4a,Atp8b1,Bche,Ccl2,Ccnd1,Cdkn1a,Cyp1a1,Cyp2b10,Cyp2b9,Cyp2c37,Cyp2c38,Cyp2c39,Cyp2c40,Cyp2c54,Cyp2c55,Cyp2c70,Cyp2d9,Cyp2u1,Ddc,Igfbp2,Jun,Lcn2,Mas1,Mmp7,Nnmt,Por,Ppargc1a,Ren1,Socs3,Txnip,Ugt1a1,Vldlr
GO.0009719	response to endogenous stimulus	67	2.38e-05	ENSMUSP00000000193,ENSMUSP00000000312,ENSMUSP00000003947,ENSMUSP00000005651,ENSMUSP00000005820,ENSMUSP00000006764,ENSMUSP00000019721,ENSMUSP00000020227,ENSMUSP00000020704,ENSMUSP00000020843,ENSMUSP00000021271,ENSMUSP00000021413,ENSMUSP00000023119,ENSMUSP00000023829,ENSMUSP00000026265,ENSMUSP00000028005,ENSMUSP00000029367,ENSMUSP00000029402,ENSMUSP00000030010,ENSMUSP00000030724,ENSMUSP00000031445,…	Aacs,Abca1,Acaca,Adrb2,Ang,Aprt,Aqp8,Ar,Asns,Bbs4,Bche,Ccl2,Ccnd1,Cd36,Cdh1,Cdkn1a,Cebpb,Chrna4,Cry1,Ddc,Gabrb3,Hnmt,Igfbp1,Igfbp2,Inhbb,Irs2,Jun,Klf10,Mas1,Megf8,Mgst3,Mmp15,Mup10,Mup11,Mup12,Mup16,Mup19,Mup20,Mup3,Nfkbia,Nnmt,Nox4,Nqo1,Nr1i3,Pdk4,Per1,Por,Ppargc1a,Serpina1c,Serpina1d,Serpina3f,Serpine1,Sesn2,Sgk1,Slc33a1,Slc39a5,Slco1a1,Socs3,Sort1,Tmem100,Trim24,Txnip,Uros,Vdr,Vldlr,Wfikkn2,Zf…
GO.0016125	sterol metabolic process	16	2.4e-05	ENSMUSP00000020864,ENSMUSP00000021684,ENSMUSP00000022176,ENSMUSP00000022977,ENSMUSP00000029905,ENSMUSP00000030010,ENSMUSP00000034015,ENSMUSP00000036971,ENSMUSP00000037385,ENSMUSP00000037487,ENSMUSP00000046856,ENSMUSP00000055313,ENSMUSP00000119150,ENSMUSP00000127329,ENSMUSP00000130073,ENSMUSP00000132780	Abca1,Cyp39a1,Cyp46a1,Cyp7a1,Cyp7b1,Fdft1,Hmgcr,Idi1,Lepr,Lss,Mvk,Pctp,Saa1,Sc4mol,Sqle,Vldlr
GO.0071396	cellular response to lipid	31	2.42e-05	ENSMUSP00000000193,ENSMUSP00000001812,ENSMUSP00000005820,ENSMUSP00000016511,ENSMUSP00000019721,ENSMUSP00000020843,ENSMUSP00000021413,ENSMUSP00000022124,ENSMUSP00000025946,ENSMUSP00000029905,ENSMUSP00000030010,ENSMUSP00000031445,ENSMUSP00000031859,ENSMUSP00000039586,ENSMUSP00000042701,ENSMUSP00000047646,ENSMUSP00000052648,ENSMUSP00000053962,ENSMUSP00000056669,ENSMUSP00000072803,ENSMUSP00000073667,…	Aacs,Abca1,Acaca,Ar,Ccl2,Cd14,Cd180,Cd36,Cxcl10,Cyp26a1,Cyp7a1,Lcn2,Mup10,Mup11,Mup12,Mup16,Mup19,Mup20,Mup3,Nfkbia,Nr1i3,Pdk4,Ppargc1a,Ptk6,Raet1d,Serpine1,Smo,Spon2,Trim24,Ugt1a1,Vldlr
GO.0001659	temperature homeostasis	10	2.79e-05	ENSMUSP00000062256,ENSMUSP00000069505,ENSMUSP00000073667,ENSMUSP00000079442,ENSMUSP00000081579,ENSMUSP00000092661,ENSMUSP00000095654,ENSMUSP00000095655,ENSMUSP00000096957,ENSMUSP00000112787	Adrb2,Arrdc3,Mup10,Mup11,Mup12,Mup16,Mup19,Mup20,Mup3,Nr1d1
GO.0006732	coenzyme metabolic process	23	2.79e-05	ENSMUSP00000017534,ENSMUSP00000019721,ENSMUSP00000020843,ENSMUSP00000021649,ENSMUSP00000021652,ENSMUSP00000021653,ENSMUSP00000022176,ENSMUSP00000031583,ENSMUSP00000032912,ENSMUSP00000034172,ENSMUSP00000035417,ENSMUSP00000036971,ENSMUSP00000037198,ENSMUSP00000044405,ENSMUSP00000047712,ENSMUSP00000056131,ENSMUSP00000064158,ENSMUSP00000073213,ENSMUSP00000079727,ENSMUSP00000080256,ENSMUSP00000095690,…	Acaca,Acacb,Acnat2,Acot1,Acot2,Acot3,Acot4,Acot6,Acsm2,Aldoc,Cbr3,Ces1d,Eno1,Fmo2,Gck,Hmgcr,Mvk,Nmrk1,Nudt7,Pdk4,Pklr,Qprt,Rpia
GO.0046676	negative regulation of insulin secretion	11	2.79e-05	ENSMUSP00000022176,ENSMUSP00000034307,ENSMUSP00000044603,ENSMUSP00000044918,ENSMUSP00000073667,ENSMUSP00000079442,ENSMUSP00000081579,ENSMUSP00000092661,ENSMUSP00000095654,ENSMUSP00000095655,ENSMUSP00000112787	Hmgcr,Inhbb,Mup10,Mup11,Mup12,Mup16,Mup19,Mup20,Mup3,Pde4c,Pim3
GO.0033559	unsaturated fatty acid metabolic process	14	3.59e-05	ENSMUSP00000006508,ENSMUSP00000025966,ENSMUSP00000025968,ENSMUSP00000036357,ENSMUSP00000041149,ENSMUSP00000044722,ENSMUSP00000045362,ENSMUSP00000048284,ENSMUSP00000060584,ENSMUSP00000061126,ENSMUSP00000072264,ENSMUSP00000080846,ENSMUSP00000086530,ENSMUSP00000125217	Cyp2b10,Cyp2b9,Cyp2c37,Cyp2c38,Cyp2c39,Cyp2c40,Cyp2c54,Cyp2c55,Cyp2c70,Cyp2d9,Cyp4a10,Elovl3,Ggt1,Mif
GO.0065008	regulation of biological quality	120	4.11e-05	ENSMUSP00000000193,ENSMUSP00000000312,ENSMUSP00000001672,ENSMUSP00000001812,ENSMUSP00000002360,ENSMUSP00000003628,ENSMUSP00000006764,ENSMUSP00000014920,ENSMUSP00000018748,ENSMUSP00000019044,ENSMUSP00000019721,ENSMUSP00000019808,ENSMUSP00000020171,ENSMUSP00000020227,ENSMUSP00000020262,ENSMUSP00000020843,ENSMUSP00000020974,ENSMUSP00000021028,ENSMUSP00000021413,ENSMUSP00000021458,ENSMUSP00000022369,…	AI118078,Aacs,Abca1,Abhd6,Acaca,Alas2,Angptl4,Apcs,Aprt,Aqp8,Ar,Arrdc3,Atp11a,Atp4a,Atp8b1,Atpif1,Atxn1,Bbs4,Bco2,Bhlha15,Btc,Cacnb4,Camk2b,Capg,Cck,Ccl2,Ccnd1,Ccrn4l,Cd36,Cd4,Cdc42ep5,Cdh1,Chrna4,Cldn1,Cnp,Cry1,Ctgf,Cux2,Cx3cl1,Cyp17a1,Cyp1a1,Cyp26a1,Cyp7a1,Ddr1,Emp2,Ero1l,F11,F3,Gabrb3,Gck,Gm6484,Gpr98,Hamp,Hamp2,Hnmt,Id2,Ifrd1,Ihh,Irs2,Itgb3,Lars2,Lcn2,Lrrc16a,Lrtm1,Lrtm2,Manf,Megf8,Mt1,Mt2,Mu…
GO.0008203	cholesterol metabolic process	15	5.52e-05	ENSMUSP00000020864,ENSMUSP00000021684,ENSMUSP00000022176,ENSMUSP00000022977,ENSMUSP00000029905,ENSMUSP00000030010,ENSMUSP00000036971,ENSMUSP00000037385,ENSMUSP00000037487,ENSMUSP00000046856,ENSMUSP00000055313,ENSMUSP00000119150,ENSMUSP00000127329,ENSMUSP00000130073,ENSMUSP00000132780	Abca1,Cyp39a1,Cyp46a1,Cyp7a1,Cyp7b1,Fdft1,Hmgcr,Idi1,Lepr,Lss,Mvk,Pctp,Saa1,Sqle,Vldlr
GO.0048519	negative regulation of biological process	169	6.92e-05	ENSMUSP00000000193,ENSMUSP00000000312,ENSMUSP00000001672,ENSMUSP00000001812,ENSMUSP00000002360,ENSMUSP00000003135,ENSMUSP00000003628,ENSMUSP00000003947,ENSMUSP00000005651,ENSMUSP00000005820,ENSMUSP00000006614,ENSMUSP00000008016,ENSMUSP00000008179,ENSMUSP00000008733,ENSMUSP00000014920,ENSMUSP00000015456,ENSMUSP00000016511,ENSMUSP00000018748,ENSMUSP00000019043,ENSMUSP00000019721,ENSMUSP00000019808,…	Abhd6,Acacb,Ang,Angptl4,Ankrd9,Apcs,Ar,Arrdc3,Asns,Atp8b1,Atxn1,Bbs4,Bche,Bcl3,Bhlha15,Bhlhe41,Bmf,Brap,Btc,Camk2b,Capg,Cck,Ccl2,Ccnd1,Ccrn4l,Cd36,Cdh1,Ceacam2,Cebpb,Cela1,Cish,Cml5,Cry1,Ctgf,Cux2,Cxcl14,Cyp7b1,Cyr61,Ddit4,Ddr1,Dixdc1,Dnajb6,ENSMUSG00000048581,Elf3,Elfn1,Epha2,Ero1l,F11,F2rl1,Fam129b,Farp1,Fbxo31,Fcer1g,Fzd7,Fzd8,Gabrb3,Gadd45b,Gck,Gm6484,Gpc1,Gpr98,Grm8,Hamp,Hand2,Hes6,Hif3a,Hsp…
GO.0019369	arachidonic acid metabolic process	10	7.71e-05	ENSMUSP00000025966,ENSMUSP00000025968,ENSMUSP00000044722,ENSMUSP00000045362,ENSMUSP00000048284,ENSMUSP00000060584,ENSMUSP00000072264,ENSMUSP00000080846,ENSMUSP00000086530,ENSMUSP00000125217	Cyp2b10,Cyp2b9,Cyp2c37,Cyp2c38,Cyp2c39,Cyp2c40,Cyp2c54,Cyp2c55,Cyp2c70,Cyp2d9
GO.0006690	icosanoid metabolic process	13	8.32e-05	ENSMUSP00000006508,ENSMUSP00000025966,ENSMUSP00000025968,ENSMUSP00000041149,ENSMUSP00000044722,ENSMUSP00000045362,ENSMUSP00000048284,ENSMUSP00000060584,ENSMUSP00000061126,ENSMUSP00000072264,ENSMUSP00000080846,ENSMUSP00000086530,ENSMUSP00000125217	Cyp2b10,Cyp2b9,Cyp2c37,Cyp2c38,Cyp2c39,Cyp2c40,Cyp2c54,Cyp2c55,Cyp2c70,Cyp2d9,Cyp4a10,Ggt1,Mif
GO.1901701	cellular response to oxygen-containing compound	44	8.32e-05	ENSMUSP00000000193,ENSMUSP00000000312,ENSMUSP00000001812,ENSMUSP00000003947,ENSMUSP00000005651,ENSMUSP00000006764,ENSMUSP00000016511,ENSMUSP00000019721,ENSMUSP00000020704,ENSMUSP00000020843,ENSMUSP00000021413,ENSMUSP00000022124,ENSMUSP00000023119,ENSMUSP00000025946,ENSMUSP00000029865,ENSMUSP00000029905,ENSMUSP00000030010,ENSMUSP00000031445,ENSMUSP00000033023,ENSMUSP00000034215,ENSMUSP00000039586,…	Aacs,Abca1,Acaca,Aprt,Aqp8,Ccl2,Cd14,Cd180,Cd36,Cdh1,Cebpb,Cxcl10,Cyp26a1,Cyp7a1,Igfbp1,Inhbb,Klf10,Lcn2,Mas1,Mt1,Mup10,Mup11,Mup12,Mup16,Mup19,Mup20,Mup3,Nfkbia,Nqo1,Nr1d1,Pdk4,Por,Ppargc1a,Ptk6,Raet1d,Serpine1,Sgk1,Smo,Spon2,Tirap,Trp53inp1,Ugt1a1,Vdr,Vldlr
GO.0009725	response to hormone	47	8.94e-05	ENSMUSP00000000193,ENSMUSP00000003947,ENSMUSP00000005651,ENSMUSP00000005820,ENSMUSP00000006764,ENSMUSP00000019721,ENSMUSP00000020171,ENSMUSP00000020227,ENSMUSP00000020704,ENSMUSP00000020843,ENSMUSP00000023119,ENSMUSP00000023829,ENSMUSP00000026265,ENSMUSP00000029367,ENSMUSP00000030724,ENSMUSP00000031445,ENSMUSP00000031766,ENSMUSP00000031859,ENSMUSP00000034243,ENSMUSP00000037022,ENSMUSP00000038514,…	Aacs,Acaca,Adrb2,Ang,Aprt,Ar,Asns,Bbs4,Bche,Ccl2,Ccnd1,Cdkn1a,Cry1,Ctgf,Hnmt,Igfbp1,Igfbp2,Inhbb,Irs2,Jun,Mas1,Mmp15,Mup10,Mup11,Mup12,Mup16,Mup19,Mup20,Mup3,Nqo1,Nr1i3,Pdk4,Por,Ppargc1a,Ren1,Serpina1c,Serpina1d,Serpina3f,Sesn2,Sgk1,Slco1a1,Socs3,Sort1,Trim24,Txnip,Vdr,Vldlr
GO.0014070	response to organic cyclic compound	49	8.94e-05	ENSMUSP00000000193,ENSMUSP00000000312,ENSMUSP00000001812,ENSMUSP00000003947,ENSMUSP00000005685,ENSMUSP00000005820,ENSMUSP00000020171,ENSMUSP00000021271,ENSMUSP00000021413,ENSMUSP00000023829,ENSMUSP00000029367,ENSMUSP00000029371,ENSMUSP00000029905,ENSMUSP00000031445,ENSMUSP00000031766,ENSMUSP00000031859,ENSMUSP00000032198,ENSMUSP00000032781,ENSMUSP00000033023,ENSMUSP00000034243,ENSMUSP00000034865,…	Aacs,Adrb2,Aqp8,Ar,Asns,Bche,Ccl2,Ccnd1,Cd36,Cdh1,Cdkn1a,Chrna4,Ctgf,Cxcl10,Cyp1a1,Cyp2a4,Cyp2a5,Cyp2b9,Cyp7a1,Gabrb3,Gsta1,Gsta2,Hnmt,Hsd3b5,Idi1,Igfbp2,Jun,Mmp15,Mup11,Mup12,Mup3,Nfkbia,Nox4,Nqo1,Nr1d1,Nr1i3,Per1,Ppargc1a,Raet1d,Ren1,Saa2,Slc22a7,Smad9,Smo,Socs3,Trim24,Txnip,Ugt1a1,Usp18
GO.0010907	positive regulation of glucose metabolic process	10	9.16e-05	ENSMUSP00000038514,ENSMUSP00000073667,ENSMUSP00000079442,ENSMUSP00000081579,ENSMUSP00000092661,ENSMUSP00000095654,ENSMUSP00000095655,ENSMUSP00000099984,ENSMUSP00000112787,ENSMUSP00000122712	Gck,Irs2,Mup10,Mup11,Mup12,Mup16,Mup19,Mup20,Mup3,Ppp1r3g
GO.0010906	regulation of glucose metabolic process	15	9.62e-05	ENSMUSP00000019721,ENSMUSP00000030724,ENSMUSP00000037385,ENSMUSP00000038514,ENSMUSP00000045572,ENSMUSP00000069505,ENSMUSP00000073667,ENSMUSP00000079442,ENSMUSP00000081579,ENSMUSP00000092661,ENSMUSP00000095654,ENSMUSP00000095655,ENSMUSP00000099984,ENSMUSP00000112787,ENSMUSP00000122712	Gck,Irs2,Lepr,Mup10,Mup11,Mup12,Mup16,Mup19,Mup20,Mup3,Nr1d1,Pdk4,Ppp1r3g,Serpina12,Sesn2
GO.0048523	negative regulation of cellular process	158	9.62e-05	ENSMUSP00000000193,ENSMUSP00000000312,ENSMUSP00000001672,ENSMUSP00000001812,ENSMUSP00000002360,ENSMUSP00000003135,ENSMUSP00000003628,ENSMUSP00000005651,ENSMUSP00000005820,ENSMUSP00000006614,ENSMUSP00000008016,ENSMUSP00000008179,ENSMUSP00000008733,ENSMUSP00000014920,ENSMUSP00000015456,ENSMUSP00000016511,ENSMUSP00000018748,ENSMUSP00000019043,ENSMUSP00000019721,ENSMUSP00000019808,ENSMUSP00000020171,…	Abhd6,Acacb,Ang,Angptl4,Ankrd9,Apcs,Ar,Asns,Atp8b1,Atxn1,Bbs4,Bche,Bcl3,Bhlha15,Bhlhe41,Bmf,Brap,Btc,Camk2b,Capg,Ccl2,Ccnd1,Ccrn4l,Cd36,Cdh1,Ceacam2,Cebpb,Cela1,Cish,Cml5,Cry1,Ctgf,Cux2,Cxcl10,Cxcl14,Cyp7b1,Cyr61,Ddit4,Ddr1,Dixdc1,Dnajb6,ENSMUSG00000048581,Elf3,Elfn1,Epha2,Ero1l,F2rl1,Fam129b,Farp1,Fbxo31,Fcer1g,Fzd7,Fzd8,Gabrb3,Gadd45b,Gck,Gpc1,Gpr98,Grm8,Hamp,Hand2,Hes6,Hif3a,Hspa2,Id2,Id3,Ifrd…
GO.0061178	regulation of insulin secretion involved in cellular response to glucose stimulus	11	0.000134	ENSMUSP00000022176,ENSMUSP00000044603,ENSMUSP00000069505,ENSMUSP00000073667,ENSMUSP00000079442,ENSMUSP00000081579,ENSMUSP00000087511,ENSMUSP00000092661,ENSMUSP00000095654,ENSMUSP00000095655,ENSMUSP00000112787	Hmgcr,Mup10,Mup11,Mup12,Mup16,Mup19,Mup20,Mup3,Nr1d1,Pim3,Sybu
GO.0006950	response to stress	119	0.000136	ENSMUSP00000000193,ENSMUSP00000000808,ENSMUSP00000001672,ENSMUSP00000003135,ENSMUSP00000003628,ENSMUSP00000004986,ENSMUSP00000006614,ENSMUSP00000006618,ENSMUSP00000006687,ENSMUSP00000006952,ENSMUSP00000008016,ENSMUSP00000014920,ENSMUSP00000015456,ENSMUSP00000016511,ENSMUSP00000018748,ENSMUSP00000018767,ENSMUSP00000019043,ENSMUSP00000019721,ENSMUSP00000020171,ENSMUSP00000020308,ENSMUSP00000020704,…	Aacs,Abca1,Acot11,Alas2,Amica1,Ang,Anks4b,Apcs,Arhgef19,Asns,Atg16l2,Atpif1,Bcl3,Bhlha15,C8a,C8b,C9,Cck,Ccl2,Ccnd1,Cd14,Cd180,Cd36,Cd4,Cdc42ep5,Cebpb,Cela1,Chrna4,Clec2h,Creb3l4,Cspg5,Ctgf,Cyp1a1,Cyr61,Ddit4,Ddr1,Dpf3,Egln3,Elf3,Epha2,Ero1l,F11,F3,Fabp5,Fbxo31,Fcer1g,Fzd7,Gadd45b,Gngt1,Gpx3,Gpx4,Hamp,Hamp2,Hao1,Hc,Hif3a,Hist2h2be,Hnmt,Id2,Id3,Ifrd1,Igfbp1,Iigp1,Il12rb1,Il28ra,Inhbb,Irf1,Kiaa1324,…
GO.0032845	negative regulation of homeostatic process	15	0.000177	ENSMUSP00000014920,ENSMUSP00000022176,ENSMUSP00000022378,ENSMUSP00000041149,ENSMUSP00000044603,ENSMUSP00000055404,ENSMUSP00000073667,ENSMUSP00000078875,ENSMUSP00000079442,ENSMUSP00000081579,ENSMUSP00000092661,ENSMUSP00000095654,ENSMUSP00000095655,ENSMUSP00000096957,ENSMUSP00000112787	Arrdc3,Ero1l,Fcer1g,Hamp,Hmgcr,Mif,Mup10,Mup11,Mup12,Mup16,Mup19,Mup20,Mup3,Nol3,Pim3
GO.0071495	cellular response to endogenous stimulus	48	0.000181	ENSMUSP00000000193,ENSMUSP00000000312,ENSMUSP00000005651,ENSMUSP00000005820,ENSMUSP00000006764,ENSMUSP00000019721,ENSMUSP00000020171,ENSMUSP00000020704,ENSMUSP00000020843,ENSMUSP00000023119,ENSMUSP00000026265,ENSMUSP00000029402,ENSMUSP00000031445,ENSMUSP00000031766,ENSMUSP00000031859,ENSMUSP00000032781,ENSMUSP00000033023,ENSMUSP00000033276,ENSMUSP00000037753,ENSMUSP00000038051,ENSMUSP00000038514,…	Aacs,Acaca,Aprt,Aqp8,Ar,Asns,Bbs4,Ccl2,Cd36,Cdh1,Cebpb,Ctgf,Ddc,Gabrb3,Igfbp1,Igfbp2,Inhbb,Irs2,Jun,Klf10,Mas1,Megf8,Mup10,Mup11,Mup12,Mup16,Mup19,Mup20,Mup3,Nox4,Nr1d1,Nr1i3,Pdk4,Por,Ppargc1a,Ren1,Serpine1,Sgk1,Slc33a1,Slc39a5,Sort1,Tmem100,Trim24,Uros,Vdr,Vldlr,Wfikkn2,Zfp259
GO.0009991	response to extracellular stimulus	33	0.000245	ENSMUSP00000000193,ENSMUSP00000002360,ENSMUSP00000003947,ENSMUSP00000005651,ENSMUSP00000019721,ENSMUSP00000022176,ENSMUSP00000023119,ENSMUSP00000023829,ENSMUSP00000023849,ENSMUSP00000026265,ENSMUSP00000028160,ENSMUSP00000029367,ENSMUSP00000029865,ENSMUSP00000031445,ENSMUSP00000031766,ENSMUSP00000034865,ENSMUSP00000035120,ENSMUSP00000037753,ENSMUSP00000040128,ENSMUSP00000044918,ENSMUSP00000046610,…	Aacs,Adrb2,Angptl4,Asns,Atg16l2,Bbs4,Bche,Bhlha15,Cck,Ccl2,Ccnd1,Ccrn4l,Cdkn1a,Cxcl10,Cyp1a1,Hmgcr,Igfbp2,Inhbb,Jun,Kiaa1324,Klf10,Lcn2,Mup12,Nqo1,Pdk4,Por,Slc25a25,Slc39a5,Socs3,Trp53inp1,Ugt1a1,Vdr,Vldlr
GO.0071704	organic substance metabolic process	274	0.000331	ENSMUSP00000000193,ENSMUSP00000000312,ENSMUSP00000000808,ENSMUSP00000001455,ENSMUSP00000001716,ENSMUSP00000003135,ENSMUSP00000003445,ENSMUSP00000003628,ENSMUSP00000003655,ENSMUSP00000004986,ENSMUSP00000005651,ENSMUSP00000005820,ENSMUSP00000006508,ENSMUSP00000006764,ENSMUSP00000007449,ENSMUSP00000008016,ENSMUSP00000008179,ENSMUSP00000008733,ENSMUSP00000014920,ENSMUSP00000016511,ENSMUSP00000017534,…	Aacs,Abca1,Abcd2,Abhd6,Acaca,Acacb,Acmsd,Acot1,Acot11,Acot2,Acot3,Acot4,Acot6,Acsm2,Akr1b7,Alas1,Alas2,Aldh3a2,Aldoc,Ang,Aprt,Ar,As3mt,Asns,Atg16l2,Atp5g1,Atp5h,Atp8b1,Atpif1,Atxn1,B3galt1,Bche,Bcl3,Bco2,Bhlha15,Bhlhe41,Brap,C8a,C8b,C9,Cacnb4,Camk2b,Capn8,Cbr1,Cbr3,Cck,Ccl2,Ccnd1,Ccrn4l,Cd4,Cdc42ep5,Cdca7,Cdh1,Cdkn1a,Cebpb,Cela1,Celf2,Ces1d,Chrna4,Cish,Cmah,Cnp,Crat,Creb3l4,Csad,Csrnp1,Ctgf,Cux2,…
GO.0009892	negative regulation of metabolic process	106	0.000352	ENSMUSP00000001812,ENSMUSP00000002360,ENSMUSP00000003135,ENSMUSP00000003947,ENSMUSP00000005651,ENSMUSP00000005820,ENSMUSP00000008016,ENSMUSP00000008733,ENSMUSP00000014920,ENSMUSP00000015456,ENSMUSP00000016511,ENSMUSP00000018748,ENSMUSP00000019043,ENSMUSP00000019808,ENSMUSP00000020171,ENSMUSP00000020227,ENSMUSP00000020262,ENSMUSP00000020308,ENSMUSP00000020974,ENSMUSP00000021028,ENSMUSP00000021271,…	Acacb,Ang,Angptl4,Apcs,Ar,Arrdc3,Atp8b1,Atxn1,Bbs4,Bcl3,Bhlhe41,Ccnd1,Ccrn4l,Cd36,Cdkn1a,Cebpb,Cela1,Cish,Cry1,Ctgf,Cux2,Ddit4,Dnajb6,ENSMUSG00000048581,Elf3,Elfn1,F2rl1,Farp1,Fbxo31,Fzd8,Gadd45b,Gck,Gm6484,Grm8,Hand2,Hc,Hes6,Hif3a,Hmgcr,Id2,Id3,Inhbb,Irf1,Irf2bp2,Irs2,Itgb3,Jun,Klf10,Lepr,Mas1,Mif,Mug2,Mup10,Mup11,Mup12,Mup16,Mup19,Mup20,Mup3,Mycn,Nfkbia,Nol3,Nqo1,Nr1d1,Nr1i3,Pbld2,Peg3,Per1,Pli…
GO.0032868	response to insulin	19	0.000401	ENSMUSP00000000193,ENSMUSP00000006764,ENSMUSP00000019721,ENSMUSP00000020227,ENSMUSP00000020704,ENSMUSP00000030724,ENSMUSP00000038514,ENSMUSP00000044918,ENSMUSP00000059129,ENSMUSP00000073667,ENSMUSP00000079442,ENSMUSP00000081579,ENSMUSP00000092661,ENSMUSP00000095654,ENSMUSP00000095655,ENSMUSP00000099692,ENSMUSP00000112787,ENSMUSP00000114074,ENSMUSP00000127329	Aprt,Ccl2,Cry1,Igfbp1,Inhbb,Irs2,Mup10,Mup11,Mup12,Mup16,Mup19,Mup20,Mup3,Pdk4,Sesn2,Sgk1,Socs3,Sort1,Vldlr
GO.0042593	glucose homeostasis	19	0.000401	ENSMUSP00000019721,ENSMUSP00000020227,ENSMUSP00000029905,ENSMUSP00000030724,ENSMUSP00000031445,ENSMUSP00000032781,ENSMUSP00000038514,ENSMUSP00000048053,ENSMUSP00000055493,ENSMUSP00000064714,ENSMUSP00000073667,ENSMUSP00000079442,ENSMUSP00000081579,ENSMUSP00000092661,ENSMUSP00000095654,ENSMUSP00000095655,ENSMUSP00000099984,ENSMUSP00000112787,ENSMUSP00000122712	Aacs,Bhlha15,Cry1,Cyp7a1,Gck,Irs2,Mup10,Mup11,Mup12,Mup16,Mup19,Mup20,Mup3,Nox4,Pdk4,Ppp1r3g,Sesn2,Slc24a6,Wfs1
GO.1901652	response to peptide	27	0.000437	ENSMUSP00000000193,ENSMUSP00000005651,ENSMUSP00000006764,ENSMUSP00000019721,ENSMUSP00000020171,ENSMUSP00000020227,ENSMUSP00000020704,ENSMUSP00000021413,ENSMUSP00000030724,ENSMUSP00000038514,ENSMUSP00000044918,ENSMUSP00000059129,ENSMUSP00000073667,ENSMUSP00000073690,ENSMUSP00000073695,ENSMUSP00000077909,ENSMUSP00000079442,ENSMUSP00000081579,ENSMUSP00000086409,ENSMUSP00000092661,ENSMUSP00000095654,…	Aprt,Ccl2,Cry1,Ctgf,Igfbp1,Inhbb,Irs2,Klf10,Mas1,Mup10,Mup11,Mup12,Mup16,Mup19,Mup20,Mup3,Nfkbia,Pdk4,Por,Serpina1c,Serpina1d,Serpina3f,Sesn2,Sgk1,Socs3,Sort1,Vldlr
GO.0045913	positive regulation of carbohydrate metabolic process	12	0.000444	ENSMUSP00000038514,ENSMUSP00000073667,ENSMUSP00000079442,ENSMUSP00000081579,ENSMUSP00000086409,ENSMUSP00000092661,ENSMUSP00000095253,ENSMUSP00000095654,ENSMUSP00000095655,ENSMUSP00000099984,ENSMUSP00000112787,ENSMUSP00000122712	Gck,Irs2,Mas1,Mup10,Mup11,Mup12,Mup16,Mup19,Mup20,Mup3,Ppp1r3g,Ramp1
GO.0051346	negative regulation of hydrolase activity	29	0.000455	ENSMUSP00000002360,ENSMUSP00000005651,ENSMUSP00000008733,ENSMUSP00000014920,ENSMUSP00000019808,ENSMUSP00000021495,ENSMUSP00000021496,ENSMUSP00000026265,ENSMUSP00000026635,ENSMUSP00000027467,ENSMUSP00000027824,ENSMUSP00000028233,ENSMUSP00000031674,ENSMUSP00000037385,ENSMUSP00000039586,ENSMUSP00000044033,ENSMUSP00000045572,ENSMUSP00000053238,ENSMUSP00000053869,ENSMUSP00000058535,ENSMUSP00000058951,…	Angptl4,Apcs,Atpif1,Bbs4,Dnajb6,Elfn1,Farp1,Gm6484,Hc,Lepr,Mug2,Nol3,Plin5,Por,Serpina11,Serpina12,Serpina1c,Serpina1d,Serpina3a,Serpina3f,Serpina5,Serpina6,Serpina9,Serpinb1a,Serpine1,Serpine2,Sort1,Tfpi2,Wfikkn2
GO.0031667	response to nutrient levels	31	0.000478	ENSMUSP00000000193,ENSMUSP00000002360,ENSMUSP00000003947,ENSMUSP00000005651,ENSMUSP00000019721,ENSMUSP00000022176,ENSMUSP00000023119,ENSMUSP00000026265,ENSMUSP00000028160,ENSMUSP00000029367,ENSMUSP00000029865,ENSMUSP00000031445,ENSMUSP00000031766,ENSMUSP00000034865,ENSMUSP00000035120,ENSMUSP00000037753,ENSMUSP00000040128,ENSMUSP00000044918,ENSMUSP00000046610,ENSMUSP00000047646,ENSMUSP00000053962,…	Aacs,Adrb2,Angptl4,Asns,Atg16l2,Bbs4,Bche,Bhlha15,Cck,Ccl2,Ccnd1,Cxcl10,Cyp1a1,Hmgcr,Igfbp2,Inhbb,Jun,Kiaa1324,Klf10,Lcn2,Mup12,Nqo1,Pdk4,Por,Slc25a25,Slc39a5,Socs3,Trp53inp1,Ugt1a1,Vdr,Vldlr
GO.0050796	regulation of insulin secretion	17	0.000496	ENSMUSP00000022176,ENSMUSP00000031445,ENSMUSP00000034307,ENSMUSP00000038514,ENSMUSP00000044603,ENSMUSP00000044918,ENSMUSP00000064714,ENSMUSP00000069505,ENSMUSP00000073667,ENSMUSP00000079442,ENSMUSP00000081579,ENSMUSP00000087511,ENSMUSP00000092661,ENSMUSP00000095654,ENSMUSP00000095655,ENSMUSP00000099984,ENSMUSP00000112787	Aacs,Gck,Hmgcr,Inhbb,Irs2,Mup10,Mup11,Mup12,Mup16,Mup19,Mup20,Mup3,Nr1d1,Pde4c,Pim3,Slc24a6,Sybu
GO.0046888	negative regulation of hormone secretion	12	0.000663	ENSMUSP00000020227,ENSMUSP00000022176,ENSMUSP00000034307,ENSMUSP00000044603,ENSMUSP00000044918,ENSMUSP00000073667,ENSMUSP00000079442,ENSMUSP00000081579,ENSMUSP00000092661,ENSMUSP00000095654,ENSMUSP00000095655,ENSMUSP00000112787	Cry1,Hmgcr,Inhbb,Mup10,Mup11,Mup12,Mup16,Mup19,Mup20,Mup3,Pde4c,Pim3
GO.0010676	positive regulation of cellular carbohydrate metabolic process	11	0.000679	ENSMUSP00000038514,ENSMUSP00000073667,ENSMUSP00000079442,ENSMUSP00000081579,ENSMUSP00000086409,ENSMUSP00000092661,ENSMUSP00000095654,ENSMUSP00000095655,ENSMUSP00000099984,ENSMUSP00000112787,ENSMUSP00000122712	Gck,Irs2,Mas1,Mup10,Mup11,Mup12,Mup16,Mup19,Mup20,Mup3,Ppp1r3g
GO.0032870	cellular response to hormone stimulus	30	0.00071	ENSMUSP00000000193,ENSMUSP00000005651,ENSMUSP00000005820,ENSMUSP00000006764,ENSMUSP00000019721,ENSMUSP00000020704,ENSMUSP00000020843,ENSMUSP00000023119,ENSMUSP00000026265,ENSMUSP00000031445,ENSMUSP00000031766,ENSMUSP00000031859,ENSMUSP00000038514,ENSMUSP00000044918,ENSMUSP00000046610,ENSMUSP00000052648,ENSMUSP00000054270,ENSMUSP00000069505,ENSMUSP00000073667,ENSMUSP00000079442,ENSMUSP00000081579,…	Aacs,Acaca,Aprt,Ar,Asns,Bbs4,Ccl2,Igfbp1,Igfbp2,Inhbb,Irs2,Jun,Mas1,Mup10,Mup11,Mup12,Mup16,Mup19,Mup20,Mup3,Nr1d1,Nr1i3,Pdk4,Por,Ppargc1a,Ren1,Sgk1,Trim24,Vdr,Vldlr
GO.0043434	response to peptide hormone	25	0.000763	ENSMUSP00000000193,ENSMUSP00000005651,ENSMUSP00000006764,ENSMUSP00000019721,ENSMUSP00000020171,ENSMUSP00000020227,ENSMUSP00000020704,ENSMUSP00000030724,ENSMUSP00000038514,ENSMUSP00000044918,ENSMUSP00000059129,ENSMUSP00000073667,ENSMUSP00000073695,ENSMUSP00000077909,ENSMUSP00000079442,ENSMUSP00000081579,ENSMUSP00000086409,ENSMUSP00000092661,ENSMUSP00000095654,ENSMUSP00000095655,ENSMUSP00000098641,…	Aprt,Ccl2,Cry1,Ctgf,Igfbp1,Inhbb,Irs2,Mas1,Mup10,Mup11,Mup12,Mup16,Mup19,Mup20,Mup3,Pdk4,Por,Serpina1c,Serpina1d,Serpina3f,Sesn2,Sgk1,Socs3,Sort1,Vldlr
GO.0048583	regulation of response to stimulus	123	0.000819	ENSMUSP00000000193,ENSMUSP00000000312,ENSMUSP00000000808,ENSMUSP00000001812,ENSMUSP00000003808,ENSMUSP00000005651,ENSMUSP00000006508,ENSMUSP00000006614,ENSMUSP00000014920,ENSMUSP00000015456,ENSMUSP00000019043,ENSMUSP00000019721,ENSMUSP00000019808,ENSMUSP00000020171,ENSMUSP00000020227,ENSMUSP00000020262,ENSMUSP00000020308,ENSMUSP00000020704,ENSMUSP00000021271,ENSMUSP00000021413,ENSMUSP00000021970,…	Abca1,Abhd6,Ar,Arrdc3,Atpif1,Atxn1,Bbs4,Bcl3,Blnk,Bmf,Brap,C8a,C8b,C9,Cacnb4,Camk2b,Cck,Ccl2,Ccnd1,Cd180,Cd36,Cd4,Cd63,Cdh1,Ceacam2,Cish,Cry1,Cspg5,Ctgf,Cxcl10,Cxcl14,Cyp7b1,Cyr61,Ddit4,Dixdc1,Dpf3,ENSMUSG00000048581,Eda2r,Emp2,Epha2,F11,F2rl1,F3,Fcer1g,Fzd8,Gadd45b,Galnt11,Gdf15,Ggt1,Gpc1,Gpr98,Hamp,Hand2,Hc,Igfbp1,Igfbp2,Ihh,Il12rb1,Il28ra,Inhbb,Inhbe,Intu,Irf1,Kiaa1324,Map3k6,Mas1,Megf8,Mif,Mm…
GO.0048878	chemical homeostasis	46	0.000937	ENSMUSP00000000193,ENSMUSP00000000312,ENSMUSP00000002360,ENSMUSP00000014920,ENSMUSP00000019721,ENSMUSP00000020227,ENSMUSP00000020843,ENSMUSP00000022185,ENSMUSP00000022378,ENSMUSP00000022610,ENSMUSP00000023119,ENSMUSP00000023154,ENSMUSP00000029905,ENSMUSP00000030010,ENSMUSP00000030724,ENSMUSP00000031445,ENSMUSP00000031859,ENSMUSP00000032781,ENSMUSP00000033023,ENSMUSP00000034214,ENSMUSP00000034215,…	Aacs,Abca1,Acaca,Alas2,Angptl4,Aqp8,Atp4a,Bhlha15,Cacnb4,Ccl2,Cdh1,Cldn1,Cry1,Cyp7a1,Ero1l,F2rl1,Gck,Gm6484,Hamp,Hamp2,Irs2,Lcn2,Mt1,Mt2,Mup10,Mup11,Mup12,Mup16,Mup19,Mup20,Mup3,Nol3,Nox4,Pdk4,Ppp1r3g,Rab38,S1pr1,Scara5,Sesn2,Slc24a6,Slc39a5,Tap1,Tmem20,Trim24,Vdr,Wfs1
GO.0031324	negative regulation of cellular metabolic process	96	0.000964	ENSMUSP00000001812,ENSMUSP00000003135,ENSMUSP00000005651,ENSMUSP00000005820,ENSMUSP00000008016,ENSMUSP00000008733,ENSMUSP00000014920,ENSMUSP00000015456,ENSMUSP00000016511,ENSMUSP00000018748,ENSMUSP00000019043,ENSMUSP00000019808,ENSMUSP00000020227,ENSMUSP00000020262,ENSMUSP00000020308,ENSMUSP00000020974,ENSMUSP00000021028,ENSMUSP00000021271,ENSMUSP00000021413,ENSMUSP00000021495,ENSMUSP00000021496,…	Acacb,Ang,Apcs,Atp8b1,Atpif1,Atxn1,Bcl3,Bhlhe41,Ccnd1,Cd36,Cdkn1a,Cebpb,Cela1,Cish,Cry1,Cux2,Ddit4,Dnajb6,ENSMUSG00000048581,Elf3,Elfn1,F2rl1,Farp1,Fbxo31,Fzd8,Gadd45b,Gck,Grm8,Hand2,Hc,Hes6,Hif3a,Hmgcr,Id2,Id3,Inhbb,Irf1,Irf2bp2,Irs2,Itgb3,Jun,Klf10,Lepr,Mas1,Mif,Mug2,Mup10,Mup11,Mup12,Mup16,Mup19,Mup20,Mup3,Mycn,Nfkbia,Nol3,Nr1d1,Nr1i3,Pbld2,Peg3,Per1,Plin5,Plk3,Por,Ppargc1a,Ptk6,Ring1,Sall1,Se…
GO.0048871	multicellular organismal homeostasis	22	0.000975	ENSMUSP00000000312,ENSMUSP00000001812,ENSMUSP00000020171,ENSMUSP00000020262,ENSMUSP00000020843,ENSMUSP00000023154,ENSMUSP00000026265,ENSMUSP00000032781,ENSMUSP00000048053,ENSMUSP00000062256,ENSMUSP00000069505,ENSMUSP00000073667,ENSMUSP00000073751,ENSMUSP00000079442,ENSMUSP00000081579,ENSMUSP00000092661,ENSMUSP00000093245,ENSMUSP00000095654,ENSMUSP00000095655,ENSMUSP00000096957,ENSMUSP00000112787,…	Acaca,Adrb2,Arrdc3,Bbs4,Cdh1,Cldn1,Ctgf,Gpr98,Ihh,Mup10,Mup11,Mup12,Mup16,Mup19,Mup20,Mup3,Nox4,Nr1d1,Pbld2,Prom1,Smo,Wfs1
GO.0032869	cellular response to insulin stimulus	15	0.0011	ENSMUSP00000000193,ENSMUSP00000006764,ENSMUSP00000019721,ENSMUSP00000020704,ENSMUSP00000038514,ENSMUSP00000044918,ENSMUSP00000073667,ENSMUSP00000079442,ENSMUSP00000081579,ENSMUSP00000092661,ENSMUSP00000095654,ENSMUSP00000095655,ENSMUSP00000112787,ENSMUSP00000114074,ENSMUSP00000127329	Aprt,Ccl2,Igfbp1,Inhbb,Irs2,Mup10,Mup11,Mup12,Mup16,Mup19,Mup20,Mup3,Pdk4,Sgk1,Vldlr
GO.0044712	single-organism catabolic process	41	0.00125	ENSMUSP00000005651,ENSMUSP00000017534,ENSMUSP00000018767,ENSMUSP00000019012,ENSMUSP00000021652,ENSMUSP00000021684,ENSMUSP00000023453,ENSMUSP00000023805,ENSMUSP00000024946,ENSMUSP00000025946,ENSMUSP00000026313,ENSMUSP00000028704,ENSMUSP00000029865,ENSMUSP00000029905,ENSMUSP00000030709,ENSMUSP00000030724,ENSMUSP00000032912,ENSMUSP00000034172,ENSMUSP00000034307,ENSMUSP00000034992,ENSMUSP00000035417,…	Abcd2,Abhd6,Acot4,Aldoc,Atg16l2,Bco2,Cbr3,Ces1d,Cnp,Csad,Cyp26a1,Cyp39a1,Cyp46a1,Cyp4a10,Cyp7a1,Eci1,Eno1,Gale,Gck,Gpc1,Gpx3,Hao1,Kiaa1324,Mmp7,Nt5e,Nudt7,Pde4c,Pde9a,Pklr,Plch1,Pnpla2,Pnpla3,Pnpla5,Por,Qprt,Sdf2l1,Sesn2,Smpdl3b,Trp53inp1,Wfs1,Yod1
GO.0051179	localization	160	0.0013	ENSMUSP00000000193,ENSMUSP00000000312,ENSMUSP00000001812,ENSMUSP00000003628,ENSMUSP00000005817,ENSMUSP00000006614,ENSMUSP00000006687,ENSMUSP00000006764,ENSMUSP00000006817,ENSMUSP00000006952,ENSMUSP00000008733,ENSMUSP00000014920,ENSMUSP00000016511,ENSMUSP00000018748,ENSMUSP00000018767,ENSMUSP00000019044,ENSMUSP00000019071,ENSMUSP00000019726,ENSMUSP00000019808,ENSMUSP00000020102,ENSMUSP00000020227,…	AI118078,Abca1,Abcb1a,Abcd2,Adrb2,Amica1,Amn,Ang,Ap1m2,Aprt,Arfgap3,Armcx3,Atg16l2,Atp11a,Atp5g1,Atp5h,Atp6v0d2,Atp6v0e2,Atp8b1,Atxn1,Bbs4,Bcl3,Bhlha15,Cacnb4,Camk2b,Cck,Ccl2,Ccl6,Ccnd1,Cd14,Cd36,Cd4,Cd63,Cdh1,Chic1,Chrna4,Cnp,Coa6,Crat,Cry1,Cxcl10,Cxcl14,Cyr61,Ddc,Ddit4,Ddr1,Dixdc1,Dnaic1,Dnajb6,Emp2,Epha2,Ero1l,F2rl1,Fabp2,Fcer1g,Fras1,Gabrb3,Gck,Gngt1,Gpr98,Hand2,Htatip2,Igf2bp3,Insc,Ip6k2,Itg…
GO.0044711	single-organism biosynthetic process	52	0.00207	ENSMUSP00000001716,ENSMUSP00000005810,ENSMUSP00000006508,ENSMUSP00000006764,ENSMUSP00000019283,ENSMUSP00000019721,ENSMUSP00000020227,ENSMUSP00000020843,ENSMUSP00000020980,ENSMUSP00000022176,ENSMUSP00000025223,ENSMUSP00000026012,ENSMUSP00000026381,ENSMUSP00000028426,ENSMUSP00000029046,ENSMUSP00000029666,ENSMUSP00000029905,ENSMUSP00000031583,ENSMUSP00000031766,ENSMUSP00000032338,ENSMUSP00000032912,…	Acaca,Acacb,Alas1,Alas2,Ang,Aprt,Asns,Atp5g1,Atp5h,Atpif1,B3galt1,Cry1,Cyp17a1,Cyp1a1,Cyp21a1,Cyp39a1,Cyp7a1,Cyp7b1,Ddt,Elovl3,Fabp5,Fdft1,Gal3st1,Ggt1,Gmppb,Gucy2c,Hmgcr,Hsd17b2,Hsd3b2,Hsd3b5,Idi1,Isyna1,Lass6,Lss,Mif,Mthfd2,Mvk,Nmrk1,Nr1d1,Oat,Padi4,Papss1,Pdk4,Pnpla3,Ppp1r3c,Qprt,Rrm2,Sc4mol,Sdr42e1,Srd5a1,Uros,Zfp259
GO.0042592	homeostatic process	62	0.00209	ENSMUSP00000000193,ENSMUSP00000000312,ENSMUSP00000001812,ENSMUSP00000002360,ENSMUSP00000014920,ENSMUSP00000019044,ENSMUSP00000019721,ENSMUSP00000020171,ENSMUSP00000020227,ENSMUSP00000020262,ENSMUSP00000020843,ENSMUSP00000020974,ENSMUSP00000022185,ENSMUSP00000022378,ENSMUSP00000022610,ENSMUSP00000023119,ENSMUSP00000023154,ENSMUSP00000026265,ENSMUSP00000029905,ENSMUSP00000030010,ENSMUSP00000030724,…	Aacs,Abca1,Acaca,Adrb2,Alas2,Angptl4,Aqp8,Arrdc3,Atp4a,Atpif1,Bbs4,Bhlha15,Cacnb4,Ccl2,Cdh1,Cldn1,Cry1,Ctgf,Cyp7a1,Ero1l,F2rl1,Gck,Gm6484,Gpr98,Hamp,Hamp2,Id2,Ihh,Irs2,Lcn2,Mt1,Mt2,Mup10,Mup11,Mup12,Mup16,Mup19,Mup20,Mup3,Nol3,Nox4,Nr1d1,Pbld2,Pdia6,Pdilt,Pdk4,Ppp1r3g,Prom1,Rab38,Rps19,S1pr1,Scara5,Sesn2,Slc22a5,Slc24a6,Slc39a5,Smo,Tap1,Tmem20,Trim24,Vdr,Wfs1
GO.0090087	regulation of peptide transport	20	0.00209	ENSMUSP00000014920,ENSMUSP00000021413,ENSMUSP00000022176,ENSMUSP00000031445,ENSMUSP00000034307,ENSMUSP00000038514,ENSMUSP00000044603,ENSMUSP00000044918,ENSMUSP00000064714,ENSMUSP00000069505,ENSMUSP00000073667,ENSMUSP00000079442,ENSMUSP00000081579,ENSMUSP00000087511,ENSMUSP00000092661,ENSMUSP00000095654,ENSMUSP00000095655,ENSMUSP00000099984,ENSMUSP00000112787,ENSMUSP00000113851	Aacs,Bcl3,Gck,Hmgcr,Inhbb,Irs2,Mup10,Mup11,Mup12,Mup16,Mup19,Mup20,Mup3,Nfkbia,Nol3,Nr1d1,Pde4c,Pim3,Slc24a6,Sybu
GO.0008286	insulin receptor signaling pathway	10	0.00212	ENSMUSP00000019721,ENSMUSP00000020704,ENSMUSP00000038514,ENSMUSP00000073667,ENSMUSP00000079442,ENSMUSP00000081579,ENSMUSP00000092661,ENSMUSP00000095654,ENSMUSP00000095655,ENSMUSP00000112787	Igfbp1,Irs2,Mup10,Mup11,Mup12,Mup16,Mup19,Mup20,Mup3,Pdk4
GO.0050709	negative regulation of protein secretion	13	0.00217	ENSMUSP00000022176,ENSMUSP00000022185,ENSMUSP00000034230,ENSMUSP00000034307,ENSMUSP00000044603,ENSMUSP00000044918,ENSMUSP00000073667,ENSMUSP00000079442,ENSMUSP00000081579,ENSMUSP00000092661,ENSMUSP00000095654,ENSMUSP00000095655,ENSMUSP00000112787	Cx3cl1,F2rl1,Hmgcr,Inhbb,Mup10,Mup11,Mup12,Mup16,Mup19,Mup20,Mup3,Pde4c,Pim3
GO.1901653	cellular response to peptide	18	0.00256	ENSMUSP00000000193,ENSMUSP00000005651,ENSMUSP00000006764,ENSMUSP00000019721,ENSMUSP00000020704,ENSMUSP00000038514,ENSMUSP00000044918,ENSMUSP00000073667,ENSMUSP00000073690,ENSMUSP00000079442,ENSMUSP00000081579,ENSMUSP00000086409,ENSMUSP00000092661,ENSMUSP00000095654,ENSMUSP00000095655,ENSMUSP00000112787,ENSMUSP00000114074,ENSMUSP00000127329	Aprt,Ccl2,Igfbp1,Inhbb,Irs2,Klf10,Mas1,Mup10,Mup11,Mup12,Mup16,Mup19,Mup20,Mup3,Pdk4,Por,Sgk1,Vldlr
GO.0070201	regulation of establishment of protein localization	42	0.00259	ENSMUSP00000000193,ENSMUSP00000000312,ENSMUSP00000001812,ENSMUSP00000006614,ENSMUSP00000014920,ENSMUSP00000020262,ENSMUSP00000021413,ENSMUSP00000022176,ENSMUSP00000022185,ENSMUSP00000023829,ENSMUSP00000028233,ENSMUSP00000031445,ENSMUSP00000034230,ENSMUSP00000034307,ENSMUSP00000035898,ENSMUSP00000038514,ENSMUSP00000038915,ENSMUSP00000041149,ENSMUSP00000041825,ENSMUSP00000044603,ENSMUSP00000044918,…	Aacs,Ang,Ar,Atpif1,Bcl3,Ccl2,Cd14,Cd36,Cdh1,Cdkn1a,Cx3cl1,Epha2,F2rl1,Fzd7,Gck,Hc,Hmgcr,Hnmt,Inhbb,Irs2,Mif,Mup10,Mup11,Mup12,Mup16,Mup19,Mup20,Mup3,Nfkbia,Nol3,Nr1d1,Pbld2,Pde4c,Pim3,Plk3,Rhou,Scamp5,Slc24a6,Smo,Sybu,Vtcn1,Zfp259
GO.0051223	regulation of protein transport	40	0.00261	ENSMUSP00000000193,ENSMUSP00000000312,ENSMUSP00000001812,ENSMUSP00000014920,ENSMUSP00000020262,ENSMUSP00000021413,ENSMUSP00000022176,ENSMUSP00000022185,ENSMUSP00000023829,ENSMUSP00000028233,ENSMUSP00000031445,ENSMUSP00000034230,ENSMUSP00000034307,ENSMUSP00000035898,ENSMUSP00000038514,ENSMUSP00000038915,ENSMUSP00000041149,ENSMUSP00000041825,ENSMUSP00000044603,ENSMUSP00000044918,ENSMUSP00000056669,…	Aacs,Ang,Atpif1,Bcl3,Ccl2,Cd14,Cd36,Cdh1,Cdkn1a,Cx3cl1,F2rl1,Fzd7,Gck,Hc,Hmgcr,Hnmt,Inhbb,Irs2,Mif,Mup10,Mup11,Mup12,Mup16,Mup19,Mup20,Mup3,Nfkbia,Nol3,Nr1d1,Pbld2,Pde4c,Pim3,Plk3,Rhou,Scamp5,Slc24a6,Smo,Sybu,Vtcn1,Zfp259
GO.0070584	mitochondrion morphogenesis	7	0.00271	ENSMUSP00000073667,ENSMUSP00000079442,ENSMUSP00000081579,ENSMUSP00000092661,ENSMUSP00000095654,ENSMUSP00000095655,ENSMUSP00000112787	Mup10,Mup11,Mup12,Mup16,Mup19,Mup20,Mup3
GO.0008610	lipid biosynthetic process	28	0.00279	ENSMUSP00000006508,ENSMUSP00000019283,ENSMUSP00000020843,ENSMUSP00000022176,ENSMUSP00000025223,ENSMUSP00000026012,ENSMUSP00000028426,ENSMUSP00000029046,ENSMUSP00000029905,ENSMUSP00000031583,ENSMUSP00000034015,ENSMUSP00000034304,ENSMUSP00000034865,ENSMUSP00000036357,ENSMUSP00000036971,ENSMUSP00000037487,ENSMUSP00000041149,ENSMUSP00000041442,ENSMUSP00000043826,ENSMUSP00000044457,ENSMUSP00000046856,…	Acaca,Acacb,Ang,Cyp17a1,Cyp1a1,Cyp21a1,Cyp39a1,Cyp7a1,Cyp7b1,Elovl3,Fabp5,Fdft1,Gal3st1,Ggt1,Hmgcr,Hsd17b2,Hsd3b2,Hsd3b5,Idi1,Isyna1,Lass6,Lss,Mif,Mvk,Pnpla3,Sc4mol,Sdr42e1,Srd5a1
GO.0042981	regulation of apoptotic process	63	0.00301	ENSMUSP00000000193,ENSMUSP00000000312,ENSMUSP00000001812,ENSMUSP00000002360,ENSMUSP00000003808,ENSMUSP00000003947,ENSMUSP00000005651,ENSMUSP00000008016,ENSMUSP00000008733,ENSMUSP00000014920,ENSMUSP00000015456,ENSMUSP00000018748,ENSMUSP00000019721,ENSMUSP00000020171,ENSMUSP00000022176,ENSMUSP00000023119,ENSMUSP00000023453,ENSMUSP00000023829,ENSMUSP00000028135,ENSMUSP00000029771,ENSMUSP00000029846,…	Adrb2,Aifm2,Angptl4,Ankrd9,Ar,Asns,Atpif1,Bcl3,Bmf,Btc,Camk2b,Cck,Ccl2,Cdh1,Cdkn1a,Cebpb,Ctgf,Cx3cl1,Cyr61,Dnajb6,Egln3,F3,Fam129b,Fcer1g,Gabrb3,Gadd45b,Gdf15,Hand2,Hmgcr,Id3,Inhbb,Inhbe,Ip6k2,Irs2,Kiaa1324,Map3k6,Mif,Mt1,Nat8,Nol3,Nox4,Nqo1,Pdk4,Phlda1,Phlda3,Pim3,Plekhf1,Plk3,Por,Ppargc1a,Sdf2l1,Serpine1,Smo,Socs3,Tbx3,Tnfsf10,Trim24,Trp53inp1,Tsc22d1,Txnip,Vdr,Wfs1,Zfp259
GO.0052548	regulation of endopeptidase activity	26	0.00304	ENSMUSP00000000312,ENSMUSP00000005651,ENSMUSP00000008733,ENSMUSP00000014920,ENSMUSP00000020171,ENSMUSP00000021495,ENSMUSP00000021496,ENSMUSP00000027467,ENSMUSP00000028233,ENSMUSP00000029771,ENSMUSP00000029846,ENSMUSP00000031674,ENSMUSP00000035120,ENSMUSP00000039586,ENSMUSP00000040271,ENSMUSP00000041874,ENSMUSP00000044033,ENSMUSP00000045572,ENSMUSP00000053238,ENSMUSP00000058535,ENSMUSP00000073695,…	Cck,Cdh1,Ctgf,Cyr61,Dnajb6,Egln3,F3,Hc,Mug2,Nol3,Por,Serpina11,Serpina12,Serpina1c,Serpina1d,Serpina3a,Serpina3f,Serpina5,Serpina6,Serpina9,Serpinb1a,Serpine1,Serpine2,Tfpi2,Tnfsf10,Wfikkn2
GO.0032496	response to lipopolysaccharide	22	0.00327	ENSMUSP00000000193,ENSMUSP00000021413,ENSMUSP00000022124,ENSMUSP00000023849,ENSMUSP00000030010,ENSMUSP00000034865,ENSMUSP00000039586,ENSMUSP00000042701,ENSMUSP00000047646,ENSMUSP00000053962,ENSMUSP00000054270,ENSMUSP00000056669,ENSMUSP00000059129,ENSMUSP00000069505,ENSMUSP00000069850,ENSMUSP00000072803,ENSMUSP00000080974,ENSMUSP00000092135,ENSMUSP00000093471,ENSMUSP00000099409,ENSMUSP00000127329,…	Abca1,Ccl2,Ccrn4l,Cd14,Cd180,Cd36,Cebpb,Cnp,Cxcl10,Cyp1a1,Jun,Lcn2,Nfkbia,Nr1d1,Raet1d,Ren1,Serpine1,Socs3,Spon2,Tirap,Ugt1a1,Vldlr
GO.0050708	regulation of protein secretion	25	0.00337	ENSMUSP00000022176,ENSMUSP00000022185,ENSMUSP00000028233,ENSMUSP00000031445,ENSMUSP00000034230,ENSMUSP00000034307,ENSMUSP00000035898,ENSMUSP00000038514,ENSMUSP00000041149,ENSMUSP00000044603,ENSMUSP00000044918,ENSMUSP00000056669,ENSMUSP00000057721,ENSMUSP00000064714,ENSMUSP00000067434,ENSMUSP00000069505,ENSMUSP00000073667,ENSMUSP00000079442,ENSMUSP00000081579,ENSMUSP00000087511,ENSMUSP00000092661,…	Aacs,Ang,Cd14,Cx3cl1,F2rl1,Gck,Hc,Hmgcr,Inhbb,Irs2,Mif,Mup10,Mup11,Mup12,Mup16,Mup19,Mup20,Mup3,Nr1d1,Pde4c,Pim3,Scamp5,Slc24a6,Sybu,Vtcn1
GO.0009617	response to bacterium	31	0.00348	ENSMUSP00000000193,ENSMUSP00000018767,ENSMUSP00000021413,ENSMUSP00000022124,ENSMUSP00000023849,ENSMUSP00000024044,ENSMUSP00000030010,ENSMUSP00000032473,ENSMUSP00000034865,ENSMUSP00000039586,ENSMUSP00000042701,ENSMUSP00000044166,ENSMUSP00000047646,ENSMUSP00000053962,ENSMUSP00000054270,ENSMUSP00000055404,ENSMUSP00000056669,ENSMUSP00000059129,ENSMUSP00000069505,ENSMUSP00000069850,ENSMUSP00000072803,…	Abca1,Bcl3,Ccl2,Ccrn4l,Cd14,Cd180,Cd36,Cd4,Cebpb,Cnp,Cxcl10,Cyp1a1,Fcer1g,Hamp,Hamp2,Hist2h2be,Iigp1,Jun,Lcn2,Leap2,Mmp7,Nfkbia,Nr1d1,Raet1d,Ren1,Serpine1,Socs3,Spon2,Tirap,Ugt1a1,Vldlr
GO.0032502	developmental process	183	0.00348	ENSMUSP00000000193,ENSMUSP00000000312,ENSMUSP00000001455,ENSMUSP00000001672,ENSMUSP00000001812,ENSMUSP00000002360,ENSMUSP00000003135,ENSMUSP00000003808,ENSMUSP00000003947,ENSMUSP00000005820,ENSMUSP00000006123,ENSMUSP00000006508,ENSMUSP00000006614,ENSMUSP00000006764,ENSMUSP00000007738,ENSMUSP00000008733,ENSMUSP00000015456,ENSMUSP00000016511,ENSMUSP00000017534,ENSMUSP00000018748,ENSMUSP00000019043,…	Aacs,Alas2,Aldh3a2,Aldoc,Amn,Ang,Angptl4,Aprt,Ar,Arhgef10,Arrdc3,Asns,Atp8b1,Atpif1,Atxn1,Bbs4,Bche,Bcl3,Bhlha15,Cacnb4,Camk2b,Cbr1,Cck,Ccl2,Cd4,Cd63,Cdh1,Cebpb,Cela1,Ces1d,Cldn1,Cml5,Col27a1,Creb3l4,Crip2,Cspg5,Csrnp1,Csrp2,Cux2,Cxcl14,Cyp1a1,Cyp26a1,Cyp7b1,Cyr61,Ddc,Ddit4,Dixdc1,Dnaic1,Dnajb6,Dpf3,E13,Eda2r,Elf3,Emp2,Epha2,Ero1l,F2rl1,Farp1,Fbxo31,Fcer1g,Foxq1,Fras1,Fzd7,Fzd8,Gabrb3,Gadd45b,Gal…
GO.0071375	cellular response to peptide hormone stimulus	17	0.00359	ENSMUSP00000000193,ENSMUSP00000005651,ENSMUSP00000006764,ENSMUSP00000019721,ENSMUSP00000020704,ENSMUSP00000038514,ENSMUSP00000044918,ENSMUSP00000073667,ENSMUSP00000079442,ENSMUSP00000081579,ENSMUSP00000086409,ENSMUSP00000092661,ENSMUSP00000095654,ENSMUSP00000095655,ENSMUSP00000112787,ENSMUSP00000114074,ENSMUSP00000127329	Aprt,Ccl2,Igfbp1,Inhbb,Irs2,Mas1,Mup10,Mup11,Mup12,Mup16,Mup19,Mup20,Mup3,Pdk4,Por,Sgk1,Vldlr
GO.0032844	regulation of homeostatic process	26	0.00372	ENSMUSP00000014920,ENSMUSP00000019044,ENSMUSP00000019721,ENSMUSP00000020974,ENSMUSP00000021028,ENSMUSP00000022176,ENSMUSP00000022378,ENSMUSP00000035120,ENSMUSP00000041149,ENSMUSP00000044603,ENSMUSP00000047646,ENSMUSP00000048118,ENSMUSP00000050897,ENSMUSP00000055404,ENSMUSP00000069505,ENSMUSP00000073667,ENSMUSP00000078875,ENSMUSP00000079442,ENSMUSP00000081579,ENSMUSP00000087511,ENSMUSP00000092661,…	Arrdc3,Cck,Ceacam2,Cxcl10,Ero1l,Fcer1g,Hamp,Hmgcr,Id2,Itgb3,Mif,Mup10,Mup11,Mup12,Mup16,Mup19,Mup20,Mup3,Nol3,Nr1d1,Pdk4,Pim3,Ppargc1a,S1pr1,Slc22a5,Sybu
GO.0044092	negative regulation of molecular function	50	0.00375	ENSMUSP00000001812,ENSMUSP00000002360,ENSMUSP00000003947,ENSMUSP00000005651,ENSMUSP00000008016,ENSMUSP00000008733,ENSMUSP00000014920,ENSMUSP00000015456,ENSMUSP00000016511,ENSMUSP00000019808,ENSMUSP00000020974,ENSMUSP00000021413,ENSMUSP00000021495,ENSMUSP00000021496,ENSMUSP00000022176,ENSMUSP00000023829,ENSMUSP00000026265,ENSMUSP00000026635,ENSMUSP00000027467,ENSMUSP00000027824,ENSMUSP00000027931,…	Adrb2,Angptl4,Apcs,Atpif1,Bbs4,Cdkn1a,Cish,Dnajb6,Elfn1,Farp1,Fbxo31,Gadd45b,Gm6484,Hand2,Hc,Hmgcr,Id2,Id3,Irs2,Jun,Lepr,Mug2,Nek2,Nfkbia,Nol3,Nqo1,Plin5,Por,Ppargc1a,Ptk6,Serpina11,Serpina12,Serpina1c,Serpina1d,Serpina3a,Serpina3f,Serpina5,Serpina6,Serpina9,Serpinb1a,Serpine1,Serpine2,Smo,Socs3,Sort1,Tfpi2,Txnip,Ugt1a1,Wfikkn2,Wfs1
GO.0051716	cellular response to stimulus	176	0.00378	ENSMUSP00000000193,ENSMUSP00000000312,ENSMUSP00000001812,ENSMUSP00000002360,ENSMUSP00000003628,ENSMUSP00000003655,ENSMUSP00000003808,ENSMUSP00000003947,ENSMUSP00000004986,ENSMUSP00000005651,ENSMUSP00000005820,ENSMUSP00000006508,ENSMUSP00000006764,ENSMUSP00000006952,ENSMUSP00000014920,ENSMUSP00000016110,ENSMUSP00000016511,ENSMUSP00000018748,ENSMUSP00000019071,ENSMUSP00000019721,ENSMUSP00000020308,…	Aacs,Abca1,Acaca,Acot11,Amica1,Angptl4,Anks4b,Aprt,Aqp8,Ar,Arhgap26,Arhgap44,Arl4d,As3mt,Atg16l2,Atpif1,Atrnl1,Bbs4,Bcl3,Bhlha15,Blnk,Brap,Btc,Cacnb4,Cck,Ccl2,Ccl6,Ccnd1,Cd14,Cd180,Cd36,Cd63,Cdc42ep5,Cdh1,Cebpb,Cela1,Chrna4,Cish,Clec2h,Creb3l4,Cspg5,Csrnp1,Cux2,Cx3cl1,Cxcl14,Cyp26a1,Cyp2b10,Cyp2b9,Cyp2c37,Cyp2c38,Cyp2c39,Cyp2c40,Cyp2c54,Cyp2c55,Cyp2c70,Cyp2d9,Cyp2u1,Cyp46a1,Cyp7a1,Cyr61,Ddc,Ddit4…
GO.0044767	single-organism developmental process	182	0.00379	ENSMUSP00000000193,ENSMUSP00000000312,ENSMUSP00000001455,ENSMUSP00000001672,ENSMUSP00000001812,ENSMUSP00000002360,ENSMUSP00000003135,ENSMUSP00000003808,ENSMUSP00000003947,ENSMUSP00000005820,ENSMUSP00000006123,ENSMUSP00000006508,ENSMUSP00000006614,ENSMUSP00000006764,ENSMUSP00000007738,ENSMUSP00000008733,ENSMUSP00000015456,ENSMUSP00000016511,ENSMUSP00000017534,ENSMUSP00000018748,ENSMUSP00000019043,…	Aacs,Alas2,Aldh3a2,Aldoc,Amn,Ang,Angptl4,Aprt,Ar,Arhgef10,Arrdc3,Asns,Atp8b1,Atpif1,Atxn1,Bbs4,Bche,Bcl3,Bhlha15,Cacnb4,Camk2b,Cbr1,Cck,Ccl2,Cd4,Cd63,Cdh1,Cebpb,Cela1,Ces1d,Cldn1,Cml5,Col27a1,Creb3l4,Crip2,Cspg5,Csrnp1,Csrp2,Cux2,Cxcl14,Cyp1a1,Cyp26a1,Cyp7b1,Cyr61,Ddc,Ddit4,Dixdc1,Dnaic1,Dnajb6,Dpf3,E13,Eda2r,Elf3,Emp2,Epha2,Ero1l,F2rl1,Farp1,Fbxo31,Fcer1g,Foxq1,Fras1,Fzd7,Fzd8,Gabrb3,Gadd45b,Gal…
GO.0010941	regulation of cell death	66	0.0038	ENSMUSP00000000193,ENSMUSP00000000312,ENSMUSP00000001812,ENSMUSP00000002360,ENSMUSP00000003808,ENSMUSP00000003947,ENSMUSP00000005651,ENSMUSP00000008016,ENSMUSP00000008733,ENSMUSP00000014920,ENSMUSP00000015456,ENSMUSP00000018748,ENSMUSP00000019721,ENSMUSP00000020308,ENSMUSP00000022176,ENSMUSP00000023119,ENSMUSP00000023453,ENSMUSP00000028135,ENSMUSP00000029771,ENSMUSP00000029846,ENSMUSP00000029865,…	Adrb2,Aifm2,Angptl4,Ankrd9,Ar,Asns,Atpif1,Bcl3,Bmf,Btc,Camk2b,Cck,Ccl2,Cdh1,Cebpb,Cx3cl1,Cyr61,Ddit4,Dnajb6,Egln3,F3,Fam129b,Fcer1g,Gabrb3,Gadd45b,Gdf15,Hand2,Hmgcr,Htatip2,Id3,Inhbb,Inhbe,Ip6k2,Irs2,Kiaa1324,Map3k6,Mif,Mt1,Mycn,Nat8,Nol3,Nox4,Npas2,Nqo1,Parp16,Pdk4,Phlda1,Phlda3,Pim3,Plekhf1,Plk3,Por,Ppargc1a,Sdf2l1,Serpine1,Smo,Socs3,Tbx3,Tnfsf10,Trim24,Trp53inp1,Tsc22d1,Txnip,Vdr,Wfs1,Zfp259
GO.0071417	cellular response to organonitrogen compound	25	0.00385	ENSMUSP00000000193,ENSMUSP00000000312,ENSMUSP00000005651,ENSMUSP00000006764,ENSMUSP00000019721,ENSMUSP00000020704,ENSMUSP00000032781,ENSMUSP00000033023,ENSMUSP00000033276,ENSMUSP00000038051,ENSMUSP00000038514,ENSMUSP00000044918,ENSMUSP00000068525,ENSMUSP00000069850,ENSMUSP00000073667,ENSMUSP00000073690,ENSMUSP00000079442,ENSMUSP00000081579,ENSMUSP00000086409,ENSMUSP00000092661,ENSMUSP00000095654,…	Aprt,Aqp8,Ccl2,Cdh1,Cebpb,Ddc,Gabrb3,Igfbp1,Inhbb,Irs2,Klf10,Mas1,Mup10,Mup11,Mup12,Mup16,Mup19,Mup20,Mup3,Nox4,Pdk4,Por,Sgk1,Uros,Vldlr
GO.0043067	regulation of programmed cell death	63	0.00387	ENSMUSP00000000193,ENSMUSP00000000312,ENSMUSP00000001812,ENSMUSP00000002360,ENSMUSP00000003808,ENSMUSP00000003947,ENSMUSP00000005651,ENSMUSP00000008016,ENSMUSP00000008733,ENSMUSP00000014920,ENSMUSP00000015456,ENSMUSP00000018748,ENSMUSP00000019721,ENSMUSP00000020171,ENSMUSP00000022176,ENSMUSP00000023119,ENSMUSP00000023453,ENSMUSP00000028135,ENSMUSP00000029771,ENSMUSP00000029846,ENSMUSP00000029865,…	Adrb2,Aifm2,Angptl4,Ankrd9,Ar,Asns,Atpif1,Bcl3,Bmf,Btc,Camk2b,Cck,Ccl2,Cdh1,Cebpb,Ctgf,Cx3cl1,Cyr61,Dnajb6,Egln3,F3,Fam129b,Fcer1g,Gabrb3,Gadd45b,Gdf15,Hand2,Hmgcr,Htatip2,Id3,Inhbb,Inhbe,Ip6k2,Irs2,Kiaa1324,Map3k6,Mif,Mt1,Nat8,Nol3,Nox4,Nqo1,Pdk4,Phlda1,Phlda3,Pim3,Plekhf1,Plk3,Por,Ppargc1a,Sdf2l1,Serpine1,Smo,Socs3,Tbx3,Tnfsf10,Trim24,Trp53inp1,Tsc22d1,Txnip,Vdr,Wfs1,Zfp259
GO.0015711	organic anion transport	22	0.00397	ENSMUSP00000006817,ENSMUSP00000019044,ENSMUSP00000020102,ENSMUSP00000020864,ENSMUSP00000023099,ENSMUSP00000023835,ENSMUSP00000024944,ENSMUSP00000025482,ENSMUSP00000029402,ENSMUSP00000030010,ENSMUSP00000030408,ENSMUSP00000033023,ENSMUSP00000037022,ENSMUSP00000064661,ENSMUSP00000065433,ENSMUSP00000077438,ENSMUSP00000080974,ENSMUSP00000084234,ENSMUSP00000088779,ENSMUSP00000090102,ENSMUSP00000090227,…	Abca1,Aqp8,Atp11a,Atp8b1,Cacnb4,Cd36,Mfsd2a,Pctp,Prelid2,Slc10a2,Slc16a10,Slc16a5,Slc16a7,Slc17a8,Slc22a5,Slc22a7,Slc33a1,Slc38a2,Slc3a1,Slc5a6,Slco1a1,Slco2b1
GO.0048518	positive regulation of biological process	184	0.00397	ENSMUSP00000000193,ENSMUSP00000000312,ENSMUSP00000000808,ENSMUSP00000001455,ENSMUSP00000001672,ENSMUSP00000001812,ENSMUSP00000002360,ENSMUSP00000003135,ENSMUSP00000003808,ENSMUSP00000003947,ENSMUSP00000004986,ENSMUSP00000005820,ENSMUSP00000006614,ENSMUSP00000008016,ENSMUSP00000008179,ENSMUSP00000008733,ENSMUSP00000015456,ENSMUSP00000016511,ENSMUSP00000018748,ENSMUSP00000019043,ENSMUSP00000019044,…	Aacs,Abca1,Abcd2,Abhd6,Acacb,Aifm2,Amica1,Ang,Angptl4,Ar,Arfgap3,Arhgap26,Arhgap44,Arhgef10,Armcx3,Arrdc3,Asns,Atpif1,Atxn1,Bbs4,Bcl3,Bhlha15,Blnk,Bmf,C8a,C8b,C9,Cacnb4,Camk2b,Cck,Ccl2,Ccnd1,Ccrn4l,Cd14,Cd180,Cd36,Cd4,Cd63,Cdc42ep5,Cdh1,Cdkn1a,Cebpb,Cela1,Creb3l4,Crip2,Cspg5,Csrnp1,Cux2,Cxcl14,Cyp1a1,Cyp7a1,Cyp7b1,Cyr61,Ddit4,Dixdc1,Dnajb6,Dpf3,Eda2r,Egln3,Elf3,Emp2,Epha2,F11,F2rl1,F3,Farp1,Fbxo3…
GO.0044238	primary metabolic process	259	0.00427	ENSMUSP00000000193,ENSMUSP00000000312,ENSMUSP00000000808,ENSMUSP00000001455,ENSMUSP00000003135,ENSMUSP00000003445,ENSMUSP00000003628,ENSMUSP00000004986,ENSMUSP00000005651,ENSMUSP00000005820,ENSMUSP00000006508,ENSMUSP00000006764,ENSMUSP00000007449,ENSMUSP00000008016,ENSMUSP00000008179,ENSMUSP00000008733,ENSMUSP00000014920,ENSMUSP00000016511,ENSMUSP00000017534,ENSMUSP00000018748,ENSMUSP00000019012,…	Aacs,Abca1,Abcd2,Abhd6,Acaca,Acacb,Acnat2,Acot1,Acot11,Acot2,Acot3,Acot4,Acsm2,Akr1b7,Alas2,Aldh3a2,Aldoc,Ang,Aprt,Ar,Asns,Atg16l2,Atp5g1,Atp5h,Atp8b1,Atxn1,B3galt1,Bcl3,Bco2,Bhlha15,Bhlhe41,Brap,C8a,C8b,C9,Cacnb4,Camk2b,Capn8,Cck,Ccl2,Ccnd1,Ccrn4l,Cd4,Cdc42ep5,Cdca7,Cdh1,Cdkn1a,Cebpb,Cela1,Celf2,Ces1d,Chrna4,Cish,Cmah,Cnp,Crat,Creb3l4,Csad,Csrnp1,Ctgf,Cux2,Cyp17a1,Cyp1a1,Cyp21a1,Cyp26a1,Cyp2b10,…
GO.0009607	response to biotic stimulus	39	0.00437	ENSMUSP00000000193,ENSMUSP00000001812,ENSMUSP00000018767,ENSMUSP00000019043,ENSMUSP00000020308,ENSMUSP00000021413,ENSMUSP00000022124,ENSMUSP00000022185,ENSMUSP00000023849,ENSMUSP00000024044,ENSMUSP00000030010,ENSMUSP00000032473,ENSMUSP00000034865,ENSMUSP00000035417,ENSMUSP00000039586,ENSMUSP00000042701,ENSMUSP00000044166,ENSMUSP00000047646,ENSMUSP00000054270,ENSMUSP00000055404,ENSMUSP00000056669,…	Abca1,Bcl3,Ccl2,Ccrn4l,Cd14,Cd180,Cd36,Cd4,Cebpb,Cnp,Cxcl10,Cyp1a1,Ddit4,F2rl1,Fcer1g,Hamp,Hamp2,Hist2h2be,Hnmt,Iigp1,Il28ra,Irf1,Jun,Leap2,Mmp7,Nfkbia,Nr1d1,Pklr,Raet1d,Ren1,Serpine1,Smo,Socs3,Spon2,Tirap,Txnip,Ugt1a1,Vldlr,Vtcn1
GO.0097305	response to alcohol	24	0.00437	ENSMUSP00000000193,ENSMUSP00000000312,ENSMUSP00000001812,ENSMUSP00000003947,ENSMUSP00000020171,ENSMUSP00000022176,ENSMUSP00000023119,ENSMUSP00000023829,ENSMUSP00000029865,ENSMUSP00000029905,ENSMUSP00000031445,ENSMUSP00000034243,ENSMUSP00000037022,ENSMUSP00000046610,ENSMUSP00000047646,ENSMUSP00000056669,ENSMUSP00000059129,ENSMUSP00000062256,ENSMUSP00000072803,ENSMUSP00000091495,ENSMUSP00000095654,…	Aacs,Adrb2,Ccl2,Ccnd1,Cd14,Cdh1,Cdkn1a,Ctgf,Cxcl10,Cyp7a1,Hmgcr,Igfbp2,Mmp15,Mup11,Mup12,Nqo1,Slco1a1,Smo,Socs3,Trp53inp1,Txnip,Ugt1a1,Unc79,Vdr
GO.0023051	regulation of signaling	103	0.00439	ENSMUSP00000000193,ENSMUSP00000000312,ENSMUSP00000001812,ENSMUSP00000003808,ENSMUSP00000005651,ENSMUSP00000006614,ENSMUSP00000014920,ENSMUSP00000015456,ENSMUSP00000019043,ENSMUSP00000019808,ENSMUSP00000020171,ENSMUSP00000020227,ENSMUSP00000020262,ENSMUSP00000020308,ENSMUSP00000020704,ENSMUSP00000021271,ENSMUSP00000021413,ENSMUSP00000022124,ENSMUSP00000022185,ENSMUSP00000022682,ENSMUSP00000024044,…	Aacs,Abca1,Abhd6,Adrb2,Ar,Arrdc3,Atpif1,Atxn1,Bche,Bcl3,Blnk,Bmf,Brap,Camk2b,Ccl2,Ccnd1,Cd180,Cd36,Cd4,Cd63,Cdh1,Cish,Cry1,Cspg5,Ctgf,Cux2,Cx3cl1,Cxcl10,Cyp7b1,Cyr61,Ddit4,Dixdc1,ENSMUSG00000048581,Eda2r,Emp2,Epha2,F2rl1,F3,Fzd8,Gadd45b,Galnt11,Gck,Gdf15,Gpc1,Gpr98,Grm8,Hand2,Igfbp1,Igfbp2,Ihh,Inhbb,Inhbe,Intu,Irf1,Irs2,Kiaa1324,Map3k6,Mas1,Mif,Mmd2,Mup10,Mup11,Mup12,Mup16,Mup19,Mup20,Mup3,Nfkbia…
GO.1901699	cellular response to nitrogen compound	27	0.0046	ENSMUSP00000000193,ENSMUSP00000000312,ENSMUSP00000005651,ENSMUSP00000006764,ENSMUSP00000019721,ENSMUSP00000020704,ENSMUSP00000032781,ENSMUSP00000033023,ENSMUSP00000033276,ENSMUSP00000038051,ENSMUSP00000038514,ENSMUSP00000044918,ENSMUSP00000068525,ENSMUSP00000069850,ENSMUSP00000073667,ENSMUSP00000073690,ENSMUSP00000079442,ENSMUSP00000081579,ENSMUSP00000086409,ENSMUSP00000092661,ENSMUSP00000093471,…	Aprt,Aqp8,Ccl2,Cdh1,Cebpb,Ddc,Gabrb3,Igfbp1,Inhbb,Irs2,Klf10,Mas1,Mup10,Mup11,Mup12,Mup16,Mup19,Mup20,Mup3,Nox4,Pdk4,Por,Ppargc1a,Raet1d,Sgk1,Uros,Vldlr
GO.0010951	negative regulation of endopeptidase activity	19	0.00468	ENSMUSP00000005651,ENSMUSP00000008733,ENSMUSP00000014920,ENSMUSP00000021495,ENSMUSP00000021496,ENSMUSP00000027467,ENSMUSP00000028233,ENSMUSP00000031674,ENSMUSP00000039586,ENSMUSP00000044033,ENSMUSP00000045572,ENSMUSP00000053238,ENSMUSP00000058535,ENSMUSP00000073695,ENSMUSP00000074258,ENSMUSP00000075690,ENSMUSP00000077909,ENSMUSP00000080469,ENSMUSP00000098641	Dnajb6,Hc,Mug2,Nol3,Por,Serpina11,Serpina12,Serpina1c,Serpina1d,Serpina3a,Serpina3f,Serpina5,Serpina6,Serpina9,Serpinb1a,Serpine1,Serpine2,Tfpi2,Wfikkn2
GO.0043086	negative regulation of catalytic activity	40	0.00499	ENSMUSP00000002360,ENSMUSP00000003947,ENSMUSP00000005651,ENSMUSP00000008733,ENSMUSP00000014920,ENSMUSP00000015456,ENSMUSP00000016511,ENSMUSP00000019808,ENSMUSP00000021495,ENSMUSP00000021496,ENSMUSP00000022176,ENSMUSP00000023829,ENSMUSP00000026265,ENSMUSP00000026635,ENSMUSP00000027467,ENSMUSP00000027824,ENSMUSP00000028233,ENSMUSP00000031674,ENSMUSP00000037385,ENSMUSP00000038514,ENSMUSP00000039586,…	Angptl4,Apcs,Atpif1,Bbs4,Cdkn1a,Cish,Dnajb6,Elfn1,Farp1,Fbxo31,Gadd45b,Gm6484,Hc,Hmgcr,Irs2,Lepr,Mug2,Nol3,Nqo1,Plin5,Por,Ptk6,Serpina11,Serpina12,Serpina1c,Serpina1d,Serpina3a,Serpina3f,Serpina5,Serpina6,Serpina9,Serpinb1a,Serpine1,Serpine2,Socs3,Sort1,Tfpi2,Txnip,Ugt1a1,Wfikkn2
GO.0009987	cellular process	379	0.00507	ENSMUSP00000000193,ENSMUSP00000000312,ENSMUSP00000001455,ENSMUSP00000001672,ENSMUSP00000001716,ENSMUSP00000001812,ENSMUSP00000003135,ENSMUSP00000003445,ENSMUSP00000003628,ENSMUSP00000003655,ENSMUSP00000003808,ENSMUSP00000003947,ENSMUSP00000004986,ENSMUSP00000005810,ENSMUSP00000005817,ENSMUSP00000006508,ENSMUSP00000006817,ENSMUSP00000006952,ENSMUSP00000007449,ENSMUSP00000008179,ENSMUSP00000008733,…	AI118078,Aacs,Abca1,Abcb1a,Abhd6,Acaca,Acacb,Acmsd,Acot1,Acot11,Acot2,Acot3,Acot4,Acot6,Acsm2,Aifm2,Akr1b7,Alas1,Alas2,Aldh3a2,Amica1,Amn,Ang,Anks4b,Apcs,Ar,Arfgap3,Arhgap26,Arhgap44,Arhgef10,Arl4d,As3mt,Atg16l2,Atp11a,Atp5g1,Atp5h,Atp6v0d2,Atp6v0e2,Atp8b1,Atpif1,Atrnl1,Atxn1,B3galt1,Bbs4,Bche,Bcl3,Bco2,Bhlha15,Bhlhe41,Blnk,Bmf,Brap,Btc,C8a,C8b,C9,Cacnb4,Camk2b,Cbr3,Ccl2,Ccl6,Ccrn4l,Cd14,Cd180,Cd…
GO.0060192	negative regulation of lipase activity	5	0.0051	ENSMUSP00000002360,ENSMUSP00000005651,ENSMUSP00000019808,ENSMUSP00000058951,ENSMUSP00000099692	Angptl4,Gm6484,Plin5,Por,Sort1
GO.0006952	defense response	47	0.0058	ENSMUSP00000000193,ENSMUSP00000000808,ENSMUSP00000003135,ENSMUSP00000006687,ENSMUSP00000006952,ENSMUSP00000016511,ENSMUSP00000018767,ENSMUSP00000019043,ENSMUSP00000020308,ENSMUSP00000022124,ENSMUSP00000022185,ENSMUSP00000022749,ENSMUSP00000023775,ENSMUSP00000024044,ENSMUSP00000026381,ENSMUSP00000027639,ENSMUSP00000027824,ENSMUSP00000028233,ENSMUSP00000029771,ENSMUSP00000031663,ENSMUSP00000032473,…	Apcs,Bcl3,C8a,C8b,C9,Cck,Ccl2,Cd14,Cd180,Cd36,Cd4,Cebpb,Cela1,Clec2h,Cxcl10,Ddit4,Elf3,F2rl1,F3,Fcer1g,Hamp,Hamp2,Hc,Hist2h2be,Iigp1,Il12rb1,Il28ra,Irf1,Lcn2,Leap2,Marco,Mif,Mmp7,Nlrx1,Orm2,Orm3,Padi4,Ptk6,Raet1d,Saa1,Saa2,Saa4,Serpine1,Spon2,Tap1,Tirap,Ugt1a1
GO.0046320	regulation of fatty acid oxidation	6	0.00645	ENSMUSP00000019721,ENSMUSP00000019808,ENSMUSP00000031583,ENSMUSP00000038514,ENSMUSP00000068940,ENSMUSP00000117040	Abcd2,Acacb,Irs2,Pdk4,Plin5,Ppargc1a
GO.0031099	regeneration	14	0.00746	ENSMUSP00000000193,ENSMUSP00000001672,ENSMUSP00000003628,ENSMUSP00000020704,ENSMUSP00000023829,ENSMUSP00000034808,ENSMUSP00000041825,ENSMUSP00000048427,ENSMUSP00000054270,ENSMUSP00000059129,ENSMUSP00000062256,ENSMUSP00000069850,ENSMUSP00000072803,ENSMUSP00000091495	Adrb2,Ccl2,Ccnd1,Cdkn1a,Cebpb,Ddr1,Fzd7,Ifrd1,Igfbp1,Jun,Mustn1,Nnmt,Socs3,Ugt1a1
GO.0010605	negative regulation of macromolecule metabolic process	91	0.00755	ENSMUSP00000001812,ENSMUSP00000003135,ENSMUSP00000005651,ENSMUSP00000005820,ENSMUSP00000008016,ENSMUSP00000008733,ENSMUSP00000014920,ENSMUSP00000015456,ENSMUSP00000016511,ENSMUSP00000018748,ENSMUSP00000019043,ENSMUSP00000020171,ENSMUSP00000020227,ENSMUSP00000020262,ENSMUSP00000020308,ENSMUSP00000020974,ENSMUSP00000021028,ENSMUSP00000021271,ENSMUSP00000021413,ENSMUSP00000021495,ENSMUSP00000021496,…	Ang,Apcs,Ar,Atp8b1,Atxn1,Bbs4,Bcl3,Bhlhe41,Ccnd1,Ccrn4l,Cd36,Cdkn1a,Cebpb,Cela1,Cish,Cry1,Ctgf,Cux2,Ddit4,Dnajb6,ENSMUSG00000048581,Elf3,Elfn1,F2rl1,Farp1,Fbxo31,Fzd8,Gadd45b,Hand2,Hc,Hes6,Hif3a,Hmgcr,Id2,Id3,Inhbb,Irf1,Irf2bp2,Itgb3,Jun,Klf10,Mas1,Mif,Mug2,Mup10,Mup11,Mup12,Mup16,Mup19,Mup20,Mup3,Nfkbia,Nol3,Nr1d1,Nr1i3,Pbld2,Peg3,Per1,Plk3,Por,Ptk6,Ring1,Sall1,Serpina11,Serpina12,Serpina1c,Serp…
GO.0048511	rhythmic process	23	0.00755	ENSMUSP00000008016,ENSMUSP00000020227,ENSMUSP00000020974,ENSMUSP00000021271,ENSMUSP00000023849,ENSMUSP00000032386,ENSMUSP00000034508,ENSMUSP00000054270,ENSMUSP00000054719,ENSMUSP00000060617,ENSMUSP00000062256,ENSMUSP00000068525,ENSMUSP00000069505,ENSMUSP00000069850,ENSMUSP00000073667,ENSMUSP00000073690,ENSMUSP00000079442,ENSMUSP00000081579,ENSMUSP00000092661,ENSMUSP00000095654,ENSMUSP00000095655,…	Adrb2,Bhlhe41,Ccrn4l,Cebpb,Cry1,Ddc,Id2,Id3,Jun,Klf10,Mup10,Mup11,Mup12,Mup16,Mup19,Mup20,Mup3,Npas2,Nr1d1,Per1,Ppargc1a,Prok1,Usp2
GO.0048856	anatomical structure development	164	0.00755	ENSMUSP00000000193,ENSMUSP00000000312,ENSMUSP00000001455,ENSMUSP00000001672,ENSMUSP00000001812,ENSMUSP00000002360,ENSMUSP00000003135,ENSMUSP00000003808,ENSMUSP00000006123,ENSMUSP00000006508,ENSMUSP00000006614,ENSMUSP00000006764,ENSMUSP00000007738,ENSMUSP00000008733,ENSMUSP00000016511,ENSMUSP00000017534,ENSMUSP00000018748,ENSMUSP00000019043,ENSMUSP00000019044,ENSMUSP00000020308,ENSMUSP00000020403,…	Aacs,Adrb2,Alas2,Aldh3a2,Aldoc,Ang,Angptl4,Aprt,Ar,Arhgef10,Arrdc3,Asns,Atp8b1,Atpif1,Atxn1,Bbs4,Bche,Bcl3,Bhlha15,Cacnb4,Camk2b,Cbr1,Cck,Ccl2,Cd4,Cdh1,Cdkn1a,Cebpb,Cela1,Ces1d,Cldn1,Cml5,Col27a1,Crip2,Cspg5,Csrnp1,Csrp2,Cux2,Cxcl14,Cyp1a1,Cyp26a1,Cyp7b1,Cyr61,Ddit4,Dixdc1,Dnaic1,Dnajb6,Dpf3,E13,Elf3,Epha2,F2rl1,Farp1,Fbxo31,Fcer1g,Foxq1,Fras1,Fzd7,Fzd8,Gabrb3,Gal3st1,Galnt11,Gck,Gdf15,Ggt1,Gm111…
GO.0071216	cellular response to biotic stimulus	15	0.00763	ENSMUSP00000000193,ENSMUSP00000021413,ENSMUSP00000022124,ENSMUSP00000030010,ENSMUSP00000039586,ENSMUSP00000042701,ENSMUSP00000047646,ENSMUSP00000053962,ENSMUSP00000056669,ENSMUSP00000069505,ENSMUSP00000080974,ENSMUSP00000093471,ENSMUSP00000102710,ENSMUSP00000127329,ENSMUSP00000135224	Abca1,Ccl2,Cd14,Cd180,Cd36,Cxcl10,Lcn2,Nfkbia,Nr1d1,Raet1d,Serpine1,Spon2,Tirap,Txnip,Vldlr
GO.0032922	circadian regulation of gene expression	9	0.00822	ENSMUSP00000020227,ENSMUSP00000020974,ENSMUSP00000021271,ENSMUSP00000023849,ENSMUSP00000032386,ENSMUSP00000034508,ENSMUSP00000054719,ENSMUSP00000069505,ENSMUSP00000117040	Bhlhe41,Ccrn4l,Cry1,Id2,Npas2,Nr1d1,Per1,Ppargc1a,Usp2
GO.0032880	regulation of protein localization	45	0.00837	ENSMUSP00000000193,ENSMUSP00000000312,ENSMUSP00000001812,ENSMUSP00000006614,ENSMUSP00000014920,ENSMUSP00000020262,ENSMUSP00000021413,ENSMUSP00000022176,ENSMUSP00000022185,ENSMUSP00000023829,ENSMUSP00000027931,ENSMUSP00000028233,ENSMUSP00000031445,ENSMUSP00000034230,ENSMUSP00000034307,ENSMUSP00000035898,ENSMUSP00000038514,ENSMUSP00000038915,ENSMUSP00000039357,ENSMUSP00000041149,ENSMUSP00000041825,…	Aacs,Ang,Ar,Atpif1,Bcl3,Ccl2,Cd14,Cd36,Cdh1,Cdkn1a,Cx3cl1,Epha2,F2rl1,Fzd7,Gck,Hc,Hmgcr,Hnmt,Inhbb,Irs2,Mif,Mmd2,Mup10,Mup11,Mup12,Mup16,Mup19,Mup20,Mup3,Nek2,Nfkbia,Nol3,Nr1d1,Pbld2,Pde4c,Pim3,Plk3,Rhou,Scamp5,Sgk1,Slc24a6,Smo,Sybu,Vtcn1,Zfp259
GO.0071219	cellular response to molecule of bacterial origin	14	0.00837	ENSMUSP00000000193,ENSMUSP00000021413,ENSMUSP00000022124,ENSMUSP00000030010,ENSMUSP00000039586,ENSMUSP00000042701,ENSMUSP00000047646,ENSMUSP00000053962,ENSMUSP00000056669,ENSMUSP00000069505,ENSMUSP00000080974,ENSMUSP00000093471,ENSMUSP00000127329,ENSMUSP00000135224	Abca1,Ccl2,Cd14,Cd180,Cd36,Cxcl10,Lcn2,Nfkbia,Nr1d1,Raet1d,Serpine1,Spon2,Tirap,Vldlr
GO.0051055	negative regulation of lipid biosynthetic process	8	0.0086	ENSMUSP00000045572,ENSMUSP00000073667,ENSMUSP00000079442,ENSMUSP00000081579,ENSMUSP00000092661,ENSMUSP00000095654,ENSMUSP00000095655,ENSMUSP00000112787	Mup10,Mup11,Mup12,Mup16,Mup19,Mup20,Mup3,Serpina12
GO.0051234	establishment of localization	127	0.00917	ENSMUSP00000000312,ENSMUSP00000003628,ENSMUSP00000005817,ENSMUSP00000006687,ENSMUSP00000006764,ENSMUSP00000006817,ENSMUSP00000014920,ENSMUSP00000018748,ENSMUSP00000018767,ENSMUSP00000019044,ENSMUSP00000019726,ENSMUSP00000020102,ENSMUSP00000020171,ENSMUSP00000020864,ENSMUSP00000021413,ENSMUSP00000021707,ENSMUSP00000022078,ENSMUSP00000022185,ENSMUSP00000022378,ENSMUSP00000022610,ENSMUSP00000022908,…	AI118078,Abca1,Abcb1a,Abcd2,Adrb2,Amn,Ap1m2,Aprt,Arfgap3,Atg16l2,Atp11a,Atp5g1,Atp5h,Atp6v0d2,Atp6v0e2,Atp8b1,Atxn1,Bbs4,Bcl3,Bhlha15,Cacnb4,Camk2b,Ccnd1,Cd14,Cd36,Cd63,Cdh1,Chic1,Chrna4,Cnp,Coa6,Crat,Ctgf,Ddc,Ddr1,Emp2,Ero1l,F2rl1,Fabp2,Fcer1g,Fras1,Gabrb3,Gck,Gpr98,Htatip2,Igf2bp3,Insc,Ip6k2,Jun,Lyve1,Mcart1,Mfsd2a,Mfsd6,Mmp7,Mup10,Mup11,Mup12,Mup16,Mup17,Mup19,Mup20,Mup3,Nfkbia,Nol3,Nupl2,Obp2…
GO.0009966	regulation of signal transduction	91	0.00931	ENSMUSP00000000312,ENSMUSP00000001812,ENSMUSP00000003808,ENSMUSP00000005651,ENSMUSP00000006614,ENSMUSP00000014920,ENSMUSP00000015456,ENSMUSP00000019043,ENSMUSP00000019808,ENSMUSP00000020171,ENSMUSP00000020227,ENSMUSP00000020262,ENSMUSP00000020308,ENSMUSP00000020704,ENSMUSP00000021271,ENSMUSP00000021413,ENSMUSP00000022124,ENSMUSP00000022185,ENSMUSP00000022682,ENSMUSP00000024044,ENSMUSP00000026313,…	Abca1,Abhd6,Adrb2,Ar,Arrdc3,Atpif1,Atxn1,Bcl3,Blnk,Bmf,Brap,Camk2b,Ccnd1,Cd180,Cd36,Cd4,Cd63,Cdh1,Cish,Cry1,Ctgf,Cx3cl1,Cxcl10,Cyp7b1,Cyr61,Ddit4,Dixdc1,ENSMUSG00000048581,Eda2r,Emp2,Epha2,F2rl1,F3,Fzd8,Gadd45b,Galnt11,Gdf15,Gpc1,Gpr98,Hand2,Igfbp1,Igfbp2,Ihh,Inhbb,Inhbe,Intu,Irf1,Kiaa1324,Map3k6,Mas1,Mif,Mmd2,Mup10,Mup11,Mup12,Mup16,Mup19,Mup20,Mup3,Nfkbia,Nlrx1,Nol3,Nox4,Nr1d1,Onecut1,Pbld2,Per…
GO.0009056	catabolic process	64	0.00938	ENSMUSP00000005651,ENSMUSP00000006508,ENSMUSP00000017534,ENSMUSP00000018767,ENSMUSP00000019012,ENSMUSP00000021652,ENSMUSP00000021684,ENSMUSP00000023453,ENSMUSP00000023805,ENSMUSP00000023849,ENSMUSP00000024946,ENSMUSP00000025946,ENSMUSP00000025966,ENSMUSP00000025968,ENSMUSP00000026313,ENSMUSP00000028704,ENSMUSP00000029865,ENSMUSP00000029905,ENSMUSP00000030709,ENSMUSP00000030724,ENSMUSP00000031859,…	Abcd2,Abhd6,Acot4,Aldoc,Atg16l2,Bco2,Cbr3,Ccrn4l,Ces1d,Cnp,Csad,Cyp26a1,Cyp2b10,Cyp2b9,Cyp2c37,Cyp2c38,Cyp2c39,Cyp2c40,Cyp2c54,Cyp2c55,Cyp2c70,Cyp2d9,Cyp2u1,Cyp39a1,Cyp46a1,Cyp4a10,Cyp7a1,Eci1,Eno1,Fbxo31,Gale,Gck,Ggt1,Gpc1,Gpx3,Hao1,Kiaa1324,Lnx1,Lyve1,Mmp7,Nr1d1,Nt5e,Nudt7,Pde4c,Pde9a,Pklr,Plch1,Pnpla2,Pnpla3,Pnpla5,Por,Qprt,Rnf144b,Sdf2l1,Sesn2,Smpdl3b,Trim24,Trp53inp1,Ugt1a1,Usp18,Usp2,Wfs1,Y…
GO.0045833	negative regulation of lipid metabolic process	10	0.00963	ENSMUSP00000019808,ENSMUSP00000031583,ENSMUSP00000045572,ENSMUSP00000073667,ENSMUSP00000079442,ENSMUSP00000081579,ENSMUSP00000092661,ENSMUSP00000095654,ENSMUSP00000095655,ENSMUSP00000112787	Acacb,Mup10,Mup11,Mup12,Mup16,Mup19,Mup20,Mup3,Plin5,Serpina12
GO.0050790	regulation of catalytic activity	84	0.00968	ENSMUSP00000000312,ENSMUSP00000002360,ENSMUSP00000003947,ENSMUSP00000006614,ENSMUSP00000008179,ENSMUSP00000008733,ENSMUSP00000014920,ENSMUSP00000015456,ENSMUSP00000016511,ENSMUSP00000019808,ENSMUSP00000020171,ENSMUSP00000021028,ENSMUSP00000021495,ENSMUSP00000021496,ENSMUSP00000022176,ENSMUSP00000023119,ENSMUSP00000023829,ENSMUSP00000024044,ENSMUSP00000025183,ENSMUSP00000026265,ENSMUSP00000026635,…	Ang,Angptl4,Apcs,Ar,Arfgap3,Arhgap26,Arhgap44,Arhgef10,Arrdc3,Atpif1,Bbs4,Cck,Ccnd1,Cd4,Cdc42ep5,Cdh1,Cdkn1a,Cish,Ctgf,Cyr61,Dnajb6,Egln3,Elfn1,Emp2,Epha2,F3,Farp1,Fbxo31,Fzd8,Gadd45b,Gm6484,Hc,Hmgcr,Hspa2,Irs2,Itgb3,Jun,Klk1b4,Lepr,Map3k6,Mas1,Mid1ip1,Mif,Mmd2,Mug2,Nol3,Nox4,Nqo1,Parp16,Plin5,Ppp1r3c,Ppp1r3g,Prok1,Ptk6,Ralgps1,Rasgef1b,Rgs16,Ring1,S1pr1,Serpina11,Serpina12,Serpina1c,Serpina1d,Se…
GO.0006112	energy reserve metabolic process	9	0.0101	ENSMUSP00000069505,ENSMUSP00000073667,ENSMUSP00000079442,ENSMUSP00000081579,ENSMUSP00000084578,ENSMUSP00000092661,ENSMUSP00000095654,ENSMUSP00000095655,ENSMUSP00000112787	Mup10,Mup11,Mup12,Mup16,Mup19,Mup20,Mup3,Nr1d1,Ppp1r3c
GO.0061180	mammary gland epithelium development	9	0.0101	ENSMUSP00000001812,ENSMUSP00000003628,ENSMUSP00000006614,ENSMUSP00000018748,ENSMUSP00000020974,ENSMUSP00000023119,ENSMUSP00000052648,ENSMUSP00000069850,ENSMUSP00000091495	Ar,Ccnd1,Cebpb,Ddr1,Epha2,Id2,Smo,Tbx3,Vdr
GO.0071394	cellular response to testosterone stimulus	3	0.0106	ENSMUSP00000031445,ENSMUSP00000095654,ENSMUSP00000112787	Aacs,Mup11,Mup12
GO.0044708	single-organism behavior	27	0.0109	ENSMUSP00000006764,ENSMUSP00000020974,ENSMUSP00000022176,ENSMUSP00000026265,ENSMUSP00000027467,ENSMUSP00000029367,ENSMUSP00000034508,ENSMUSP00000035120,ENSMUSP00000040405,ENSMUSP00000053802,ENSMUSP00000054270,ENSMUSP00000054719,ENSMUSP00000062256,ENSMUSP00000066338,ENSMUSP00000073667,ENSMUSP00000077438,ENSMUSP00000079442,ENSMUSP00000080842,ENSMUSP00000081579,ENSMUSP00000083497,ENSMUSP00000092661,…	Adrb2,Aprt,Atxn1,Bbs4,Bche,Cacnb4,Cck,Chrna4,Cnp,Cux2,Hmgcr,Id2,Jun,Mup10,Mup11,Mup12,Mup16,Mup19,Mup20,Mup3,Npas2,Pomk,Scn8a,Serpine2,Unc79,Usp2,Vwa1
GO.0010646	regulation of cell communication	105	0.0113	ENSMUSP00000000193,ENSMUSP00000000312,ENSMUSP00000001812,ENSMUSP00000003808,ENSMUSP00000005651,ENSMUSP00000006614,ENSMUSP00000014920,ENSMUSP00000015456,ENSMUSP00000019043,ENSMUSP00000019808,ENSMUSP00000020171,ENSMUSP00000020227,ENSMUSP00000020262,ENSMUSP00000020308,ENSMUSP00000020704,ENSMUSP00000021271,ENSMUSP00000021413,ENSMUSP00000022124,ENSMUSP00000022185,ENSMUSP00000022682,ENSMUSP00000024044,…	Aacs,Abca1,Abhd6,Adrb2,Ar,Arrdc3,Atpif1,Atxn1,Bche,Bcl3,Blnk,Bmf,Brap,Camk2b,Ccl2,Ccnd1,Cd180,Cd36,Cd4,Cd63,Cdh1,Cish,Cry1,Cspg5,Ctgf,Cux2,Cx3cl1,Cxcl10,Cyp7b1,Cyr61,Ddit4,Dixdc1,Dpf3,ENSMUSG00000048581,Eda2r,Emp2,Epha2,F2rl1,F3,Fzd8,Gadd45b,Galnt11,Gck,Gdf15,Gpc1,Gpr98,Grm8,Hand2,Hc,Igfbp1,Igfbp2,Ihh,Inhbb,Inhbe,Intu,Irf1,Irs2,Kiaa1324,Map3k6,Mas1,Mif,Mmd2,Mup10,Mup11,Mup12,Mup16,Mup19,Mup20,Mup…
GO.0046883	regulation of hormone secretion	18	0.0122	ENSMUSP00000020227,ENSMUSP00000022176,ENSMUSP00000031445,ENSMUSP00000034307,ENSMUSP00000038514,ENSMUSP00000044603,ENSMUSP00000044918,ENSMUSP00000064714,ENSMUSP00000069505,ENSMUSP00000073667,ENSMUSP00000079442,ENSMUSP00000081579,ENSMUSP00000087511,ENSMUSP00000092661,ENSMUSP00000095654,ENSMUSP00000095655,ENSMUSP00000099984,ENSMUSP00000112787	Aacs,Cry1,Gck,Hmgcr,Inhbb,Irs2,Mup10,Mup11,Mup12,Mup16,Mup19,Mup20,Mup3,Nr1d1,Pde4c,Pim3,Slc24a6,Sybu
GO.0006810	transport	122	0.0126	ENSMUSP00000003628,ENSMUSP00000005817,ENSMUSP00000006687,ENSMUSP00000006764,ENSMUSP00000006817,ENSMUSP00000014920,ENSMUSP00000018748,ENSMUSP00000018767,ENSMUSP00000019044,ENSMUSP00000019726,ENSMUSP00000020102,ENSMUSP00000020171,ENSMUSP00000020864,ENSMUSP00000021413,ENSMUSP00000021707,ENSMUSP00000022078,ENSMUSP00000022185,ENSMUSP00000022378,ENSMUSP00000022610,ENSMUSP00000022908,ENSMUSP00000023099,…	AI118078,Abca1,Abcb1a,Abcd2,Adrb2,Amn,Ap1m2,Aprt,Arfgap3,Atg16l2,Atp11a,Atp5g1,Atp5h,Atp6v0d2,Atp6v0e2,Atp8b1,Atxn1,Bbs4,Bcl3,Bhlha15,Cacnb4,Camk2b,Ccnd1,Cd14,Cd36,Cd63,Chic1,Chrna4,Cnp,Coa6,Crat,Ctgf,Ddc,Ddr1,Emp2,Ero1l,F2rl1,Fabp2,Fcer1g,Fras1,Gabrb3,Gck,Htatip2,Igf2bp3,Ip6k2,Jun,Lyve1,Mcart1,Mfsd2a,Mfsd6,Mmp7,Mup10,Mup11,Mup12,Mup16,Mup17,Mup19,Mup20,Mup3,Nfkbia,Nol3,Nupl2,Obp2a,Orm2,Orm3,Pctp…
GO.0009060	aerobic respiration	8	0.0126	ENSMUSP00000073667,ENSMUSP00000079442,ENSMUSP00000081579,ENSMUSP00000092661,ENSMUSP00000095654,ENSMUSP00000095655,ENSMUSP00000103007,ENSMUSP00000112787	Idh2,Mup10,Mup11,Mup12,Mup16,Mup19,Mup20,Mup3
GO.0009117	nucleotide metabolic process	25	0.0126	ENSMUSP00000006764,ENSMUSP00000017534,ENSMUSP00000020843,ENSMUSP00000020980,ENSMUSP00000022176,ENSMUSP00000028160,ENSMUSP00000029666,ENSMUSP00000031583,ENSMUSP00000032338,ENSMUSP00000032912,ENSMUSP00000034307,ENSMUSP00000035417,ENSMUSP00000036898,ENSMUSP00000037198,ENSMUSP00000038005,ENSMUSP00000044405,ENSMUSP00000046256,ENSMUSP00000061045,ENSMUSP00000064158,ENSMUSP00000073213,ENSMUSP00000077438,…	Acaca,Acacb,Aldoc,Aprt,Atp5g1,Atp5h,Cacnb4,Cmah,Cnp,Eno1,Fmo2,Gck,Gmppb,Gucy2c,Hmgcr,Nmrk1,Nudt7,Papss1,Pde4c,Pde9a,Pklr,Qprt,Rpia,Rrm2,Slc25a25
GO.0051707	response to other organism	36	0.0129	ENSMUSP00000000193,ENSMUSP00000018767,ENSMUSP00000019043,ENSMUSP00000020308,ENSMUSP00000021413,ENSMUSP00000022124,ENSMUSP00000022185,ENSMUSP00000023849,ENSMUSP00000024044,ENSMUSP00000030010,ENSMUSP00000032473,ENSMUSP00000034865,ENSMUSP00000035417,ENSMUSP00000039586,ENSMUSP00000042701,ENSMUSP00000044166,ENSMUSP00000047646,ENSMUSP00000054270,ENSMUSP00000055404,ENSMUSP00000056669,ENSMUSP00000057721,…	Abca1,Bcl3,Ccl2,Ccrn4l,Cd14,Cd180,Cd36,Cd4,Cebpb,Cnp,Cxcl10,Cyp1a1,Ddit4,F2rl1,Fcer1g,Hamp,Hamp2,Hist2h2be,Iigp1,Il28ra,Irf1,Jun,Leap2,Mmp7,Nfkbia,Nr1d1,Pklr,Raet1d,Ren1,Serpine1,Socs3,Spon2,Tirap,Ugt1a1,Vldlr,Vtcn1
GO.0006793	phosphorus metabolic process	75	0.0132	ENSMUSP00000000193,ENSMUSP00000000808,ENSMUSP00000003628,ENSMUSP00000004986,ENSMUSP00000006764,ENSMUSP00000016511,ENSMUSP00000017534,ENSMUSP00000019283,ENSMUSP00000019721,ENSMUSP00000020227,ENSMUSP00000020286,ENSMUSP00000020843,ENSMUSP00000021649,ENSMUSP00000021652,ENSMUSP00000021653,ENSMUSP00000022176,ENSMUSP00000023829,ENSMUSP00000026313,ENSMUSP00000027232,ENSMUSP00000027931,ENSMUSP00000028160,…	Abhd6,Acaca,Acacb,Acnat2,Acot1,Acot2,Acot3,Acot4,Acot6,Acsm2,Aldoc,Aprt,Atp5g1,Atp5h,Brap,Cacnb4,Camk2b,Ccl2,Ccnd1,Cdc42ep5,Cdkn1a,Ces1d,Cmah,Cnp,Cry1,Ddr1,Eef2k,Eno1,Fabp5,Fdft1,Fmo2,Fn3krp,Gck,Gmppb,Hmgcr,Htatip2,Idi1,Il12rb1,Isyna1,Lhpp,Map3k6,Mapk13,Mmd2,Mup10,Mup11,Mup12,Mup16,Mup19,Mup20,Mup3,Mvk,Nek2,Nmrk1,Nt5dc3,Papss1,Pde4c,Pde9a,Pdk4,Pim3,Pklr,Plk3,Ppa1,Ppap2c,Ptk6,Ptp4a1,Qprt,Rpia,Sbk1…
GO.0048522	positive regulation of cellular process	160	0.0137	ENSMUSP00000000193,ENSMUSP00000000312,ENSMUSP00000000808,ENSMUSP00000001455,ENSMUSP00000001672,ENSMUSP00000001812,ENSMUSP00000003135,ENSMUSP00000003808,ENSMUSP00000003947,ENSMUSP00000005651,ENSMUSP00000005820,ENSMUSP00000006614,ENSMUSP00000008016,ENSMUSP00000008179,ENSMUSP00000015456,ENSMUSP00000016511,ENSMUSP00000018748,ENSMUSP00000019043,ENSMUSP00000019808,ENSMUSP00000020308,ENSMUSP00000020704,…	Aacs,Abca1,Abcd2,Aifm2,Amica1,Ang,Ar,Arhgef10,Armcx3,Arrdc3,Asns,Atpif1,Atxn1,Bbs4,Bcl3,Bhlha15,Blnk,Bmf,Camk2b,Cck,Ccl2,Ccnd1,Ccrn4l,Cd180,Cd36,Cd4,Cd63,Cdc42ep5,Cdh1,Cdkn1a,Cebpb,Cela1,Creb3l4,Crip2,Cspg5,Csrnp1,Cux2,Cxcl14,Cyp1a1,Cyp7a1,Cyp7b1,Cyr61,Ddit4,Dixdc1,Dpf3,Eda2r,Egln3,Elf3,Emp2,Epha2,F2rl1,F3,Fbxo31,Fcer1g,Fzd7,Fzd8,Gadd45b,Gck,Gdf15,Gm6484,Gpc1,Gpr98,Hamp,Hand2,Hc,Hif3a,Hmgcr,Hnmt,…
GO.0006957	complement activation, alternative pathway	4	0.0146	ENSMUSP00000022749,ENSMUSP00000028233,ENSMUSP00000031663,ENSMUSP00000067541	C8a,C8b,C9,Hc
GO.0009150	purine ribonucleotide metabolic process	18	0.0146	ENSMUSP00000006764,ENSMUSP00000017534,ENSMUSP00000020843,ENSMUSP00000022176,ENSMUSP00000028160,ENSMUSP00000029666,ENSMUSP00000031583,ENSMUSP00000032338,ENSMUSP00000034307,ENSMUSP00000034992,ENSMUSP00000035417,ENSMUSP00000038005,ENSMUSP00000046256,ENSMUSP00000073213,ENSMUSP00000077438,ENSMUSP00000079727,ENSMUSP00000088029,ENSMUSP00000099984	Acaca,Acacb,Aldoc,Aprt,Atp5g1,Atp5h,Cacnb4,Eno1,Gck,Gucy2c,Hmgcr,Nt5e,Nudt7,Papss1,Pde4c,Pde9a,Pklr,Slc25a25
GO.0061081	positive regulation of myeloid leukocyte cytokine production involved in immune response	4	0.0146	ENSMUSP00000041149,ENSMUSP00000042701,ENSMUSP00000078875,ENSMUSP00000080974	Cd36,Fcer1g,Mif,Spon2
GO.0071222	cellular response to lipopolysaccharide	13	0.0146	ENSMUSP00000000193,ENSMUSP00000021413,ENSMUSP00000022124,ENSMUSP00000030010,ENSMUSP00000039586,ENSMUSP00000042701,ENSMUSP00000047646,ENSMUSP00000053962,ENSMUSP00000056669,ENSMUSP00000069505,ENSMUSP00000080974,ENSMUSP00000093471,ENSMUSP00000127329	Abca1,Ccl2,Cd14,Cd180,Cd36,Cxcl10,Lcn2,Nfkbia,Nr1d1,Raet1d,Serpine1,Spon2,Vldlr
GO.0016042	lipid catabolic process	17	0.0148	ENSMUSP00000019012,ENSMUSP00000021684,ENSMUSP00000024946,ENSMUSP00000025946,ENSMUSP00000026313,ENSMUSP00000028704,ENSMUSP00000029905,ENSMUSP00000030709,ENSMUSP00000030724,ENSMUSP00000034172,ENSMUSP00000043826,ENSMUSP00000061126,ENSMUSP00000068940,ENSMUSP00000081122,ENSMUSP00000112727,ENSMUSP00000127149,ENSMUSP00000130073	Abcd2,Abhd6,Bco2,Ces1d,Cyp26a1,Cyp39a1,Cyp46a1,Cyp4a10,Cyp7a1,Eci1,Hao1,Plch1,Pnpla2,Pnpla3,Pnpla5,Sesn2,Smpdl3b
GO.0046889	positive regulation of lipid biosynthetic process	8	0.0158	ENSMUSP00000005651,ENSMUSP00000008179,ENSMUSP00000019808,ENSMUSP00000026313,ENSMUSP00000029846,ENSMUSP00000029905,ENSMUSP00000034992,ENSMUSP00000069505	Abhd6,Cyp7a1,Cyr61,Mid1ip1,Nr1d1,Nt5e,Plin5,Por
GO.0006820	anion transport	25	0.0161	ENSMUSP00000006817,ENSMUSP00000019044,ENSMUSP00000020102,ENSMUSP00000020864,ENSMUSP00000023099,ENSMUSP00000023835,ENSMUSP00000024944,ENSMUSP00000025482,ENSMUSP00000029402,ENSMUSP00000030010,ENSMUSP00000030408,ENSMUSP00000033023,ENSMUSP00000037022,ENSMUSP00000038051,ENSMUSP00000064661,ENSMUSP00000065433,ENSMUSP00000077438,ENSMUSP00000080974,ENSMUSP00000082091,ENSMUSP00000084234,ENSMUSP00000088779,…	Abca1,Aqp8,Atp11a,Atp8b1,Cacnb4,Cd36,Gabrb3,Ip6k2,Mfsd2a,Pctp,Prelid2,Slc10a2,Slc16a10,Slc16a5,Slc16a7,Slc17a4,Slc17a8,Slc22a5,Slc22a7,Slc33a1,Slc38a2,Slc3a1,Slc5a6,Slco1a1,Slco2b1
GO.0031100	organ regeneration	9	0.017	ENSMUSP00000000193,ENSMUSP00000003628,ENSMUSP00000023829,ENSMUSP00000034808,ENSMUSP00000059129,ENSMUSP00000062256,ENSMUSP00000069850,ENSMUSP00000072803,ENSMUSP00000091495	Adrb2,Ccl2,Ccnd1,Cdkn1a,Cebpb,Ddr1,Nnmt,Socs3,Ugt1a1
GO.0042440	pigment metabolic process	8	0.0179	ENSMUSP00000001716,ENSMUSP00000006764,ENSMUSP00000033276,ENSMUSP00000064282,ENSMUSP00000066040,ENSMUSP00000072803,ENSMUSP00000108143,ENSMUSP00000117040	Alas1,Alas2,Aprt,Atpif1,Ddt,Ppargc1a,Ugt1a1,Uros
GO.0019693	ribose phosphate metabolic process	19	0.0187	ENSMUSP00000006764,ENSMUSP00000017534,ENSMUSP00000020843,ENSMUSP00000022176,ENSMUSP00000028160,ENSMUSP00000029666,ENSMUSP00000031583,ENSMUSP00000032338,ENSMUSP00000034307,ENSMUSP00000034992,ENSMUSP00000035417,ENSMUSP00000038005,ENSMUSP00000046256,ENSMUSP00000064158,ENSMUSP00000073213,ENSMUSP00000077438,ENSMUSP00000079727,ENSMUSP00000088029,ENSMUSP00000099984	Acaca,Acacb,Aldoc,Aprt,Atp5g1,Atp5h,Cacnb4,Eno1,Gck,Gucy2c,Hmgcr,Nt5e,Nudt7,Papss1,Pde4c,Pde9a,Pklr,Rpia,Slc25a25
GO.0042594	response to starvation	16	0.0187	ENSMUSP00000002360,ENSMUSP00000019721,ENSMUSP00000029865,ENSMUSP00000031445,ENSMUSP00000031766,ENSMUSP00000037753,ENSMUSP00000040128,ENSMUSP00000044918,ENSMUSP00000054270,ENSMUSP00000055493,ENSMUSP00000072803,ENSMUSP00000073690,ENSMUSP00000112500,ENSMUSP00000112787,ENSMUSP00000117040,ENSMUSP00000127329	Aacs,Angptl4,Asns,Atg16l2,Bhlha15,Inhbb,Jun,Kiaa1324,Klf10,Mup12,Pdk4,Ppargc1a,Slc39a5,Trp53inp1,Ugt1a1,Vldlr
GO.0048584	positive regulation of response to stimulus	73	0.0188	ENSMUSP00000000193,ENSMUSP00000000808,ENSMUSP00000001812,ENSMUSP00000003808,ENSMUSP00000005651,ENSMUSP00000015456,ENSMUSP00000019043,ENSMUSP00000020171,ENSMUSP00000021413,ENSMUSP00000021970,ENSMUSP00000022124,ENSMUSP00000022176,ENSMUSP00000022185,ENSMUSP00000022682,ENSMUSP00000022749,ENSMUSP00000024044,ENSMUSP00000026407,ENSMUSP00000028233,ENSMUSP00000029771,ENSMUSP00000029846,ENSMUSP00000029865,…	Adrb2,Ar,Arrdc3,Atpif1,Blnk,Bmf,C8a,C8b,C9,Cacnb4,Camk2b,Ccl2,Cd180,Cd36,Cd4,Cd63,Cspg5,Ctgf,Cx3cl1,Cxcl10,Cxcl14,Cyr61,Dixdc1,Dpf3,Eda2r,Emp2,F2rl1,F3,Fcer1g,Fzd8,Gadd45b,Gdf15,Gpr98,Hand2,Hc,Hmgcr,Ihh,Il12rb1,Inhbb,Inhbe,Intu,Irf1,Kiaa1324,Map3k6,Mas1,Megf8,Mif,Mmd2,Mup10,Mup11,Mup12,Mup16,Mup19,Mup20,Mup3,Nfkbia,Nox4,Npas2,Plekhf1,Por,Prok1,Raet1d,Rps19,S100a13,S1pr1,Sall1,Serpina12,Serpine1,S…
GO.1901617	organic hydroxy compound biosynthetic process	14	0.0189	ENSMUSP00000001716,ENSMUSP00000019283,ENSMUSP00000022176,ENSMUSP00000029046,ENSMUSP00000029905,ENSMUSP00000034015,ENSMUSP00000036971,ENSMUSP00000037487,ENSMUSP00000044983,ENSMUSP00000046856,ENSMUSP00000055313,ENSMUSP00000068525,ENSMUSP00000130073,ENSMUSP00000132780	Cyp39a1,Cyp7a1,Cyp7b1,Ddc,Ddt,Fabp5,Fdft1,Hand2,Hmgcr,Idi1,Isyna1,Lss,Mvk,Sc4mol
GO.0033875	ribonucleoside bisphosphate metabolic process	5	0.0195	ENSMUSP00000020843,ENSMUSP00000022176,ENSMUSP00000029666,ENSMUSP00000031583,ENSMUSP00000073213	Acaca,Acacb,Hmgcr,Nudt7,Papss1
GO.0034032	purine nucleoside bisphosphate metabolic process	5	0.0195	ENSMUSP00000020843,ENSMUSP00000022176,ENSMUSP00000029666,ENSMUSP00000031583,ENSMUSP00000073213	Acaca,Acacb,Hmgcr,Nudt7,Papss1
GO.0035967	cellular response to topologically incorrect protein	8	0.0223	ENSMUSP00000022378,ENSMUSP00000023453,ENSMUSP00000029547,ENSMUSP00000048053,ENSMUSP00000055318,ENSMUSP00000055493,ENSMUSP00000070098,ENSMUSP00000091495	Bhlha15,Ccnd1,Creb3l4,Ero1l,Parp16,Sdf2l1,Wfs1,Yod1
GO.0051005	negative regulation of lipoprotein lipase activity	3	0.0223	ENSMUSP00000002360,ENSMUSP00000058951,ENSMUSP00000099692	Angptl4,Gm6484,Sort1
GO.0048585	negative regulation of response to stimulus	56	0.0234	ENSMUSP00000000193,ENSMUSP00000000312,ENSMUSP00000006614,ENSMUSP00000014920,ENSMUSP00000019043,ENSMUSP00000019808,ENSMUSP00000020227,ENSMUSP00000020262,ENSMUSP00000020308,ENSMUSP00000021271,ENSMUSP00000021413,ENSMUSP00000022185,ENSMUSP00000026265,ENSMUSP00000027467,ENSMUSP00000027748,ENSMUSP00000028233,ENSMUSP00000031414,ENSMUSP00000034064,ENSMUSP00000034090,ENSMUSP00000034230,ENSMUSP00000034621,…	Ar,Arrdc3,Atxn1,Bbs4,Bmf,Brap,Camk2b,Cck,Ccl2,Ccnd1,Cdh1,Ceacam2,Cish,Cry1,Cx3cl1,Cyp7b1,Ddit4,ENSMUSG00000048581,Epha2,F11,F2rl1,Gpc1,Hamp,Hc,Irf1,Kiaa1324,Mif,Mup10,Mup11,Mup12,Mup16,Mup19,Mup20,Mup3,Mvk,Nfkbia,Nlrx1,Nol3,Nr1d1,Nt5e,Onecut1,Pbld2,Per1,Phlda3,Pim3,Plin5,Rgs16,Rps19,Sall1,Serpine1,Serpine2,Socs3,Susd4,Tap1,Tsku,Wfs1
GO.0072593	reactive oxygen species metabolic process	10	0.0234	ENSMUSP00000003947,ENSMUSP00000005651,ENSMUSP00000019721,ENSMUSP00000020171,ENSMUSP00000020308,ENSMUSP00000029846,ENSMUSP00000032781,ENSMUSP00000034865,ENSMUSP00000064282,ENSMUSP00000081011	Atpif1,Ctgf,Cyp1a1,Cyr61,Ddit4,Gpx3,Nox4,Nqo1,Pdk4,Por
GO.0044242	cellular lipid catabolic process	12	0.024	ENSMUSP00000024946,ENSMUSP00000025946,ENSMUSP00000026313,ENSMUSP00000028704,ENSMUSP00000030709,ENSMUSP00000030724,ENSMUSP00000034172,ENSMUSP00000043826,ENSMUSP00000061126,ENSMUSP00000068940,ENSMUSP00000112727,ENSMUSP00000127149	Abcd2,Abhd6,Bco2,Ces1d,Cyp26a1,Cyp4a10,Eci1,Hao1,Pnpla2,Pnpla3,Sesn2,Smpdl3b
GO.0006720	isoprenoid metabolic process	9	0.025	ENSMUSP00000022176,ENSMUSP00000025946,ENSMUSP00000034865,ENSMUSP00000036971,ENSMUSP00000046298,ENSMUSP00000055313,ENSMUSP00000073764,ENSMUSP00000112727,ENSMUSP00000132780	Aldh3a2,Bco2,Cyp1a1,Cyp26a1,Fdft1,Hmgcr,Idi1,Mvk,Sdr16c5
GO.0051224	negative regulation of protein transport	16	0.0253	ENSMUSP00000020262,ENSMUSP00000021413,ENSMUSP00000022176,ENSMUSP00000022185,ENSMUSP00000034230,ENSMUSP00000034307,ENSMUSP00000044603,ENSMUSP00000044918,ENSMUSP00000073667,ENSMUSP00000079442,ENSMUSP00000080974,ENSMUSP00000081579,ENSMUSP00000092661,ENSMUSP00000095654,ENSMUSP00000095655,ENSMUSP00000112787	Cd36,Cx3cl1,F2rl1,Hmgcr,Inhbb,Mup10,Mup11,Mup12,Mup16,Mup19,Mup20,Mup3,Nfkbia,Pbld2,Pde4c,Pim3
GO.0030968	endoplasmic reticulum unfolded protein response	7	0.0281	ENSMUSP00000022378,ENSMUSP00000029547,ENSMUSP00000048053,ENSMUSP00000055318,ENSMUSP00000055493,ENSMUSP00000070098,ENSMUSP00000091495	Bhlha15,Ccnd1,Creb3l4,Ero1l,Parp16,Wfs1,Yod1
GO.0007626	locomotory behavior	17	0.0301	ENSMUSP00000019044,ENSMUSP00000020974,ENSMUSP00000034508,ENSMUSP00000054719,ENSMUSP00000066338,ENSMUSP00000068716,ENSMUSP00000073667,ENSMUSP00000077438,ENSMUSP00000079442,ENSMUSP00000080842,ENSMUSP00000081579,ENSMUSP00000092661,ENSMUSP00000095654,ENSMUSP00000095655,ENSMUSP00000099409,ENSMUSP00000112787,ENSMUSP00000137439	Atxn1,Cacnb4,Chrna4,Cnp,Id2,Mup10,Mup11,Mup12,Mup16,Mup19,Mup20,Mup3,Npas2,Scn8a,Slc22a5,Usp2,Vps13a
GO.0097306	cellular response to alcohol	10	0.0301	ENSMUSP00000000193,ENSMUSP00000000312,ENSMUSP00000001812,ENSMUSP00000023119,ENSMUSP00000029865,ENSMUSP00000029905,ENSMUSP00000031445,ENSMUSP00000072803,ENSMUSP00000095654,ENSMUSP00000112787	Aacs,Ccl2,Cdh1,Cyp7a1,Mup11,Mup12,Smo,Trp53inp1,Ugt1a1,Vdr
GO.0051336	regulation of hydrolase activity	52	0.0303	ENSMUSP00000000312,ENSMUSP00000002360,ENSMUSP00000005651,ENSMUSP00000006614,ENSMUSP00000008733,ENSMUSP00000014920,ENSMUSP00000019808,ENSMUSP00000020171,ENSMUSP00000021495,ENSMUSP00000021496,ENSMUSP00000026265,ENSMUSP00000026635,ENSMUSP00000027467,ENSMUSP00000027748,ENSMUSP00000027824,ENSMUSP00000028233,ENSMUSP00000029771,ENSMUSP00000029846,ENSMUSP00000031276,ENSMUSP00000031674,ENSMUSP00000035120,…	Adrb2,Ang,Angptl4,Apcs,Arfgap3,Arhgap26,Arhgap44,Arhgef10,Atpif1,Bbs4,Cck,Cdc42ep5,Cdh1,Ctgf,Cyr61,Dnajb6,Egln3,Elfn1,Epha2,F3,Farp1,Gm6484,Hc,Hspa2,Jun,Lepr,Mug2,Nol3,Parp16,Plin5,Por,Ralgps1,Rasgef1b,Rgs16,S1pr1,Serpina11,Serpina12,Serpina1c,Serpina1d,Serpina3a,Serpina3f,Serpina5,Serpina6,Serpina9,Serpinb1a,Serpine1,Serpine2,Sort1,Tbc1d8,Tfpi2,Tnfsf10,Wfikkn2
GO.0044237	cellular metabolic process	245	0.0341	ENSMUSP00000000193,ENSMUSP00000000808,ENSMUSP00000001455,ENSMUSP00000001716,ENSMUSP00000003135,ENSMUSP00000003445,ENSMUSP00000003628,ENSMUSP00000003655,ENSMUSP00000003947,ENSMUSP00000004986,ENSMUSP00000005810,ENSMUSP00000005820,ENSMUSP00000006508,ENSMUSP00000006764,ENSMUSP00000007449,ENSMUSP00000008016,ENSMUSP00000008733,ENSMUSP00000014920,ENSMUSP00000016511,ENSMUSP00000017534,ENSMUSP00000018748,…	Aacs,Abca1,Abcd2,Abhd6,Acaca,Acacb,Acmsd,Acot1,Acot11,Acot2,Acot3,Acot4,Acot6,Acsm2,Akr1b7,Alas1,Alas2,Aldh3a2,Aldoc,Ang,Aprt,Ar,As3mt,Asns,Atg16l2,Atp5g1,Atp5h,Atp8b1,Atpif1,Atxn1,B3galt1,Bche,Bcl3,Bco2,Bhlha15,Bhlhe41,Brap,Cacnb4,Camk2b,Cbr1,Cbr3,Ccl2,Ccnd1,Ccrn4l,Cd4,Cdc42ep5,Cdca7,Cdkn1a,Cebpb,Celf2,Ces1d,Chrna4,Cish,Cmah,Cnp,Crat,Creb3l4,Csad,Csrnp1,Ctgf,Cux2,Cyp17a1,Cyp26a1,Cyp2b10,Cyp2b9,C…
GO.0045087	innate immune response	24	0.0341	ENSMUSP00000000193,ENSMUSP00000000808,ENSMUSP00000016511,ENSMUSP00000019043,ENSMUSP00000022124,ENSMUSP00000022185,ENSMUSP00000022749,ENSMUSP00000026381,ENSMUSP00000027639,ENSMUSP00000027824,ENSMUSP00000028233,ENSMUSP00000031663,ENSMUSP00000032473,ENSMUSP00000034621,ENSMUSP00000041149,ENSMUSP00000042701,ENSMUSP00000053962,ENSMUSP00000056669,ENSMUSP00000067541,ENSMUSP00000074009,ENSMUSP00000078875,…	Apcs,C8a,C8b,C9,Ccl2,Cd14,Cd180,F2rl1,Fcer1g,Hc,Hist2h2be,Iigp1,Il12rb1,Il28ra,Irf1,Lcn2,Marco,Mif,Nlrx1,Padi4,Ptk6,Raet1d,Spon2,Tirap
GO.1903531	negative regulation of secretion by cell	14	0.0341	ENSMUSP00000020227,ENSMUSP00000022176,ENSMUSP00000022185,ENSMUSP00000034230,ENSMUSP00000034307,ENSMUSP00000044603,ENSMUSP00000044918,ENSMUSP00000073667,ENSMUSP00000079442,ENSMUSP00000081579,ENSMUSP00000092661,ENSMUSP00000095654,ENSMUSP00000095655,ENSMUSP00000112787	Cry1,Cx3cl1,F2rl1,Hmgcr,Inhbb,Mup10,Mup11,Mup12,Mup16,Mup19,Mup20,Mup3,Pde4c,Pim3
GO.0051492	regulation of stress fiber assembly	8	0.0342	ENSMUSP00000020171,ENSMUSP00000022682,ENSMUSP00000026265,ENSMUSP00000032781,ENSMUSP00000040126,ENSMUSP00000050897,ENSMUSP00000072662,ENSMUSP00000081225	Arhgef10,Bbs4,Ctgf,Kank3,Lrrc16a,Nox4,S1pr1,Sorbs3
GO.0015718	monocarboxylic acid transport	10	0.0349	ENSMUSP00000006817,ENSMUSP00000019044,ENSMUSP00000023835,ENSMUSP00000030408,ENSMUSP00000032364,ENSMUSP00000033023,ENSMUSP00000065433,ENSMUSP00000077438,ENSMUSP00000080974,ENSMUSP00000090102	Aqp8,Cacnb4,Cd36,Mfsd2a,Slc10a2,Slc16a5,Slc16a7,Slc22a5,Slc5a6,Slco1a4
GO.0044707	single-multicellular organism process	185	0.0349	ENSMUSP00000000193,ENSMUSP00000000312,ENSMUSP00000001455,ENSMUSP00000001672,ENSMUSP00000001812,ENSMUSP00000002360,ENSMUSP00000003135,ENSMUSP00000005820,ENSMUSP00000006123,ENSMUSP00000006508,ENSMUSP00000006614,ENSMUSP00000006764,ENSMUSP00000007738,ENSMUSP00000008733,ENSMUSP00000014920,ENSMUSP00000015456,ENSMUSP00000016511,ENSMUSP00000018748,ENSMUSP00000018767,ENSMUSP00000019043,ENSMUSP00000019044,…	Aacs,Abca1,Acaca,Alas2,Aldh3a2,Amn,Ang,Angptl4,Aprt,Ar,Arhgef10,Arrdc3,Asns,Atp8b1,Atpif1,Atxn1,Bbs4,Bche,Bcl3,Bhlhe41,Btc,Cacnb4,Camk2b,Capn8,Cbr3,Ccl2,Ccrn4l,Cd36,Cd4,Cdh1,Cdkn1a,Cebpb,Cela1,Ces1d,Chrna4,Cldn1,Cml5,Col27a1,Creb3l4,Crip2,Cry1,Cspg5,Csrnp1,Csrp2,Cux2,Cxcl14,Cyp1a1,Cyp26a1,Cyp39a1,Cyp7b1,Cyr61,Ddc,Ddit4,Dixdc1,Dnaic1,Dnajb6,Dpf3,E13,Eda2r,Elf3,Emp2,Epha2,F11,F3,Farp1,Fbxo31,Fcer1g…
GO.0051188	cofactor biosynthetic process	11	0.0349	ENSMUSP00000005810,ENSMUSP00000019721,ENSMUSP00000020843,ENSMUSP00000021458,ENSMUSP00000031583,ENSMUSP00000032912,ENSMUSP00000033276,ENSMUSP00000037198,ENSMUSP00000064282,ENSMUSP00000066040,ENSMUSP00000108143	Acaca,Acacb,Alas1,Alas2,Atpif1,Mthfd2,Nmrk1,Pdk4,Qprt,Spnb1,Uros
GO.0034620	cellular response to unfolded protein	7	0.0355	ENSMUSP00000022378,ENSMUSP00000029547,ENSMUSP00000048053,ENSMUSP00000055318,ENSMUSP00000055493,ENSMUSP00000070098,ENSMUSP00000091495	Bhlha15,Ccnd1,Creb3l4,Ero1l,Parp16,Wfs1,Yod1
GO.0006084	acetyl-CoA metabolic process	5	0.0367	ENSMUSP00000019721,ENSMUSP00000020843,ENSMUSP00000031583,ENSMUSP00000036971,ENSMUSP00000073213	Acaca,Acacb,Mvk,Nudt7,Pdk4
GO.0032501	multicellular organismal process	190	0.0367	ENSMUSP00000000193,ENSMUSP00000000312,ENSMUSP00000001455,ENSMUSP00000001672,ENSMUSP00000001812,ENSMUSP00000002360,ENSMUSP00000003135,ENSMUSP00000005820,ENSMUSP00000006123,ENSMUSP00000006508,ENSMUSP00000006614,ENSMUSP00000006764,ENSMUSP00000007738,ENSMUSP00000008733,ENSMUSP00000014920,ENSMUSP00000015456,ENSMUSP00000016511,ENSMUSP00000018748,ENSMUSP00000018767,ENSMUSP00000019043,ENSMUSP00000019044,…	Aacs,Abca1,Acaca,Alas2,Aldh3a2,Amn,Ang,Angptl4,Aprt,Ar,Arhgef10,Arrdc3,Asns,Atp8b1,Atpif1,Atxn1,Bbs4,Bche,Bcl3,Bhlhe41,Btc,Cacnb4,Camk2b,Capn8,Cbr3,Ccl2,Ccrn4l,Cd36,Cd4,Cdh1,Cdkn1a,Cebpb,Cela1,Ces1d,Chrna4,Cldn1,Cml5,Col27a1,Creb3l4,Crip2,Cry1,Cspg5,Csrnp1,Csrp2,Cux2,Cxcl14,Cyp1a1,Cyp26a1,Cyp39a1,Cyp7b1,Cyr61,Ddc,Ddit4,Dixdc1,Dnaic1,Dnajb6,Dpf3,E13,Eda2r,Elf3,Emp2,Epha2,F11,F3,Farp1,Fbxo31,Fcer1g…
GO.0070482	response to oxygen levels	19	0.0368	ENSMUSP00000000193,ENSMUSP00000002360,ENSMUSP00000014920,ENSMUSP00000020171,ENSMUSP00000020308,ENSMUSP00000023829,ENSMUSP00000031673,ENSMUSP00000032781,ENSMUSP00000034230,ENSMUSP00000034865,ENSMUSP00000059129,ENSMUSP00000062256,ENSMUSP00000066040,ENSMUSP00000066338,ENSMUSP00000067434,ENSMUSP00000076130,ENSMUSP00000104132,ENSMUSP00000117040,ENSMUSP00000127329	Adrb2,Alas2,Ang,Angptl4,Ccl2,Cdkn1a,Chrna4,Ctgf,Cx3cl1,Cyp1a1,Ddit4,Gngt1,Hif3a,Nol3,Nox4,Plk3,Ppargc1a,Socs3,Vldlr
GO.0042127	regulation of cell proliferation	61	0.0376	ENSMUSP00000000193,ENSMUSP00000000312,ENSMUSP00000000808,ENSMUSP00000001812,ENSMUSP00000003628,ENSMUSP00000005651,ENSMUSP00000016511,ENSMUSP00000018748,ENSMUSP00000018767,ENSMUSP00000019043,ENSMUSP00000020171,ENSMUSP00000020262,ENSMUSP00000020974,ENSMUSP00000021028,ENSMUSP00000021413,ENSMUSP00000022176,ENSMUSP00000023119,ENSMUSP00000023775,ENSMUSP00000023829,ENSMUSP00000027467,ENSMUSP00000029367,…	Adrb2,Amica1,Ang,Ar,Atpif1,Atxn1,Bche,Cck,Ccl2,Ccnd1,Cdca7,Cdh1,Cdkn1a,Ceacam2,Cebpb,Cela1,Crip2,Ctgf,Cx3cl1,Cyp7b1,Cyr61,Ddr1,Egln3,Emp2,F3,Fzd7,Gucy2c,Hand2,Hmgcr,Id2,Igfbp2,Ihh,Il12rb1,Intu,Irf1,Irs2,Itgb3,Mas1,Mif,Mmp7,Mycn,Nfkbia,Nox4,Nr1d1,Pbld2,Por,Ppargc1a,Prok1,Ptk6,Sall1,Serpine1,Serpine2,Smo,Tbx3,Tirap,Trim24,Trp53inp1,Tsc22d1,Txnip,Vdr,Vtcn1
GO.0007568	aging	17	0.038	ENSMUSP00000000193,ENSMUSP00000003947,ENSMUSP00000018748,ENSMUSP00000020171,ENSMUSP00000020974,ENSMUSP00000022176,ENSMUSP00000023829,ENSMUSP00000032781,ENSMUSP00000034230,ENSMUSP00000034865,ENSMUSP00000041149,ENSMUSP00000046610,ENSMUSP00000054270,ENSMUSP00000059129,ENSMUSP00000062256,ENSMUSP00000068525,ENSMUSP00000099409	Adrb2,Ccl2,Cdkn1a,Cnp,Ctgf,Cx3cl1,Cyp1a1,Ddc,Hmgcr,Id2,Igfbp2,Jun,Mif,Nox4,Nqo1,Socs3,Tbx3
GO.0031669	cellular response to nutrient levels	15	0.038	ENSMUSP00000002360,ENSMUSP00000019721,ENSMUSP00000023119,ENSMUSP00000029865,ENSMUSP00000031766,ENSMUSP00000037753,ENSMUSP00000040128,ENSMUSP00000044918,ENSMUSP00000053962,ENSMUSP00000054270,ENSMUSP00000055493,ENSMUSP00000073690,ENSMUSP00000112500,ENSMUSP00000112787,ENSMUSP00000127329	Angptl4,Asns,Atg16l2,Bhlha15,Inhbb,Jun,Kiaa1324,Klf10,Lcn2,Mup12,Pdk4,Slc39a5,Trp53inp1,Vdr,Vldlr
GO.0032101	regulation of response to external stimulus	38	0.038	ENSMUSP00000000193,ENSMUSP00000000808,ENSMUSP00000006508,ENSMUSP00000019721,ENSMUSP00000021271,ENSMUSP00000021970,ENSMUSP00000022124,ENSMUSP00000022176,ENSMUSP00000022185,ENSMUSP00000022610,ENSMUSP00000026265,ENSMUSP00000027467,ENSMUSP00000028233,ENSMUSP00000031859,ENSMUSP00000034064,ENSMUSP00000034230,ENSMUSP00000034621,ENSMUSP00000034992,ENSMUSP00000035058,ENSMUSP00000035120,ENSMUSP00000036971,…	Atpif1,Bbs4,Cck,Ccl2,Cd180,Cd36,Cspg5,Cx3cl1,Cxcl10,Cxcl14,Dpf3,F11,F2rl1,Fcer1g,Ggt1,Hamp,Hc,Hmgcr,Il12rb1,Il28ra,Kiaa1324,Mas1,Megf8,Mif,Mvk,Nlrx1,Nt5e,Pdk4,Per1,Rps19,S1pr1,Scara5,Serpine1,Serpine2,Socs3,Susd4,Tirap,Trim24
GO.0033598	mammary gland epithelial cell proliferation	4	0.038	ENSMUSP00000006614,ENSMUSP00000020974,ENSMUSP00000069850,ENSMUSP00000091495	Ccnd1,Cebpb,Epha2,Id2
GO.0046321	positive regulation of fatty acid oxidation	4	0.038	ENSMUSP00000019808,ENSMUSP00000038514,ENSMUSP00000068940,ENSMUSP00000117040	Abcd2,Irs2,Plin5,Ppargc1a
GO.0050701	interleukin-1 secretion	3	0.038	ENSMUSP00000022185,ENSMUSP00000030010,ENSMUSP00000047737	Abca1,F2rl1,S100a13
GO.0006091	generation of precursor metabolites and energy	16	0.0381	ENSMUSP00000017534,ENSMUSP00000028160,ENSMUSP00000035417,ENSMUSP00000069505,ENSMUSP00000073667,ENSMUSP00000079442,ENSMUSP00000079727,ENSMUSP00000081579,ENSMUSP00000084578,ENSMUSP00000092661,ENSMUSP00000095654,ENSMUSP00000095655,ENSMUSP00000099984,ENSMUSP00000103007,ENSMUSP00000112787,ENSMUSP00000117040	Aldoc,Eno1,Gck,Idh2,Mup10,Mup11,Mup12,Mup16,Mup19,Mup20,Mup3,Nr1d1,Pklr,Ppargc1a,Ppp1r3c,Slc25a25
GO.0030879	mammary gland development	12	0.0391	ENSMUSP00000001812,ENSMUSP00000003135,ENSMUSP00000003628,ENSMUSP00000006614,ENSMUSP00000006764,ENSMUSP00000018748,ENSMUSP00000020974,ENSMUSP00000023119,ENSMUSP00000038514,ENSMUSP00000052648,ENSMUSP00000069850,ENSMUSP00000091495	Aprt,Ar,Ccnd1,Cebpb,Ddr1,Elf3,Epha2,Id2,Irs2,Smo,Tbx3,Vdr
GO.0065009	regulation of molecular function	96	0.0403	ENSMUSP00000000312,ENSMUSP00000001672,ENSMUSP00000001812,ENSMUSP00000002360,ENSMUSP00000003947,ENSMUSP00000006614,ENSMUSP00000008016,ENSMUSP00000008179,ENSMUSP00000008733,ENSMUSP00000014920,ENSMUSP00000015456,ENSMUSP00000016511,ENSMUSP00000019808,ENSMUSP00000020171,ENSMUSP00000020974,ENSMUSP00000021028,ENSMUSP00000021413,ENSMUSP00000021495,ENSMUSP00000021496,ENSMUSP00000022176,ENSMUSP00000023119,…	Ang,Angptl4,Apcs,Ar,Arfgap3,Arhgap26,Arhgap44,Arhgef10,Arrdc3,Atpif1,Bbs4,Bcl3,Cacnb4,Cck,Ccnd1,Cd4,Cdc42ep5,Cdh1,Cdkn1a,Cish,Ctgf,Cyr61,Dnajb6,ENSMUSG00000048581,Eda2r,Egln3,Elfn1,Emp2,Epha2,F3,Farp1,Fbxo31,Fzd8,Gadd45b,Gm6484,Hand2,Hc,Hmgcr,Hspa2,Id2,Id3,Ifrd1,Irs2,Itgb3,Jun,Klk1b4,Lepr,Map3k6,Mas1,Mid1ip1,Mif,Mmd2,Mug2,Nek2,Nfkbia,Nol3,Nox4,Nqo1,Parp16,Plin5,Ppargc1a,Ppp1r3c,Ppp1r3g,Prok1,Ptk6…
GO.0048869	cellular developmental process	129	0.0408	ENSMUSP00000000193,ENSMUSP00000000312,ENSMUSP00000001455,ENSMUSP00000001672,ENSMUSP00000001812,ENSMUSP00000003135,ENSMUSP00000003808,ENSMUSP00000005820,ENSMUSP00000006614,ENSMUSP00000008733,ENSMUSP00000015456,ENSMUSP00000016511,ENSMUSP00000017534,ENSMUSP00000018748,ENSMUSP00000019043,ENSMUSP00000020171,ENSMUSP00000020308,ENSMUSP00000020403,ENSMUSP00000020974,ENSMUSP00000021028,ENSMUSP00000022176,…	Aacs,Adrb2,Alas2,Aldoc,Ang,Ar,Arhgef10,Atp8b1,Atpif1,Atxn1,Bbs4,Bche,Bcl3,Bhlha15,Cacnb4,Camk2b,Cbr1,Cck,Ccl2,Cd4,Cd63,Cdh1,Cdkn1a,Cebpb,Ces1d,Cnp,Col27a1,Creb3l4,Cspg5,Csrp2,Ctgf,Cux2,Cx3cl1,Cyp1a1,Cyp26a1,Cyr61,Ddit4,Dixdc1,Dnaic1,Dnajb6,E13,Eda2r,Elf3,Epha2,Ero1l,F2rl1,Farp1,Fbxo31,Fcer1g,Foxq1,Fzd7,Fzd8,Gabrb3,Gadd45b,Galnt11,Gdf15,Gm6484,Gngt1,Gpc1,Gpr98,Hand2,Hes6,Hmgcr,Hspa2,Htatip2,Id2,If…
GO.0044283	small molecule biosynthetic process	22	0.0413	ENSMUSP00000005810,ENSMUSP00000006508,ENSMUSP00000019283,ENSMUSP00000020843,ENSMUSP00000022176,ENSMUSP00000026381,ENSMUSP00000029046,ENSMUSP00000029905,ENSMUSP00000031583,ENSMUSP00000031766,ENSMUSP00000033276,ENSMUSP00000034015,ENSMUSP00000034865,ENSMUSP00000036357,ENSMUSP00000036971,ENSMUSP00000037487,ENSMUSP00000041149,ENSMUSP00000046856,ENSMUSP00000055313,ENSMUSP00000081544,ENSMUSP00000130073,…	Acaca,Acacb,Asns,Cyp1a1,Cyp39a1,Cyp7a1,Cyp7b1,Elovl3,Fabp5,Fdft1,Ggt1,Hmgcr,Idi1,Isyna1,Lss,Mif,Mthfd2,Mvk,Oat,Padi4,Sc4mol,Uros
GO.0006811	ion transport	49	0.0444	ENSMUSP00000005817,ENSMUSP00000006817,ENSMUSP00000014920,ENSMUSP00000019044,ENSMUSP00000020102,ENSMUSP00000020171,ENSMUSP00000020864,ENSMUSP00000022378,ENSMUSP00000022610,ENSMUSP00000023099,ENSMUSP00000023119,ENSMUSP00000023835,ENSMUSP00000024944,ENSMUSP00000025482,ENSMUSP00000028160,ENSMUSP00000029402,ENSMUSP00000029900,ENSMUSP00000030010,ENSMUSP00000030408,ENSMUSP00000034862,ENSMUSP00000036690,…	AI118078,Abca1,Atp11a,Atp5g1,Atp5h,Atp6v0d2,Atp6v0e2,Atp8b1,Bhlha15,Cacnb4,Camk2b,Cd36,Chrna4,Coa6,Ctgf,Ero1l,Fcer1g,Gabrb3,Gck,Ip6k2,Lcn2,Mfsd2a,Nol3,Pctp,Prelid2,Ramp1,Scara5,Scn8a,Slc10a2,Slc16a10,Slc16a5,Slc16a7,Slc17a4,Slc17a8,Slc22a5,Slc22a7,Slc24a6,Slc25a25,Slc33a1,Slc38a2,Slc3a1,Slc41a1,Slc41a2,Slc5a6,Slco1a1,Slco2b1,Tmem20,Tomm40l,Vdr
GO.0007167	enzyme linked receptor protein signaling pathway	29	0.0451	ENSMUSP00000000193,ENSMUSP00000003628,ENSMUSP00000003808,ENSMUSP00000016511,ENSMUSP00000019721,ENSMUSP00000020171,ENSMUSP00000020308,ENSMUSP00000020704,ENSMUSP00000029402,ENSMUSP00000035101,ENSMUSP00000037753,ENSMUSP00000038514,ENSMUSP00000044918,ENSMUSP00000053238,ENSMUSP00000053977,ENSMUSP00000054270,ENSMUSP00000057844,ENSMUSP00000073667,ENSMUSP00000079442,ENSMUSP00000081579,ENSMUSP00000090464,…	Blnk,Btc,Ccl2,Csrnp1,Ctgf,Ddit4,Ddr1,Gdf15,Igfbp1,Inhbb,Inhbe,Irs2,Jun,Megf8,Mup10,Mup11,Mup12,Mup16,Mup19,Mup20,Mup3,Pdk4,Ptk6,Slc33a1,Slc39a5,Sort1,Tmem100,Txnip,Wfikkn2
GO.0010942	positive regulation of cell death	30	0.0458	ENSMUSP00000003947,ENSMUSP00000008016,ENSMUSP00000015456,ENSMUSP00000020171,ENSMUSP00000020308,ENSMUSP00000022176,ENSMUSP00000023119,ENSMUSP00000023829,ENSMUSP00000029771,ENSMUSP00000029846,ENSMUSP00000029865,ENSMUSP00000032781,ENSMUSP00000035120,ENSMUSP00000040271,ENSMUSP00000040614,ENSMUSP00000041874,ENSMUSP00000044517,ENSMUSP00000044918,ENSMUSP00000045993,ENSMUSP00000054270,ENSMUSP00000062256,…	Adrb2,Aifm2,Atpif1,Bmf,Camk2b,Cck,Cdkn1a,Ctgf,Cyr61,Ddit4,Egln3,F3,Gadd45b,Hmgcr,Htatip2,Id3,Inhbb,Ip6k2,Jun,Mycn,Nox4,Nqo1,Phlda1,Phlda3,Plekhf1,Tnfsf10,Trp53inp1,Tsc22d1,Txnip,Vdr
GO.0051704	multi-organism process	68	0.0469	ENSMUSP00000000193,ENSMUSP00000000312,ENSMUSP00000003628,ENSMUSP00000006508,ENSMUSP00000018767,ENSMUSP00000019043,ENSMUSP00000019044,ENSMUSP00000020308,ENSMUSP00000021028,ENSMUSP00000021413,ENSMUSP00000021495,ENSMUSP00000022124,ENSMUSP00000022185,ENSMUSP00000023849,ENSMUSP00000024044,ENSMUSP00000024972,ENSMUSP00000026265,ENSMUSP00000027824,ENSMUSP00000029547,ENSMUSP00000030010,ENSMUSP00000031201,…	Abca1,Adrb2,Apcs,Ar,Atg16l2,Bbs4,Bcl3,Camk2b,Ccl2,Ccrn4l,Cd14,Cd180,Cd36,Cd4,Cdh1,Ceacam2,Cebpb,Cnp,Creb3l4,Cxcl10,Cyp1a1,Ddit4,Ddr1,Emp2,F2rl1,Fcer1g,Gal3st1,Ggt1,Gpx4,Hamp,Hamp2,Hand2,Hist2h2be,Hspa2,Igfbp2,Ihh,Iigp1,Il28ra,Inhbb,Irf1,Itgb3,Jun,Leap2,Mas1,Meiob,Mmp7,Nfkbia,Nlrx1,Nr1d1,Pdilt,Pklr,Rab43,Raet1d,Ren1,Serpina5,Serpine1,Slc22a5,Socs3,Spon2,Sult1e1,Tap1,Tdrkh,Them4,Tirap,Ugt1a1,Vldlr,…
GO.0016126	sterol biosynthetic process	6	0.047	ENSMUSP00000022176,ENSMUSP00000034015,ENSMUSP00000036971,ENSMUSP00000046856,ENSMUSP00000055313,ENSMUSP00000132780	Fdft1,Hmgcr,Idi1,Lss,Mvk,Sc4mol
GO.0036293	response to decreased oxygen levels	18	0.047	ENSMUSP00000000193,ENSMUSP00000002360,ENSMUSP00000014920,ENSMUSP00000020171,ENSMUSP00000020308,ENSMUSP00000031673,ENSMUSP00000032781,ENSMUSP00000034230,ENSMUSP00000034865,ENSMUSP00000059129,ENSMUSP00000062256,ENSMUSP00000066040,ENSMUSP00000066338,ENSMUSP00000067434,ENSMUSP00000076130,ENSMUSP00000104132,ENSMUSP00000117040,ENSMUSP00000127329	Adrb2,Alas2,Ang,Angptl4,Ccl2,Chrna4,Ctgf,Cx3cl1,Cyp1a1,Ddit4,Gngt1,Hif3a,Nol3,Nox4,Plk3,Ppargc1a,Socs3,Vldlr
GO.0043491	protein kinase B signaling	6	0.047	ENSMUSP00000000193,ENSMUSP00000006614,ENSMUSP00000030724,ENSMUSP00000062841,ENSMUSP00000076130,ENSMUSP00000090464	Ccl2,Epha2,Plk3,Sesn2,Them4,Tmem100
GO.0050878	regulation of body fluid levels	18	0.047	ENSMUSP00000000312,ENSMUSP00000003628,ENSMUSP00000006764,ENSMUSP00000021028,ENSMUSP00000022369,ENSMUSP00000023119,ENSMUSP00000023154,ENSMUSP00000027467,ENSMUSP00000029771,ENSMUSP00000031674,ENSMUSP00000034064,ENSMUSP00000034230,ENSMUSP00000048053,ENSMUSP00000052912,ENSMUSP00000062256,ENSMUSP00000077466,ENSMUSP00000091495,ENSMUSP00000112765	Adrb2,Aprt,Btc,Ccnd1,Cdh1,Cldn1,Cx3cl1,Ddr1,Emp2,F11,F3,Itgb3,Pdia6,Serpine2,Tfpi2,Vcl,Vdr,Wfs1
GO.0044273	sulfur compound catabolic process	4	0.0479	ENSMUSP00000006508,ENSMUSP00000023805,ENSMUSP00000047199,ENSMUSP00000073213	Csad,Ggt1,Gpc1,Nudt7
GO.0007610	behavior	30	0.0489	ENSMUSP00000006764,ENSMUSP00000019044,ENSMUSP00000020974,ENSMUSP00000022176,ENSMUSP00000026265,ENSMUSP00000027467,ENSMUSP00000029367,ENSMUSP00000034508,ENSMUSP00000040405,ENSMUSP00000044983,ENSMUSP00000053802,ENSMUSP00000054270,ENSMUSP00000054719,ENSMUSP00000062256,ENSMUSP00000066338,ENSMUSP00000068716,ENSMUSP00000073667,ENSMUSP00000077438,ENSMUSP00000079442,ENSMUSP00000080842,ENSMUSP00000081579,…	Adrb2,Aprt,Atxn1,Bbs4,Bche,Cacnb4,Chrna4,Cnp,Cux2,Hand2,Hmgcr,Id2,Jun,Mup10,Mup11,Mup12,Mup16,Mup19,Mup20,Mup3,Npas2,Pomk,Ren1,Scn8a,Serpine2,Slc22a5,Unc79,Usp2,Vps13a,Vwa1
GO.0009267	cellular response to starvation	13	0.0497	ENSMUSP00000002360,ENSMUSP00000019721,ENSMUSP00000029865,ENSMUSP00000031766,ENSMUSP00000037753,ENSMUSP00000040128,ENSMUSP00000044918,ENSMUSP00000054270,ENSMUSP00000055493,ENSMUSP00000073690,ENSMUSP00000112500,ENSMUSP00000112787,ENSMUSP00000127329	Angptl4,Asns,Atg16l2,Bhlha15,Inhbb,Jun,Kiaa1324,Klf10,Mup12,Pdk4,Slc39a5,Trp53inp1,Vldlr
GO.0002720	positive regulation of cytokine production involved in immune response	5	0.0498	ENSMUSP00000022185,ENSMUSP00000041149,ENSMUSP00000042701,ENSMUSP00000078875,ENSMUSP00000080974	Cd36,F2rl1,Fcer1g,Mif,Spon2
GO.0008299	isoprenoid biosynthetic process	5	0.0498	ENSMUSP00000022176,ENSMUSP00000034865,ENSMUSP00000036971,ENSMUSP00000055313,ENSMUSP00000132780	Cyp1a1,Fdft1,Hmgcr,Idi1,Mvk
GO.0019835	cytolysis	5	0.0498	ENSMUSP00000022749,ENSMUSP00000028233,ENSMUSP00000031663,ENSMUSP00000039357,ENSMUSP00000067541	C8a,C8b,C9,Hc,Mmd2
