# Supplementary material for: Mulberry Leaf Regulates Differentially Expressed Genes in Diabetic Mice Liver Based on RNA-Seq Analysis
Source: Front Physiol. 2018 Aug 7;9:1051. doi: 10.3389/fphys.2018.01051 (PMC6090096; doi:10.3389/fphys.2018.01051)
Supplement: Supplementary file 1 [file Presentation_1.zip › supplementary materials/C VS DD/C VS DD Cellular Component .tsv]

#pathway ID	pathway description	observed gene count	false discovery rate	matching proteins in your network (IDs)	matching proteins in your network (labels)
GO.0005789	endoplasmic reticulum membrane	71	1.04e-12	ENSMUSP00000001507,ENSMUSP00000003445,ENSMUSP00000005651,ENSMUSP00000005685,ENSMUSP00000021684,ENSMUSP00000022176,ENSMUSP00000022378,ENSMUSP00000022977,ENSMUSP00000024044,ENSMUSP00000025223,ENSMUSP00000025946,ENSMUSP00000025966,ENSMUSP00000025968,ENSMUSP00000028005,ENSMUSP00000028010,ENSMUSP00000028426,ENSMUSP00000028916,ENSMUSP00000029402,ENSMUSP00000029547,ENSMUSP00000029905,ENSMUSP00000030408,…	Aldh3a2,Anks4b,Camk2b,Cd4,Creb3l4,Cspg5,Cyp1a1,Cyp21a1,Cyp26a1,Cyp2a4,Cyp2a5,Cyp2b10,Cyp2b9,Cyp2c37,Cyp2c38,Cyp2c39,Cyp2c40,Cyp2c54,Cyp2c55,Cyp2c70,Cyp2d9,Cyp2u1,Cyp39a1,Cyp3a16,Cyp3a41a,Cyp46a1,Cyp4a10,Cyp4a12a,Cyp4a14,Cyp51,Cyp7a1,Cyp7b1,Elovl3,Ermp1,Ero1l,Fdft1,Fkbp11,Fmo2,Fmo3,Gucy2c,Hmgcr,Hsd3b2,Hsd3b5,Iigp1,Lass6,Lss,Mfsd2a,Mgst3,Nat8,Nox4,Parp16,Pitpnm1,Pnpla7,Pomk,Por,Sc4mol,Sdr16c5,Sec23…
GO.0044432	endoplasmic reticulum part	77	1.04e-12	ENSMUSP00000001507,ENSMUSP00000003445,ENSMUSP00000005651,ENSMUSP00000005685,ENSMUSP00000021684,ENSMUSP00000022176,ENSMUSP00000022378,ENSMUSP00000022977,ENSMUSP00000023453,ENSMUSP00000024044,ENSMUSP00000025223,ENSMUSP00000025946,ENSMUSP00000025966,ENSMUSP00000025968,ENSMUSP00000028005,ENSMUSP00000028010,ENSMUSP00000028426,ENSMUSP00000028916,ENSMUSP00000029367,ENSMUSP00000029402,ENSMUSP00000029547,…	Aldh3a2,Anks4b,Bche,Camk2b,Cd4,Ces1d,Ces3a,Ces3b,Creb3l4,Cspg5,Cyp1a1,Cyp21a1,Cyp26a1,Cyp2a4,Cyp2a5,Cyp2b10,Cyp2b9,Cyp2c37,Cyp2c38,Cyp2c39,Cyp2c40,Cyp2c54,Cyp2c55,Cyp2c70,Cyp2d9,Cyp2u1,Cyp39a1,Cyp3a16,Cyp3a41a,Cyp46a1,Cyp4a10,Cyp4a12a,Cyp4a14,Cyp51,Cyp7a1,Cyp7b1,Elovl3,Ermp1,Ero1l,Fdft1,Fkbp11,Fmo2,Fmo3,Gucy2c,Hmgcr,Hsd3b2,Hsd3b5,Iigp1,Lass6,Lss,Mfsd2a,Mgst3,Nat8,Nox4,Parp16,Pdia6,Pitpnm1,Pnpla7,…
GO.0005615	extracellular space	87	1.82e-12	ENSMUSP00000000193,ENSMUSP00000002360,ENSMUSP00000003628,ENSMUSP00000003808,ENSMUSP00000005810,ENSMUSP00000006508,ENSMUSP00000006687,ENSMUSP00000006952,ENSMUSP00000019071,ENSMUSP00000020171,ENSMUSP00000020704,ENSMUSP00000021495,ENSMUSP00000021496,ENSMUSP00000021707,ENSMUSP00000021970,ENSMUSP00000022314,ENSMUSP00000022749,ENSMUSP00000027467,ENSMUSP00000027824,ENSMUSP00000028233,ENSMUSP00000029367,…	A1bg,Aifm2,Amn,Ang,Angptl4,Apcs,Atp4a,Bche,Btc,C8a,C8b,C9,Cbr3,Cck,Ccl2,Ccl6,Cd14,Cd36,Cmtm6,Cnp,Ctgf,Cx3cl1,Cxcl10,Cxcl14,Ddr1,ENSMUSG00000048581,F11,F3,Gdf15,Ggt1,Gpc1,Gpx3,Gstp2,Hamp,Hc,Hist2h2be,Hspa2,Igfals,Igfbp1,Igfbp2,Ihh,Inhbb,Inhbe,Lcn2,Lrig3,Mif,Mthfd2,Mug2,Mup10,Mup11,Mup12,Mup16,Mup19,Mup20,Mup3,Nrg4,Orm2,Orm3,Pde4c,Prom1,Ramp1,Ren1,S100a13,Saa1,Saa2,Saa4,Selenbp2,Serpina11,Serpina12…
GO.0042175	nuclear outer membrane-endoplasmic reticulum membrane network	71	1.82e-12	ENSMUSP00000001507,ENSMUSP00000003445,ENSMUSP00000005651,ENSMUSP00000005685,ENSMUSP00000021684,ENSMUSP00000022176,ENSMUSP00000022378,ENSMUSP00000022977,ENSMUSP00000024044,ENSMUSP00000025223,ENSMUSP00000025946,ENSMUSP00000025966,ENSMUSP00000025968,ENSMUSP00000028005,ENSMUSP00000028010,ENSMUSP00000028426,ENSMUSP00000028916,ENSMUSP00000029402,ENSMUSP00000029547,ENSMUSP00000029905,ENSMUSP00000030408,…	Aldh3a2,Anks4b,Camk2b,Cd4,Creb3l4,Cspg5,Cyp1a1,Cyp21a1,Cyp26a1,Cyp2a4,Cyp2a5,Cyp2b10,Cyp2b9,Cyp2c37,Cyp2c38,Cyp2c39,Cyp2c40,Cyp2c54,Cyp2c55,Cyp2c70,Cyp2d9,Cyp2u1,Cyp39a1,Cyp3a16,Cyp3a41a,Cyp46a1,Cyp4a10,Cyp4a12a,Cyp4a14,Cyp51,Cyp7a1,Cyp7b1,Elovl3,Ermp1,Ero1l,Fdft1,Fkbp11,Fmo2,Fmo3,Gucy2c,Hmgcr,Hsd3b2,Hsd3b5,Iigp1,Lass6,Lss,Mfsd2a,Mgst3,Nat8,Nox4,Parp16,Pitpnm1,Pnpla7,Pomk,Por,Sc4mol,Sdr16c5,Sec23…
GO.0044421	extracellular region part	177	7.41e-11	ENSMUSP00000000193,ENSMUSP00000000312,ENSMUSP00000001716,ENSMUSP00000001812,ENSMUSP00000002360,ENSMUSP00000003628,ENSMUSP00000003808,ENSMUSP00000003947,ENSMUSP00000005810,ENSMUSP00000006508,ENSMUSP00000006687,ENSMUSP00000006764,ENSMUSP00000006952,ENSMUSP00000007738,ENSMUSP00000017534,ENSMUSP00000018767,ENSMUSP00000019044,ENSMUSP00000019071,ENSMUSP00000020262,ENSMUSP00000020286,ENSMUSP00000020704,…	A1bg,AA986860,Abcb1a,Abhd6,Acaca,Acmsd,Acot11,Acot2,Aifm2,Aldh3a2,Aldoc,Amn,Ang,Angptl4,Apcs,Aprt,Atp4a,Atp5h,Atp6v0d2,Bche,Bcl3,Btc,C8a,C9,Capg,Cbr1,Cbr3,Cck,Ccl2,Ccl6,Cd14,Cd300e,Cd36,Cd63,Cdh1,Ceacam2,Ces3a,Ces3b,Cmtm6,Cnp,Col27a1,Cux2,Cx3cl1,Cxcl10,Cxcl14,Cyp4a10,Cyr61,Ddc,Ddr1,Ddt,ENSMUSG00000048581,Eci1,Elfn1,F11,F3,Fabp5,Fam129b,Fras1,Gale,Gdf15,Gdpd3,Ggt1,Ginm1,Gmppb,Gna14,Gpc1,Gpr98,Gpx3…
GO.0044444	cytoplasmic part	276	7.78e-11	ENSMUSP00000000193,ENSMUSP00000000312,ENSMUSP00000001507,ENSMUSP00000003445,ENSMUSP00000003655,ENSMUSP00000003947,ENSMUSP00000005685,ENSMUSP00000005810,ENSMUSP00000005817,ENSMUSP00000005820,ENSMUSP00000007449,ENSMUSP00000008179,ENSMUSP00000008733,ENSMUSP00000014920,ENSMUSP00000017534,ENSMUSP00000019721,ENSMUSP00000019726,ENSMUSP00000019808,ENSMUSP00000020102,ENSMUSP00000020227,ENSMUSP00000020308,…	Aacs,Abca1,Abcd2,Abhd6,Acaca,Acacb,Acmsd,Acnat2,Acot1,Acot2,Acot3,Acot4,Acsm2,Acss3,Adrb2,Agxt2l1,Aifm2,Akr1b7,Alas1,Alas2,Aldh3a2,Aldoc,Amn,Anks4b,Arfgap3,Arhgap44,Arhgef10,Armcx3,Arrdc3,As3mt,Atg16l2,Atp11a,Atp5g1,Atp6v0d2,Atp8b1,B3galt1,B4galnt3,Bbs4,Bcl3,Bco2,Camk2b,Capg,Capn8,Cbr3,Ccl2,Ccnd1,Ccrn4l,Cd36,Cd4,Cd63,Cdh1,Ces1d,Ces3a,Ces3b,Chic1,Cisd3,Cmah,Cml5,Cnp,Coa6,Coq10b,Crat,Creb3l4,Crip2,…
GO.0005783	endoplasmic reticulum	92	3.81e-10	ENSMUSP00000000193,ENSMUSP00000001507,ENSMUSP00000003445,ENSMUSP00000005651,ENSMUSP00000005685,ENSMUSP00000014920,ENSMUSP00000021684,ENSMUSP00000022176,ENSMUSP00000022378,ENSMUSP00000022977,ENSMUSP00000023453,ENSMUSP00000024044,ENSMUSP00000025223,ENSMUSP00000025482,ENSMUSP00000025946,ENSMUSP00000025966,ENSMUSP00000025968,ENSMUSP00000027232,ENSMUSP00000028005,ENSMUSP00000028010,ENSMUSP00000028207,…	Aldh3a2,Anks4b,Atp11a,Atp8b1,Camk2b,Ccl2,Cd4,Ces1d,Ces3a,Ces3b,Cmah,Cml5,Crat,Creb3l4,Cspg5,Cyp1a1,Cyp21a1,Cyp26a1,Cyp2a4,Cyp2a5,Cyp2b10,Cyp2b9,Cyp2c37,Cyp2c38,Cyp2c39,Cyp2c40,Cyp2c54,Cyp2c55,Cyp2c70,Cyp2d9,Cyp2u1,Cyp39a1,Cyp3a16,Cyp3a41a,Cyp46a1,Cyp4a10,Cyp4a12a,Cyp4a14,Cyp51,Cyp7a1,Cyp7b1,Elovl3,Ermp1,Ero1l,Fdft1,Fkbp11,Fmo2,Fmo3,Gucy2c,Hmgcr,Hsd3b2,Hsd3b5,Iigp1,Lass6,Lss,Mfsd2a,Mgst3,Nat8,Nol3…
GO.0005576	extracellular region	194	4.22e-10	ENSMUSP00000000193,ENSMUSP00000000312,ENSMUSP00000001716,ENSMUSP00000001812,ENSMUSP00000002360,ENSMUSP00000003628,ENSMUSP00000003808,ENSMUSP00000003947,ENSMUSP00000005810,ENSMUSP00000006123,ENSMUSP00000006508,ENSMUSP00000006764,ENSMUSP00000006952,ENSMUSP00000007738,ENSMUSP00000016110,ENSMUSP00000017534,ENSMUSP00000018767,ENSMUSP00000019044,ENSMUSP00000019071,ENSMUSP00000020262,ENSMUSP00000020286,…	A1bg,AA986860,Abcb1a,Abhd6,Acaca,Acmsd,Acot11,Acot2,Aifm2,Aldh3a2,Aldoc,Amn,Ang,Angptl4,Apcs,Aprt,Atp4a,Atp5h,Atp6v0d2,Bche,Bcl3,Btc,C8a,C9,Capg,Cbr1,Cbr3,Ccl2,Ccl6,Cd14,Cd300e,Cd36,Cd63,Cdh1,Ceacam2,Cela1,Ces3a,Ces3b,Ces4a,Cmtm6,Cnp,Col27a1,Cux2,Cx3cl1,Cxcl10,Cxcl14,Cyp4a10,Cyr61,Ddc,Ddr1,Ddt,ENSMUSG00000032840,ENSMUSG00000048581,Eci1,Elfn1,F11,F3,Fabp5,Fam129b,Fam198a,Fam19a5,Fras1,Fzd8,Gale,Gd…
GO.0005575	cellular_component	517	2.02e-09	ENSMUSP00000000312,ENSMUSP00000000808,ENSMUSP00000001455,ENSMUSP00000001507,ENSMUSP00000001672,ENSMUSP00000001716,ENSMUSP00000001812,ENSMUSP00000002360,ENSMUSP00000002908,ENSMUSP00000003135,ENSMUSP00000003445,ENSMUSP00000003655,ENSMUSP00000003808,ENSMUSP00000004986,ENSMUSP00000005685,ENSMUSP00000005810,ENSMUSP00000005817,ENSMUSP00000005820,ENSMUSP00000006123,ENSMUSP00000006508,ENSMUSP00000006614,…	A1bg,AA986860,AI118078,Aacs,Abca1,Abcb1a,Abcd2,Abhd6,Acaca,Acacb,Acmsd,Acnat2,Acot1,Acot11,Acot2,Acot3,Acot4,Acsm2,Acss3,Agxt2l1,Aifm2,Akr1b7,Alas1,Alas2,Aldh3a2,Aldoc,Amica1,Amn,Ang,Angptl4,Anks4b,Aox3,Aprt,Ar,Arfgap3,Arhgap26,Arhgap44,Arl4d,Armcx3,Arrdc3,As3mt,Atg16l2,Atp11a,Atp4a,Atp5g1,Atp6v0e2,Atrnl1,Atxn1,B3galt1,B4galnt3,Bbs4,Bcl3,Bco2,Bhlha15,Bhlhe41,Blnk,Bmf,Brap,Btc,C8a,C9,Cacnb4,Camk2b…
GO.0044425	membrane part	249	3.04e-09	ENSMUSP00000000312,ENSMUSP00000000808,ENSMUSP00000001507,ENSMUSP00000003445,ENSMUSP00000003628,ENSMUSP00000005651,ENSMUSP00000005685,ENSMUSP00000005817,ENSMUSP00000006508,ENSMUSP00000006614,ENSMUSP00000006817,ENSMUSP00000016110,ENSMUSP00000016511,ENSMUSP00000019044,ENSMUSP00000020102,ENSMUSP00000021028,ENSMUSP00000021495,ENSMUSP00000021684,ENSMUSP00000021707,ENSMUSP00000022124,ENSMUSP00000022176,…	AI118078,Abca1,Abcb1a,Abcd2,Abhd6,Aifm2,Aldh3a2,Amica1,Amn,Anks4b,Ap1m2,Arhgap44,Armcx3,Atp11a,Atp4a,Atp5g1,Atp6v0e2,Atpif1,Atrnl1,B3galt1,B4galnt3,Bbs4,Btc,C8a,C8b,C9,Cacnb4,Camk2b,Cd14,Cd180,Cd300e,Cd36,Cd4,Cd63,Cdh1,Ceacam2,Chrna4,Cldn1,Clec2h,Cml5,Cmtm6,Creb3l4,Cspg5,Cx3cl1,Cxcl10,Cyp1a1,Cyp21a1,Cyp26a1,Cyp2a4,Cyp2a5,Cyp2b10,Cyp2b9,Cyp2c37,Cyp2c38,Cyp2c39,Cyp2c40,Cyp2c54,Cyp2c55,Cyp2c70,Cyp2d…
GO.0043227	membrane-bounded organelle	394	2.06e-08	ENSMUSP00000000193,ENSMUSP00000000312,ENSMUSP00000001455,ENSMUSP00000001507,ENSMUSP00000001672,ENSMUSP00000001716,ENSMUSP00000003135,ENSMUSP00000003445,ENSMUSP00000003628,ENSMUSP00000003655,ENSMUSP00000003808,ENSMUSP00000003947,ENSMUSP00000004986,ENSMUSP00000005685,ENSMUSP00000005810,ENSMUSP00000005817,ENSMUSP00000005820,ENSMUSP00000006508,ENSMUSP00000006764,ENSMUSP00000006817,ENSMUSP00000007449,…	A1bg,AA986860,Abca1,Abcb1a,Abcd2,Abhd6,Acaca,Acacb,Acmsd,Acnat2,Acot1,Acot11,Acot2,Acot3,Acot4,Acot6,Acsm2,Acss3,Agxt2l1,Aifm2,Akr1b7,Alas1,Alas2,Aldh3a2,Aldoc,Amn,Ang,Anks4b,Ap1m2,Apcs,Aprt,Aqp8,Ar,Arfgap3,Arhgap44,Arl4d,Armcx3,Arrdc3,As3mt,Atg16l2,Atp11a,Atp5g1,Atp6v0d2,Atp8b1,Atxn1,B3galt1,B4galnt3,Bbs4,Bcl3,Bco2,Bhlha15,Bhlhe41,Brap,C8a,C8b,C9,Camk2b,Capg,Capn8,Cbr1,Cbr3,Ccdc137,Ccl2,Ccnd1,Cc…
GO.0043226	organelle	414	2.08e-08	ENSMUSP00000000193,ENSMUSP00000000312,ENSMUSP00000001455,ENSMUSP00000001507,ENSMUSP00000001672,ENSMUSP00000001716,ENSMUSP00000001812,ENSMUSP00000002908,ENSMUSP00000003135,ENSMUSP00000003445,ENSMUSP00000003628,ENSMUSP00000003655,ENSMUSP00000003808,ENSMUSP00000003947,ENSMUSP00000004986,ENSMUSP00000005685,ENSMUSP00000005810,ENSMUSP00000005817,ENSMUSP00000005820,ENSMUSP00000006508,ENSMUSP00000006764,…	A1bg,AA986860,Abca1,Abcb1a,Abcd2,Abhd6,Acaca,Acacb,Acmsd,Acnat2,Acot1,Acot11,Acot2,Acot3,Acot4,Acot6,Acsm2,Acss3,Agxt2l1,Aifm2,Akr1b7,Alas1,Alas2,Aldh3a2,Aldoc,Amn,Ang,Anks4b,Ap1m2,Apcs,Aprt,Aqp8,Ar,Arfgap3,Arhgap26,Arhgap44,Arhgef10,Arl4d,Armcx3,Arrdc3,As3mt,Atg16l2,Atp11a,Atp5g1,Atp6v0d2,Atp8b1,Atxn1,B3galt1,B4galnt3,Bbs4,Bcl3,Bco2,Bhlha15,Bhlhe41,Bmf,Brap,C8a,C8b,C9,Camk2b,Capg,Capn8,Cbr1,Cbr3…
GO.0005737	cytoplasm	360	3.6e-08	ENSMUSP00000000193,ENSMUSP00000000312,ENSMUSP00000001455,ENSMUSP00000001507,ENSMUSP00000001672,ENSMUSP00000001716,ENSMUSP00000002908,ENSMUSP00000003135,ENSMUSP00000003445,ENSMUSP00000003655,ENSMUSP00000005685,ENSMUSP00000005810,ENSMUSP00000005817,ENSMUSP00000005820,ENSMUSP00000006123,ENSMUSP00000006764,ENSMUSP00000007449,ENSMUSP00000008016,ENSMUSP00000008179,ENSMUSP00000008733,ENSMUSP00000014920,…	AA986860,Aacs,Abca1,Abcd2,Abhd6,Acaca,Acacb,Acmsd,Acnat2,Acot1,Acot11,Acot2,Acot3,Acot4,Acsm2,Acss3,Adrb2,Agxt2l1,Aifm2,Akr1b7,Alas1,Alas2,Aldh3a2,Aldoc,Amn,Anks4b,Aox3,Aprt,Ar,Arfgap3,Arhgap26,Arhgap44,Arhgef10,Arl4d,Armcx3,Arrdc3,As3mt,Atg16l2,Atp11a,Atp5g1,Atp6v0d2,Atp8b1,Atxn1,B3galt1,B4galnt3,Bbs4,Bcl3,Bco2,Blnk,Bmf,Brap,C9,Camk2b,Capg,Capn8,Cbr1,Cbr3,Ccl2,Ccnd1,Ccrn4l,Cd36,Cd4,Cd63,Cdc42ep5…
GO.0098588	bounding membrane of organelle	108	1.61e-07	ENSMUSP00000001507,ENSMUSP00000001812,ENSMUSP00000003445,ENSMUSP00000005651,ENSMUSP00000005685,ENSMUSP00000005817,ENSMUSP00000019726,ENSMUSP00000020102,ENSMUSP00000021495,ENSMUSP00000021684,ENSMUSP00000022176,ENSMUSP00000022378,ENSMUSP00000022610,ENSMUSP00000022977,ENSMUSP00000024044,ENSMUSP00000024944,ENSMUSP00000025223,ENSMUSP00000025946,ENSMUSP00000025966,ENSMUSP00000025968,ENSMUSP00000026265,…	Abcd2,Aifm2,Aldh3a2,Anks4b,Ap1m2,Arfgap3,Armcx3,Atg16l2,Atp11a,Atp6v0d2,B3galt1,B4galnt3,Bbs4,Camk2b,Cd4,Cd63,Cnp,Creb3l4,Cspg5,Cyp1a1,Cyp21a1,Cyp26a1,Cyp2a4,Cyp2a5,Cyp2b10,Cyp2b9,Cyp2c37,Cyp2c38,Cyp2c39,Cyp2c40,Cyp2c54,Cyp2c55,Cyp2c70,Cyp2d9,Cyp2u1,Cyp39a1,Cyp3a16,Cyp3a41a,Cyp46a1,Cyp4a10,Cyp4a12a,Cyp4a14,Cyp51,Cyp7a1,Cyp7b1,Elovl3,Emp2,Ermp1,Ero1l,Fdft1,Fkbp11,Fmo2,Fmo3,Gal3st1,Galnt11,Gucy2c,H…
GO.0031090	organelle membrane	130	6.68e-07	ENSMUSP00000001507,ENSMUSP00000001812,ENSMUSP00000003445,ENSMUSP00000005651,ENSMUSP00000005685,ENSMUSP00000005817,ENSMUSP00000006817,ENSMUSP00000019721,ENSMUSP00000019726,ENSMUSP00000020102,ENSMUSP00000021495,ENSMUSP00000021684,ENSMUSP00000022176,ENSMUSP00000022378,ENSMUSP00000022610,ENSMUSP00000022908,ENSMUSP00000022977,ENSMUSP00000024044,ENSMUSP00000024946,ENSMUSP00000025223,ENSMUSP00000025946,…	Abcd2,Aifm2,Alas2,Aldh3a2,Anks4b,Ap1m2,Arfgap3,Armcx3,Atg16l2,Atp11a,Atp5g1,Atp6v0d2,Atpif1,B3galt1,B4galnt3,Bbs4,Brap,Camk2b,Cd4,Cd63,Cnp,Coq10b,Crat,Creb3l4,Cspg5,Cyp1a1,Cyp21a1,Cyp26a1,Cyp2a4,Cyp2a5,Cyp2b10,Cyp2b9,Cyp2c37,Cyp2c38,Cyp2c39,Cyp2c40,Cyp2c54,Cyp2c55,Cyp2c70,Cyp2d9,Cyp2u1,Cyp39a1,Cyp3a16,Cyp3a41a,Cyp46a1,Cyp4a10,Cyp4a12a,Cyp4a14,Cyp51,Cyp7a1,Cyp7b1,Dpy19l3,Eci1,Elovl3,Emp2,Ermp1,Ero…
GO.0016020	membrane	300	8.21e-07	ENSMUSP00000000312,ENSMUSP00000000808,ENSMUSP00000001507,ENSMUSP00000002908,ENSMUSP00000003445,ENSMUSP00000005651,ENSMUSP00000005685,ENSMUSP00000005817,ENSMUSP00000006508,ENSMUSP00000006614,ENSMUSP00000008733,ENSMUSP00000016110,ENSMUSP00000016511,ENSMUSP00000019044,ENSMUSP00000019721,ENSMUSP00000019726,ENSMUSP00000020102,ENSMUSP00000021028,ENSMUSP00000021413,ENSMUSP00000021458,ENSMUSP00000021495,…	AI118078,Abca1,Abcb1a,Abcd2,Abhd6,Acacb,Aifm2,Alas2,Aldh3a2,Amica1,Amn,Anks4b,Ar,Arfgap3,Arhgap44,Arl4d,Armcx3,Arrdc3,Atg16l2,Atp11a,Atp4a,Atp5g1,Atp6v0e2,Atpif1,Atrnl1,B3galt1,B4galnt3,Bbs4,Bche,Blnk,Brap,Btc,C8a,C8b,C9,Cacnb4,Camk2b,Ccnd1,Cd14,Cd180,Cd300e,Cd36,Cd4,Cd63,Cdc42ep5,Cdh1,Ceacam2,Chic1,Chrna4,Cish,Cldn1,Clec2h,Cml5,Cmtm6,Coq10b,Crat,Creb3l4,Cspg5,Cx3cl1,Cxcl10,Cyp17a1,Cyp1a1,Cyp21a1…
GO.0043230	extracellular organelle	125	6.62e-06	ENSMUSP00000000312,ENSMUSP00000001716,ENSMUSP00000001812,ENSMUSP00000003628,ENSMUSP00000003808,ENSMUSP00000003947,ENSMUSP00000006508,ENSMUSP00000006764,ENSMUSP00000017534,ENSMUSP00000018767,ENSMUSP00000019044,ENSMUSP00000020262,ENSMUSP00000020286,ENSMUSP00000020843,ENSMUSP00000021028,ENSMUSP00000021495,ENSMUSP00000021649,ENSMUSP00000021707,ENSMUSP00000022078,ENSMUSP00000022369,ENSMUSP00000022749,…	A1bg,AA986860,Abcb1a,Abhd6,Acaca,Acmsd,Acot11,Acot2,Aldh3a2,Aldoc,Amn,Ang,Apcs,Aprt,Atp5h,Atp6v0d2,C8a,C8b,C9,Capg,Cbr1,Cd14,Cd300e,Cd63,Cdh1,Ceacam2,Ces3a,Ces3b,Cmtm6,Cnp,Cux2,Cyp4a10,Ddc,Ddr1,Ddt,Eci1,Elfn1,F11,F3,Fabp5,Fam129b,Gale,Gdf15,Gdpd3,Ggt1,Ginm1,Gmppb,Gna14,Gpc1,Gpr98,Gpx3,Gpx4,Gsta2,Gstp2,Gstt2,Hao2,Hc,Hnmt,Hspa2,Idh2,Igfals,Igfbp2,Iigp1,Itgb3,Kiaa1324,Klk1b4,Lad1,Lama3,Lcn2,Lrrc16a,…
GO.0065010	extracellular membrane-bounded organelle	124	8.46e-06	ENSMUSP00000000312,ENSMUSP00000001716,ENSMUSP00000001812,ENSMUSP00000003628,ENSMUSP00000003808,ENSMUSP00000003947,ENSMUSP00000006508,ENSMUSP00000006764,ENSMUSP00000017534,ENSMUSP00000018767,ENSMUSP00000019044,ENSMUSP00000020262,ENSMUSP00000020286,ENSMUSP00000020843,ENSMUSP00000021028,ENSMUSP00000021495,ENSMUSP00000021649,ENSMUSP00000021707,ENSMUSP00000022078,ENSMUSP00000022369,ENSMUSP00000022749,…	A1bg,AA986860,Abcb1a,Abhd6,Acaca,Acmsd,Acot11,Acot2,Aldh3a2,Aldoc,Amn,Ang,Apcs,Aprt,Atp5h,Atp6v0d2,C8a,C8b,C9,Capg,Cbr1,Cd14,Cd300e,Cd63,Cdh1,Ceacam2,Ces3a,Ces3b,Cmtm6,Cnp,Cux2,Cyp4a10,Ddc,Ddr1,Ddt,Eci1,Elfn1,F11,F3,Fabp5,Fam129b,Gale,Gdf15,Gdpd3,Ggt1,Ginm1,Gmppb,Gna14,Gpc1,Gpr98,Gpx3,Gpx4,Gsta2,Gstp2,Gstt2,Hao2,Hc,Hnmt,Hspa2,Idh2,Igfals,Igfbp2,Iigp1,Itgb3,Kiaa1324,Klk1b4,Lad1,Lama3,Lcn2,Lrrc16a,…
GO.1903561	extracellular vesicle	124	9.62e-06	ENSMUSP00000000312,ENSMUSP00000001716,ENSMUSP00000001812,ENSMUSP00000003628,ENSMUSP00000003808,ENSMUSP00000003947,ENSMUSP00000006508,ENSMUSP00000006764,ENSMUSP00000017534,ENSMUSP00000018767,ENSMUSP00000019044,ENSMUSP00000020262,ENSMUSP00000020286,ENSMUSP00000020843,ENSMUSP00000021028,ENSMUSP00000021495,ENSMUSP00000021649,ENSMUSP00000021707,ENSMUSP00000022078,ENSMUSP00000022369,ENSMUSP00000022749,…	A1bg,AA986860,Abcb1a,Abhd6,Acaca,Acmsd,Acot11,Acot2,Aldh3a2,Aldoc,Amn,Ang,Apcs,Aprt,Atp5h,Atp6v0d2,C8a,C8b,C9,Capg,Cbr1,Cd14,Cd300e,Cd63,Cdh1,Ceacam2,Ces3a,Ces3b,Cmtm6,Cnp,Cux2,Cyp4a10,Ddc,Ddr1,Ddt,Eci1,Elfn1,F11,F3,Fabp5,Fam129b,Gale,Gdf15,Gdpd3,Ggt1,Ginm1,Gmppb,Gna14,Gpc1,Gpr98,Gpx3,Gpx4,Gsta2,Gstp2,Gstt2,Hao2,Hc,Hnmt,Hspa2,Idh2,Igfals,Igfbp2,Itgb3,Kiaa1324,Klk1b4,Lad1,Lama3,Lcn2,Lrrc16a,Lyve1,…
GO.0070062	extracellular exosome	123	1.23e-05	ENSMUSP00000000312,ENSMUSP00000001716,ENSMUSP00000001812,ENSMUSP00000003628,ENSMUSP00000003808,ENSMUSP00000003947,ENSMUSP00000006508,ENSMUSP00000006764,ENSMUSP00000017534,ENSMUSP00000018767,ENSMUSP00000019044,ENSMUSP00000020262,ENSMUSP00000020286,ENSMUSP00000020843,ENSMUSP00000021028,ENSMUSP00000021495,ENSMUSP00000021649,ENSMUSP00000021707,ENSMUSP00000022078,ENSMUSP00000022369,ENSMUSP00000022749,…	A1bg,AA986860,Abcb1a,Abhd6,Acaca,Acmsd,Acot11,Acot2,Aldh3a2,Aldoc,Amn,Ang,Apcs,Aprt,Atp5h,Atp6v0d2,C8a,C8b,C9,Capg,Cbr1,Cd14,Cd300e,Cd63,Cdh1,Ceacam2,Ces3a,Ces3b,Cmtm6,Cnp,Cux2,Cyp4a10,Ddc,Ddr1,Ddt,Eci1,Elfn1,F11,F3,Fabp5,Fam129b,Gale,Gdf15,Gdpd3,Ggt1,Ginm1,Gmppb,Gna14,Gpc1,Gpr98,Gpx3,Gpx4,Gsta2,Gstp2,Gstt2,Hao2,Hc,Hnmt,Hspa2,Idh2,Igfals,Igfbp2,Itgb3,Kiaa1324,Klk1b4,Lad1,Lama3,Lcn2,Lrrc16a,Lyve1,…
GO.0005623	cell	452	1.51e-05	ENSMUSP00000000193,ENSMUSP00000000312,ENSMUSP00000000808,ENSMUSP00000001455,ENSMUSP00000001507,ENSMUSP00000001672,ENSMUSP00000001716,ENSMUSP00000001812,ENSMUSP00000002908,ENSMUSP00000003135,ENSMUSP00000003445,ENSMUSP00000003655,ENSMUSP00000004986,ENSMUSP00000005685,ENSMUSP00000005810,ENSMUSP00000005817,ENSMUSP00000005820,ENSMUSP00000006123,ENSMUSP00000006508,ENSMUSP00000006614,ENSMUSP00000006764,…	AA986860,AI118078,Aacs,Abca1,Abcb1a,Abcd2,Abhd6,Acaca,Acacb,Acmsd,Acnat2,Acot1,Acot11,Acot2,Acot3,Acot4,Acsm2,Acss3,Agxt2l1,Aifm2,Akr1b7,Alas1,Alas2,Aldh3a2,Aldoc,Amica1,Amn,Ang,Anks4b,Aox3,Apcs,Aprt,Ar,Arfgap3,Arhgap26,Arhgap44,Arl4d,Armcx3,Arrdc3,As3mt,Atg16l2,Atp11a,Atp4a,Atp5g1,Atp6v0d2,Atrnl1,Atxn1,B3galt1,B4galnt3,Bbs4,Bcl3,Bco2,Bhlha15,Bhlhe41,Blnk,Bmf,Brap,Btc,C8a,C8b,C9,Cacnb4,Camk2b,Cap…
GO.0044464	cell part	451	1.51e-05	ENSMUSP00000000193,ENSMUSP00000000312,ENSMUSP00000000808,ENSMUSP00000001455,ENSMUSP00000001507,ENSMUSP00000001672,ENSMUSP00000001716,ENSMUSP00000001812,ENSMUSP00000002908,ENSMUSP00000003135,ENSMUSP00000003445,ENSMUSP00000003655,ENSMUSP00000004986,ENSMUSP00000005685,ENSMUSP00000005810,ENSMUSP00000005817,ENSMUSP00000005820,ENSMUSP00000006123,ENSMUSP00000006508,ENSMUSP00000006614,ENSMUSP00000006764,…	AA986860,AI118078,Aacs,Abca1,Abcb1a,Abcd2,Abhd6,Acaca,Acacb,Acmsd,Acnat2,Acot1,Acot11,Acot2,Acot3,Acot4,Acsm2,Acss3,Agxt2l1,Aifm2,Akr1b7,Alas1,Alas2,Aldh3a2,Aldoc,Amica1,Amn,Ang,Anks4b,Aox3,Apcs,Aprt,Ar,Arfgap3,Arhgap26,Arhgap44,Arl4d,Armcx3,Arrdc3,As3mt,Atg16l2,Atp11a,Atp4a,Atp5g1,Atp6v0d2,Atrnl1,Atxn1,B3galt1,B4galnt3,Bbs4,Bcl3,Bco2,Bhlha15,Bhlhe41,Blnk,Bmf,Brap,Btc,C8a,C8b,C9,Cacnb4,Camk2b,Cap…
GO.0012505	endomembrane system	142	2.63e-05	ENSMUSP00000000193,ENSMUSP00000000312,ENSMUSP00000001507,ENSMUSP00000001812,ENSMUSP00000003445,ENSMUSP00000005651,ENSMUSP00000005685,ENSMUSP00000014920,ENSMUSP00000019726,ENSMUSP00000020171,ENSMUSP00000021495,ENSMUSP00000021684,ENSMUSP00000021970,ENSMUSP00000022078,ENSMUSP00000022176,ENSMUSP00000022185,ENSMUSP00000022378,ENSMUSP00000022977,ENSMUSP00000023453,ENSMUSP00000024044,ENSMUSP00000025223,…	Abca1,Acacb,Adrb2,Aldh3a2,Anks4b,Ap1m2,Arfgap3,Arhgap44,Arrdc3,Atp11a,Atp6v0d2,Atp8b1,B3galt1,B4galnt3,Brap,Camk2b,Capn8,Ccl2,Cd36,Cd4,Cd63,Cdc42ep5,Cdh1,Ces1d,Ces3a,Ces3b,Cmah,Cml5,Crat,Creb3l4,Cspg5,Ctgf,Cxcl14,Cyp1a1,Cyp21a1,Cyp26a1,Cyp2a4,Cyp2a5,Cyp2b10,Cyp2b9,Cyp2c37,Cyp2c38,Cyp2c39,Cyp2c40,Cyp2c54,Cyp2c55,Cyp2c70,Cyp2d9,Cyp2u1,Cyp39a1,Cyp3a16,Cyp3a41a,Cyp46a1,Cyp4a10,Cyp4a12a,Cyp4a14,Cyp51,…
GO.0031224	intrinsic component of membrane	200	3.39e-05	ENSMUSP00000000312,ENSMUSP00000000808,ENSMUSP00000001507,ENSMUSP00000001812,ENSMUSP00000003445,ENSMUSP00000003628,ENSMUSP00000005817,ENSMUSP00000006508,ENSMUSP00000006614,ENSMUSP00000006817,ENSMUSP00000016110,ENSMUSP00000019044,ENSMUSP00000020102,ENSMUSP00000021028,ENSMUSP00000021684,ENSMUSP00000021707,ENSMUSP00000022124,ENSMUSP00000022176,ENSMUSP00000022185,ENSMUSP00000022378,ENSMUSP00000022610,…	AI118078,Abca1,Abcb1a,Abcd2,Abhd6,Adrb2,Aifm2,Aldh3a2,Amica1,Amn,Aqp8,Armcx3,Atp11a,Atp4a,Atp5g1,Atp6v0e2,Atp8b1,Atrnl1,B3galt1,B4galnt3,Btc,C8a,C8b,C9,Cacnb4,Cd14,Cd180,Cd300e,Cd36,Cd4,Cd63,Cdh1,Ceacam2,Chrna4,Cldn1,Clec2h,Cml5,Cmtm6,Creb3l4,Cspg5,Cx3cl1,Cyp2u1,Cyp46a1,Cyp51,Ddr1,Dpy19l3,ENSMUSG00000048581,Eda2r,Elfn1,Elovl3,Emp2,Epha2,Ermp1,Ero1l,F2rl1,F3,Fam171b,Fam19a5,Fcer1g,Fdft1,Fkbp11,Fmo…
GO.0031988	membrane-bounded vesicle	143	4.33e-05	ENSMUSP00000000193,ENSMUSP00000000312,ENSMUSP00000001716,ENSMUSP00000001812,ENSMUSP00000003628,ENSMUSP00000003808,ENSMUSP00000003947,ENSMUSP00000006508,ENSMUSP00000006764,ENSMUSP00000006817,ENSMUSP00000017534,ENSMUSP00000018767,ENSMUSP00000019044,ENSMUSP00000020102,ENSMUSP00000020262,ENSMUSP00000020286,ENSMUSP00000020843,ENSMUSP00000021028,ENSMUSP00000021495,ENSMUSP00000021649,ENSMUSP00000021707,…	A1bg,AA986860,Abca1,Abcb1a,Abhd6,Acaca,Acmsd,Acot11,Acot2,Aldh3a2,Aldoc,Amn,Ang,Ap1m2,Apcs,Aprt,Atp5h,Atp6v0d2,C8a,C8b,C9,Capg,Cbr1,Ccl2,Cd14,Cd300e,Cd63,Cdh1,Ceacam2,Ces3a,Ces3b,Chic1,Cmtm6,Cnp,Creb3l4,Cspg5,Cux2,Cyp4a10,Ddr1,Ddt,Eci1,Elfn1,F11,F3,Fabp5,Fam129b,Gale,Gdf15,Gdpd3,Ggt1,Ginm1,Gmppb,Gna14,Gpc1,Gpr98,Gpx3,Gpx4,Gsta2,Gstp2,Gstt2,Hao2,Hc,Hnmt,Hspa2,Idh2,Igfals,Igfbp2,Itgb3,Kiaa1324,Klk1…
GO.0031982	vesicle	145	0.000117	ENSMUSP00000000193,ENSMUSP00000000312,ENSMUSP00000001716,ENSMUSP00000001812,ENSMUSP00000003628,ENSMUSP00000003808,ENSMUSP00000003947,ENSMUSP00000006508,ENSMUSP00000006764,ENSMUSP00000006817,ENSMUSP00000017534,ENSMUSP00000018767,ENSMUSP00000019044,ENSMUSP00000020102,ENSMUSP00000020262,ENSMUSP00000020286,ENSMUSP00000020843,ENSMUSP00000021028,ENSMUSP00000021495,ENSMUSP00000021649,ENSMUSP00000021707,…	A1bg,AA986860,Abca1,Abcb1a,Abhd6,Acaca,Acmsd,Acot11,Acot2,Aldh3a2,Aldoc,Amn,Ang,Ap1m2,Apcs,Aprt,Atp5h,Atp6v0d2,C8a,C8b,C9,Capg,Cbr1,Ccl2,Cd14,Cd300e,Cd63,Cdh1,Ceacam2,Ces3a,Ces3b,Chic1,Cmtm6,Cnp,Creb3l4,Cspg5,Cux2,Cyp4a10,Ddr1,Ddt,Eci1,Elfn1,F11,F3,Fabp5,Fam129b,Gale,Gdf15,Gdpd3,Ggt1,Ginm1,Gmppb,Gna14,Gpc1,Gpr98,Gpx3,Gpx4,Gsta2,Gstp2,Gstt2,Hao2,Hc,Hnmt,Hspa2,Idh2,Igfals,Itgb3,Kiaa1324,Klk1b4,Lad1…
GO.0016021	integral component of membrane	192	0.000125	ENSMUSP00000000312,ENSMUSP00000000808,ENSMUSP00000001507,ENSMUSP00000001812,ENSMUSP00000003445,ENSMUSP00000003628,ENSMUSP00000005817,ENSMUSP00000006508,ENSMUSP00000006614,ENSMUSP00000006817,ENSMUSP00000016110,ENSMUSP00000019044,ENSMUSP00000020102,ENSMUSP00000021028,ENSMUSP00000021684,ENSMUSP00000021707,ENSMUSP00000022124,ENSMUSP00000022176,ENSMUSP00000022185,ENSMUSP00000022378,ENSMUSP00000022610,…	AI118078,Abca1,Abcb1a,Abcd2,Abhd6,Adrb2,Aifm2,Aldh3a2,Amica1,Amn,Aqp8,Armcx3,Atp11a,Atp4a,Atp5g1,Atp6v0e2,Atp8b1,Atrnl1,B3galt1,B4galnt3,Btc,C8a,C8b,C9,Cacnb4,Cd180,Cd300e,Cd36,Cd4,Cd63,Cdh1,Ceacam2,Chrna4,Cldn1,Clec2h,Cml5,Cmtm6,Creb3l4,Cspg5,Cx3cl1,Cyp2u1,Cyp46a1,Cyp51,Ddr1,Dpy19l3,ENSMUSG00000048581,Eda2r,Elfn1,Elovl3,Emp2,Epha2,Ermp1,Ero1l,F2rl1,F3,Fam171b,Fam19a5,Fcer1g,Fdft1,Fkbp11,Fmo2,Fmo…
GO.0005579	membrane attack complex	4	0.000298	ENSMUSP00000022749,ENSMUSP00000028233,ENSMUSP00000031663,ENSMUSP00000067541	C8a,C8b,C9,Hc
GO.0005622	intracellular	405	0.000504	ENSMUSP00000000193,ENSMUSP00000000312,ENSMUSP00000001455,ENSMUSP00000001507,ENSMUSP00000001672,ENSMUSP00000001716,ENSMUSP00000002908,ENSMUSP00000003135,ENSMUSP00000003445,ENSMUSP00000003655,ENSMUSP00000004986,ENSMUSP00000005685,ENSMUSP00000005810,ENSMUSP00000005817,ENSMUSP00000005820,ENSMUSP00000006123,ENSMUSP00000006614,ENSMUSP00000006764,ENSMUSP00000007449,ENSMUSP00000008016,ENSMUSP00000008179,…	AA986860,Aacs,Abca1,Abcd2,Abhd6,Acaca,Acacb,Acmsd,Acnat2,Acot1,Acot11,Acot2,Acot3,Acot4,Acsm2,Acss3,Agxt2l1,Aifm2,Akr1b7,Alas1,Alas2,Aldh3a2,Aldoc,Amn,Ang,Anks4b,Aox3,Apcs,Aprt,Aqp8,Ar,Arfgap3,Arhgap26,Arhgap44,Arl4d,Armcx3,Arrdc3,As3mt,Atg16l2,Atp11a,Atp5g1,Atp6v0d2,Atp8b1,Atxn1,B3galt1,B4galnt3,Bbs4,Bcl3,Bco2,Bhlha15,Bhlhe41,Blnk,Bmf,Brap,C9,Camk2b,Capg,Capn8,Cbr1,Cbr3,Ccdc137,Ccl2,Ccnd1,Ccrn4l…
GO.0044424	intracellular part	397	0.000504	ENSMUSP00000000193,ENSMUSP00000000312,ENSMUSP00000001455,ENSMUSP00000001507,ENSMUSP00000001672,ENSMUSP00000001716,ENSMUSP00000002908,ENSMUSP00000003135,ENSMUSP00000003445,ENSMUSP00000003655,ENSMUSP00000004986,ENSMUSP00000005685,ENSMUSP00000005810,ENSMUSP00000005817,ENSMUSP00000005820,ENSMUSP00000006123,ENSMUSP00000006764,ENSMUSP00000007449,ENSMUSP00000008016,ENSMUSP00000008179,ENSMUSP00000008733,…	AA986860,Aacs,Abca1,Abcd2,Abhd6,Acaca,Acacb,Acmsd,Acnat2,Acot1,Acot11,Acot2,Acot3,Acot4,Acsm2,Acss3,Agxt2l1,Aifm2,Akr1b7,Alas1,Alas2,Aldh3a2,Aldoc,Amn,Ang,Anks4b,Aox3,Apcs,Aprt,Aqp8,Ar,Arfgap3,Arhgap26,Arhgap44,Arl4d,Armcx3,Arrdc3,As3mt,Atg16l2,Atp11a,Atp5g1,Atp6v0d2,Atp8b1,Atxn1,B3galt1,B4galnt3,Bbs4,Bcl3,Bco2,Bhlha15,Bhlhe41,Blnk,Bmf,Brap,C9,Camk2b,Capg,Capn8,Cbr1,Cbr3,Ccdc137,Ccl2,Ccnd1,Ccrn4l…
GO.0005777	peroxisome	15	0.00102	ENSMUSP00000021652,ENSMUSP00000021653,ENSMUSP00000022176,ENSMUSP00000028207,ENSMUSP00000028704,ENSMUSP00000029464,ENSMUSP00000030078,ENSMUSP00000047778,ENSMUSP00000056131,ENSMUSP00000068940,ENSMUSP00000073213,ENSMUSP00000073764,ENSMUSP00000080256,ENSMUSP00000131735,ENSMUSP00000132780	Abcd2,Acnat2,Acot3,Acot4,Acot6,Aldh3a2,Crat,Eci2,Hao1,Hao2,Hmgcr,Hsdl2,Idi1,Nudt19,Nudt7
GO.0043231	intracellular membrane-bounded organelle	332	0.00118	ENSMUSP00000000193,ENSMUSP00000000312,ENSMUSP00000001455,ENSMUSP00000001507,ENSMUSP00000001672,ENSMUSP00000003135,ENSMUSP00000003445,ENSMUSP00000003655,ENSMUSP00000004986,ENSMUSP00000005685,ENSMUSP00000005810,ENSMUSP00000005817,ENSMUSP00000005820,ENSMUSP00000006764,ENSMUSP00000007449,ENSMUSP00000008016,ENSMUSP00000008179,ENSMUSP00000008733,ENSMUSP00000014920,ENSMUSP00000015456,ENSMUSP00000016511,…	Abca1,Abcd2,Abhd6,Acaca,Acacb,Acnat2,Acot1,Acot2,Acot3,Acot4,Acot6,Acsm2,Acss3,Agxt2l1,Aifm2,Akr1b7,Alas1,Alas2,Aldh3a2,Aldoc,Amn,Ang,Anks4b,Ap1m2,Apcs,Aprt,Aqp8,Ar,Arfgap3,Arhgap44,Arl4d,Armcx3,Arrdc3,As3mt,Atg16l2,Atp11a,Atp5g1,Atp6v0d2,Atp8b1,Atxn1,B3galt1,B4galnt3,Bbs4,Bcl3,Bco2,Bhlha15,Bhlhe41,Brap,Camk2b,Capg,Capn8,Cbr3,Ccdc137,Ccl2,Ccnd1,Ccrn4l,Cd36,Cd4,Cd63,Cdca7,Cdh1,Cdkn1a,Cebpb,Celf2,C…
GO.0005739	mitochondrion	78	0.00198	ENSMUSP00000003655,ENSMUSP00000005651,ENSMUSP00000005810,ENSMUSP00000005817,ENSMUSP00000007449,ENSMUSP00000014920,ENSMUSP00000017534,ENSMUSP00000019721,ENSMUSP00000019808,ENSMUSP00000020227,ENSMUSP00000020308,ENSMUSP00000020843,ENSMUSP00000021649,ENSMUSP00000022908,ENSMUSP00000024944,ENSMUSP00000024946,ENSMUSP00000025598,ENSMUSP00000026012,ENSMUSP00000026313,ENSMUSP00000027125,ENSMUSP00000028160,…	Abcd2,Abhd6,Acaca,Acacb,Acot1,Acot2,Acsm2,Acss3,Agxt2l1,Aifm2,Akr1b7,Alas1,Alas2,Aldh3a2,Aldoc,Armcx3,As3mt,Atp5g1,Bco2,Cisd3,Cnp,Coa6,Coq10b,Crat,Cry1,Cyp17a1,Cyp1a1,Ddit4,Depp,Eci1,Eci2,Gck,Gm4952,Gmppb,Gpx4,Gstp2,Hao2,Hdhd3,Hif3a,Hsd3b2,Hsd3b5,Hsdl2,Hspa2,Idh2,Keg1,Lars2,Mcart1,Mthfd2,Nlrx1,Nol3,Nox4,Nt5dc3,Nudt19,Oat,Ociad2,Pdk4,Plekhf1,Plin5,Pnpla7,Por,Ppl,Prelid2,Rnf144b,Sesn2,Sgk1,Slc24a6,…
GO.0043229	intracellular organelle	354	0.00208	ENSMUSP00000000193,ENSMUSP00000000312,ENSMUSP00000001455,ENSMUSP00000001507,ENSMUSP00000001672,ENSMUSP00000002908,ENSMUSP00000003135,ENSMUSP00000003445,ENSMUSP00000003655,ENSMUSP00000004986,ENSMUSP00000005685,ENSMUSP00000005810,ENSMUSP00000005817,ENSMUSP00000005820,ENSMUSP00000006764,ENSMUSP00000007449,ENSMUSP00000008016,ENSMUSP00000008179,ENSMUSP00000008733,ENSMUSP00000014920,ENSMUSP00000015456,…	Abca1,Abcd2,Abhd6,Acaca,Acacb,Acnat2,Acot1,Acot2,Acot3,Acot4,Acot6,Acsm2,Acss3,Agxt2l1,Aifm2,Akr1b7,Alas1,Alas2,Aldh3a2,Aldoc,Amn,Ang,Anks4b,Ap1m2,Apcs,Aprt,Aqp8,Ar,Arfgap3,Arhgap26,Arhgap44,Arhgef10,Arl4d,Armcx3,Arrdc3,As3mt,Atg16l2,Atp11a,Atp5g1,Atp6v0d2,Atp8b1,Atxn1,B3galt1,B4galnt3,Bbs4,Bcl3,Bco2,Bhlha15,Bhlhe41,Bmf,Brap,Camk2b,Capg,Capn8,Cbr3,Ccdc137,Ccl2,Ccnd1,Ccrn4l,Cd36,Cd4,Cd63,Cdc42ep5,…
GO.0009986	cell surface	42	0.00339	ENSMUSP00000000312,ENSMUSP00000000808,ENSMUSP00000006614,ENSMUSP00000016110,ENSMUSP00000021028,ENSMUSP00000021458,ENSMUSP00000021495,ENSMUSP00000022610,ENSMUSP00000023248,ENSMUSP00000024044,ENSMUSP00000026407,ENSMUSP00000027467,ENSMUSP00000029771,ENSMUSP00000030010,ENSMUSP00000034230,ENSMUSP00000034992,ENSMUSP00000036438,ENSMUSP00000041149,ENSMUSP00000041204,ENSMUSP00000045282,ENSMUSP00000047646,…	Abca1,Abcb1a,Atpif1,Cd14,Cd36,Cd4,Cd63,Cdh1,Ceacam2,Chrna4,Cx3cl1,Cxcl10,Emp2,Epha2,F3,Fcer1g,Gpr98,Hspa2,Il12rb1,Il17rb,Intu,Itgb3,Ly6a,Ly6c1,Mas1,Mif,Nt5e,Pitpnm1,Prom1,Raet1d,Ramp1,S1pr1,Scara5,Serpina5,Serpine2,Sort1,Spnb1,Tjp3,Tmem8b,Tspan33,Vldlr,Vtcn1
GO.0046930	pore complex	5	0.00342	ENSMUSP00000005817,ENSMUSP00000022749,ENSMUSP00000028233,ENSMUSP00000031663,ENSMUSP00000067541	C8a,C8b,C9,Hc,Tomm40l
GO.0071944	cell periphery	154	0.00531	ENSMUSP00000000312,ENSMUSP00000000808,ENSMUSP00000002908,ENSMUSP00000006508,ENSMUSP00000006614,ENSMUSP00000006817,ENSMUSP00000016110,ENSMUSP00000016511,ENSMUSP00000019044,ENSMUSP00000020171,ENSMUSP00000021028,ENSMUSP00000021413,ENSMUSP00000021495,ENSMUSP00000021707,ENSMUSP00000022124,ENSMUSP00000022185,ENSMUSP00000022369,ENSMUSP00000022610,ENSMUSP00000022749,ENSMUSP00000023099,ENSMUSP00000023154,…	AI118078,Abca1,Abcb1a,Abhd6,Amica1,Amn,Anks4b,Ar,Arhgap44,Arl4d,Arrdc3,Atp11a,Atp4a,Atp6v0d2,Atrnl1,Bbs4,Blnk,Btc,C8a,C8b,C9,Cacnb4,Cd14,Cd180,Cd300e,Cd36,Cd4,Cd63,Cdc42ep5,Cdh1,Ceacam2,Chic1,Chrna4,Cish,Cldn1,Clec2h,Cnp,Crip2,Cspg5,Ctgf,Cx3cl1,Cxcl10,Cyp4a10,Eda2r,Emp2,Eno1,Epha2,F2rl1,F3,Fam129b,Farp1,Fcer1g,Fras1,Fzd7,Fzd8,Gabrb3,Gde1,Ggt1,Gna14,Gngt1,Gpc1,Gpr110,Gpr98,Grm8,Gstp2,Gucy2c,H2-DMb…
GO.0005886	plasma membrane	150	0.008	ENSMUSP00000000312,ENSMUSP00000000808,ENSMUSP00000002908,ENSMUSP00000006508,ENSMUSP00000006614,ENSMUSP00000006817,ENSMUSP00000016110,ENSMUSP00000016511,ENSMUSP00000019044,ENSMUSP00000021028,ENSMUSP00000021413,ENSMUSP00000021458,ENSMUSP00000021495,ENSMUSP00000021707,ENSMUSP00000022124,ENSMUSP00000022185,ENSMUSP00000022369,ENSMUSP00000022610,ENSMUSP00000022749,ENSMUSP00000023099,ENSMUSP00000023154,…	AI118078,Abca1,Abcb1a,Abhd6,Amica1,Amn,Anks4b,Ar,Arhgap44,Arl4d,Arrdc3,Atp11a,Atp4a,Atp6v0d2,Atrnl1,Bbs4,Blnk,Btc,C8a,C8b,C9,Cacnb4,Cd14,Cd180,Cd300e,Cd36,Cd4,Cd63,Cdc42ep5,Cdh1,Ceacam2,Chic1,Chrna4,Cish,Cldn1,Clec2h,Cnp,Cspg5,Cx3cl1,Cxcl10,Cyp4a10,Eda2r,Emp2,Eno1,Epha2,F2rl1,F3,Fam129b,Farp1,Fcer1g,Fras1,Fzd7,Fzd8,Gabrb3,Gde1,Ggt1,Gna14,Gngt1,Gpc1,Gpr110,Gpr98,Grm8,Gstp2,Gucy2c,H2-DMb1,Hc,Hspa2,…
GO.0005811	lipid particle	8	0.00846	ENSMUSP00000002908,ENSMUSP00000019726,ENSMUSP00000019808,ENSMUSP00000034172,ENSMUSP00000046856,ENSMUSP00000054309,ENSMUSP00000078998,ENSMUSP00000127149	Aifm2,Ces1d,Lss,Pitpnm1,Plin3,Plin4,Plin5,Pnpla2
GO.0031012	extracellular matrix	25	0.0111	ENSMUSP00000002360,ENSMUSP00000007738,ENSMUSP00000018767,ENSMUSP00000020171,ENSMUSP00000022314,ENSMUSP00000024660,ENSMUSP00000027467,ENSMUSP00000027824,ENSMUSP00000029771,ENSMUSP00000029846,ENSMUSP00000031249,ENSMUSP00000034243,ENSMUSP00000039586,ENSMUSP00000040405,ENSMUSP00000042701,ENSMUSP00000043250,ENSMUSP00000043816,ENSMUSP00000044630,ENSMUSP00000047199,ENSMUSP00000065706,ENSMUSP00000067434,…	Ang,Angptl4,Apcs,Col27a1,Crip2,Ctgf,Cyr61,F3,Fras1,Gpc1,Hapln4,Hmcn2,Ihh,Lad1,Lama3,Mmp15,Mmp7,Omd,Serpine1,Serpine2,Sftpa1,Smoc2,Sparcl1,Spon2,Vwa1
GO.0044459	plasma membrane part	83	0.0111	ENSMUSP00000000312,ENSMUSP00000000808,ENSMUSP00000003628,ENSMUSP00000006508,ENSMUSP00000006614,ENSMUSP00000006817,ENSMUSP00000016110,ENSMUSP00000016511,ENSMUSP00000019044,ENSMUSP00000021028,ENSMUSP00000021495,ENSMUSP00000021707,ENSMUSP00000022185,ENSMUSP00000022610,ENSMUSP00000022749,ENSMUSP00000023099,ENSMUSP00000023154,ENSMUSP00000023248,ENSMUSP00000023835,ENSMUSP00000024044,ENSMUSP00000025602,…	Abca1,Abhd6,Amn,Arhgap44,Atp6v0d2,Bbs4,C8a,C8b,C9,Cacnb4,Cd36,Cd4,Cd63,Cdh1,Ceacam2,Chrna4,Cldn1,Clec2h,Cxcl10,Cyp4a10,Ddr1,Eda2r,Emp2,Epha2,F2rl1,Farp1,Fcer1g,Gabrb3,Gde1,Ggt1,Gna14,Gngt1,Gpr98,Grm8,H2-DMb1,Hc,Hspa2,Igfbp2,Il12rb1,Il17rb,Il28ra,Itgb3,Kiaa1324,Lepr,Ly6a,Ly6c1,Mas1,Mfsd2a,Mmp15,Mpp4,Nox4,Nt5e,Pde9a,Ppl,Prom1,Ptk6,Ptp4a1,Raet1d,S1pr1,Scara5,Scn8a,Serpina5,Serpine2,Sgcg,Slc10a2,Slc1…
GO.0031226	intrinsic component of plasma membrane	48	0.0205	ENSMUSP00000000808,ENSMUSP00000003628,ENSMUSP00000006508,ENSMUSP00000006614,ENSMUSP00000016110,ENSMUSP00000021028,ENSMUSP00000022185,ENSMUSP00000022610,ENSMUSP00000022749,ENSMUSP00000023099,ENSMUSP00000023154,ENSMUSP00000023835,ENSMUSP00000024944,ENSMUSP00000026313,ENSMUSP00000026407,ENSMUSP00000028233,ENSMUSP00000030010,ENSMUSP00000030269,ENSMUSP00000030408,ENSMUSP00000031663,ENSMUSP00000032518,…	Abca1,Abhd6,Adrb2,Aqp8,C8a,C8b,C9,Cd63,Chrna4,Cldn1,Clec2h,Ddr1,Eda2r,Epha2,F2rl1,Fcer1g,Gabrb3,Gde1,Ggt1,Grm8,Hc,Il12rb1,Il17rb,Il28ra,Itgb3,Kiaa1324,Lepr,Mas1,Mfsd2a,Mmp15,Nox4,Prom1,Raet1d,S1pr1,Scara5,Scn8a,Sgcg,Slc10a2,Slc16a10,Slc16a5,Slc16a7,Slc17a4,Slc22a7,Slc38a2,Slc3a1,Slc6a9,Slco1a1,Ugt1a1
GO.0005887	integral component of plasma membrane	45	0.0379	ENSMUSP00000000808,ENSMUSP00000003628,ENSMUSP00000006508,ENSMUSP00000006614,ENSMUSP00000016110,ENSMUSP00000021028,ENSMUSP00000022185,ENSMUSP00000022610,ENSMUSP00000022749,ENSMUSP00000023099,ENSMUSP00000023154,ENSMUSP00000023835,ENSMUSP00000024944,ENSMUSP00000026313,ENSMUSP00000028233,ENSMUSP00000030010,ENSMUSP00000030269,ENSMUSP00000030408,ENSMUSP00000031663,ENSMUSP00000032518,ENSMUSP00000032781,…	Abca1,Abhd6,Adrb2,Aqp8,C8a,C8b,C9,Chrna4,Cldn1,Clec2h,Ddr1,Eda2r,Epha2,F2rl1,Fcer1g,Gabrb3,Gde1,Ggt1,Grm8,Hc,Il12rb1,Il17rb,Il28ra,Itgb3,Kiaa1324,Lepr,Mas1,Mfsd2a,Mmp15,Nox4,Prom1,Scara5,Scn8a,Sgcg,Slc10a2,Slc16a10,Slc16a5,Slc16a7,Slc17a4,Slc22a7,Slc38a2,Slc3a1,Slc6a9,Slco1a1,Ugt1a1
GO.0005829	cytosol	74	0.0494	ENSMUSP00000003655,ENSMUSP00000003947,ENSMUSP00000005651,ENSMUSP00000005820,ENSMUSP00000008179,ENSMUSP00000008733,ENSMUSP00000019808,ENSMUSP00000020171,ENSMUSP00000020227,ENSMUSP00000020308,ENSMUSP00000020843,ENSMUSP00000020974,ENSMUSP00000021271,ENSMUSP00000021413,ENSMUSP00000021653,ENSMUSP00000022185,ENSMUSP00000023829,ENSMUSP00000026635,ENSMUSP00000027467,ENSMUSP00000028135,ENSMUSP00000029865,…	Aacs,Acaca,Acmsd,Acot3,Acot6,Aifm2,Arfgap3,Arhgef10,As3mt,Camk2b,Cbr3,Ccnd1,Cdkn1a,Ces1d,Cry1,Ctgf,Ddit4,Dixdc1,Dnajb6,Eno1,F2rl1,Fam129b,Farp1,Gck,Gpx4,Gstt2,Hspa2,Id2,Irs2,Jun,Lcn2,Lhpp,Mid1ip1,Mt1,Mup10,Mup11,Mup12,Mup16,Mup19,Mup20,Mup3,Mvk,Nfkbia,Nnmt,Npas2,Nqo1,Nr1i3,Nt5dc3,Pde9a,Per1,Pklr,Plch1,Plin5,Pnpla2,Por,Ppargc1a,Rab38,Rps19,Rps8,S100a13,S1pr1,Saa1,Saa2,Selenbp2,Serpine2,Slc24a6,Soc…
