# Supplementary material for: Mulberry Leaf Regulates Differentially Expressed Genes in Diabetic Mice Liver Based on RNA-Seq Analysis
Source: Front Physiol. 2018 Aug 7;9:1051. doi: 10.3389/fphys.2018.01051 (PMC6090096; doi:10.3389/fphys.2018.01051)
Supplement: Supplementary file 1 [file Presentation_1.zip › supplementary materials/C VS DD/C VS DD INTER PRO DOMAINS AND FEATURES .tsv]

#pathway ID	pathway description	observed gene count	false discovery rate	matching proteins in your network (IDs)	matching proteins in your network (labels)
IPR002345	Lipocalin	15	5.31e-15	ENSMUSP00000064072,ENSMUSP00000074264,ENSMUSP00000076899,ENSMUSP00000079442,ENSMUSP00000081579,ENSMUSP00000081596,ENSMUSP00000092661,ENSMUSP00000095648,ENSMUSP00000095650,ENSMUSP00000095654,ENSMUSP00000095655,ENSMUSP00000112787,ENSMUSP00000113246,ENSMUSP00000128910,ENSMUSP00000130795	Mup1,Mup10,Mup11,Mup12,Mup13,Mup14,Mup16,Mup18,Mup19,Mup2,Mup21,Mup3,Mup7,Mup8,Mup9
IPR002971	Major urinary protein	15	5.31e-15	ENSMUSP00000064072,ENSMUSP00000074264,ENSMUSP00000076899,ENSMUSP00000079442,ENSMUSP00000081579,ENSMUSP00000081596,ENSMUSP00000092661,ENSMUSP00000095648,ENSMUSP00000095650,ENSMUSP00000095654,ENSMUSP00000095655,ENSMUSP00000112787,ENSMUSP00000113246,ENSMUSP00000128910,ENSMUSP00000130795	Mup1,Mup10,Mup11,Mup12,Mup13,Mup14,Mup16,Mup18,Mup19,Mup2,Mup21,Mup3,Mup7,Mup8,Mup9
IPR022272	Lipocalin family conserved site	15	7.79e-14	ENSMUSP00000064072,ENSMUSP00000074264,ENSMUSP00000076899,ENSMUSP00000079442,ENSMUSP00000081579,ENSMUSP00000081596,ENSMUSP00000092661,ENSMUSP00000095648,ENSMUSP00000095650,ENSMUSP00000095654,ENSMUSP00000095655,ENSMUSP00000112787,ENSMUSP00000113246,ENSMUSP00000128910,ENSMUSP00000130795	Mup1,Mup10,Mup11,Mup12,Mup13,Mup14,Mup16,Mup18,Mup19,Mup2,Mup21,Mup3,Mup7,Mup8,Mup9
IPR000566	Lipocalin/cytosolic fatty-acid binding domain	18	8.69e-13	ENSMUSP00000006687,ENSMUSP00000023820,ENSMUSP00000029046,ENSMUSP00000064072,ENSMUSP00000074264,ENSMUSP00000076899,ENSMUSP00000079442,ENSMUSP00000081579,ENSMUSP00000081596,ENSMUSP00000092661,ENSMUSP00000095648,ENSMUSP00000095650,ENSMUSP00000095654,ENSMUSP00000095655,ENSMUSP00000112787,ENSMUSP00000113246,ENSMUSP00000128910,ENSMUSP00000130795	Fabp2,Fabp5,Mup1,Mup10,Mup11,Mup12,Mup13,Mup14,Mup16,Mup18,Mup19,Mup2,Mup21,Mup3,Mup7,Mup8,Mup9,Orm3
IPR011038	Calycin-like	18	1.49e-12	ENSMUSP00000006687,ENSMUSP00000023820,ENSMUSP00000029046,ENSMUSP00000064072,ENSMUSP00000074264,ENSMUSP00000076899,ENSMUSP00000079442,ENSMUSP00000081579,ENSMUSP00000081596,ENSMUSP00000092661,ENSMUSP00000095648,ENSMUSP00000095650,ENSMUSP00000095654,ENSMUSP00000095655,ENSMUSP00000112787,ENSMUSP00000113246,ENSMUSP00000128910,ENSMUSP00000130795	Fabp2,Fabp5,Mup1,Mup10,Mup11,Mup12,Mup13,Mup14,Mup16,Mup18,Mup19,Mup2,Mup21,Mup3,Mup7,Mup8,Mup9,Orm3
IPR012674	Calycin	18	1.49e-12	ENSMUSP00000006687,ENSMUSP00000023820,ENSMUSP00000029046,ENSMUSP00000064072,ENSMUSP00000074264,ENSMUSP00000076899,ENSMUSP00000079442,ENSMUSP00000081579,ENSMUSP00000081596,ENSMUSP00000092661,ENSMUSP00000095648,ENSMUSP00000095650,ENSMUSP00000095654,ENSMUSP00000095655,ENSMUSP00000112787,ENSMUSP00000113246,ENSMUSP00000128910,ENSMUSP00000130795	Fabp2,Fabp5,Mup1,Mup10,Mup11,Mup12,Mup13,Mup14,Mup16,Mup18,Mup19,Mup2,Mup21,Mup3,Mup7,Mup8,Mup9,Orm3
IPR001128	Cytochrome P450	17	3.65e-10	ENSMUSP00000005669,ENSMUSP00000005685,ENSMUSP00000021684,ENSMUSP00000026012,ENSMUSP00000034865,ENSMUSP00000047150,ENSMUSP00000049494,ENSMUSP00000060524,ENSMUSP00000065796,ENSMUSP00000069932,ENSMUSP00000072264,ENSMUSP00000081369,ENSMUSP00000092487,ENSMUSP00000125217,ENSMUSP00000128030,ENSMUSP00000130073,ENSMUSP00000132832	Cyp17a1,Cyp1a1,Cyp2a22,Cyp2a5,Cyp2b10,Cyp2b13,Cyp2c40,Cyp2c67,Cyp2c69,Cyp2d40,Cyp2g1,Cyp39a1,Cyp3a44,Cyp3a59,Cyp46a1,Cyp4a12b,Cyp4a32
IPR017972	Cytochrome P450, conserved site	16	2.31e-09	ENSMUSP00000005669,ENSMUSP00000005685,ENSMUSP00000021684,ENSMUSP00000026012,ENSMUSP00000034865,ENSMUSP00000047150,ENSMUSP00000049494,ENSMUSP00000060524,ENSMUSP00000065796,ENSMUSP00000069932,ENSMUSP00000072264,ENSMUSP00000081369,ENSMUSP00000092487,ENSMUSP00000125217,ENSMUSP00000128030,ENSMUSP00000132832	Cyp17a1,Cyp1a1,Cyp2a22,Cyp2a5,Cyp2b10,Cyp2b13,Cyp2c40,Cyp2c67,Cyp2c69,Cyp2d40,Cyp2g1,Cyp3a44,Cyp3a59,Cyp46a1,Cyp4a12b,Cyp4a32
IPR002401	Cytochrome P450, E-class, group I	14	3.83e-08	ENSMUSP00000005669,ENSMUSP00000005685,ENSMUSP00000021684,ENSMUSP00000026012,ENSMUSP00000034865,ENSMUSP00000047150,ENSMUSP00000060524,ENSMUSP00000065796,ENSMUSP00000072264,ENSMUSP00000081369,ENSMUSP00000092487,ENSMUSP00000125217,ENSMUSP00000128030,ENSMUSP00000132832	Cyp17a1,Cyp1a1,Cyp2a22,Cyp2a5,Cyp2b10,Cyp2b13,Cyp2c40,Cyp2c67,Cyp2c69,Cyp2d40,Cyp2g1,Cyp46a1,Cyp4a12b,Cyp4a32
IPR000863	Sulfotransferase domain	9	2.74e-06	ENSMUSP00000031201,ENSMUSP00000066897,ENSMUSP00000075884,ENSMUSP00000083317,ENSMUSP00000090259,ENSMUSP00000101980,ENSMUSP00000104164,ENSMUSP00000104165,ENSMUSP00000127159	Gm4794,Sult1a1,Sult1e1,Sult2a2,Sult2a5,Sult2a6,Sult2a7,Sult2a8,Sult3a1
IPR020846	Major facilitator superfamily domain	12	5.23e-05	ENSMUSP00000019044,ENSMUSP00000037022,ENSMUSP00000039062,ENSMUSP00000064469,ENSMUSP00000064809,ENSMUSP00000065433,ENSMUSP00000067114,ENSMUSP00000093988,ENSMUSP00000093991,ENSMUSP00000102703,ENSMUSP00000107463,ENSMUSP00000122881	Gm6614,Gm9992,Mfsd6,Slc16a7,Slc17a3,Slc22a26,Slc22a27,Slc22a28,Slc22a30,Slc22a5,Slco1a1,Slco2b1
IPR006862	Acyl-CoA thioester hydrolase/bile acid-CoA amino acid N-acetyltransferase	3	0.0147	ENSMUSP00000021652,ENSMUSP00000021653,ENSMUSP00000056131	Acot3,Acot4,Acot6
IPR014940	BAAT/Acyl-CoA thioester hydrolase C-terminal	3	0.0147	ENSMUSP00000021652,ENSMUSP00000021653,ENSMUSP00000056131	Acot3,Acot4,Acot6
IPR016662	Acyl-CoA thioesterase, long chain	3	0.0147	ENSMUSP00000021652,ENSMUSP00000021653,ENSMUSP00000056131	Acot3,Acot4,Acot6
IPR027417	P-loop containing nucleoside triphosphate hydrolase	29	0.0175	ENSMUSP00000027601,ENSMUSP00000029666,ENSMUSP00000031201,ENSMUSP00000032473,ENSMUSP00000032879,ENSMUSP00000035045,ENSMUSP00000035918,ENSMUSP00000036438,ENSMUSP00000041975,ENSMUSP00000042186,ENSMUSP00000047356,ENSMUSP00000056001,ENSMUSP00000066897,ENSMUSP00000069042,ENSMUSP00000075884,ENSMUSP00000076188,ENSMUSP00000077438,ENSMUSP00000077716,ENSMUSP00000078434,ENSMUSP00000081864,ENSMUSP00000083317,…	Abcc4,Arl16,Arl4d,Cacnb4,Cnp,Dnahc17,Gbp10,Gm4794,Gm600,Ifi47,Igtp,Iigp1,Irgm2,Mcm6,Mpp4,Mras,Papss1,Rab30,Rab38,Rab43,Sult1a1,Sult1e1,Sult2a2,Sult2a5,Sult2a6,Sult2a7,Sult2a8,Sult3a1,Tjp3
