# Supplementary material for: Mulberry Leaf Regulates Differentially Expressed Genes in Diabetic Mice Liver Based on RNA-Seq Analysis
Source: Front Physiol. 2018 Aug 7;9:1051. doi: 10.3389/fphys.2018.01051 (PMC6090096; doi:10.3389/fphys.2018.01051)
Supplement: Supplementary file 1 [file Presentation_1.zip › supplementary materials/C VS DD/C VS DD KEGG .tsv]

#pathway ID	pathway description	observed gene count	false discovery rate	matching proteins in your network (IDs)	matching proteins in your network (labels)
00140	Steroid hormone biosynthesis	27	3.29e-18	ENSMUSP00000005669,ENSMUSP00000025223,ENSMUSP00000025966,ENSMUSP00000025968,ENSMUSP00000026012,ENSMUSP00000029905,ENSMUSP00000031201,ENSMUSP00000031633,ENSMUSP00000034304,ENSMUSP00000034865,ENSMUSP00000037487,ENSMUSP00000041442,ENSMUSP00000044722,ENSMUSP00000045362,ENSMUSP00000048284,ENSMUSP00000060524,ENSMUSP00000060584,ENSMUSP00000069932,ENSMUSP00000072264,ENSMUSP00000072598,ENSMUSP00000072803,…	Cyp17a1,Cyp1a1,Cyp21a1,Cyp2b10,Cyp2b13,Cyp2b9,Cyp2c37,Cyp2c38,Cyp2c39,Cyp2c40,Cyp2c54,Cyp2c55,Cyp2c70,Cyp2d40,Cyp2d9,Cyp3a16,Cyp3a41a,Cyp3a44,Cyp7a1,Cyp7b1,Hsd17b2,Hsd3b2,Hsd3b5,Srd5a1,Sult1e1,Ugt1a1,Ugt2b38
00830	Retinol metabolism	27	3.29e-18	ENSMUSP00000005669,ENSMUSP00000005685,ENSMUSP00000025946,ENSMUSP00000025966,ENSMUSP00000025968,ENSMUSP00000030487,ENSMUSP00000031633,ENSMUSP00000034865,ENSMUSP00000044722,ENSMUSP00000045362,ENSMUSP00000046298,ENSMUSP00000048284,ENSMUSP00000049391,ENSMUSP00000060584,ENSMUSP00000061126,ENSMUSP00000069932,ENSMUSP00000071573,ENSMUSP00000072264,ENSMUSP00000072598,ENSMUSP00000072803,ENSMUSP00000080846,…	Aox3,Cyp1a1,Cyp26a1,Cyp2a4,Cyp2a5,Cyp2b10,Cyp2b13,Cyp2b9,Cyp2c37,Cyp2c38,Cyp2c39,Cyp2c40,Cyp2c54,Cyp2c55,Cyp2c70,Cyp3a16,Cyp3a41a,Cyp3a44,Cyp4a10,Cyp4a12a,Cyp4a12b,Cyp4a14,Cyp4a32,Rdh16,Sdr16c5,Ugt1a1,Ugt2b38
05204	Chemical carcinogenesis	24	4.97e-14	ENSMUSP00000005669,ENSMUSP00000025966,ENSMUSP00000025968,ENSMUSP00000028005,ENSMUSP00000031633,ENSMUSP00000034865,ENSMUSP00000034902,ENSMUSP00000038931,ENSMUSP00000044722,ENSMUSP00000045362,ENSMUSP00000046324,ENSMUSP00000048284,ENSMUSP00000049394,ENSMUSP00000060584,ENSMUSP00000069932,ENSMUSP00000072264,ENSMUSP00000072598,ENSMUSP00000072803,ENSMUSP00000080846,ENSMUSP00000091659,ENSMUSP00000096139,…	Cbr1,Cyp1a1,Cyp2b10,Cyp2b13,Cyp2b9,Cyp2c37,Cyp2c38,Cyp2c39,Cyp2c40,Cyp2c54,Cyp2c55,Cyp2c70,Cyp3a16,Cyp3a41a,Cyp3a44,Gsta1,Gsta2,Gstp2,Gstt2,Mgst3,Sult1a1,Sult2a1,Ugt1a1,Ugt2b38
01100	Metabolic pathways	93	5.45e-13	ENSMUSP00000001507,ENSMUSP00000005173,ENSMUSP00000005669,ENSMUSP00000005810,ENSMUSP00000006508,ENSMUSP00000006764,ENSMUSP00000007449,ENSMUSP00000017534,ENSMUSP00000019283,ENSMUSP00000020843,ENSMUSP00000020980,ENSMUSP00000021649,ENSMUSP00000021652,ENSMUSP00000021653,ENSMUSP00000022176,ENSMUSP00000022977,ENSMUSP00000023805,ENSMUSP00000025223,ENSMUSP00000025966,ENSMUSP00000025968,ENSMUSP00000026012,…	Acaca,Acacb,Acmsd,Acot1,Acot2,Acot3,Acot4,Acsm2,Acss3,Agxt2l1,Akr1b7,Alas1,Alas2,Aldh3a2,Aldoc,Aox3,Aprt,Asns,Atp5g1,Atp6v0d2,Atp6v0e2,B3galt1,Cbr1,Cbr3,Ces1d,Csad,Cyp17a1,Cyp1a1,Cyp21a1,Cyp2b10,Cyp2b13,Cyp2b9,Cyp2c37,Cyp2c38,Cyp2c39,Cyp2c40,Cyp2c54,Cyp2c55,Cyp2c70,Cyp2u1,Cyp3a16,Cyp3a41a,Cyp3a44,Cyp4a10,Cyp4a12a,Cyp4a12b,Cyp4a14,Cyp4a32,Cyp51,Cyp7a1,Ddc,Eno1,Fdft1,Gal3st1,Gale,Galnt11,Gck,Ggt1,G…
00590	Arachidonic acid metabolism	20	1.69e-10	ENSMUSP00000005669,ENSMUSP00000006508,ENSMUSP00000025966,ENSMUSP00000025968,ENSMUSP00000030487,ENSMUSP00000044722,ENSMUSP00000045362,ENSMUSP00000047712,ENSMUSP00000048284,ENSMUSP00000049394,ENSMUSP00000060584,ENSMUSP00000061126,ENSMUSP00000072264,ENSMUSP00000080846,ENSMUSP00000081011,ENSMUSP00000081369,ENSMUSP00000081370,ENSMUSP00000092487,ENSMUSP00000101944,ENSMUSP00000125217	Cbr1,Cbr3,Cyp2b10,Cyp2b13,Cyp2b9,Cyp2c37,Cyp2c38,Cyp2c39,Cyp2c40,Cyp2c54,Cyp2c55,Cyp2c70,Cyp2u1,Cyp4a10,Cyp4a12a,Cyp4a12b,Cyp4a14,Cyp4a32,Ggt1,Gpx3
04750	Inflammatory mediator regulation of TRP channels	16	6.22e-05	ENSMUSP00000004986,ENSMUSP00000022185,ENSMUSP00000025966,ENSMUSP00000025968,ENSMUSP00000030487,ENSMUSP00000044722,ENSMUSP00000045362,ENSMUSP00000048284,ENSMUSP00000060584,ENSMUSP00000061126,ENSMUSP00000076576,ENSMUSP00000081369,ENSMUSP00000081370,ENSMUSP00000087925,ENSMUSP00000092487,ENSMUSP00000125217	Camk2b,Cyp2c37,Cyp2c38,Cyp2c39,Cyp2c40,Cyp2c54,Cyp2c55,Cyp2c70,Cyp4a10,Cyp4a12a,Cyp4a12b,Cyp4a14,Cyp4a32,F2rl1,Klk1b4,Mapk13
00591	Linoleic acid metabolism	10	8.36e-05	ENSMUSP00000025966,ENSMUSP00000025968,ENSMUSP00000031633,ENSMUSP00000044722,ENSMUSP00000045362,ENSMUSP00000048284,ENSMUSP00000060584,ENSMUSP00000069932,ENSMUSP00000091659,ENSMUSP00000125217	Cyp2c37,Cyp2c38,Cyp2c39,Cyp2c40,Cyp2c54,Cyp2c55,Cyp2c70,Cyp3a16,Cyp3a41a,Cyp3a44
00980	Metabolism of xenobiotics by cytochrome P450	11	0.000177	ENSMUSP00000028005,ENSMUSP00000034865,ENSMUSP00000034902,ENSMUSP00000038931,ENSMUSP00000046324,ENSMUSP00000047712,ENSMUSP00000049394,ENSMUSP00000072598,ENSMUSP00000072803,ENSMUSP00000096139,ENSMUSP00000104162	Cbr1,Cbr3,Cyp1a1,Gsta1,Gsta2,Gstp2,Gstt2,Mgst3,Sult2a1,Ugt1a1,Ugt2b38
00480	Glutathione metabolism	10	0.000245	ENSMUSP00000006508,ENSMUSP00000020980,ENSMUSP00000028005,ENSMUSP00000034902,ENSMUSP00000038931,ENSMUSP00000046324,ENSMUSP00000081011,ENSMUSP00000094863,ENSMUSP00000096139,ENSMUSP00000103007	Ggt1,Gpx3,Gpx4,Gsta1,Gsta2,Gstp2,Gstt2,Idh2,Mgst3,Rrm2
04610	Complement and coagulation cascades	11	0.0009	ENSMUSP00000021495,ENSMUSP00000022749,ENSMUSP00000022788,ENSMUSP00000028233,ENSMUSP00000029771,ENSMUSP00000031663,ENSMUSP00000034064,ENSMUSP00000039586,ENSMUSP00000067541,ENSMUSP00000073695,ENSMUSP00000077909	C6,C8a,C8b,C9,F11,F3,Hc,Serpina1c,Serpina1d,Serpina5,Serpine1
00982	Drug metabolism - cytochrome P450	10	0.000998	ENSMUSP00000028005,ENSMUSP00000028010,ENSMUSP00000034902,ENSMUSP00000038931,ENSMUSP00000044405,ENSMUSP00000046324,ENSMUSP00000049391,ENSMUSP00000072598,ENSMUSP00000072803,ENSMUSP00000096139	Aox3,Fmo2,Fmo3,Gsta1,Gsta2,Gstp2,Gstt2,Mgst3,Ugt1a1,Ugt2b38
03320	PPAR signaling pathway	11	0.000998	ENSMUSP00000002360,ENSMUSP00000023820,ENSMUSP00000026220,ENSMUSP00000029046,ENSMUSP00000029905,ENSMUSP00000030487,ENSMUSP00000061126,ENSMUSP00000080974,ENSMUSP00000081369,ENSMUSP00000081370,ENSMUSP00000092487	Angptl4,Cd36,Cyp4a10,Cyp4a12a,Cyp4a12b,Cyp4a14,Cyp4a32,Cyp7a1,Fabp2,Fabp5,Scd3
00071	Fatty acid degradation	8	0.00188	ENSMUSP00000024946,ENSMUSP00000030487,ENSMUSP00000061126,ENSMUSP00000073764,ENSMUSP00000081369,ENSMUSP00000081370,ENSMUSP00000092487,ENSMUSP00000131735	Aldh3a2,Cyp4a10,Cyp4a12a,Cyp4a12b,Cyp4a14,Cyp4a32,Eci1,Eci2
04976	Bile secretion	10	0.00209	ENSMUSP00000022176,ENSMUSP00000023835,ENSMUSP00000029905,ENSMUSP00000032364,ENSMUSP00000033023,ENSMUSP00000037022,ENSMUSP00000041204,ENSMUSP00000042186,ENSMUSP00000084234,ENSMUSP00000104162	Abcb1a,Abcc4,Aqp8,Cyp7a1,Hmgcr,Slc10a2,Slc22a7,Slco1a1,Slco1a4,Sult2a1
00100	Steroid biosynthesis	5	0.00526	ENSMUSP00000001507,ENSMUSP00000022977,ENSMUSP00000034015,ENSMUSP00000046856,ENSMUSP00000055313	Cyp51,Fdft1,Lss,Sc4mol,Sqle
04668	TNF signaling pathway	11	0.0133	ENSMUSP00000000193,ENSMUSP00000004986,ENSMUSP00000021413,ENSMUSP00000029547,ENSMUSP00000034230,ENSMUSP00000041975,ENSMUSP00000047646,ENSMUSP00000054270,ENSMUSP00000059129,ENSMUSP00000069850,ENSMUSP00000113851	Bcl3,Ccl2,Cebpb,Creb3l4,Cx3cl1,Cxcl10,Ifi47,Jun,Mapk13,Nfkbia,Socs3
00062	Fatty acid elongation	5	0.0148	ENSMUSP00000021649,ENSMUSP00000021652,ENSMUSP00000021653,ENSMUSP00000036357,ENSMUSP00000126448	Acot1,Acot2,Acot3,Acot4,Elovl3
01040	Biosynthesis of unsaturated fatty acids	5	0.0162	ENSMUSP00000021649,ENSMUSP00000021652,ENSMUSP00000021653,ENSMUSP00000026220,ENSMUSP00000126448	Acot1,Acot2,Acot3,Acot4,Scd3
04726	Serotonergic synapse	12	0.0162	ENSMUSP00000025966,ENSMUSP00000025968,ENSMUSP00000031673,ENSMUSP00000038051,ENSMUSP00000044722,ENSMUSP00000045362,ENSMUSP00000048284,ENSMUSP00000060524,ENSMUSP00000060584,ENSMUSP00000068525,ENSMUSP00000086530,ENSMUSP00000125217	Cyp2c37,Cyp2c38,Cyp2c39,Cyp2c40,Cyp2c54,Cyp2c55,Cyp2c70,Cyp2d40,Cyp2d9,Ddc,Gabrb3,Gngt1
01120	Microbial metabolism in diverse environments	14	0.0166	ENSMUSP00000017534,ENSMUSP00000028010,ENSMUSP00000029666,ENSMUSP00000031633,ENSMUSP00000031766,ENSMUSP00000044405,ENSMUSP00000064158,ENSMUSP00000069932,ENSMUSP00000073764,ENSMUSP00000079727,ENSMUSP00000091659,ENSMUSP00000099984,ENSMUSP00000101980,ENSMUSP00000103007	Aldh3a2,Aldoc,Asns,Cyp3a16,Cyp3a41a,Cyp3a44,Eno1,Fmo2,Fmo3,Gck,Idh2,Papss1,Rpia,Sult1a1
04146	Peroxisome	9	0.0166	ENSMUSP00000028207,ENSMUSP00000028704,ENSMUSP00000029464,ENSMUSP00000036971,ENSMUSP00000047778,ENSMUSP00000068940,ENSMUSP00000073213,ENSMUSP00000103007,ENSMUSP00000131735	Abcd2,Crat,Eci2,Hao1,Hao2,Idh2,Mvk,Nudt19,Nudt7
00120	Primary bile acid biosynthesis	4	0.0187	ENSMUSP00000021684,ENSMUSP00000029905,ENSMUSP00000037487,ENSMUSP00000130073	Cyp39a1,Cyp46a1,Cyp7a1,Cyp7b1
04152	AMPK signaling pathway	11	0.0325	ENSMUSP00000020843,ENSMUSP00000022176,ENSMUSP00000026220,ENSMUSP00000029547,ENSMUSP00000031583,ENSMUSP00000037385,ENSMUSP00000038514,ENSMUSP00000046595,ENSMUSP00000080974,ENSMUSP00000091495,ENSMUSP00000117040	Acaca,Acacb,Ccnd1,Cd36,Creb3l4,Eef2k,Hmgcr,Irs2,Lepr,Ppargc1a,Scd3
00760	Nicotinate and nicotinamide metabolism	5	0.0403	ENSMUSP00000032912,ENSMUSP00000034808,ENSMUSP00000034992,ENSMUSP00000037198,ENSMUSP00000049391	Aox3,Nmrk1,Nnmt,Nt5e,Qprt
