# Supplementary material for: Mulberry Leaf Regulates Differentially Expressed Genes in Diabetic Mice Liver Based on RNA-Seq Analysis
Source: Front Physiol. 2018 Aug 7;9:1051. doi: 10.3389/fphys.2018.01051 (PMC6090096; doi:10.3389/fphys.2018.01051)
Supplement: Supplementary file 1 [file Presentation_1.zip › supplementary materials/C VS DD/C VS DD Molecular Function .tsv]

#pathway ID	pathway description	observed gene count	false discovery rate	matching proteins in your network (IDs)	matching proteins in your network (labels)
GO.0004497	monooxygenase activity	32	7.65e-20	ENSMUSP00000001507,ENSMUSP00000005651,ENSMUSP00000005685,ENSMUSP00000021684,ENSMUSP00000022977,ENSMUSP00000025223,ENSMUSP00000025946,ENSMUSP00000025966,ENSMUSP00000025968,ENSMUSP00000026012,ENSMUSP00000028010,ENSMUSP00000029905,ENSMUSP00000030487,ENSMUSP00000031633,ENSMUSP00000034015,ENSMUSP00000037487,ENSMUSP00000044405,ENSMUSP00000044722,ENSMUSP00000045362,ENSMUSP00000048284,ENSMUSP00000060584,…	Cmah,Cyp17a1,Cyp21a1,Cyp26a1,Cyp2a4,Cyp2a5,Cyp2b10,Cyp2b9,Cyp2c37,Cyp2c38,Cyp2c39,Cyp2c40,Cyp2c54,Cyp2c55,Cyp2c70,Cyp2d9,Cyp2u1,Cyp39a1,Cyp3a16,Cyp3a41a,Cyp46a1,Cyp4a10,Cyp4a12a,Cyp4a14,Cyp51,Cyp7a1,Cyp7b1,Fmo2,Fmo3,Por,Sc4mol,Sqle
GO.0005506	iron ion binding	33	3.67e-14	ENSMUSP00000001507,ENSMUSP00000005651,ENSMUSP00000005685,ENSMUSP00000021684,ENSMUSP00000025223,ENSMUSP00000025946,ENSMUSP00000025966,ENSMUSP00000025968,ENSMUSP00000026012,ENSMUSP00000029905,ENSMUSP00000030487,ENSMUSP00000031633,ENSMUSP00000034015,ENSMUSP00000034865,ENSMUSP00000034992,ENSMUSP00000037487,ENSMUSP00000041874,ENSMUSP00000044722,ENSMUSP00000045362,ENSMUSP00000048284,ENSMUSP00000049391,…	Aox3,Cyp17a1,Cyp1a1,Cyp21a1,Cyp26a1,Cyp2a4,Cyp2a5,Cyp2b10,Cyp2b9,Cyp2c37,Cyp2c38,Cyp2c39,Cyp2c40,Cyp2c54,Cyp2c55,Cyp2c70,Cyp2d9,Cyp2u1,Cyp39a1,Cyp3a16,Cyp3a41a,Cyp46a1,Cyp4a10,Cyp4a12a,Cyp4a14,Cyp51,Cyp7a1,Cyp7b1,Egln3,Lcn2,Nt5e,Por,Sc4mol
GO.0016705	oxidoreductase activity, acting on paired donors, with incorporation or reduction of molecular oxygen	32	6.08e-14	ENSMUSP00000001507,ENSMUSP00000005685,ENSMUSP00000021684,ENSMUSP00000022977,ENSMUSP00000025223,ENSMUSP00000025946,ENSMUSP00000025966,ENSMUSP00000025968,ENSMUSP00000026012,ENSMUSP00000028010,ENSMUSP00000029905,ENSMUSP00000030487,ENSMUSP00000031633,ENSMUSP00000034015,ENSMUSP00000037487,ENSMUSP00000041874,ENSMUSP00000044405,ENSMUSP00000044722,ENSMUSP00000045362,ENSMUSP00000048284,ENSMUSP00000060584,…	Cmah,Cyp17a1,Cyp21a1,Cyp26a1,Cyp2a4,Cyp2a5,Cyp2b10,Cyp2b9,Cyp2c37,Cyp2c38,Cyp2c39,Cyp2c40,Cyp2c54,Cyp2c55,Cyp2c70,Cyp2d9,Cyp2u1,Cyp39a1,Cyp3a16,Cyp3a41a,Cyp46a1,Cyp4a10,Cyp4a12a,Cyp4a14,Cyp51,Cyp7a1,Cyp7b1,Egln3,Fmo2,Fmo3,Sc4mol,Sqle
GO.0070330	aromatase activity	17	1.03e-13	ENSMUSP00000005685,ENSMUSP00000025966,ENSMUSP00000025968,ENSMUSP00000031633,ENSMUSP00000034865,ENSMUSP00000044722,ENSMUSP00000045362,ENSMUSP00000048284,ENSMUSP00000060584,ENSMUSP00000072264,ENSMUSP00000080846,ENSMUSP00000081370,ENSMUSP00000086530,ENSMUSP00000091659,ENSMUSP00000096254,ENSMUSP00000101944,ENSMUSP00000125217	Cyp1a1,Cyp2a4,Cyp2a5,Cyp2b10,Cyp2b9,Cyp2c37,Cyp2c38,Cyp2c39,Cyp2c40,Cyp2c54,Cyp2c55,Cyp2c70,Cyp2d9,Cyp2u1,Cyp3a16,Cyp3a41a,Cyp4a12a
GO.0020037	heme binding	28	1.23e-13	ENSMUSP00000001507,ENSMUSP00000005685,ENSMUSP00000021684,ENSMUSP00000025223,ENSMUSP00000025946,ENSMUSP00000025966,ENSMUSP00000025968,ENSMUSP00000026012,ENSMUSP00000029905,ENSMUSP00000030487,ENSMUSP00000031633,ENSMUSP00000034865,ENSMUSP00000037487,ENSMUSP00000044722,ENSMUSP00000045362,ENSMUSP00000048284,ENSMUSP00000060584,ENSMUSP00000061126,ENSMUSP00000069505,ENSMUSP00000072264,ENSMUSP00000080846,…	Cyp17a1,Cyp1a1,Cyp21a1,Cyp26a1,Cyp2a4,Cyp2a5,Cyp2b10,Cyp2b9,Cyp2c37,Cyp2c38,Cyp2c39,Cyp2c40,Cyp2c54,Cyp2c55,Cyp2c70,Cyp2d9,Cyp2u1,Cyp39a1,Cyp3a16,Cyp3a41a,Cyp46a1,Cyp4a10,Cyp4a12a,Cyp4a14,Cyp51,Cyp7a1,Cyp7b1,Nr1d1
GO.0008395	steroid hydroxylase activity	17	1.26e-13	ENSMUSP00000025223,ENSMUSP00000025966,ENSMUSP00000025968,ENSMUSP00000026012,ENSMUSP00000029905,ENSMUSP00000034865,ENSMUSP00000037487,ENSMUSP00000044722,ENSMUSP00000045362,ENSMUSP00000048284,ENSMUSP00000060584,ENSMUSP00000072264,ENSMUSP00000080846,ENSMUSP00000086530,ENSMUSP00000101944,ENSMUSP00000125217,ENSMUSP00000130073	Cyp17a1,Cyp1a1,Cyp21a1,Cyp2b10,Cyp2b9,Cyp2c37,Cyp2c38,Cyp2c39,Cyp2c40,Cyp2c54,Cyp2c55,Cyp2c70,Cyp2d9,Cyp2u1,Cyp39a1,Cyp7a1,Cyp7b1
GO.0003824	catalytic activity	237	1.4e-11	ENSMUSP00000001507,ENSMUSP00000001716,ENSMUSP00000003445,ENSMUSP00000003628,ENSMUSP00000003655,ENSMUSP00000004986,ENSMUSP00000005685,ENSMUSP00000005810,ENSMUSP00000006508,ENSMUSP00000006764,ENSMUSP00000007449,ENSMUSP00000016511,ENSMUSP00000017534,ENSMUSP00000019012,ENSMUSP00000019283,ENSMUSP00000019721,ENSMUSP00000020227,ENSMUSP00000020262,ENSMUSP00000020286,ENSMUSP00000020843,ENSMUSP00000020980,…	Aacs,Abca1,Abcb1a,Abcd2,Abhd6,Acaca,Acacb,Acmsd,Acot1,Acot11,Acot2,Acot3,Acot4,Acot6,Acsm2,Acss3,Agxt2l1,Aifm2,Akr1b7,Alas1,Alas2,Aldh3a2,Aldoc,Ang,Ankrd9,Aprt,As3mt,Asns,Atp11a,Atp6v0e2,Atp8b1,B3galt1,B4galnt3,Bbs4,Bche,Bco2,Brap,Camk2b,Capn8,Cbr1,Ccnd1,Ccrn4l,Cdkn1a,Cela1,Ces1d,Ces3a,Ces3b,Ces4a,Cmah,Cml5,Cnp,Coa6,Crat,Cry1,Csad,Cyp17a1,Cyp21a1,Cyp26a1,Cyp2a4,Cyp2a5,Cyp2b10,Cyp2b9,Cyp2c37,Cyp2c…
GO.0016491	oxidoreductase activity	59	1.69e-10	ENSMUSP00000001507,ENSMUSP00000005685,ENSMUSP00000005810,ENSMUSP00000007449,ENSMUSP00000020980,ENSMUSP00000021512,ENSMUSP00000021684,ENSMUSP00000022176,ENSMUSP00000022977,ENSMUSP00000025223,ENSMUSP00000025946,ENSMUSP00000025966,ENSMUSP00000025968,ENSMUSP00000026012,ENSMUSP00000028005,ENSMUSP00000028010,ENSMUSP00000028704,ENSMUSP00000029464,ENSMUSP00000029905,ENSMUSP00000030078,ENSMUSP00000030487,…	Aifm2,Akr1b7,Aldh3a2,Bco2,Cbr1,Cmah,Coa6,Cyp17a1,Cyp21a1,Cyp26a1,Cyp2a4,Cyp2a5,Cyp2b10,Cyp2b9,Cyp2c37,Cyp2c38,Cyp2c39,Cyp2c40,Cyp2c54,Cyp2c55,Cyp2c70,Cyp2d9,Cyp2u1,Cyp39a1,Cyp3a16,Cyp3a41a,Cyp46a1,Cyp4a10,Cyp4a12a,Cyp4a14,Cyp51,Cyp7a1,Cyp7b1,Dhrs7,Egln3,Fdft1,Fmo2,Fmo3,Gpx3,Gpx4,Hao1,Hao2,Hhipl2,Hmgcr,Hsd17b2,Hsd3b2,Hsd3b5,Hsdl2,Htatip2,Idh2,Mgst3,Mthfd2,Rrm2,Sc4mol,Sdr16c5,Sdr42e1,Sdr9c7,Sqle,Sr…
GO.0003674	molecular_function	416	2.01e-08	ENSMUSP00000000193,ENSMUSP00000000312,ENSMUSP00000000808,ENSMUSP00000001455,ENSMUSP00000001672,ENSMUSP00000001716,ENSMUSP00000001812,ENSMUSP00000002360,ENSMUSP00000003135,ENSMUSP00000003445,ENSMUSP00000003628,ENSMUSP00000003655,ENSMUSP00000003808,ENSMUSP00000004986,ENSMUSP00000005685,ENSMUSP00000005810,ENSMUSP00000005817,ENSMUSP00000006508,ENSMUSP00000006618,ENSMUSP00000006764,ENSMUSP00000006817,…	AI118078,AW411904,Aacs,Abca1,Abcb1a,Abhd6,Acaca,Acacb,Acmsd,Acot1,Acot2,Acot3,Acot4,Acot6,Acsm2,Acss3,Adrb2,Agxt2l1,Aifm2,Akr1b7,Alas1,Aldh3a2,Aldoc,Amica1,Amn,Ang,Angptl4,Ankrd9,Apcs,Aprt,Aqp8,Ar,Arfgap3,Arhgap26,Arhgap44,Arhgef10,Arhgef19,Arl4d,Arrdc3,As3mt,Atp11a,Atp5g1,Atp5h,Atp6v0d2,Atp6v0e2,Atp8b1,Atpif1,Atrnl1,Atxn1,B3galt1,B4galnt3,Bbs4,Bcl3,Bco2,Bhlha15,Bhlhe41,Blnk,Brap,Btc,Cacnb4,Camk2…
GO.0008392	arachidonic acid epoxygenase activity	11	2.16e-08	ENSMUSP00000025966,ENSMUSP00000025968,ENSMUSP00000044722,ENSMUSP00000045362,ENSMUSP00000048284,ENSMUSP00000060584,ENSMUSP00000061126,ENSMUSP00000072264,ENSMUSP00000080846,ENSMUSP00000086530,ENSMUSP00000125217	Cyp2b10,Cyp2b9,Cyp2c37,Cyp2c38,Cyp2c39,Cyp2c40,Cyp2c54,Cyp2c55,Cyp2c70,Cyp2d9,Cyp4a10
GO.0016709	oxidoreductase activity, acting on paired donors, with incorporation or reduction of molecular oxygen, NAD(P)H as one donor, and incorporation of one atom of oxygen	12	2.12e-07	ENSMUSP00000001507,ENSMUSP00000005651,ENSMUSP00000021684,ENSMUSP00000022977,ENSMUSP00000028010,ENSMUSP00000029905,ENSMUSP00000034015,ENSMUSP00000034865,ENSMUSP00000037487,ENSMUSP00000044405,ENSMUSP00000061126,ENSMUSP00000130073	Cyp1a1,Cyp39a1,Cyp46a1,Cyp4a10,Cyp51,Cyp7a1,Cyp7b1,Fmo2,Fmo3,Por,Sc4mol,Sqle
GO.0005550	pheromone binding	8	3.47e-07	ENSMUSP00000073667,ENSMUSP00000079442,ENSMUSP00000081579,ENSMUSP00000092661,ENSMUSP00000095654,ENSMUSP00000095655,ENSMUSP00000103108,ENSMUSP00000112787	Mup10,Mup11,Mup12,Mup16,Mup17,Mup19,Mup20,Mup3
GO.0005009	insulin-activated receptor activity	7	1e-06	ENSMUSP00000073667,ENSMUSP00000079442,ENSMUSP00000081579,ENSMUSP00000092661,ENSMUSP00000095654,ENSMUSP00000095655,ENSMUSP00000112787	Mup10,Mup11,Mup12,Mup16,Mup19,Mup20,Mup3
GO.0019825	oxygen binding	11	3.55e-06	ENSMUSP00000025966,ENSMUSP00000025968,ENSMUSP00000044722,ENSMUSP00000045362,ENSMUSP00000048284,ENSMUSP00000060584,ENSMUSP00000072264,ENSMUSP00000080846,ENSMUSP00000086530,ENSMUSP00000101944,ENSMUSP00000125217	Cyp2b10,Cyp2b9,Cyp2c37,Cyp2c38,Cyp2c39,Cyp2c40,Cyp2c54,Cyp2c55,Cyp2c70,Cyp2d9,Cyp2u1
GO.0004867	serine-type endopeptidase inhibitor activity	15	5.6e-05	ENSMUSP00000021495,ENSMUSP00000021496,ENSMUSP00000027467,ENSMUSP00000031674,ENSMUSP00000039586,ENSMUSP00000044033,ENSMUSP00000045572,ENSMUSP00000053238,ENSMUSP00000058535,ENSMUSP00000073695,ENSMUSP00000074258,ENSMUSP00000075690,ENSMUSP00000077909,ENSMUSP00000080469,ENSMUSP00000098641	Mug2,Serpina11,Serpina12,Serpina1c,Serpina1d,Serpina3a,Serpina3f,Serpina5,Serpina6,Serpina9,Serpinb1a,Serpine1,Serpine2,Tfpi2,Wfikkn2
GO.0052689	carboxylic ester hydrolase activity	16	9.4e-05	ENSMUSP00000021649,ENSMUSP00000021652,ENSMUSP00000021653,ENSMUSP00000026313,ENSMUSP00000029367,ENSMUSP00000034172,ENSMUSP00000036710,ENSMUSP00000043826,ENSMUSP00000044078,ENSMUSP00000056131,ENSMUSP00000090909,ENSMUSP00000090910,ENSMUSP00000099823,ENSMUSP00000125062,ENSMUSP00000126448,ENSMUSP00000127149	Abhd6,Acot1,Acot11,Acot2,Acot3,Acot4,Acot6,Bche,Ces1d,Ces3a,Ces3b,Ces4a,Lars2,Pnpla2,Pnpla3,Pnpla7
GO.0016790	thiolester hydrolase activity	9	0.000248	ENSMUSP00000021649,ENSMUSP00000021652,ENSMUSP00000021653,ENSMUSP00000056131,ENSMUSP00000062841,ENSMUSP00000073213,ENSMUSP00000080256,ENSMUSP00000099823,ENSMUSP00000126448	Acnat2,Acot1,Acot11,Acot2,Acot3,Acot4,Acot6,Nudt7,Them4
GO.0005102	receptor binding	61	0.00027	ENSMUSP00000000193,ENSMUSP00000001812,ENSMUSP00000003808,ENSMUSP00000014920,ENSMUSP00000016511,ENSMUSP00000020171,ENSMUSP00000020227,ENSMUSP00000021028,ENSMUSP00000021649,ENSMUSP00000021652,ENSMUSP00000021707,ENSMUSP00000023119,ENSMUSP00000025602,ENSMUSP00000026585,ENSMUSP00000027467,ENSMUSP00000028207,ENSMUSP00000028704,ENSMUSP00000029464,ENSMUSP00000029846,ENSMUSP00000030010,ENSMUSP00000031859,…	Abca1,Acot2,Acot4,Amica1,Amn,Ang,Ar,Arrdc3,Blnk,Btc,Cck,Ccl2,Clec2h,Crat,Cry1,Ctgf,Cx3cl1,Cxcl10,Cyr61,Eci2,Emp2,Fzd7,Fzd8,Galnt11,Gdf15,Gm6484,Gna14,Hao1,Hao2,Ihh,Inhbb,Inhbe,Irs2,Itgb3,Mif,Mup20,Nol3,Nrg4,Nudt19,Nudt7,Ppargc1a,Prok1,Ptk6,Raet1d,Ramp1,Ren1,S100a13,S1pr1,Saa1,Saa2,Serpine1,Serpine2,Smo,Tap1,Tirap,Tnfsf10,Trim24,Tspan4,Vdr,Vtcn1,Zfp259
GO.0016860	intramolecular oxidoreductase activity	10	0.000308	ENSMUSP00000021028,ENSMUSP00000022378,ENSMUSP00000024946,ENSMUSP00000033267,ENSMUSP00000041149,ENSMUSP00000052912,ENSMUSP00000064158,ENSMUSP00000102635,ENSMUSP00000131735,ENSMUSP00000132780	Eci1,Eci2,Ero1l,Hsd3b2,Idi1,Itgb3,Mif,Pdia6,Pdilt,Rpia
GO.0016289	CoA hydrolase activity	7	0.00034	ENSMUSP00000021649,ENSMUSP00000021652,ENSMUSP00000021653,ENSMUSP00000062841,ENSMUSP00000073213,ENSMUSP00000099823,ENSMUSP00000126448	Acot1,Acot11,Acot2,Acot3,Acot4,Nudt7,Them4
GO.0016614	oxidoreductase activity, acting on CH-OH group of donors	15	0.00107	ENSMUSP00000007449,ENSMUSP00000022176,ENSMUSP00000028704,ENSMUSP00000029464,ENSMUSP00000034304,ENSMUSP00000036628,ENSMUSP00000041442,ENSMUSP00000044457,ENSMUSP00000046298,ENSMUSP00000049391,ENSMUSP00000049394,ENSMUSP00000070719,ENSMUSP00000073764,ENSMUSP00000102635,ENSMUSP00000103007	Akr1b7,Aldh3a2,Aox3,Cbr1,Hao1,Hao2,Hhipl2,Hmgcr,Hsd17b2,Hsd3b2,Hsd3b5,Idh2,Sdr16c5,Sdr42e1,Sdr9c7
GO.0047617	acyl-CoA hydrolase activity	6	0.00166	ENSMUSP00000021649,ENSMUSP00000021652,ENSMUSP00000021653,ENSMUSP00000062841,ENSMUSP00000099823,ENSMUSP00000126448	Acot1,Acot11,Acot2,Acot3,Acot4,Them4
GO.0004866	endopeptidase inhibitor activity	17	0.00182	ENSMUSP00000014920,ENSMUSP00000021495,ENSMUSP00000021496,ENSMUSP00000027467,ENSMUSP00000028233,ENSMUSP00000031674,ENSMUSP00000039586,ENSMUSP00000044033,ENSMUSP00000045572,ENSMUSP00000053238,ENSMUSP00000058535,ENSMUSP00000073695,ENSMUSP00000074258,ENSMUSP00000075690,ENSMUSP00000077909,ENSMUSP00000080469,ENSMUSP00000098641	Hc,Mug2,Nol3,Serpina11,Serpina12,Serpina1c,Serpina1d,Serpina3a,Serpina3f,Serpina5,Serpina6,Serpina9,Serpinb1a,Serpine1,Serpine2,Tfpi2,Wfikkn2
GO.0004857	enzyme inhibitor activity	25	0.00223	ENSMUSP00000002360,ENSMUSP00000014920,ENSMUSP00000021495,ENSMUSP00000021496,ENSMUSP00000023829,ENSMUSP00000027467,ENSMUSP00000028233,ENSMUSP00000031674,ENSMUSP00000039586,ENSMUSP00000044033,ENSMUSP00000045572,ENSMUSP00000053238,ENSMUSP00000053869,ENSMUSP00000058535,ENSMUSP00000059129,ENSMUSP00000064282,ENSMUSP00000072803,ENSMUSP00000073695,ENSMUSP00000074258,ENSMUSP00000075690,ENSMUSP00000077909,…	Angptl4,Atpif1,Cdkn1a,Cish,Elfn1,Hc,Mug2,Nol3,Serpina11,Serpina12,Serpina1c,Serpina1d,Serpina3a,Serpina3f,Serpina5,Serpina6,Serpina9,Serpinb1a,Serpine1,Serpine2,Socs3,Tfpi2,Txnip,Ugt1a1,Wfikkn2
GO.0048037	cofactor binding	22	0.0027	ENSMUSP00000005651,ENSMUSP00000022176,ENSMUSP00000022977,ENSMUSP00000023805,ENSMUSP00000028010,ENSMUSP00000028704,ENSMUSP00000029464,ENSMUSP00000031766,ENSMUSP00000033276,ENSMUSP00000044405,ENSMUSP00000047712,ENSMUSP00000049391,ENSMUSP00000066040,ENSMUSP00000068525,ENSMUSP00000070719,ENSMUSP00000072121,ENSMUSP00000078998,ENSMUSP00000081544,ENSMUSP00000099599,ENSMUSP00000103007,ENSMUSP00000108143,…	Agxt2l1,Aifm2,Alas1,Alas2,Aox3,Asns,Cbr3,Csad,Ddc,Eci2,Fmo2,Fmo3,Gale,Hao1,Hao2,Hhipl2,Hmgcr,Idh2,Oat,Por,Sqle,Uros
GO.0016290	palmitoyl-CoA hydrolase activity	5	0.00309	ENSMUSP00000021649,ENSMUSP00000021652,ENSMUSP00000021653,ENSMUSP00000062841,ENSMUSP00000126448	Acot1,Acot2,Acot3,Acot4,Them4
GO.0005215	transporter activity	54	0.00406	ENSMUSP00000005817,ENSMUSP00000006817,ENSMUSP00000019044,ENSMUSP00000020102,ENSMUSP00000020864,ENSMUSP00000023099,ENSMUSP00000023820,ENSMUSP00000023835,ENSMUSP00000025482,ENSMUSP00000029046,ENSMUSP00000029402,ENSMUSP00000029900,ENSMUSP00000030010,ENSMUSP00000030408,ENSMUSP00000033023,ENSMUSP00000034862,ENSMUSP00000036690,ENSMUSP00000037022,ENSMUSP00000037753,ENSMUSP00000041204,ENSMUSP00000044110,…	AI118078,Abca1,Abcb1a,Abcd2,Aqp8,Atp11a,Atp5g1,Atp5h,Atp6v0d2,Atp6v0e2,Atp8b1,Cacnb4,Chrna4,Coa6,Fabp2,Fabp5,Lcn2,Mfsd2a,Mup10,Mup11,Mup12,Mup16,Mup17,Mup19,Mup20,Mup3,Nipal1,Pctp,Prelid2,Ramp1,Scn8a,Slc10a2,Slc15a5,Slc16a10,Slc16a5,Slc16a7,Slc17a4,Slc17a8,Slc22a5,Slc22a7,Slc24a6,Slc29a3,Slc30a10,Slc33a1,Slc38a2,Slc39a5,Slc41a1,Slc41a2,Slc5a6,Slco1a1,Slco2b1,Tap1,Tomm40l,Vldlr
GO.0016853	isomerase activity	15	0.00406	ENSMUSP00000003445,ENSMUSP00000019283,ENSMUSP00000020262,ENSMUSP00000021028,ENSMUSP00000022378,ENSMUSP00000024946,ENSMUSP00000033267,ENSMUSP00000041149,ENSMUSP00000046856,ENSMUSP00000052912,ENSMUSP00000064158,ENSMUSP00000099599,ENSMUSP00000102635,ENSMUSP00000131735,ENSMUSP00000132780	Eci1,Eci2,Ero1l,Fkbp11,Gale,Hsd3b2,Idi1,Isyna1,Itgb3,Lss,Mif,Pbld2,Pdia6,Pdilt,Rpia
GO.0016899	oxidoreductase activity, acting on the CH-OH group of donors, oxygen as acceptor	3	0.00406	ENSMUSP00000028704,ENSMUSP00000029464,ENSMUSP00000073764	Aldh3a2,Hao1,Hao2
GO.0016863	intramolecular oxidoreductase activity, transposing C=C bonds	5	0.00419	ENSMUSP00000024946,ENSMUSP00000041149,ENSMUSP00000102635,ENSMUSP00000131735,ENSMUSP00000132780	Eci1,Eci2,Hsd3b2,Idi1,Mif
GO.0016788	hydrolase activity, acting on ester bonds	37	0.0119	ENSMUSP00000021649,ENSMUSP00000021652,ENSMUSP00000021653,ENSMUSP00000023849,ENSMUSP00000024972,ENSMUSP00000026313,ENSMUSP00000027232,ENSMUSP00000029367,ENSMUSP00000030709,ENSMUSP00000032944,ENSMUSP00000033241,ENSMUSP00000034172,ENSMUSP00000034307,ENSMUSP00000034992,ENSMUSP00000036656,ENSMUSP00000036710,ENSMUSP00000038005,ENSMUSP00000043826,ENSMUSP00000044078,ENSMUSP00000046371,ENSMUSP00000056131,…	Abhd6,Acnat2,Acot1,Acot11,Acot2,Acot3,Acot4,Acot6,Ang,Bche,Ccrn4l,Ces1d,Ces3a,Ces3b,Ces4a,Cnp,Ear2,Gde1,Gdpd3,Lars2,Lhpp,Meiob,Nt5dc3,Nt5e,Nudt7,Pde4c,Pde9a,Plch1,Plcxd1,Pnpla2,Pnpla3,Pnpla7,Ppap2c,Ptp4a1,Sgpp2,Smpdl3b,Them4
GO.0005488	binding	325	0.014	ENSMUSP00000000193,ENSMUSP00000000312,ENSMUSP00000001455,ENSMUSP00000001672,ENSMUSP00000001812,ENSMUSP00000003135,ENSMUSP00000003445,ENSMUSP00000003628,ENSMUSP00000003808,ENSMUSP00000003947,ENSMUSP00000004986,ENSMUSP00000005651,ENSMUSP00000005685,ENSMUSP00000005810,ENSMUSP00000006614,ENSMUSP00000006764,ENSMUSP00000007738,ENSMUSP00000008016,ENSMUSP00000008179,ENSMUSP00000008733,ENSMUSP00000014920,…	AW411904,Aacs,Abca1,Abcb1a,Abcd2,Acaca,Acacb,Acmsd,Acot11,Acot2,Acot4,Acsm2,Acss3,Adrb2,Agxt2l1,Aifm2,Alas1,Alas2,Aldoc,Amica1,Amn,Ang,Apcs,Aprt,Ar,Arfgap3,Arhgap26,Arhgap44,Arhgef10,Arl4d,Arrdc3,Asns,Atp11a,Atp5g1,Atpif1,Atrnl1,Atxn1,Bbs4,Bcl3,Bco2,Bhlha15,Bhlhe41,Blnk,Brap,Btc,Camk2b,Capg,Capn8,Cbr3,Ccdc137,Cck,Ccl2,Ccnd1,Ccrn4l,Cd14,Cd36,Cd4,Cdc42ep5,Cdh1,Cdkn1a,Ceacam2,Cela1,Cib3,Cisd3,Cldn1,…
GO.0018685	alkane 1-monooxygenase activity	3	0.014	ENSMUSP00000030487,ENSMUSP00000061126,ENSMUSP00000081370	Cyp4a10,Cyp4a12a,Cyp4a14
GO.0043167	ion binding	200	0.0206	ENSMUSP00000000193,ENSMUSP00000000312,ENSMUSP00000001507,ENSMUSP00000003628,ENSMUSP00000004986,ENSMUSP00000005651,ENSMUSP00000005685,ENSMUSP00000005810,ENSMUSP00000005820,ENSMUSP00000006614,ENSMUSP00000006764,ENSMUSP00000014920,ENSMUSP00000016511,ENSMUSP00000018767,ENSMUSP00000019044,ENSMUSP00000019721,ENSMUSP00000020171,ENSMUSP00000020286,ENSMUSP00000020403,ENSMUSP00000020843,ENSMUSP00000020864,…	Aacs,Abca1,Abcb1a,Abcd2,Acaca,Acacb,Acmsd,Acsm2,Acss3,Adrb2,Agxt2l1,Aifm2,Alas1,Alas2,Ang,Apcs,Aprt,Ar,Arfgap3,Arhgap26,Arhgap44,Arl4d,Asns,Atp11a,Atp4a,Bche,Bco2,Brap,Camk2b,Capn8,Cbr3,Ccl2,Ccrn4l,Cd4,Cdh1,Cdkn1a,Cela1,Cib3,Cisd3,Cmah,Col27a1,Crip2,Csad,Csrp2,Ctgf,Cxcl10,Cyp17a1,Cyp1a1,Cyp21a1,Cyp2a4,Cyp2a5,Cyp2b10,Cyp2b9,Cyp2c37,Cyp2c38,Cyp2c39,Cyp2c40,Cyp2c54,Cyp2c55,Cyp2c70,Cyp2d9,Cyp2u1,Cyp3…
GO.0008146	sulfotransferase activity	7	0.048	ENSMUSP00000023886,ENSMUSP00000031201,ENSMUSP00000058348,ENSMUSP00000090259,ENSMUSP00000101980,ENSMUSP00000104162,ENSMUSP00000108940	Gal3st1,Sult1a1,Sult1c2,Sult1d1,Sult1e1,Sult2a1,Sult3a1
