# Supplementary material for: Mulberry Leaf Regulates Differentially Expressed Genes in Diabetic Mice Liver Based on RNA-Seq Analysis
Source: Front Physiol. 2018 Aug 7;9:1051. doi: 10.3389/fphys.2018.01051 (PMC6090096; doi:10.3389/fphys.2018.01051)
Supplement: Supplementary file 1 [file Presentation_1.zip › supplementary materials/C VS DD/C VS DD PFAM PROTEIN DOMAINS .tsv]

#pathway ID	pathway description	observed gene count	false discovery rate	matching proteins in your network (IDs)	matching proteins in your network (labels)
PF00061	Lipocalin / cytosolic fatty-acid binding protein family	18	1.58e-12	ENSMUSP00000006687,ENSMUSP00000023820,ENSMUSP00000029046,ENSMUSP00000064072,ENSMUSP00000074264,ENSMUSP00000076899,ENSMUSP00000079442,ENSMUSP00000081579,ENSMUSP00000081596,ENSMUSP00000092661,ENSMUSP00000095648,ENSMUSP00000095650,ENSMUSP00000095654,ENSMUSP00000095655,ENSMUSP00000112787,ENSMUSP00000113246,ENSMUSP00000128910,ENSMUSP00000130795	Fabp2,Fabp5,Mup1,Mup10,Mup11,Mup12,Mup13,Mup14,Mup16,Mup18,Mup19,Mup2,Mup21,Mup3,Mup7,Mup8,Mup9,Orm3
PF00067	Cytochrome P450	17	5.81e-10	ENSMUSP00000005669,ENSMUSP00000005685,ENSMUSP00000021684,ENSMUSP00000026012,ENSMUSP00000034865,ENSMUSP00000047150,ENSMUSP00000049494,ENSMUSP00000060524,ENSMUSP00000065796,ENSMUSP00000069932,ENSMUSP00000072264,ENSMUSP00000081369,ENSMUSP00000092487,ENSMUSP00000125217,ENSMUSP00000128030,ENSMUSP00000130073,ENSMUSP00000132832	Cyp17a1,Cyp1a1,Cyp2a22,Cyp2a5,Cyp2b10,Cyp2b13,Cyp2c40,Cyp2c67,Cyp2c69,Cyp2d40,Cyp2g1,Cyp39a1,Cyp3a44,Cyp3a59,Cyp46a1,Cyp4a12b,Cyp4a32
PF00685	Sulfotransferase domain	9	4.16e-06	ENSMUSP00000031201,ENSMUSP00000066897,ENSMUSP00000075884,ENSMUSP00000083317,ENSMUSP00000090259,ENSMUSP00000101980,ENSMUSP00000104164,ENSMUSP00000104165,ENSMUSP00000127159	Gm4794,Sult1a1,Sult1e1,Sult2a2,Sult2a5,Sult2a6,Sult2a7,Sult2a8,Sult3a1
PF04775	Acyl-CoA thioester hydrolase/BAAT N-terminal region	3	0.0187	ENSMUSP00000021652,ENSMUSP00000021653,ENSMUSP00000056131	Acot3,Acot4,Acot6
PF08840	BAAT / Acyl-CoA thioester hydrolase C terminal	3	0.0187	ENSMUSP00000021652,ENSMUSP00000021653,ENSMUSP00000056131	Acot3,Acot4,Acot6
