# Supplementary material for: Mulberry Leaf Regulates Differentially Expressed Genes in Diabetic Mice Liver Based on RNA-Seq Analysis
Source: Front Physiol. 2018 Aug 7;9:1051. doi: 10.3389/fphys.2018.01051 (PMC6090096; doi:10.3389/fphys.2018.01051)
Supplement: Supplementary file 1 [file Presentation_1.zip › supplementary materials/C-DC-UP-DOWN.xls]

## Sheet: Sheet1
id	baseMean	baseMean_Sample_C	baseMean_Sample_DC	foldChange	log2FoldChange	pval	padj	up_down	Name	biotype	logic_name	version	description	havana_gene	havana_version	GO_id	GO_term	pathway	pathway_description
ENSMUSG00000005952	12.3148	0	24.6296	Inf	Inf	0.00109013	0.0845489	Up	Trpv1	protein_coding	ensembl_havana_gene		transient receptor potential cation channel, subfamily V, member 1 [Source:MGI Symbol;Acc:MGI:1341787]	OTTMUSG00000006125	8	GO:0000122,GO:0000166,GO:0001659,GO:0001660,GO:0001774,GO:0002024,GO:0002790,GO:0004888,GO:0005216,GO:0005231,GO:0005261,GO:0005262,GO:0005515,GO:0005516,GO:0005524,GO:0005829,GO:0005886,GO:0006629,GO:0006810,GO:0006811,GO:0006812,GO:0006816,GO:0007204,GO:0008324,GO:0009268,GO:0009408,GO:0009897,GO:0010243,GO:0014047,GO:0014832,GO:0015276,GO:0015278,GO:0016020,GO:0016021,GO:0017081,GO:0019233,GO:…	negative regulation of transcription from RNA polymerase II promoter|nucleotide binding|temperature homeostasis|fever generation|microglial cell activation|diet induced thermogenesis|peptide secretion|transmembrane signaling receptor activity|ion channel activity|excitatory extracellular ligand-gated ion channel activity|cation channel activity|calcium channel activity|protein binding|calmodulin …	path:mmu04080,path:mmu04750	Neuroactive ligand-receptor interaction|Inflammatory mediator regulation of TRP channels
ENSMUSG00000016763	5.91111	0	11.8222	Inf	Inf	0.0221797	0.743873	Up	Scube1	protein_coding	ensembl_havana_gene	14	signal peptide, CUB domain, EGF-like 1 [Source:MGI Symbol;Acc:MGI:1890616]	OTTMUSG00000021075	1	GO:0005509,GO:0005576,GO:0005886,GO:0009897,GO:0009986,GO:0016020,GO:0046982,GO:0051260	calcium ion binding|extracellular region|plasma membrane|external side of plasma membrane|cell surface|membrane|protein heterodimerization activity|protein homooligomerization
ENSMUSG00000020798	4.92592	0	9.85184	Inf	Inf	0.0380776	1	Up	Spns3	protein_coding	ensembl_havana_gene	14	spinster homolog 3 [Source:MGI Symbol;Acc:MGI:1924827]	OTTMUSG00000008086	2	GO:0003376,GO:0005765,GO:0006810,GO:0006869,GO:0016020,GO:0016021,GO:0031982,GO:0040011,GO:0046624,GO:0055085	sphingosine-1-phosphate signaling pathway|lysosomal membrane|transport|lipid transport|membrane|integral component of membrane|vesicle|locomotion|sphingolipid transporter activity|transmembrane transport
ENSMUSG00000024526	6.4037	0	12.8074	Inf	Inf	0.0171109	0.625241	Up	Cidea	protein_coding	ensembl	8	cell death-inducing DNA fragmentation factor, alpha subunit-like effector A [Source:MGI Symbol;Acc:MGI:1270845]			GO:0001659,GO:0005515,GO:0005622,GO:0005634,GO:0005737,GO:0005739,GO:0005740,GO:0005811,GO:0006351,GO:0006355,GO:0006629,GO:0006915,GO:0008219,GO:0010890,GO:0019915,GO:0030512,GO:0032720,GO:0042803,GO:0050710,GO:0050995,GO:1900118,GO:1902510	temperature homeostasis|protein binding|intracellular|nucleus|cytoplasm|mitochondrion|mitochondrial envelope|lipid particle|transcription, DNA-templated|regulation of transcription, DNA-templated|lipid metabolic process|apoptotic process|cell death|positive regulation of sequestering of triglyceride|lipid storage|negative regulation of transforming growth factor beta receptor signaling pathway|ne…
ENSMUSG00000027870	18.7185	0	37.437	Inf	Inf	8.5273e-05	0.0102992	Up	Hao2	protein_coding	ensembl_havana_gene	8	hydroxyacid oxidase 2 [Source:MGI Symbol;Acc:MGI:96012]	OTTMUSG00000006827	3	GO:0003824,GO:0003973,GO:0005102,GO:0005739,GO:0005777,GO:0010181,GO:0016491,GO:0018924,GO:0019395,GO:0051260,GO:0052852,GO:0052853,GO:0052854,GO:0055114,GO:0070062	catalytic activity|(S)-2-hydroxy-acid oxidase activity|receptor binding|mitochondrion|peroxisome|FMN binding|oxidoreductase activity|mandelate metabolic process|fatty acid oxidation|protein homooligomerization|very-long-chain-(S)-2-hydroxy-acid oxidase activity|long-chain-(S)-2-hydroxy-long-chain-acid oxidase activity|medium-chain-(S)-2-hydroxy-acid oxidase activity|oxidation-reduction process|ex…	path:mmu01200,path:mmu00630,path:mmu04146	Carbon metabolism|Glyoxylate and dicarboxylate metabolism|Peroxisome
ENSMUSG00000035186	11.8222	0	23.6444	Inf	Inf	0.00134588	0.101403	Up	Ubd	protein_coding	ensembl_havana_gene	6	ubiquitin D [Source:MGI Symbol;Acc:MGI:1344410]	OTTMUSG00000037330	1	GO:0005515,GO:0005634,GO:0005730,GO:0005737,GO:0006511,GO:0016235,GO:0016567,GO:0032446,GO:0043011,GO:0043065,GO:0043123,GO:0070628,GO:0070842	protein binding|nucleus|nucleolus|cytoplasm|ubiquitin-dependent protein catabolic process|aggresome|protein ubiquitination|protein modification by small protein conjugation|myeloid dendritic cell differentiation|positive regulation of apoptotic process|positive regulation of I-kappaB kinase/NF-kappaB signaling|proteasome binding|aggresome assembly
ENSMUSG00000037466	4.92592	0	9.85184	Inf	Inf	0.0380776	1	Up	4930427A07Rik	protein_coding	ensembl_havana_gene	13	RIKEN cDNA 4930427A07 gene [Source:MGI Symbol;Acc:MGI:2144738]	OTTMUSG00000052483	1	GO:0003674,GO:0005575,GO:0008150	molecular_function|cellular_component|biological_process
ENSMUSG00000038801	13.7926	0	27.5852	Inf	Inf	0.000587855	0.0505492	Up	Scgb1c1	protein_coding	ensembl_havana_gene	6	secretoglobin, family 1C, member 1 [Source:MGI Symbol;Acc:MGI:2655401]	OTTMUSG00000045651	1	GO:0003674,GO:0005575,GO:0005576,GO:0008150	molecular_function|cellular_component|extracellular region|biological_process
ENSMUSG00000039146	15.7629	0	31.5259	Inf	Inf	0.000265887	0.0267953	Up	Ifi44l	protein_coding	ensembl_havana_gene	5	interferon-induced protein 44 like [Source:MGI Symbol;Acc:MGI:95975]	OTTMUSG00000053619	1	GO:0005654,GO:0005737,GO:0006955	nucleoplasm|cytoplasm|immune response
ENSMUSG00000045009	5.41851	0	10.837	Inf	Inf	0.0289483	0.871113	Up	Prrt3	protein_coding	ensembl_havana_gene	9	proline-rich transmembrane protein 3 [Source:MGI Symbol;Acc:MGI:2444810]	OTTMUSG00000056504	4	GO:0003674,GO:0005575,GO:0008150,GO:0016020,GO:0016021	molecular_function|cellular_component|biological_process|membrane|integral component of membrane
ENSMUSG00000047517	4.92592	0	9.85184	Inf	Inf	0.0380776	1	Up	Dmbt1	protein_coding	ensembl_havana_gene	10	deleted in malignant brain tumors 1 [Source:MGI Symbol;Acc:MGI:106210]	OTTMUSG00000059749	2	GO:0001824,GO:0001833,GO:0005044,GO:0005515,GO:0005576,GO:0005578,GO:0005615,GO:0005622,GO:0005737,GO:0006810,GO:0007275,GO:0015031,GO:0016020,GO:0016021,GO:0019898,GO:0030154,GO:0030670,GO:0030858,GO:0031012,GO:0031410,GO:0035375,GO:0042589,GO:0070062	blastocyst development|inner cell mass cell proliferation|scavenger receptor activity|protein binding|extracellular region|proteinaceous extracellular matrix|extracellular space|intracellular|cytoplasm|transport|multicellular organism development|protein transport|membrane|integral component of membrane|extrinsic component of membrane|cell differentiation|phagocytic vesicle membrane|positive regu…	path:mmu04970	Salivary secretion
ENSMUSG00000048988	4.92592	0	9.85184	Inf	Inf	0.0380776	1	Up	Elfn1	protein_coding	ensembl_havana_gene	8	leucine rich repeat and fibronectin type III, extracellular 1 [Source:MGI Symbol;Acc:MGI:2442479]	OTTMUSG00000054804	1	GO:0004864,GO:0010923,GO:0016020,GO:0016021,GO:0019902,GO:0030425,GO:0042995,GO:0050808,GO:0060076,GO:0070062	protein phosphatase inhibitor activity|negative regulation of phosphatase activity|membrane|integral component of membrane|phosphatase binding|dendrite|cell projection|synapse organization|excitatory synapse|extracellular exosome
ENSMUSG00000051378	5.91111	0	11.8222	Inf	Inf	0.0221797	0.743873	Up	Kif18b	protein_coding	ensembl_havana_gene	10	kinesin family member 18B [Source:MGI Symbol;Acc:MGI:2446979]	OTTMUSG00000003098	2	GO:0000070,GO:0000166,GO:0000235,GO:0000278,GO:0003774,GO:0003777,GO:0005524,GO:0005634,GO:0005737,GO:0005856,GO:0005871,GO:0005874,GO:0007018,GO:0007019,GO:0007049,GO:0007067,GO:0008017,GO:0008574,GO:0019894,GO:0035371,GO:0051301,GO:0051302,GO:1990752	mitotic sister chromatid segregation|nucleotide binding|astral microtubule|mitotic cell cycle|motor activity|microtubule motor activity|ATP binding|nucleus|cytoplasm|cytoskeleton|kinesin complex|microtubule|microtubule-based movement|microtubule depolymerization|cell cycle|mitotic nuclear division|microtubule binding|ATP-dependent microtubule motor activity, plus-end-directed|kinesin binding|micr…
ENSMUSG00000055003	7.38888	0	14.7778	Inf	Inf	0.010367	0.467586	Up	Lrtm2	protein_coding	ensembl_havana_gene	14	leucine-rich repeats and transmembrane domains 2 [Source:MGI Symbol;Acc:MGI:2141485]	OTTMUSG00000023523	4	GO:0003674,GO:0005575,GO:0007409,GO:0016020,GO:0016021,GO:0051965	molecular_function|cellular_component|axonogenesis|membrane|integral component of membrane|positive regulation of synapse assembly
ENSMUSG00000060441	13.7926	0	27.5852	Inf	Inf	0.000587855	0.0505492	Up	Trim5	protein_coding	ensembl_havana_gene	14	tripartite motif-containing 5 [Source:MGI Symbol;Acc:MGI:3646853]	OTTMUSG00000019190	2	GO:0000932,GO:0004842,GO:0005737,GO:0008329,GO:0019901,GO:0030674,GO:0042802,GO:0042803,GO:1990462	cytoplasmic mRNA processing body|ubiquitin-protein transferase activity|cytoplasm|signaling pattern recognition receptor activity|protein kinase binding|protein binding, bridging|identical protein binding|protein homodimerization activity|omegasome
ENSMUSG00000061577	6.89629	0	13.7926	Inf	Inf	0.0132817	0.534717	Up	Adgrg5	protein_coding	ensembl_havana_gene	11	adhesion G protein-coupled receptor G5 [Source:MGI Symbol;Acc:MGI:2685955]	OTTMUSG00000022407	3	GO:0004871,GO:0004888,GO:0004930,GO:0007165,GO:0007166,GO:0007186,GO:0016020,GO:0016021	signal transducer activity|transmembrane signaling receptor activity|G-protein coupled receptor activity|signal transduction|cell surface receptor signaling pathway|G-protein coupled receptor signaling pathway|membrane|integral component of membrane
ENSMUSG00000072476	14.2852	0	28.5703	Inf	Inf	0.000480641	0.042723	Up	Gm9008	protein_coding	ensembl_havana_gene	6	predicted pseudogene 9008 [Source:MGI Symbol;Acc:MGI:3644000]	OTTMUSG00000057356	1
ENSMUSG00000072612	7.38888	0	14.7778	Inf	Inf	0.010367	0.467586	Up	Gm10382	protein_coding	ensembl	2	predicted gene 10382 [Source:MGI Symbol;Acc:MGI:3647829]			GO:0003674,GO:0005575,GO:0008150	molecular_function|cellular_component|biological_process
ENSMUSG00000075551	7.38888	0	14.7778	Inf	Inf	0.010367	0.467586	Up	Cyp3a41a	protein_coding	ensembl_havana_gene	4	cytochrome P450, family 3, subfamily a, polypeptide 41A [Source:MGI Symbol;Acc:MGI:1858451]	OTTMUSG00000055073	1	GO:0005789,GO:0010468,GO:0016491,GO:0032451,GO:0043231,GO:0050649,GO:0055114	endoplasmic reticulum membrane|regulation of gene expression|oxidoreductase activity|demethylase activity|intracellular membrane-bounded organelle|testosterone 6-beta-hydroxylase activity|oxidation-reduction process	path:mmu00140,path:mmu00591,path:mmu00830,path:mmu05204	Steroid hormone biosynthesis|Linoleic acid metabolism|Retinol metabolism|Chemical carcinogenesis
ENSMUSG00000078452	33.9889	0	67.9777	Inf	Inf	3.99817e-07	0.000112962	Up	Raet1d	protein_coding	ensembl_havana_gene	10	retinoic acid early transcript delta [Source:MGI Symbol;Acc:MGI:1861032]	OTTMUSG00000033466	3	GO:0001913,GO:0003823,GO:0005515,GO:0005886,GO:0006955,GO:0009897,GO:0016020,GO:0019882,GO:0031225,GO:0042267,GO:0044214,GO:0046658,GO:0046703	T cell mediated cytotoxicity|antigen binding|protein binding|plasma membrane|immune response|external side of plasma membrane|membrane|antigen processing and presentation|anchored component of membrane|natural killer cell mediated cytotoxicity|spanning component of plasma membrane|anchored component of plasma membrane|natural killer cell lectin-like receptor binding	path:mmu04650	Natural killer cell mediated cytotoxicity
ENSMUSG00000091712	5.41851	0	10.837	Inf	Inf	0.0289483	0.871113	Up	Sec14l5	protein_coding	ensembl	1	SEC14-like lipid binding 5 [Source:MGI Symbol;Acc:MGI:3616084]			GO:0003674,GO:0005575,GO:0008150	molecular_function|cellular_component|biological_process
ENSMUSG00000037725	41.3927	1.01504	81.7703	80.5588	6.33197	3.27165e-07	9.58592e-05	Up	Ckap2	protein_coding	ensembl	7	cytoskeleton associated protein 2 [Source:MGI Symbol;Acc:MGI:1931797]			GO:0000281,GO:0003674,GO:0005737,GO:0005813,GO:0005856,GO:0005874,GO:0005881,GO:0006915,GO:0007026,GO:0007049,GO:0015630,GO:0045944	mitotic cytokinesis|molecular_function|cytoplasm|centrosome|cytoskeleton|microtubule|cytoplasmic microtubule|apoptotic process|negative regulation of microtubule depolymerization|cell cycle|microtubule cytoskeleton|positive regulation of transcription from RNA polymerase II promoter
ENSMUSG00000094156	590.439	21.3158	1159.56	54.3992	5.76551	2.21734e-27	1.16943e-23	Up	Sult2a7	protein_coding	ensembl_havana_gene	1	sulfotransferase family 2A, dehydroepiandrosterone (DHEA)-preferring, member 7 [Source:MGI Symbol;Acc:MGI:3645246]	OTTMUSG00000048133	2	GO:0001517,GO:0001537,GO:0003674,GO:0004394,GO:0005575,GO:0008150,GO:0016232,GO:0017095,GO:0018721,GO:0018722,GO:0018723,GO:0018724,GO:0018725,GO:0018726,GO:0018727,GO:0019111,GO:0034930,GO:0050694,GO:0050698,GO:0051922,GO:0080131	N-acetylglucosamine 6-O-sulfotransferase activity|N-acetylgalactosamine 4-O-sulfotransferase activity|molecular_function|heparan sulfate 2-O-sulfotransferase activity|cellular_component|biological_process|HNK-1 sulfotransferase activity|heparan sulfate 6-O-sulfotransferase activity|trans-9R,10R-dihydrodiolphenanthrene sulfotransferase activity|1-phenanthrol sulfotransferase activity|3-phenanthrol…
ENSMUSG00000001403	19.226	1.01504	37.437	36.8824	5.20486	0.000440905	0.040092	Up	Ube2c	protein_coding	ensembl_havana_gene	13	ubiquitin-conjugating enzyme E2C [Source:MGI Symbol;Acc:MGI:1915862]	OTTMUSG00000001153	2	GO:0000166,GO:0000209,GO:0004842,GO:0005524,GO:0005634,GO:0005680,GO:0005737,GO:0006511,GO:0007049,GO:0007067,GO:0008054,GO:0010458,GO:0010994,GO:0016567,GO:0016740,GO:0030071,GO:0031145,GO:0031536,GO:0031625,GO:0051301,GO:0061630,GO:0061631,GO:0070936,GO:0070979	nucleotide binding|protein polyubiquitination|ubiquitin-protein transferase activity|ATP binding|nucleus|anaphase-promoting complex|cytoplasm|ubiquitin-dependent protein catabolic process|cell cycle|mitotic nuclear division|negative regulation of cyclin-dependent protein serine/threonine kinase by cyclin degradation|exit from mitosis|free ubiquitin chain polymerization|protein ubiquitination|tran…	path:mmu04120	Ubiquitin mediated proteolysis
ENSMUSG00000041801	93.1746	5.07519	181.274	35.7176	5.15857	1.77196e-10	1.27436e-07	Up	Phlda3	protein_coding	ensembl_havana_gene	5	pleckstrin homology-like domain, family A, member 3 [Source:MGI Symbol;Acc:MGI:1351485]	OTTMUSG00000022104	1	GO:0005546,GO:0005547,GO:0005737,GO:0005886,GO:0006915,GO:0010314,GO:0016020,GO:0032266,GO:0042771,GO:0043065,GO:0043325,GO:0051898,GO:0070062,GO:0080025	phosphatidylinositol-4,5-bisphosphate binding|phosphatidylinositol-3,4,5-trisphosphate binding|cytoplasm|plasma membrane|apoptotic process|phosphatidylinositol-5-phosphate binding|membrane|phosphatidylinositol-3-phosphate binding|intrinsic apoptotic signaling pathway in response to DNA damage by p53 class mediator|positive regulation of apoptotic process|phosphatidylinositol-3,4-bisphosphate bind…
ENSMUSG00000005980	16.7631	1.01504	32.5111	32.0294	5.00133	0.00106123	0.083536	Up	Dnase1	protein_coding	ensembl_havana_gene	15	deoxyribonuclease I [Source:MGI Symbol;Acc:MGI:103157]	OTTMUSG00000027161	4	GO:0003779,GO:0004518,GO:0004519,GO:0004530,GO:0004536,GO:0005576,GO:0005634,GO:0006308,GO:0006915,GO:0016787,GO:0070062	actin binding|nuclease activity|endonuclease activity|deoxyribonuclease I activity|deoxyribonuclease activity|extracellular region|nucleus|DNA catabolic process|apoptotic process|hydrolase activity|extracellular exosome
ENSMUSG00000021228	50.2892	3.04512	97.5333	32.0294	5.00133	5.03007e-07	0.000130468	Up	Acot3	protein_coding	ensembl_havana_gene	14	acyl-CoA thioesterase 3 [Source:MGI Symbol;Acc:MGI:2159619]	OTTMUSG00000027601	1	GO:0000038,GO:0001676,GO:0005777,GO:0005829,GO:0006637,GO:0016290,GO:0016787,GO:0016790,GO:0032788,GO:0032789,GO:0047617,GO:0052689	very long-chain fatty acid metabolic process|long-chain fatty acid metabolic process|peroxisome|cytosol|acyl-CoA metabolic process|palmitoyl-CoA hydrolase activity|hydrolase activity|thiolester hydrolase activity|saturated monocarboxylic acid metabolic process|unsaturated monocarboxylic acid metabolic process|acyl-CoA hydrolase activity|carboxylic ester hydrolase activity	path:mmu00062,path:mmu01040	Fatty acid elongation|Biosynthesis of unsaturated fatty acids
ENSMUSG00000075602	5207.28	341.053	10073.5	29.5365	4.88443	6.60084e-18	1.49198e-14	Up	Ly6a	protein_coding	ensembl_havana_gene	10	lymphocyte antigen 6 complex, locus A [Source:MGI Symbol;Acc:MGI:107527]	OTTMUSG00000045110	7	GO:0005622,GO:0005886,GO:0009897,GO:0016020,GO:0031225	intracellular|plasma membrane|external side of plasma membrane|membrane|anchored component of membrane
ENSMUSG00000068744	29.0928	2.03008	56.1555	27.6618	4.78982	6.67659e-05	0.0083839	Up	Psrc1	protein_coding	ensembl_havana_gene	12	proline/serine-rich coiled-coil 1 [Source:MGI Symbol;Acc:MGI:1913099]	OTTMUSG00000007307	3	GO:0000922,GO:0001578,GO:0005515,GO:0005737,GO:0005819,GO:0005829,GO:0005856,GO:0005876,GO:0007049,GO:0007067,GO:0007080,GO:0008017,GO:0009987,GO:0015630,GO:0030308,GO:0030496,GO:0031116,GO:0045737,GO:0045893,GO:0051301,GO:0060236	spindle pole|microtubule bundle formation|protein binding|cytoplasm|spindle|cytosol|cytoskeleton|spindle microtubule|cell cycle|mitotic nuclear division|mitotic metaphase plate congression|microtubule binding|cellular process|microtubule cytoskeleton|negative regulation of cell growth|midbody|positive regulation of microtubule polymerization|positive regulation of cyclin-dependent protein serine/…
ENSMUSG00000032218	28.6002	2.03008	55.1703	27.1765	4.76429	7.78586e-05	0.00969983	Up	Ccnb2	protein_coding	ensembl	6	cyclin B2 [Source:MGI Symbol;Acc:MGI:88311]			GO:0001701,GO:0005634,GO:0005813,GO:0007049,GO:0007067,GO:0015630,GO:0016020,GO:0040007,GO:0043029,GO:0048538,GO:0051301	in utero embryonic development|nucleus|centrosome|cell cycle|mitotic nuclear division|microtubule cytoskeleton|membrane|growth|T cell homeostasis|thymus development|cell division	path:mmu04068,path:mmu04110,path:mmu04114,path:mmu04115,path:mmu04914,path:mmu05166	FoxO signaling pathway|Cell cycle|Oocyte meiosis|p53 signaling pathway|Progesterone-mediated oocyte maturation|HTLV-I infection
ENSMUSG00000051517	14.3001	1.01504	27.5852	27.1765	4.76429	0.00264349	0.170715	Up	Arhgef39	protein_coding	ensembl_havana_gene	14	Rho guanine nucleotide exchange factor (GEF) 39 [Source:MGI Symbol;Acc:MGI:3036286]	OTTMUSG00000006925	14	GO:0003674,GO:0005085,GO:0005089,GO:0005886,GO:0016020,GO:0030335,GO:0035023	molecular_function|guanyl-nucleotide exchange factor activity|Rho guanyl-nucleotide exchange factor activity|plasma membrane|membrane|positive regulation of cell migration|regulation of Rho protein signal transduction
ENSMUSG00000048458	13.8075	1.01504	26.6	26.2059	4.71182	0.00318803	0.197808	Up	Fam212b	protein_coding	ensembl_havana_gene	8	family with sequence similarity 212, member B [Source:MGI Symbol;Acc:MGI:1923497]	OTTMUSG00000022100	1	GO:0003674,GO:0005575,GO:0008150	molecular_function|cellular_component|biological_process
ENSMUSG00000048498	74.471	6.09023	142.852	23.4559	4.55188	3.39966e-08	1.2807e-05	Up	Cd300e	protein_coding	ensembl_havana_gene	7	CD300e antigen [Source:MGI Symbol;Acc:MGI:2387602]	OTTMUSG00000003608	1	GO:0002376,GO:0003674,GO:0005886,GO:0008150,GO:0016020,GO:0016021,GO:0070062	immune system process|molecular_function|plasma membrane|biological_process|membrane|integral component of membrane|extracellular exosome
ENSMUSG00000022347	36.9892	3.04512	70.9333	23.2941	4.54189	2.06526e-05	0.00311205	Up	A1bg	protein_coding	ensembl	7	alpha-1-B glycoprotein [Source:MGI Symbol;Acc:MGI:2152878]			GO:0003674,GO:0005576,GO:0005615,GO:0008150,GO:0070062,GO:0072562	molecular_function|extracellular region|extracellular space|biological_process|extracellular exosome|blood microparticle
ENSMUSG00000026691	74.4859	7.10527	141.867	19.9664	4.3195	8.6657e-08	2.98062e-05	Up	Fmo3	protein_coding	ensembl_havana_gene	10	flavin containing monooxygenase 3 [Source:MGI Symbol;Acc:MGI:1100496]	OTTMUSG00000024141	2	GO:0004497,GO:0004499,GO:0005783,GO:0016020,GO:0016021,GO:0016491,GO:0016597,GO:0017144,GO:0034899,GO:0043231,GO:0050660,GO:0050661,GO:0055114	monooxygenase activity|N,N-dimethylaniline monooxygenase activity|endoplasmic reticulum|membrane|integral component of membrane|oxidoreductase activity|amino acid binding|drug metabolic process|trimethylamine monooxygenase activity|intracellular membrane-bounded organelle|flavin adenine dinucleotide binding|NADP binding|oxidation-reduction process	path:mmu00982	Drug metabolism - cytochrome P450
ENSMUSG00000021278	10.3594	1.01504	19.7037	19.4118	4.27886	0.0124923	0.517328	Up	Amn	protein_coding	ensembl	6	amnionless [Source:MGI Symbol;Acc:MGI:1934943]			GO:0005102,GO:0005615,GO:0005768,GO:0005886,GO:0005905,GO:0006810,GO:0006898,GO:0007275,GO:0007588,GO:0008104,GO:0015031,GO:0015889,GO:0016020,GO:0016021,GO:0016324,GO:0030139,GO:0043001,GO:0045177,GO:0070062	receptor binding|extracellular space|endosome|plasma membrane|clathrin-coated pit|transport|receptor-mediated endocytosis|multicellular organism development|excretion|protein localization|protein transport|cobalamin transport|membrane|integral component of membrane|apical plasma membrane|endocytic vesicle|Golgi to plasma membrane protein transport|apical part of cell|extracellular exosome
ENSMUSG00000054417	10.3594	1.01504	19.7037	19.4118	4.27886	0.0124923	0.517328	Up	Cyp3a44	protein_coding	ensembl_havana_gene	5	cytochrome P450, family 3, subfamily a, polypeptide 44 [Source:MGI Symbol;Acc:MGI:2449818]	OTTMUSG00000025126	1	GO:0005575,GO:0005789,GO:0016491,GO:0032451,GO:0043231,GO:0050649,GO:0055114	cellular_component|endoplasmic reticulum membrane|oxidoreductase activity|demethylase activity|intracellular membrane-bounded organelle|testosterone 6-beta-hydroxylase activity|oxidation-reduction process	path:mmu00140,path:mmu00591,path:mmu00830,path:mmu05204	Steroid hormone biosynthesis|Linoleic acid metabolism|Retinol metabolism|Chemical carcinogenesis
ENSMUSG00000034634	220.025	22.3308	417.718	18.7059	4.22542	1.64897e-13	1.97882e-10	Up	Ly6d	protein_coding	ensembl_havana_gene	7	lymphocyte antigen 6 complex, locus D [Source:MGI Symbol;Acc:MGI:96881]	OTTMUSG00000045140	1	GO:0005886,GO:0009986,GO:0016020,GO:0031225	plasma membrane|cell surface|membrane|anchored component of membrane
ENSMUSG00000055312	255.551	26.391	484.711	18.3665	4.19901	2.42186e-14	3.48352e-11	Up	Them7	protein_coding	ensembl_havana_gene	2	thioesterase superfamily member 7 [Source:MGI Symbol;Acc:MGI:1921338]	OTTMUSG00000014989	1	GO:0003674,GO:0005739,GO:0008150	molecular_function|mitochondrion|biological_process
ENSMUSG00000053303	37.9893	4.06015	71.9185	17.7132	4.14676	4.40624e-05	0.00616952	Up	Slc22a26	protein_coding	ensembl_havana_gene	14	solute carrier family 22 (organic cation transporter), member 26 [Source:MGI Symbol;Acc:MGI:2385316]	OTTMUSG00000028394	1	GO:0005452,GO:0005887,GO:0015347,GO:0043252	inorganic anion exchanger activity|integral component of plasma membrane|sodium-independent organic anion transmembrane transporter activity|sodium-independent organic anion transport
ENSMUSG00000038508	74.5008	8.12031	140.881	17.3493	4.1168	2.03289e-07	6.43288e-05	Up	Gdf15	protein_coding	ensembl_havana_gene	7	growth differentiation factor 15 [Source:MGI Symbol;Acc:MGI:1346047]	OTTMUSG00000023705	1	GO:0005125,GO:0005160,GO:0005576,GO:0005615,GO:0008083,GO:0010862,GO:0042981,GO:0043408,GO:0048468,GO:0060395,GO:0070062,GO:1901741	cytokine activity|transforming growth factor beta receptor binding|extracellular region|extracellular space|growth factor activity|positive regulation of pathway-restricted SMAD protein phosphorylation|regulation of apoptotic process|regulation of MAPK cascade|cell development|SMAD protein signal transduction|extracellular exosome|positive regulation of myoblast fusion
ENSMUSG00000030867	17.7632	2.03008	33.4963	16.5	4.04439	0.00256455	0.167671	Up	Plk1	protein_coding	ensembl_havana_gene	7	polo-like kinase 1 [Source:MGI Symbol;Acc:MGI:97621]	OTTMUSG00000058103	1	GO:0000070,GO:0000086,GO:0000122,GO:0000166,GO:0000281,GO:0000775,GO:0000776,GO:0000780,GO:0000785,GO:0000795,GO:0000910,GO:0000922,GO:0000942,GO:0001578,GO:0004672,GO:0004674,GO:0005515,GO:0005524,GO:0005634,GO:0005694,GO:0005730,GO:0005737,GO:0005813,GO:0005819,GO:0005856,GO:0005876,GO:0006468,GO:0007049,GO:0007067,GO:0007094,GO:0007346,GO:0008017,GO:0010800,GO:0010997,GO:0015630,GO:0016301,GO:…	mitotic sister chromatid segregation|G2/M transition of mitotic cell cycle|negative regulation of transcription from RNA polymerase II promoter|nucleotide binding|mitotic cytokinesis|chromosome, centromeric region|kinetochore|condensed nuclear chromosome, centromeric region|chromatin|synaptonemal complex|cytokinesis|spindle pole|condensed nuclear chromosome outer kinetochore|microtubule bundle fo…	path:mmu04068,path:mmu04110,path:mmu04114,path:mmu04914	FoxO signaling pathway|Cell cycle|Oocyte meiosis|Progesterone-mediated oocyte maturation
ENSMUSG00000040583	68.5897	8.12031	129.059	15.8934	3.99035	7.47373e-07	0.000172771	Up	Cyp2b13	protein_coding	ensembl_havana_gene	8	cytochrome P450, family 2, subfamily b, polypeptide 13 [Source:MGI Symbol;Acc:MGI:88599]	OTTMUSG00000058411	1	GO:0008392,GO:0008395,GO:0019373,GO:0043231	arachidonic acid epoxygenase activity|steroid hydroxylase activity|epoxygenase P450 pathway|intracellular membrane-bounded organelle	path:mmu00140,path:mmu00590,path:mmu00830,path:mmu05204	Steroid hormone biosynthesis|Arachidonic acid metabolism|Retinol metabolism|Chemical carcinogenesis
ENSMUSG00000031995	25.6596	3.04512	48.274	15.8529	3.98668	0.000583539	0.0505492	Up	St14	protein_coding	ensembl_havana_gene	8	suppression of tumorigenicity 14 (colon carcinoma) [Source:MGI Symbol;Acc:MGI:1338881]	OTTMUSG00000029771	1	GO:0001843,GO:0004252,GO:0005576,GO:0005615,GO:0005887,GO:0006508,GO:0008233,GO:0008236,GO:0016020,GO:0016021,GO:0016323,GO:0016477,GO:0016787,GO:0019897,GO:0030216,GO:0060672,GO:0070062	neural tube closure|serine-type endopeptidase activity|extracellular region|extracellular space|integral component of plasma membrane|proteolysis|peptidase activity|serine-type peptidase activity|membrane|integral component of membrane|basolateral plasma membrane|cell migration|hydrolase activity|extrinsic component of plasma membrane|keratinocyte differentiation|epithelial cell morphogenesis inv…	path:mmu05206	MicroRNAs in cancer
ENSMUSG00000048583	58.723	7.10527	110.341	15.5294	3.95693	3.19414e-06	0.000608887	Up	Igf2	protein_coding	ensembl_havana_gene	16	insulin-like growth factor 2 [Source:MGI Symbol;Acc:MGI:96434]	OTTMUSG00000035324	10	GO:0001503,GO:0001934,GO:0005158,GO:0005159,GO:0005179,GO:0005515,GO:0005576,GO:0005615,GO:0005975,GO:0006006,GO:0007613,GO:0008083,GO:0009887,GO:0014070,GO:0030546,GO:0031017,GO:0035094,GO:0038028,GO:0040018,GO:0042104,GO:0042493,GO:0043085,GO:0043410,GO:0043539,GO:0045725,GO:0045840,GO:0045944,GO:0045953,GO:0046628,GO:0050731,GO:0051146,GO:0051781,GO:0051897,GO:0070062,GO:0090031,GO:2000467	ossification|positive regulation of protein phosphorylation|insulin receptor binding|insulin-like growth factor receptor binding|hormone activity|protein binding|extracellular region|extracellular space|carbohydrate metabolic process|glucose metabolic process|memory|growth factor activity|organ morphogenesis|response to organic cyclic compound|receptor activator activity|exocrine pancreas develop…	path:mmu05205	Proteoglycans in cancer
ENSMUSG00000034457	69.0972	9.13535	129.059	14.1275	3.82043	1.42847e-06	0.000286093	Up	Eda2r	protein_coding	ensembl_havana_gene	10	ectodysplasin A2 receptor [Source:MGI Symbol;Acc:MGI:2442860]	OTTMUSG00000018046	1	GO:0004872,GO:0005622,GO:0005886,GO:0005887,GO:0007275,GO:0009888,GO:0012501,GO:0016020,GO:0016021,GO:0030154,GO:0043123,GO:0046330,GO:0051092,GO:0072332	receptor activity|intracellular|plasma membrane|integral component of plasma membrane|multicellular organism development|tissue development|programmed cell death|membrane|integral component of membrane|cell differentiation|positive regulation of I-kappaB kinase/NF-kappaB signaling|positive regulation of JNK cascade|positive regulation of NF-kappaB transcription factor activity|intrinsic apoptotic…	path:mmu04060	Cytokine-cytokine receptor interaction
ENSMUSG00000064358	127.835	17.2557	238.415	13.8166	3.78833	4.54105e-09	2.17723e-06	Up	mt-Co3	protein_coding	mt_genbank_import	1	mitochondrially encoded cytochrome c oxidase III [Source:MGI Symbol;Acc:MGI:102502]			GO:0004129,GO:0005739,GO:0005743,GO:0015002,GO:0016020,GO:0016021,GO:0019646,GO:0022904	cytochrome-c oxidase activity|mitochondrion|mitochondrial inner membrane|heme-copper terminal oxidase activity|membrane|integral component of membrane|aerobic electron transport chain|respiratory electron transport chain
ENSMUSG00000044734	59.2305	8.12031	110.341	13.5882	3.76429	6.1566e-06	0.00107044	Up	Serpinb1a	protein_coding	ensembl_havana_gene	15	serine (or cysteine) peptidase inhibitor, clade B, member 1a [Source:MGI Symbol;Acc:MGI:1913472]	OTTMUSG00000000694	1	GO:0004867,GO:0005615,GO:0005737,GO:0010466,GO:0016020,GO:0030414,GO:0042176,GO:0070062	serine-type endopeptidase inhibitor activity|extracellular space|cytoplasm|negative regulation of peptidase activity|membrane|peptidase inhibitor activity|regulation of protein catabolic process|extracellular exosome	path:mmu05146	Amoebiasis
ENSMUSG00000048327	14.8076	2.03008	27.5852	13.5882	3.76429	0.00708126	0.350165	Up	Ckap2l	protein_coding	ensembl_havana_gene	6	cytoskeleton associated protein 2-like [Source:MGI Symbol;Acc:MGI:1917716]	OTTMUSG00000015411	1	GO:0003674,GO:0005737,GO:0005813,GO:0005856,GO:0008150	molecular_function|cytoplasm|centrosome|cytoskeleton|biological_process
ENSMUSG00000044177	21.2262	3.04512	39.4074	12.9412	3.6939	0.0022613	0.152899	Up	Wfikkn2	protein_coding	ensembl_havana_gene	4	WAP, follistatin/kazal, immunoglobulin, kunitz and netrin domain containing 2 [Source:MGI Symbol;Acc:MGI:2669209]	OTTMUSG00000001708	2	GO:0001501,GO:0004857,GO:0004867,GO:0005515,GO:0005576,GO:0007179,GO:0008191,GO:0010466,GO:0030414,GO:0032091,GO:0043392,GO:0048747,GO:0060021	skeletal system development|enzyme inhibitor activity|serine-type endopeptidase inhibitor activity|protein binding|extracellular region|transforming growth factor beta receptor signaling pathway|metalloendopeptidase inhibitor activity|negative regulation of peptidase activity|peptidase inhibitor activity|negative regulation of protein binding|negative regulation of DNA binding|muscle fiber develo…
ENSMUSG00000030641	104.653	15.2256	194.081	12.7471	3.67209	7.05578e-08	2.48081e-05	Up	Ddias	protein_coding	ensembl_havana_gene	10	DNA damage-induced apoptosis suppressor [Source:MGI Symbol;Acc:MGI:1921291]	OTTMUSG00000059924	1	GO:0003674,GO:0005634,GO:0005737,GO:0006915,GO:0006974,GO:0007049,GO:0007050,GO:0007286,GO:0030097,GO:0034644,GO:0071345,GO:0071447,GO:0071480,GO:0071850,GO:2000270	molecular_function|nucleus|cytoplasm|apoptotic process|cellular response to DNA damage stimulus|cell cycle|cell cycle arrest|spermatid development|hemopoiesis|cellular response to UV|cellular response to cytokine stimulus|cellular response to hydroperoxide|cellular response to gamma radiation|mitotic cell cycle arrest|negative regulation of fibroblast apoptotic process
ENSMUSG00000028678	13.8224	2.03008	25.6148	12.6176	3.65737	0.0100331	0.46186	Up	Kif2c	protein_coding	ensembl_havana_gene	13	kinesin family member 2C [Source:MGI Symbol;Acc:MGI:1921054]	OTTMUSG00000009919	3	GO:0000166,GO:0000775,GO:0000776,GO:0003777,GO:0005524,GO:0005634,GO:0005694,GO:0005737,GO:0005856,GO:0005871,GO:0005874,GO:0007018,GO:0007019,GO:0007049,GO:0007059,GO:0007067,GO:0007080,GO:0008017,GO:0015630,GO:0016020,GO:0016887,GO:0030951,GO:0035371,GO:0051010,GO:0051301,GO:0051983	nucleotide binding|chromosome, centromeric region|kinetochore|microtubule motor activity|ATP binding|nucleus|chromosome|cytoplasm|cytoskeleton|kinesin complex|microtubule|microtubule-based movement|microtubule depolymerization|cell cycle|chromosome segregation|mitotic nuclear division|mitotic metaphase plate congression|microtubule binding|microtubule cytoskeleton|membrane|ATPase activity|establi…
ENSMUSG00000046160	33.5709	5.07519	62.0666	12.2294	3.61228	0.000353223	0.0339432	Up	Olig1	protein_coding	ensembl_havana_gene	6	oligodendrocyte transcription factor 1 [Source:MGI Symbol;Acc:MGI:1355334]	OTTMUSG00000019872	1	GO:0003677,GO:0003700,GO:0005515,GO:0005634,GO:0005667,GO:0006351,GO:0006355,GO:0007275,GO:0046983,GO:0048663,GO:0048709	DNA binding|transcription factor activity, sequence-specific DNA binding|protein binding|nucleus|transcription factor complex|transcription, DNA-templated|regulation of transcription, DNA-templated|multicellular organism development|protein dimerization activity|neuron fate commitment|oligodendrocyte differentiation
ENSMUSG00000073412	13.3298	2.03008	24.6296	12.1324	3.60079	0.0119673	0.506276	Up	Lst1	protein_coding	ensembl_havana_gene	6	leukocyte specific transcript 1 [Source:MGI Symbol;Acc:MGI:1096324]	OTTMUSG00000033230	2	GO:0000902,GO:0002376,GO:0006955,GO:0008360,GO:0016020,GO:0016021,GO:0016358,GO:0050670	cell morphogenesis|immune system process|immune response|regulation of cell shape|membrane|integral component of membrane|dendrite development|regulation of lymphocyte proliferation
ENSMUSG00000092517	26.6597	4.06015	49.2592	12.1324	3.60079	0.00107182	0.0835389	Up
ENSMUSG00000096852	26.6597	4.06015	49.2592	12.1324	3.60079	0.00107182	0.0835389	Up	Cyp2d12	protein_coding	ensembl	1	cytochrome P450, family 2, subfamily d, polypeptide 12 [Source:MGI Symbol;Acc:MGI:88604]			GO:0008392,GO:0008395,GO:0019369	arachidonic acid epoxygenase activity|steroid hydroxylase activity|arachidonic acid metabolic process	path:mmu00140,path:mmu04726	Steroid hormone biosynthesis|Serotonergic synapse
ENSMUSG00000031765	1626.84	254.775	2998.9	11.7708	3.55714	8.66394e-15	1.37081e-11	Up	Mt1	protein_coding	ensembl	7	metallothionein 1 [Source:MGI Symbol;Acc:MGI:97171]			GO:0005507,GO:0005764,GO:0005829,GO:0006875,GO:0006882,GO:0007263,GO:0008270,GO:0010273,GO:0043524,GO:0046872,GO:0071247,GO:0071294	copper ion binding|lysosome|cytosol|cellular metal ion homeostasis|cellular zinc ion homeostasis|nitric oxide mediated signal transduction|zinc ion binding|detoxification of copper ion|negative regulation of neuron apoptotic process|metal ion binding|cellular response to chromate|cellular response to zinc ion	path:mmu04978	Mineral absorption
ENSMUSG00000055675	18.7633	3.04512	34.4815	11.3235	3.50125	0.00486625	0.282029	Up	Kbtbd11	protein_coding	ensembl_havana_gene	6	kelch repeat and BTB (POZ) domain containing 11 [Source:MGI Symbol;Acc:MGI:1922151]	OTTMUSG00000044892	3	GO:0004842,GO:0031463	ubiquitin-protein transferase activity|Cul3-RING ubiquitin ligase complex
ENSMUSG00000049109	12.3447	2.03008	22.6592	11.1618	3.48049	0.0171027	0.625241	Up	Themis	protein_coding	ensembl_havana_gene	14	thymocyte selection associated [Source:MGI Symbol;Acc:MGI:2443552]	OTTMUSG00000034168	3	GO:0002250,GO:0002376,GO:0005515,GO:0005634,GO:0005737,GO:0005911,GO:0007275,GO:0008180,GO:0043368,GO:0043383,GO:0050852	adaptive immune response|immune system process|protein binding|nucleus|cytoplasm|cell-cell junction|multicellular organism development|COP9 signalosome|positive T cell selection|negative T cell selection|T cell receptor signaling pathway
ENSMUSG00000058290	12.3447	2.03008	22.6592	11.1618	3.48049	0.0171027	0.625241	Up	Espl1	protein_coding	ensembl	3	extra spindle pole bodies 1, separase [Source:MGI Symbol;Acc:MGI:2146156]			GO:0000070,GO:0000212,GO:0004197,GO:0005634,GO:0005737,GO:0005813,GO:0006508,GO:0007059,GO:0007067,GO:0007127,GO:0008233,GO:0008234,GO:0016787,GO:0045143,GO:0051307,GO:0072686,GO:1901970	mitotic sister chromatid segregation|meiotic spindle organization|cysteine-type endopeptidase activity|nucleus|cytoplasm|centrosome|proteolysis|chromosome segregation|mitotic nuclear division|meiosis I|peptidase activity|cysteine-type peptidase activity|hydrolase activity|homologous chromosome segregation|meiotic chromosome separation|mitotic spindle|positive regulation of mitotic sister chromati…	path:mmu04110,path:mmu04114	Cell cycle|Oocyte meiosis
ENSMUSG00000031762	919.087	161.391	1676.78	10.3896	3.37706	3.00474e-14	3.96175e-11	Up	Mt2	protein_coding	ensembl	6	metallothionein 2 [Source:MGI Symbol;Acc:MGI:97172]			GO:0006882,GO:0007263,GO:0008270,GO:0010273,GO:0046872	cellular zinc ion homeostasis|nitric oxide mediated signal transduction|zinc ion binding|detoxification of copper ion|metal ion binding	path:mmu04978	Mineral absorption
ENSMUSG00000020787	11.3595	2.03008	20.6889	10.1912	3.34925	0.0245992	0.789468	Up	P2rx1	protein_coding	ensembl_havana_gene	14	purinergic receptor P2X, ligand-gated ion channel, 1 [Source:MGI Symbol;Acc:MGI:1098235]	OTTMUSG00000006117	1	GO:0001614,GO:0002554,GO:0003056,GO:0004931,GO:0005216,GO:0005261,GO:0005524,GO:0005639,GO:0005886,GO:0005887,GO:0006810,GO:0006811,GO:0006915,GO:0006919,GO:0006940,GO:0007320,GO:0008144,GO:0008217,GO:0008270,GO:0010033,GO:0016020,GO:0016021,GO:0019228,GO:0019229,GO:0030168,GO:0031240,GO:0033198,GO:0035249,GO:0042310,GO:0043005,GO:0043234,GO:0043270,GO:0045121,GO:0045211,GO:0046513,GO:0051260,GO:…	purinergic nucleotide receptor activity|serotonin secretion by platelet|regulation of vascular smooth muscle contraction|extracellular ATP-gated cation channel activity|ion channel activity|cation channel activity|ATP binding|integral component of nuclear inner membrane|plasma membrane|integral component of plasma membrane|transport|ion transport|apoptotic process|activation of cysteine-type endo…	path:mmu04020,path:mmu04080,path:mmu04611	Calcium signaling pathway|Neuroactive ligand-receptor interaction|Platelet activation
ENSMUSG00000051076	44.9453	8.12031	81.7703	10.0699	3.33197	0.000170817	0.0185674	Up	Vtcn1	protein_coding	ensembl_havana_gene	8	V-set domain containing T cell activation inhibitor 1 [Source:MGI Symbol;Acc:MGI:3039619]	OTTMUSG00000007078	2	GO:0001562,GO:0002250,GO:0002376,GO:0005102,GO:0005886,GO:0009897,GO:0016020,GO:0031225,GO:0042102,GO:0050868,GO:0072602,GO:0072643,GO:1900042	response to protozoan|adaptive immune response|immune system process|receptor binding|plasma membrane|external side of plasma membrane|membrane|anchored component of membrane|positive regulation of T cell proliferation|negative regulation of T cell activation|interleukin-4 secretion|interferon-gamma secretion|positive regulation of interleukin-2 secretion	path:mmu04514	Cell adhesion molecules (CAMs)
ENSMUSG00000056737	39.0193	7.10527	70.9333	9.98319	3.3195	0.000370524	0.0353158	Up	Capg	protein_coding	ensembl_havana_gene	14	capping protein (actin filament), gelsolin-like [Source:MGI Symbol;Acc:MGI:1098259]	OTTMUSG00000022323	8	GO:0003779,GO:0005576,GO:0005634,GO:0005654,GO:0005730,GO:0005737,GO:0005814,GO:0019904,GO:0030031,GO:0032403,GO:0051016,GO:0051693,GO:0070062,GO:0072686,GO:0090543	actin binding|extracellular region|nucleus|nucleoplasm|nucleolus|cytoplasm|centriole|protein domain specific binding|cell projection assembly|protein complex binding|barbed-end actin filament capping|actin filament capping|extracellular exosome|mitotic spindle|Flemming body
ENSMUSG00000047844	22.2264	4.06015	40.3926	9.94853	3.31448	0.00387542	0.227944	Up	Bex4	protein_coding	ensembl_havana_gene	3	brain expressed gene 4 [Source:MGI Symbol;Acc:MGI:3606746]	OTTMUSG00000018774	1	GO:0003674,GO:0005634,GO:0005737,GO:0008150	molecular_function|nucleus|cytoplasm|biological_process
ENSMUSG00000024029	48.901	9.13535	88.6666	9.70588	3.27886	0.000128382	0.0147193	Up	Tff3	protein_coding	ensembl_havana_gene	4	trefoil factor 3, intestinal [Source:MGI Symbol;Acc:MGI:104638]	OTTMUSG00000020099	1	GO:0005576,GO:0005578,GO:0005737,GO:0010906,GO:0030141,GO:0070062	extracellular region|proteinaceous extracellular matrix|cytoplasm|regulation of glucose metabolic process|secretory granule|extracellular exosome
ENSMUSG00000038879	10.8669	2.03008	19.7037	9.70588	3.27886	0.0295786	0.881342	Up	Nipal2	protein_coding	ensembl	7	NIPA-like domain containing 2 [Source:MGI Symbol;Acc:MGI:1924488]			GO:0003674,GO:0005575,GO:0008150,GO:0015095,GO:0015693,GO:0016020,GO:0016021	molecular_function|cellular_component|biological_process|magnesium ion transmembrane transporter activity|magnesium ion transport|membrane|integral component of membrane
ENSMUSG00000040483	257.85	48.7218	466.977	9.58456	3.26071	2.30988e-10	1.589e-07	Up	Xaf1	protein_coding	ensembl_havana_gene	15	XIAP associated factor 1 [Source:MGI Symbol;Acc:MGI:3772572]	OTTMUSG00000006106	5	GO:0005634,GO:0005737,GO:0005739,GO:0006915,GO:0031333,GO:0035456,GO:0046872	nucleus|cytoplasm|mitochondrion|apoptotic process|negative regulation of protein complex assembly|response to interferon-beta|metal ion binding
ENSMUSG00000067212	1383.12	262.895	2503.35	9.52226	3.2513	3.51407e-13	3.27057e-10	Up	H2-T23	protein_coding	ensembl_havana_gene	8	histocompatibility 2, T region locus 23 [Source:MGI Symbol;Acc:MGI:95957]	OTTMUSG00000014955	3	GO:0001916,GO:0002250,GO:0002376,GO:0002474,GO:0002476,GO:0002489,GO:0002715,GO:0002717,GO:0005102,GO:0005886,GO:0006955,GO:0009986,GO:0016020,GO:0016021,GO:0019731,GO:0030881,GO:0032398,GO:0032736,GO:0032753,GO:0032759,GO:0032760,GO:0036037,GO:0042270,GO:0042288,GO:0042605,GO:0042612,GO:0046703,GO:0048839,GO:0050830,GO:0051024,GO:0070062,GO:2000566	positive regulation of T cell mediated cytotoxicity|adaptive immune response|immune system process|antigen processing and presentation of peptide antigen via MHC class I|antigen processing and presentation of endogenous peptide antigen via MHC class Ib|antigen processing and presentation of endogenous peptide antigen via MHC class Ib via ER pathway, TAP-dependent|regulation of natural killer cell…	path:mmu04514,path:mmu04144,path:mmu04145,path:mmu04650,path:mmu04612,path:mmu05203,path:mmu05320,path:mmu05330,path:mmu05332,path:mmu05416,path:mmu04940,path:mmu05166,path:mmu05168,path:mmu05169	Cell adhesion molecules (CAMs)|Endocytosis|Phagosome|Natural killer cell mediated cytotoxicity|Antigen processing and presentation|Viral carcinogenesis|Autoimmune thyroid disease|Allograft rejection|Graft-versus-host disease|Viral myocarditis|Type I diabetes mellitus|HTLV-I infection|Herpes simplex infection|Epstein-Barr virus infection
ENSMUSG00000045328	15.8077	3.04512	28.5703	9.38235	3.22995	0.0125179	0.517328	Up	Cenpe	protein_coding	ensembl_havana_gene	11	centromere protein E [Source:MGI Symbol;Acc:MGI:1098230]	OTTMUSG00000054878	3	GO:0000166,GO:0000278,GO:0000775,GO:0000776,GO:0000778,GO:0000779,GO:0000940,GO:0003777,GO:0005524,GO:0005634,GO:0005694,GO:0005737,GO:0005856,GO:0005871,GO:0005874,GO:0007018,GO:0007049,GO:0007059,GO:0007067,GO:0007080,GO:0007088,GO:0007094,GO:0007275,GO:0008017,GO:0008608,GO:0015630,GO:0016020,GO:0016887,GO:0019901,GO:0030071,GO:0030496,GO:0043515,GO:0045184,GO:0045842,GO:0045860,GO:0050793,GO:…	nucleotide binding|mitotic cell cycle|chromosome, centromeric region|kinetochore|condensed nuclear chromosome kinetochore|condensed chromosome, centromeric region|condensed chromosome outer kinetochore|microtubule motor activity|ATP binding|nucleus|chromosome|cytoplasm|cytoskeleton|kinesin complex|microtubule|microtubule-based movement|cell cycle|chromosome segregation|mitotic nuclear division|mi…
ENSMUSG00000057933	1189.54	229.399	2149.67	9.3709	3.22819	3.35267e-13	3.27057e-10	Up	Gsta2	protein_coding	ensembl_havana_gene	10	glutathione S-transferase, alpha 2 (Yc2) [Source:MGI Symbol;Acc:MGI:95863]	OTTMUSG00000031004	12	GO:0004364,GO:0008152,GO:0016740,GO:0070062	glutathione transferase activity|metabolic process|transferase activity|extracellular exosome	path:mmu00480,path:mmu00980,path:mmu00982,path:mmu05204	Glutathione metabolism|Metabolism of xenobiotics by cytochrome P450|Drug metabolism - cytochrome P450|Chemical carcinogenesis
ENSMUSG00000003779	61.7531	12.1805	111.326	9.13971	3.19215	4.56534e-05	0.00633621	Up	Kif20a	protein_coding	ensembl	15	kinesin family member 20A [Source:MGI Symbol;Acc:MGI:1201682]			GO:0000166,GO:0000281,GO:0000910,GO:0000920,GO:0001578,GO:0003777,GO:0005524,GO:0005737,GO:0005794,GO:0005819,GO:0005856,GO:0005871,GO:0005874,GO:0006810,GO:0007018,GO:0008017,GO:0015031,GO:0016887,GO:0019901,GO:0030496	nucleotide binding|mitotic cytokinesis|cytokinesis|cell separation after cytokinesis|microtubule bundle formation|microtubule motor activity|ATP binding|cytoplasm|Golgi apparatus|spindle|cytoskeleton|kinesin complex|microtubule|transport|microtubule-based movement|microtubule binding|protein transport|ATPase activity|protein kinase binding|midbody
ENSMUSG00000039364	20.256	4.06015	36.4518	8.97794	3.16638	0.00690836	0.344808	Up	Sectm1b	protein_coding	ensembl_havana_gene	13	secreted and transmembrane 1B [Source:MGI Symbol;Acc:MGI:1929083]	OTTMUSG00000004164	2	GO:0004871,GO:0005125,GO:0005576,GO:0005886,GO:0005887,GO:0006955,GO:0016020,GO:0016021	signal transducer activity|cytokine activity|extracellular region|plasma membrane|integral component of plasma membrane|immune response|membrane|integral component of membrane
ENSMUSG00000030364	229.742	46.6918	412.792	8.84079	3.14418	2.08099e-09	1.02892e-06	Up	Clec2h	protein_coding	ensembl_havana_gene	6	C-type lectin domain family 2, member h [Source:MGI Symbol;Acc:MGI:2136934]	OTTMUSG00000056390	3	GO:0004888,GO:0005886,GO:0005887,GO:0006968,GO:0016020,GO:0016021,GO:0030246,GO:0046703	transmembrane signaling receptor activity|plasma membrane|integral component of plasma membrane|cellular defense response|membrane|integral component of membrane|carbohydrate binding|natural killer cell lectin-like receptor binding
ENSMUSG00000074345	14.8225	3.04512	26.6	8.73529	3.12686	0.0172776	0.629877	Up	Tnfaip8l3	protein_coding	ensembl	3	tumor necrosis factor, alpha-induced protein 8-like 3 [Source:MGI Symbol;Acc:MGI:2685363]			GO:0005737,GO:0005886,GO:0006810,GO:0006869,GO:0008526,GO:0015914,GO:0016020,GO:0019216,GO:0035091,GO:0043552,GO:0048017,GO:0051897,GO:0070374	cytoplasm|plasma membrane|transport|lipid transport|phosphatidylinositol transporter activity|phospholipid transport|membrane|regulation of lipid metabolic process|phosphatidylinositol binding|positive regulation of phosphatidylinositol 3-kinase activity|inositol lipid-mediated signaling|positive regulation of protein kinase B signaling|positive regulation of ERK1 and ERK2 cascade
ENSMUSG00000048489	2688.82	553.196	4824.45	8.72105	3.1245	3.3863e-11	2.8199e-08	Up	8430408G22Rik	protein_coding	ensembl_havana_gene	12	RIKEN cDNA 8430408G22 gene [Source:MGI Symbol;Acc:MGI:1918730]	OTTMUSG00000057159	5	GO:0003674,GO:0005737,GO:0005739,GO:0008150	molecular_function|cytoplasm|mitochondrion|biological_process
ENSMUSG00000030235	13.8374	3.04512	24.6296	8.08824	3.01582	0.0239441	0.779357	Up	Slco1c1	protein_coding	ensembl_havana_gene	17	solute carrier organic anion transporter family, member 1c1 [Source:MGI Symbol;Acc:MGI:1889679]	OTTMUSG00000021195	3	GO:0005215,GO:0005886,GO:0005887,GO:0006810,GO:0006811,GO:0008206,GO:0008514,GO:0015125,GO:0015347,GO:0015349,GO:0015711,GO:0015721,GO:0016020,GO:0016021,GO:0043252	transporter activity|plasma membrane|integral component of plasma membrane|transport|ion transport|bile acid metabolic process|organic anion transmembrane transporter activity|bile acid transmembrane transporter activity|sodium-independent organic anion transmembrane transporter activity|thyroid hormone transmembrane transporter activity|organic anion transport|bile acid and bile salt transport|m…	path:mmu04919	Thyroid hormone signaling pathway
ENSMUSG00000052142	13.8374	3.04512	24.6296	8.08824	3.01582	0.0239441	0.779357	Up	Rasal3	protein_coding	ensembl_havana_gene	15	RAS protein activator like 3 [Source:MGI Symbol;Acc:MGI:2444128]	OTTMUSG00000034066	1	GO:0005096,GO:0005737,GO:0007165,GO:0016020,GO:0031235,GO:0043087,GO:0046580,GO:0051142,GO:0070062,GO:0098562	GTPase activator activity|cytoplasm|signal transduction|membrane|intrinsic component of the cytoplasmic side of the plasma membrane|regulation of GTPase activity|negative regulation of Ras protein signal transduction|positive regulation of NK T cell proliferation|extracellular exosome|cytoplasmic side of membrane	path:mmu04014	Ras signaling pathway
ENSMUSG00000024992	18.2856	4.06015	32.5111	8.00735	3.00133	0.0123942	0.517328	Up	Pde6c	protein_coding	ensembl	12	phosphodiesterase 6C, cGMP specific, cone, alpha prime [Source:MGI Symbol;Acc:MGI:105956]			GO:0000166,GO:0004114,GO:0005886,GO:0007165,GO:0007601,GO:0007603,GO:0008081,GO:0016020,GO:0016787,GO:0030553,GO:0046549,GO:0046872,GO:0047555,GO:0050896,GO:0050953	nucleotide binding|3',5'-cyclic-nucleotide phosphodiesterase activity|plasma membrane|signal transduction|visual perception|phototransduction, visible light|phosphoric diester hydrolase activity|membrane|hydrolase activity|cGMP binding|retinal cone cell development|metal ion binding|3',5'-cyclic-GMP phosphodiesterase activity|response to stimulus|sensory perception of light stimulus	path:mmu00230	Purine metabolism
ENSMUSG00000061540	518.506	120.79	916.221	7.58527	2.9232	5.64365e-11	4.25209e-08	Up	Orm2	protein_coding	ensembl_havana_gene	3	orosomucoid 2 [Source:MGI Symbol;Acc:MGI:97444]	OTTMUSG00000000306	1	GO:0002682,GO:0005576,GO:0005615,GO:0006810,GO:0006953	regulation of immune system process|extracellular region|extracellular space|transport|acute-phase response
ENSMUSG00000091867	272.359	63.9474	480.77	7.51821	2.91039	4.81666e-09	2.24145e-06	Up	Cyp2a22	protein_coding	ensembl_havana_gene	2	cytochrome P450, family 2, subfamily a, polypeptide 22 [Source:MGI Symbol;Acc:MGI:3648316]	OTTMUSG00000058548	1	GO:0008392,GO:0008395,GO:0019373	arachidonic acid epoxygenase activity|steroid hydroxylase activity|epoxygenase P450 pathway
ENSMUSG00000027331	38.0639	9.13535	66.9925	7.33333	2.87447	0.0015534	0.112742	Up	Knstrn	protein_coding	ensembl_havana_gene	15	kinetochore-localized astrin/SPAG5 binding [Source:MGI Symbol;Acc:MGI:1289298]	OTTMUSG00000015640	4	GO:0000070,GO:0000775,GO:0000776,GO:0005515,GO:0005634,GO:0005694,GO:0005737,GO:0005856,GO:0005874,GO:0007049,GO:0007051,GO:0007059,GO:0007067,GO:0015630,GO:0035371,GO:0051301,GO:0051988,GO:0072686	mitotic sister chromatid segregation|chromosome, centromeric region|kinetochore|protein binding|nucleus|chromosome|cytoplasm|cytoskeleton|microtubule|cell cycle|spindle organization|chromosome segregation|mitotic nuclear division|microtubule cytoskeleton|microtubule plus-end|cell division|regulation of attachment of spindle microtubules to kinetochore|mitotic spindle
ENSMUSG00000038418	852.304	209.098	1495.51	7.1522	2.83839	5.15546e-11	4.07848e-08	Up	Egr1	protein_coding	ensembl_havana_gene	7	early growth response 1 [Source:MGI Symbol;Acc:MGI:95295]	OTTMUSG00000021064	2	GO:0000122,GO:0000976,GO:0000977,GO:0000979,GO:0000982,GO:0001077,GO:0003676,GO:0003677,GO:0003690,GO:0003700,GO:0005634,GO:0005654,GO:0005737,GO:0006351,GO:0006355,GO:0006366,GO:0007611,GO:0007616,GO:0008134,GO:0009749,GO:0010628,GO:0010942,GO:0014911,GO:0030217,GO:0030509,GO:0032868,GO:0033233,GO:0035035,GO:0035914,GO:0042981,GO:0043525,GO:0043565,GO:0044212,GO:0045893,GO:0045944,GO:0046872,GO:…	negative regulation of transcription from RNA polymerase II promoter|transcription regulatory region sequence-specific DNA binding|RNA polymerase II regulatory region sequence-specific DNA binding|RNA polymerase II core promoter sequence-specific DNA binding|transcription factor activity, RNA polymerase II core promoter proximal region sequence-specific binding|transcriptional activator activity,…	path:mmu05020,path:mmu04933,path:mmu05166	Prion diseases|AGE-RAGE signaling pathway in diabetic complications|HTLV-I infection
ENSMUSG00000025270	2896.16	717.632	5074.68	7.07143	2.822	1.83052e-09	9.34273e-07	Up	Alas2	protein_coding	ensembl_havana_gene	13	aminolevulinic acid synthase 2, erythroid [Source:MGI Symbol;Acc:MGI:87990]	OTTMUSG00000019150	1	GO:0001666,GO:0003824,GO:0003870,GO:0005739,GO:0005743,GO:0005759,GO:0006778,GO:0006783,GO:0006879,GO:0008152,GO:0009058,GO:0016594,GO:0016740,GO:0016746,GO:0030170,GO:0030218,GO:0033014,GO:0042541,GO:0050662	response to hypoxia|catalytic activity|5-aminolevulinate synthase activity|mitochondrion|mitochondrial inner membrane|mitochondrial matrix|porphyrin-containing compound metabolic process|heme biosynthetic process|cellular iron ion homeostasis|metabolic process|biosynthetic process|glycine binding|transferase activity|transferase activity, transferring acyl groups|pyridoxal phosphate binding|eryth…	path:mmu00260,path:mmu00860	Glycine, serine and threonine metabolism|Porphyrin and chlorophyll metabolism
ENSMUSG00000020330	32.6305	8.12031	57.1407	7.03676	2.81491	0.00324993	0.200079	Up	Hmmr	protein_coding	ensembl_havana_gene	16	hyaluronan mediated motility receptor (RHAMM) [Source:MGI Symbol;Acc:MGI:104667]	OTTMUSG00000005436	3	GO:0005540,GO:0005737,GO:0016020	hyaluronic acid binding|cytoplasm|membrane	path:mmu04512	ECM-receptor interaction
ENSMUSG00000027496	16.3153	4.06015	28.5703	7.03676	2.81491	0.0224641	0.749846	Up	Aurka	protein_coding	ensembl_havana_gene	15	aurora kinase A [Source:MGI Symbol;Acc:MGI:894678]	OTTMUSG00000016161	1	GO:0000166,GO:0000212,GO:0000226,GO:0000278,GO:0000780,GO:0004672,GO:0004674,GO:0004712,GO:0005515,GO:0005524,GO:0005634,GO:0005737,GO:0005813,GO:0005815,GO:0005819,GO:0005856,GO:0005874,GO:0005876,GO:0005929,GO:0006468,GO:0007049,GO:0007051,GO:0007052,GO:0007057,GO:0007067,GO:0007100,GO:0007126,GO:0009948,GO:0015630,GO:0016301,GO:0016310,GO:0016740,GO:0019901,GO:0030030,GO:0031616,GO:0031625,GO:…	nucleotide binding|meiotic spindle organization|microtubule cytoskeleton organization|mitotic cell cycle|condensed nuclear chromosome, centromeric region|protein kinase activity|protein serine/threonine kinase activity|protein serine/threonine/tyrosine kinase activity|protein binding|ATP binding|nucleus|cytoplasm|centrosome|microtubule organizing center|spindle|cytoskeleton|microtubule|spindle mi…	path:mmu04114	Oocyte meiosis
ENSMUSG00000072596	36.5862	9.13535	64.037	7.0098	2.80937	0.00218834	0.148601	Up	Ear2	protein_coding	ensembl_havana_gene	4	eosinophil-associated, ribonuclease A family, member 2 [Source:MGI Symbol;Acc:MGI:108020]	OTTMUSG00000034641	1	GO:0003676,GO:0004518,GO:0004519,GO:0004540,GO:0005575,GO:0006935,GO:0016787	nucleic acid binding|nuclease activity|endonuclease activity|ribonuclease activity|cellular_component|chemotaxis|hydrolase activity
ENSMUSG00000026390	205.68	51.767	359.592	6.94637	2.79626	1.18737e-07	3.834e-05	Up	Marco	protein_coding	ensembl_havana_gene	7	macrophage receptor with collagenous structure [Source:MGI Symbol;Acc:MGI:1309998]	OTTMUSG00000049075	1	GO:0002376,GO:0005044,GO:0005581,GO:0006897,GO:0016020,GO:0016021,GO:0043277,GO:0045087	immune system process|scavenger receptor activity|collagen trimer|endocytosis|membrane|integral component of membrane|apoptotic cell clearance|innate immune response	path:mmu04145	Phagosome
ENSMUSG00000079018	163.167	41.6166	284.718	6.84146	2.7743	7.53455e-07	0.000172771	Up	Ly6c1	protein_coding	ensembl_havana_gene	10	lymphocyte antigen 6 complex, locus C1 [Source:MGI Symbol;Acc:MGI:96882]	OTTMUSG00000045162	5	GO:0005886,GO:0009897,GO:0016020,GO:0031225	plasma membrane|external side of plasma membrane|membrane|anchored component of membrane
ENSMUSG00000035042	15.8227	4.06015	27.5852	6.79412	2.76429	0.0261097	0.816419	Up	Ccl5	protein_coding	ensembl_havana_gene	2	chemokine (C-C motif) ligand 5 [Source:MGI Symbol;Acc:MGI:98262]	OTTMUSG00000000992	1	GO:0000165,GO:0002230,GO:0004435,GO:0004672,GO:0005125,GO:0005576,GO:0005615,GO:0005737,GO:0006816,GO:0006874,GO:0006887,GO:0006935,GO:0006954,GO:0006955,GO:0007159,GO:0007186,GO:0007267,GO:0008009,GO:0008201,GO:0009615,GO:0009636,GO:0010628,GO:0010759,GO:0010820,GO:0014068,GO:0014911,GO:0016004,GO:0030298,GO:0030335,GO:0030593,GO:0031269,GO:0031328,GO:0031584,GO:0031622,GO:0031663,GO:0031726,GO:…	MAPK cascade|positive regulation of defense response to virus by host|phosphatidylinositol phospholipase C activity|protein kinase activity|cytokine activity|extracellular region|extracellular space|cytoplasm|calcium ion transport|cellular calcium ion homeostasis|exocytosis|chemotaxis|inflammatory response|immune response|leukocyte cell-cell adhesion|G-protein coupled receptor signaling pathway|c…	path:mmu04668,path:mmu04060,path:mmu04620,path:mmu04621,path:mmu04623,path:mmu04062,path:mmu05323,path:mmu05020,path:mmu05164,path:mmu05168,path:mmu05142	TNF signaling pathway|Cytokine-cytokine receptor interaction|Toll-like receptor signaling pathway|NOD-like receptor signaling pathway|Cytosolic DNA-sensing pathway|Chemokine signaling pathway|Rheumatoid arthritis|Prion diseases|Influenza A|Herpes simplex infection|Chagas disease (American trypanosomiasis)
ENSMUSG00000079547	15.8227	4.06015	27.5852	6.79412	2.76429	0.0261097	0.816419	Up	H2-DMb1	protein_coding	ensembl_havana_gene	3	histocompatibility 2, class II, locus Mb1 [Source:MGI Symbol;Acc:MGI:95922]	OTTMUSG00000037116	2	GO:0002376,GO:0002504,GO:0005764,GO:0005768,GO:0006955,GO:0016020,GO:0016021,GO:0019882,GO:0019886,GO:0023026,GO:0042613,GO:0051085	immune system process|antigen processing and presentation of peptide or polysaccharide antigen via MHC class II|lysosome|endosome|immune response|membrane|integral component of membrane|antigen processing and presentation|antigen processing and presentation of exogenous peptide antigen via MHC class II|MHC class II protein complex binding|MHC class II protein complex|chaperone mediated protein fo…	path:mmu04514,path:mmu04145,path:mmu04612,path:mmu04672,path:mmu05310,path:mmu05322,path:mmu05323,path:mmu05320,path:mmu05321,path:mmu05330,path:mmu05332,path:mmu05416,path:mmu04940,path:mmu05150,path:mmu05152,path:mmu05166,path:mmu05164,path:mmu05168,path:mmu05145,path:mmu05140	Cell adhesion molecules (CAMs)|Phagosome|Antigen processing and presentation|Intestinal immune network for IgA production|Asthma|Systemic lupus erythematosus|Rheumatoid arthritis|Autoimmune thyroid disease|Inflammatiory bowel disease (IBD)|Allograft rejection|Graft-versus-host disease|Viral myocarditis|Type I diabetes mellitus|Staphylococcus aureus infection|Tuberculosis|HTLV-I infection|Influenz…
ENSMUSG00000049985	156.256	40.6015	271.911	6.69706	2.74353	1.28042e-06	0.000266563	Up	Ankrd55	protein_coding	ensembl	14	ankyrin repeat domain 55 [Source:MGI Symbol;Acc:MGI:1924568]			GO:0003674,GO:0005575,GO:0008150	molecular_function|cellular_component|biological_process
ENSMUSG00000056116	560.749	146.166	975.333	6.67279	2.73829	4.17382e-10	2.75159e-07	Up	H2-T22	protein_coding	ensembl_havana_gene	18	histocompatibility 2, T region locus 22 [Source:MGI Symbol;Acc:MGI:95956]	OTTMUSG00000014954	2	GO:0002474,GO:0005102,GO:0005886,GO:0042605	antigen processing and presentation of peptide antigen via MHC class I|receptor binding|plasma membrane|peptide antigen binding	path:mmu04514,path:mmu04144,path:mmu04145,path:mmu04650,path:mmu04612,path:mmu05203,path:mmu05320,path:mmu05330,path:mmu05332,path:mmu05416,path:mmu04940,path:mmu05166,path:mmu05168,path:mmu05169	Cell adhesion molecules (CAMs)|Endocytosis|Phagosome|Natural killer cell mediated cytotoxicity|Antigen processing and presentation|Viral carcinogenesis|Autoimmune thyroid disease|Allograft rejection|Graft-versus-host disease|Viral myocarditis|Type I diabetes mellitus|HTLV-I infection|Herpes simplex infection|Epstein-Barr virus infection
ENSMUSG00000022074	30.1675	8.12031	52.2148	6.43015	2.68485	0.00589051	0.314864	Up	Tnfrsf10b	protein_coding	ensembl	5	tumor necrosis factor receptor superfamily, member 10b [Source:MGI Symbol;Acc:MGI:1341090]			GO:0002020,GO:0005031,GO:0005887,GO:0006915,GO:0006954,GO:0006955,GO:0007165,GO:0007275,GO:0008134,GO:0008625,GO:0008656,GO:0009986,GO:0016020,GO:0016021,GO:0032496,GO:0036462,GO:0042127,GO:0042981,GO:0045569,GO:0097191	protease binding|tumor necrosis factor-activated receptor activity|integral component of plasma membrane|apoptotic process|inflammatory response|immune response|signal transduction|multicellular organism development|transcription factor binding|extrinsic apoptotic signaling pathway via death domain receptors|cysteine-type endopeptidase activator activity involved in apoptotic process|cell surface…	path:mmu04060,path:mmu04210,path:mmu04650,path:mmu05162,path:mmu05164	Cytokine-cytokine receptor interaction|Apoptosis|Natural killer cell mediated cytotoxicity|Measles|Influenza A
ENSMUSG00000029086	14.8375	4.06015	25.6148	6.30882	2.65737	0.0353486	0.967623	Up	Prom1	protein_coding	ensembl_havana_gene	15	prominin 1 [Source:MGI Symbol;Acc:MGI:1100886]	OTTMUSG00000053805	13	GO:0001750,GO:0005615,GO:0005783,GO:0005793,GO:0005886,GO:0005887,GO:0005902,GO:0005903,GO:0005929,GO:0009986,GO:0010842,GO:0016020,GO:0016021,GO:0016324,GO:0031982,GO:0032420,GO:0042622,GO:0042805,GO:0042995,GO:0043231,GO:0045296,GO:0045494,GO:0060042,GO:0060219,GO:0070062,GO:0071914,GO:0072112,GO:0072139,GO:2000768	photoreceptor outer segment|extracellular space|endoplasmic reticulum|endoplasmic reticulum-Golgi intermediate compartment|plasma membrane|integral component of plasma membrane|microvillus|brush border|cilium|cell surface|retina layer formation|membrane|integral component of membrane|apical plasma membrane|vesicle|stereocilium|photoreceptor outer segment membrane|actinin binding|cell projection|i…	path:mmu05202	Transcriptional misregulation in cancers
ENSMUSG00000020914	47.4829	13.1955	81.7703	6.19683	2.63153	0.00142009	0.105487	Up	Top2a	protein_coding	ensembl_havana_gene	17	topoisomerase (DNA) II alpha [Source:MGI Symbol;Acc:MGI:98790]	OTTMUSG00000006446	1	GO:0000166,GO:0000228,GO:0000287,GO:0000712,GO:0000793,GO:0000819,GO:0002244,GO:0003677,GO:0003682,GO:0003916,GO:0003918,GO:0005080,GO:0005524,GO:0005634,GO:0005654,GO:0005730,GO:0005814,GO:0006259,GO:0006265,GO:0006266,GO:0006268,GO:0006312,GO:0006974,GO:0007059,GO:0008022,GO:0008094,GO:0008144,GO:0008301,GO:0009330,GO:0016853,GO:0019899,GO:0030261,GO:0030263,GO:0040016,GO:0042752,GO:0042803,GO:…	nucleotide binding|nuclear chromosome|magnesium ion binding|resolution of meiotic recombination intermediates|condensed chromosome|sister chromatid segregation|hematopoietic progenitor cell differentiation|DNA binding|chromatin binding|DNA topoisomerase activity|DNA topoisomerase type II (ATP-hydrolyzing) activity|protein kinase C binding|ATP binding|nucleus|nucleoplasm|nucleolus|centriole|DNA me…
ENSMUSG00000030934	18437.7	5158.43	31717	6.14859	2.62025	4.08837e-05	0.00582759	Up	Oat	protein_coding	ensembl	8	ornithine aminotransferase [Source:MGI Symbol;Acc:MGI:97394]			GO:0003824,GO:0004587,GO:0005737,GO:0005739,GO:0008483,GO:0010121,GO:0016740,GO:0019544,GO:0030170,GO:0034214,GO:0042802	catalytic activity|ornithine-oxo-acid transaminase activity|cytoplasm|mitochondrion|transaminase activity|arginine catabolic process to proline via ornithine|transferase activity|arginine catabolic process to glutamate|pyridoxal phosphate binding|protein hexamerization|identical protein binding	path:mmu00330	Arginine and proline metabolism
ENSMUSG00000031004	115.252	32.4812	198.022	6.09651	2.60798	2.14035e-05	0.00319477	Up	Mki67	protein_coding	ensembl	7	antigen identified by monoclonal antibody Ki 67 [Source:MGI Symbol;Acc:MGI:106035]			GO:0000775,GO:0000793,GO:0005634,GO:0005730,GO:0005737,GO:0007126,GO:0008022,GO:0008283,GO:0016020,GO:0044822,GO:0072574,GO:1990705	chromosome, centromeric region|condensed chromosome|nucleus|nucleolus|cytoplasm|meiotic nuclear division|protein C-terminus binding|cell proliferation|membrane|poly(A) RNA binding|hepatocyte proliferation|cholangiocyte proliferation
ENSMUSG00000036944	14.3449	4.06015	24.6296	6.06618	2.60079	0.0411761	1	Up	Tmem71	protein_coding	ensembl	5	transmembrane protein 71 [Source:MGI Symbol;Acc:MGI:2146049]			GO:0003674,GO:0005575,GO:0008150,GO:0016020,GO:0016021	molecular_function|cellular_component|biological_process|membrane|integral component of membrane
ENSMUSG00000023015	32.1528	9.13535	55.1703	6.03922	2.59436	0.00612961	0.316504	Up	Racgap1	protein_coding	ensembl_havana_gene	13	Rac GTPase-activating protein 1 [Source:MGI Symbol;Acc:MGI:1349423]	OTTMUSG00000035793	5	GO:0000281,GO:0000915,GO:0005096,GO:0005547,GO:0005634,GO:0005654,GO:0005737,GO:0005856,GO:0005886,GO:0006810,GO:0006811,GO:0007049,GO:0007165,GO:0007275,GO:0007283,GO:0008017,GO:0008272,GO:0008289,GO:0009790,GO:0016020,GO:0019901,GO:0030154,GO:0030496,GO:0031234,GO:0031410,GO:0032154,GO:0032467,GO:0035556,GO:0043014,GO:0043015,GO:0043087,GO:0046872,GO:0048487,GO:0051233,GO:0051256,GO:0051301,GO:…	mitotic cytokinesis|actomyosin contractile ring assembly|GTPase activator activity|phosphatidylinositol-3,4,5-trisphosphate binding|nucleus|nucleoplasm|cytoplasm|cytoskeleton|plasma membrane|transport|ion transport|cell cycle|signal transduction|multicellular organism development|spermatogenesis|microtubule binding|sulfate transport|lipid binding|embryo development|membrane|protein kinase binding…
ENSMUSG00000030677	21.271	6.09023	36.4518	5.98529	2.58142	0.0188552	0.665196	Up	Kif22	protein_coding	ensembl_havana_gene	8	kinesin family member 22 [Source:MGI Symbol;Acc:MGI:109233]	OTTMUSG00000058381	2	GO:0000166,GO:0000785,GO:0003677,GO:0003777,GO:0005524,GO:0005634,GO:0005737,GO:0005819,GO:0005856,GO:0005871,GO:0005874,GO:0005925,GO:0006281,GO:0007018,GO:0007062,GO:0007080,GO:0008017,GO:0016887,GO:0051310,GO:0072686	nucleotide binding|chromatin|DNA binding|microtubule motor activity|ATP binding|nucleus|cytoplasm|spindle|cytoskeleton|kinesin complex|microtubule|focal adhesion|DNA repair|microtubule-based movement|sister chromatid cohesion|mitotic metaphase plate congression|microtubule binding|ATPase activity|metaphase plate congression|mitotic spindle
ENSMUSG00000006398	69.754	20.3008	119.207	5.87206	2.55387	0.000377391	0.0353346	Up	Cdc20	protein_coding	ensembl_havana_gene	15	cell division cycle 20 [Source:MGI Symbol;Acc:MGI:1859866]	OTTMUSG00000008798	4	GO:0005515,GO:0005634,GO:0005654,GO:0005680,GO:0005737,GO:0005813,GO:0005856,GO:0007049,GO:0007067,GO:0007399,GO:0008022,GO:0008284,GO:0010997,GO:0019899,GO:0030154,GO:0031145,GO:0031915,GO:0040020,GO:0042826,GO:0043234,GO:0048471,GO:0050773,GO:0051301,GO:0090129,GO:0097027,GO:1904668	protein binding|nucleus|nucleoplasm|anaphase-promoting complex|cytoplasm|centrosome|cytoskeleton|cell cycle|mitotic nuclear division|nervous system development|protein C-terminus binding|positive regulation of cell proliferation|anaphase-promoting complex binding|enzyme binding|cell differentiation|anaphase-promoting complex-dependent catabolic process|positive regulation of synaptic plasticity|r…	path:mmu04120,path:mmu04110,path:mmu04114,path:mmu05203,path:mmu05166	Ubiquitin mediated proteolysis|Cell cycle|Oocyte meiosis|Viral carcinogenesis|HTLV-I infection
ENSMUSG00000009092	24.2415	7.10527	41.3777	5.82353	2.54189	0.0150277	0.579921	Up	Derl3	protein_coding	ensembl	4	Der1-like domain family, member 3 [Source:MGI Symbol;Acc:MGI:1917627]			GO:0005783,GO:0016020,GO:0016021,GO:0018279,GO:0030176,GO:0030433,GO:0030968,GO:1904153	endoplasmic reticulum|membrane|integral component of membrane|protein N-linked glycosylation via asparagine|integral component of endoplasmic reticulum membrane|ER-associated ubiquitin-dependent protein catabolic process|endoplasmic reticulum unfolded protein response|negative regulation of retrograde protein transport, ER to cytosol	path:mmu04141	Protein processing in endoplasmic reticulum
ENSMUSG00000028359	51.9461	15.2256	88.6666	5.82353	2.54189	0.00137508	0.103112	Up	Orm3	protein_coding	ensembl_havana_gene	4	orosomucoid 3 [Source:MGI Symbol;Acc:MGI:97445]	OTTMUSG00000000245	1	GO:0003674,GO:0005615,GO:0006953	molecular_function|extracellular space|acute-phase response
ENSMUSG00000038379	13.8523	4.06015	23.6444	5.82353	2.54189	0.0480013	1	Up	Ttk	protein_coding	ensembl_havana_gene	15	Ttk protein kinase [Source:MGI Symbol;Acc:MGI:1194921]	OTTMUSG00000044947	5	GO:0000166,GO:0004672,GO:0004674,GO:0004712,GO:0004713,GO:0005524,GO:0006468,GO:0007093,GO:0016020,GO:0016301,GO:0016310,GO:0016740,GO:0051304	nucleotide binding|protein kinase activity|protein serine/threonine kinase activity|protein serine/threonine/tyrosine kinase activity|protein tyrosine kinase activity|ATP binding|protein phosphorylation|mitotic cell cycle checkpoint|membrane|kinase activity|phosphorylation|transferase activity|chromosome separation	path:mmu04110	Cell cycle
ENSMUSG00000045467	17.3154	5.07519	29.5555	5.82353	2.54189	0.031469	0.91191	Up	Ttll13	protein_coding	ensembl_havana_gene	13	tubulin tyrosine ligase-like family, member 13 [Source:MGI Symbol;Acc:MGI:1920845]	OTTMUSG00000023153	4	GO:0000166,GO:0003674,GO:0005524,GO:0005575,GO:0005874,GO:0006464,GO:0008150,GO:0016874	nucleotide binding|molecular_function|ATP binding|cellular_component|microtubule|cellular protein modification process|biological_process|ligase activity
ENSMUSG00000025912	23.7489	7.10527	40.3926	5.68487	2.50713	0.0170202	0.625241	Up	Mybl1	protein_coding	ensembl_havana_gene	16	myeloblastosis oncogene-like 1 [Source:MGI Symbol;Acc:MGI:99925]	OTTMUSG00000034736	3	GO:0000978,GO:0000981,GO:0001077,GO:0001135,GO:0003677,GO:0005634,GO:0006351,GO:0006355,GO:0006357,GO:0030154,GO:0043565,GO:0044212,GO:0045944	RNA polymerase II core promoter proximal region sequence-specific DNA binding|RNA polymerase II transcription factor activity, sequence-specific DNA binding|transcriptional activator activity, RNA polymerase II core promoter proximal region sequence-specific binding|transcription factor activity, RNA polymerase II transcription factor recruiting|DNA binding|nucleus|transcription, DNA-templated|re…	path:mmu05166	HTLV-I infection
ENSMUSG00000030107	231.085	71.0527	391.118	5.50462	2.46064	1.02608e-06	0.000222393	Up	Usp18	protein_coding	ensembl_havana_gene	10	ubiquitin specific peptidase 18 [Source:MGI Symbol;Acc:MGI:1344364]	OTTMUSG00000056866	1	GO:0005515,GO:0005634,GO:0006508,GO:0006511,GO:0008233,GO:0008234,GO:0016579,GO:0016787,GO:0016920,GO:0019785,GO:0036459	protein binding|nucleus|proteolysis|ubiquitin-dependent protein catabolic process|peptidase activity|cysteine-type peptidase activity|protein deubiquitination|hydrolase activity|pyroglutamyl-peptidase activity|ISG15-specific protease activity|thiol-dependent ubiquitinyl hydrolase activity
ENSMUSG00000034258	115.296	35.5263	195.067	5.49076	2.457	5.34794e-05	0.00717077	Up	Mfsd7c	protein_coding	ensembl	3	major facilitator superfamily domain containing 7C [Source:MGI Symbol;Acc:MGI:2384974]			GO:0005575,GO:0005886,GO:0006810,GO:0015232,GO:0016020,GO:0016021,GO:0020037,GO:0055085	cellular_component|plasma membrane|transport|heme transporter activity|membrane|integral component of membrane|heme binding|transmembrane transport
ENSMUSG00000057346	1508.3	467.933	2548.67	5.44666	2.44537	1.63727e-08	6.81709e-06	Up	Apol9a	protein_coding	ensembl	11	apolipoprotein L 9a [Source:MGI Symbol;Acc:MGI:3606001]			GO:0003674,GO:0005575,GO:0008150	molecular_function|cellular_component|biological_process
ENSMUSG00000024730	22.7637	7.10527	38.4222	5.40756	2.43498	0.0218347	0.738182	Up	Ms4a8a	protein_coding	ensembl_havana_gene	7	membrane-spanning 4-domains, subfamily A, member 8A [Source:MGI Symbol;Acc:MGI:1927657]	OTTMUSG00000047015	1	GO:0016020,GO:0016021	membrane|integral component of membrane
ENSMUSG00000026605	22.7637	7.10527	38.4222	5.40756	2.43498	0.0218347	0.738182	Up	Cenpf	protein_coding	ensembl_havana_gene	14	centromere protein F [Source:MGI Symbol;Acc:MGI:1313302]	OTTMUSG00000035168	6	GO:0000278,GO:0000775,GO:0000776,GO:0000922,GO:0000940,GO:0001822,GO:0005634,GO:0005635,GO:0005654,GO:0005737,GO:0005813,GO:0005819,GO:0005930,GO:0007059,GO:0008022,GO:0008134,GO:0010389,GO:0015031,GO:0016202,GO:0016363,GO:0021591,GO:0030496,GO:0036064,GO:0042803,GO:0045120,GO:0045502,GO:0045892,GO:0051310,GO:0097539	mitotic cell cycle|chromosome, centromeric region|kinetochore|spindle pole|condensed chromosome outer kinetochore|kidney development|nucleus|nuclear envelope|nucleoplasm|cytoplasm|centrosome|spindle|axoneme|chromosome segregation|protein C-terminus binding|transcription factor binding|regulation of G2/M transition of mitotic cell cycle|protein transport|regulation of striated muscle tissue develo…
ENSMUSG00000073421	201.41	62.9324	339.889	5.40085	2.43319	2.89722e-06	0.000559022	Up	H2-Ab1	protein_coding	ensembl_havana_gene	5	histocompatibility 2, class II antigen A, beta 1 [Source:MGI Symbol;Acc:MGI:103070]	OTTMUSG00000037120	2	GO:0002344,GO:0002376,GO:0002381,GO:0002455,GO:0002504,GO:0002579,GO:0002827,GO:0005515,GO:0005622,GO:0005769,GO:0005771,GO:0005794,GO:0005886,GO:0006955,GO:0008134,GO:0009897,GO:0009986,GO:0015643,GO:0016020,GO:0016021,GO:0019882,GO:0019886,GO:0031625,GO:0042130,GO:0042605,GO:0042613,GO:0046635,GO:0046982,GO:0048002,GO:0071346,GO:1990405	B cell affinity maturation|immune system process|immunoglobulin production involved in immunoglobulin mediated immune response|humoral immune response mediated by circulating immunoglobulin|antigen processing and presentation of peptide or polysaccharide antigen via MHC class II|positive regulation of antigen processing and presentation|positive regulation of T-helper 1 type immune response|prote…	path:mmu04514,path:mmu04145,path:mmu04612,path:mmu04672,path:mmu05310,path:mmu05322,path:mmu05323,path:mmu05320,path:mmu05321,path:mmu05330,path:mmu05332,path:mmu05416,path:mmu04940,path:mmu05150,path:mmu05152,path:mmu05166,path:mmu05164,path:mmu05168,path:mmu05145,path:mmu05140	Cell adhesion molecules (CAMs)|Phagosome|Antigen processing and presentation|Intestinal immune network for IgA production|Asthma|Systemic lupus erythematosus|Rheumatoid arthritis|Autoimmune thyroid disease|Inflammatiory bowel disease (IBD)|Allograft rejection|Graft-versus-host disease|Viral myocarditis|Type I diabetes mellitus|Staphylococcus aureus infection|Tuberculosis|HTLV-I infection|Influenz…
ENSMUSG00000053461	19.3007	6.09023	32.5111	5.33824	2.41636	0.031856	0.914489	Up	Hhipl2	protein_coding	ensembl_havana_gene	9	hedgehog interacting protein-like 2 [Source:MGI Symbol;Acc:MGI:1926022]	OTTMUSG00000050575	2	GO:0003674,GO:0003824,GO:0005575,GO:0005576,GO:0005975,GO:0008150,GO:0016901,GO:0048038	molecular_function|catalytic activity|cellular_component|extracellular region|carbohydrate metabolic process|biological_process|oxidoreductase activity, acting on the CH-OH group of donors, quinone or similar compound as acceptor|quinone binding
ENSMUSG00000024610	1551.55	494.324	2608.77	5.27745	2.39984	3.00564e-08	1.15988e-05	Up	Cd74	protein_coding	ensembl	14	CD74 antigen (invariant polypeptide of major histocompatibility complex, class II antigen-associated) [Source:MGI Symbol;Acc:MGI:96534]			GO:0000187,GO:0001516,GO:0001540,GO:0001961,GO:0002250,GO:0002376,GO:0002606,GO:0002792,GO:0002821,GO:0002830,GO:0002906,GO:0004896,GO:0005515,GO:0005764,GO:0005770,GO:0005771,GO:0005773,GO:0005783,GO:0005794,GO:0005886,GO:0005887,GO:0006461,GO:0006886,GO:0006952,GO:0006955,GO:0007165,GO:0008283,GO:0009897,GO:0009986,GO:0016020,GO:0016021,GO:0016064,GO:0019882,GO:0019886,GO:0019955,GO:0023026,GO:…	activation of MAPK activity|prostaglandin biosynthetic process|beta-amyloid binding|positive regulation of cytokine-mediated signaling pathway|adaptive immune response|immune system process|positive regulation of dendritic cell antigen processing and presentation|negative regulation of peptide secretion|positive regulation of adaptive immune response|positive regulation of type 2 immune response|…	path:mmu04612,path:mmu05152,path:mmu05168	Antigen processing and presentation|Tuberculosis|Herpes simplex infection
ENSMUSG00000025165	31.6752	10.1504	53.2	5.24118	2.38989	0.0109247	0.480143	Up	Sectm1a	protein_coding	ensembl_havana_gene	12	secreted and transmembrane 1A [Source:MGI Symbol;Acc:MGI:2384805]	OTTMUSG00000004160	1	GO:0004871,GO:0005125,GO:0005576,GO:0005886,GO:0006955,GO:0016020,GO:0016021,GO:0043123,GO:0070062	signal transducer activity|cytokine activity|extracellular region|plasma membrane|immune response|membrane|integral component of membrane|positive regulation of I-kappaB kinase/NF-kappaB signaling|extracellular exosome
ENSMUSG00000020553	41.0792	13.1955	68.9629	5.22624	2.38577	0.00525595	0.293633	Up	Pctp	protein_coding	ensembl_havana_gene	8	phosphatidylcholine transfer protein [Source:MGI Symbol;Acc:MGI:107375]	OTTMUSG00000001285	1	GO:0005737,GO:0006810,GO:0006869,GO:0008203,GO:0008289,GO:0008525,GO:0015914,GO:0031210	cytoplasm|transport|lipid transport|cholesterol metabolic process|lipid binding|phosphatidylcholine transporter activity|phospholipid transport|phosphatidylcholine binding
ENSMUSG00000030137	52.9611	17.2557	88.6666	5.13841	2.36132	0.002475	0.164535	Up	Tuba8	protein_coding	ensembl_havana_gene	8	tubulin, alpha 8 [Source:MGI Symbol;Acc:MGI:1858225]	OTTMUSG00000022202	2	GO:0000166,GO:0000226,GO:0003924,GO:0005200,GO:0005525,GO:0005737,GO:0005856,GO:0005874,GO:0007017	nucleotide binding|microtubule cytoskeleton organization|GTPase activity|structural constituent of cytoskeleton|GTP binding|cytoplasm|cytoskeleton|microtubule|microtubule-based process	path:mmu04145,path:mmu04210,path:mmu04540	Phagosome|Apoptosis|Gap junction
ENSMUSG00000060938	108.893	35.5263	182.259	5.13025	2.35903	0.000126314	0.0145879	Up	Rpl26	protein_coding	ensembl_havana_gene	14	ribosomal protein L26 [Source:MGI Symbol;Acc:MGI:106022]	OTTMUSG00000005949	4	GO:0002181,GO:0003735,GO:0006364,GO:0016020,GO:0022625,GO:0042273,GO:0043195,GO:0044822,GO:0070062	cytoplasmic translation|structural constituent of ribosome|rRNA processing|membrane|cytosolic large ribosomal subunit|ribosomal large subunit biogenesis|terminal bouton|poly(A) RNA binding|extracellular exosome	path:mmu03010	Ribosome
ENSMUSG00000078597	986.976	322.782	1651.17	5.11543	2.35485	2.6854e-08	1.06221e-05	Up	Cyp4a12b	protein_coding	ensembl_havana_gene	2	cytochrome P450, family 4, subfamily a, polypeptide 12B [Source:MGI Symbol;Acc:MGI:3611747]	OTTMUSG00000008618	1	GO:0004497,GO:0043231	monooxygenase activity|intracellular membrane-bounded organelle	path:mmu00071,path:mmu00590,path:mmu00830,path:mmu03320,path:mmu04270,path:mmu04750	Fatty acid degradation|Arachidonic acid metabolism|Retinol metabolism|PPAR signaling pathway|Vascular smooth muscle contraction|Inflammatory mediator regulation of TRP channels
ENSMUSG00000078922	169.78	55.8271	283.733	5.08235	2.3455	1.47703e-05	0.00236056	Up	Tgtp1	protein_coding	ensembl_havana_gene	9	T cell specific GTPase 1 [Source:MGI Symbol;Acc:MGI:98734]	OTTMUSG00000005527	6	GO:0003924,GO:0005525,GO:0005575,GO:0034341,GO:0035455,GO:0035458	GTPase activity|GTP binding|cellular_component|response to interferon-gamma|response to interferon-alpha|cellular response to interferon-beta
ENSMUSG00000028712	104.444	34.5113	174.378	5.05277	2.33707	0.000173839	0.018614	Up	Cyp4a31	protein_coding	ensembl_havana_gene	12	cytochrome P450, family 4, subfamily a, polypeptide 31 [Source:MGI Symbol;Acc:MGI:3028580]	OTTMUSG00000008627	3	GO:0005737,GO:0008391,GO:0008392,GO:0016324,GO:0018685,GO:0043231,GO:0050051,GO:0070062	cytoplasm|arachidonic acid monooxygenase activity|arachidonic acid epoxygenase activity|apical plasma membrane|alkane 1-monooxygenase activity|intracellular membrane-bounded organelle|leukotriene-B4 20-monooxygenase activity|extracellular exosome	path:mmu00071,path:mmu00590,path:mmu00830,path:mmu03320,path:mmu04270,path:mmu04750	Fatty acid degradation|Arachidonic acid metabolism|Retinol metabolism|PPAR signaling pathway|Vascular smooth muscle contraction|Inflammatory mediator regulation of TRP channels
ENSMUSG00000053964	87.1291	29.4361	144.822	4.91988	2.29862	0.000473402	0.0423173	Up	Lgals4	protein_coding	ensembl_havana_gene	17	lectin, galactose binding, soluble 4 [Source:MGI Symbol;Acc:MGI:107536]	OTTMUSG00000022686	5	GO:0005515,GO:0005615,GO:0016936,GO:0030246	protein binding|extracellular space|galactoside binding|carbohydrate binding
ENSMUSG00000070348	1197.54	405	1990.07	4.91375	2.29683	6.5209e-08	2.34486e-05	Up	Ccnd1	protein_coding	ensembl_havana_gene	5	cyclin D1 [Source:MGI Symbol;Acc:MGI:88313]	OTTMUSG00000026018	2	GO:0000082,GO:0000122,GO:0000307,GO:0000320,GO:0001934,GO:0003714,GO:0004672,GO:0005515,GO:0005622,GO:0005634,GO:0005654,GO:0005737,GO:0005923,GO:0006351,GO:0006355,GO:0006468,GO:0006974,GO:0007049,GO:0007595,GO:0008134,GO:0008284,GO:0010243,GO:0010971,GO:0016020,GO:0016055,GO:0016301,GO:0016538,GO:0017053,GO:0019899,GO:0019901,GO:0030178,GO:0030857,GO:0030968,GO:0031571,GO:0032403,GO:0033327,GO:…	G1/S transition of mitotic cell cycle|negative regulation of transcription from RNA polymerase II promoter|cyclin-dependent protein kinase holoenzyme complex|re-entry into mitotic cell cycle|positive regulation of protein phosphorylation|transcription corepressor activity|protein kinase activity|protein binding|intracellular|nucleus|nucleoplasm|cytoplasm|bicellular tight junction|transcription, D…	path:mmu04310,path:mmu04340,path:mmu04390,path:mmu04630,path:mmu04068,path:mmu04151,path:mmu04152,path:mmu04110,path:mmu04115,path:mmu04510,path:mmu04917,path:mmu04921,path:mmu04919,path:mmu05200,path:mmu05206,path:mmu05205,path:mmu05203,path:mmu05210,path:mmu05212,path:mmu05214,path:mmu05216,path:mmu05221,path:mmu05220,path:mmu05218,path:mmu05219,path:mmu05215,path:mmu05213,path:mmu05222,path:mm…	Wnt signaling pathway|Hedgehog signaling pathway|Hippo signaling pathway|Jak-STAT signaling pathway|FoxO signaling pathway|PI3K-Akt signaling pathway|AMPK signaling pathway|Cell cycle|p53 signaling pathway|Focal adhesion|Prolactin signaling pathway|Oxytocin signaling pathway|Thyroid hormone signaling pathway|Pathways in cancer|MicroRNAs in cancer|Proteoglycans in cancer|Viral carcinogenesis|Color…
ENSMUSG00000042248	544.09	185.752	902.429	4.85824	2.28044	1.14338e-07	3.76888e-05	Up	Cyp2c37	protein_coding	ensembl_havana_gene	4	cytochrome P450, family 2. subfamily c, polypeptide 37 [Source:MGI Symbol;Acc:MGI:1306806]	OTTMUSG00000028289	1	GO:0004497,GO:0005506,GO:0005783,GO:0008392,GO:0008395,GO:0016020,GO:0016491,GO:0016705,GO:0019373,GO:0020037,GO:0043231,GO:0046872,GO:0055114,GO:0070330	monooxygenase activity|iron ion binding|endoplasmic reticulum|arachidonic acid epoxygenase activity|steroid hydroxylase activity|membrane|oxidoreductase activity|oxidoreductase activity, acting on paired donors, with incorporation or reduction of molecular oxygen|epoxygenase P450 pathway|heme binding|intracellular membrane-bounded organelle|metal ion binding|oxidation-reduction process|aromatase …	path:mmu00140,path:mmu00590,path:mmu00591,path:mmu00830,path:mmu04726,path:mmu04750,path:mmu05204	Steroid hormone biosynthesis|Arachidonic acid metabolism|Linoleic acid metabolism|Retinol metabolism|Serotonergic synapse|Inflammatory mediator regulation of TRP channels|Chemical carcinogenesis
ENSMUSG00000032271	357.95	122.82	593.081	4.82888	2.27169	6.0698e-07	0.000145896	Up	Nnmt	protein_coding	ensembl_havana_gene	13	nicotinamide N-methyltransferase [Source:MGI Symbol;Acc:MGI:1099443]	OTTMUSG00000027445	2	GO:0005737,GO:0005829,GO:0008112,GO:0008168,GO:0016740,GO:0032259	cytoplasm|cytosol|nicotinamide N-methyltransferase activity|methyltransferase activity|transferase activity|methylation	path:mmu00760	Nicotinate and nicotinamide metabolism
ENSMUSG00000028037	67.8285	23.3459	112.311	4.81074	2.26626	0.00147645	0.10815	Up	Ifi44	protein_coding	ensembl_havana_gene	13	interferon-induced protein 44 [Source:MGI Symbol;Acc:MGI:2443016]	OTTMUSG00000022663	2	GO:0003674,GO:0005737,GO:0008150	molecular_function|cytoplasm|biological_process
ENSMUSG00000028268	123.775	42.6316	204.918	4.80672	2.26505	0.000121145	0.0141982	Up	Gbp3	protein_coding	ensembl_havana_gene	14	guanylate binding protein 3 [Source:MGI Symbol;Acc:MGI:1926263]	OTTMUSG00000023133	4	GO:0000166,GO:0003924,GO:0005525,GO:0005634,GO:0005737,GO:0005794,GO:0005829,GO:0016020,GO:0016787,GO:0020005,GO:0031410,GO:0035458,GO:0042832,GO:0044406,GO:0050830,GO:0071346	nucleotide binding|GTPase activity|GTP binding|nucleus|cytoplasm|Golgi apparatus|cytosol|membrane|hydrolase activity|symbiont-containing vacuole membrane|cytoplasmic vesicle|cellular response to interferon-beta|defense response to protozoan|adhesion of symbiont to host|defense response to Gram-positive bacterium|cellular response to interferon-gamma
ENSMUSG00000046818	20.3008	7.10527	33.4963	4.71429	2.23704	0.0407133	1	Up	Ddit4l	protein_coding	ensembl_havana_gene	7	DNA-damage-inducible transcript 4-like [Source:MGI Symbol;Acc:MGI:1920534]	OTTMUSG00000035296	3	GO:0003674,GO:0005575,GO:0005737,GO:0008150,GO:0009968	molecular_function|cellular_component|cytoplasm|biological_process|negative regulation of signal transduction
ENSMUSG00000055114	20.3008	7.10527	33.4963	4.71429	2.23704	0.0407133	1	Up	Anxa13	protein_coding	ensembl	7	annexin A13 [Source:MGI Symbol;Acc:MGI:1917037]			GO:0001786,GO:0005509,GO:0005544,GO:0005615,GO:0005654,GO:0005886,GO:0008150,GO:0016020,GO:0070062,GO:1901611	phosphatidylserine binding|calcium ion binding|calcium-dependent phospholipid binding|extracellular space|nucleoplasm|plasma membrane|biological_process|membrane|extracellular exosome|phosphatidylglycerol binding
ENSMUSG00000090622	20.3008	7.10527	33.4963	4.71429	2.23704	0.0407133	1	Up	A930033H14Rik	protein_coding	havana	1	RIKEN cDNA A930033H14 gene [Source:MGI Symbol;Acc:MGI:2444562]	OTTMUSG00000035398	1	GO:0003674,GO:0005575,GO:0008150	molecular_function|cellular_component|biological_process
ENSMUSG00000027715	34.6606	12.1805	57.1407	4.69118	2.22995	0.0132435	0.534537	Up	Ccna2	protein_coding	ensembl_havana_gene	9	cyclin A2 [Source:MGI Symbol;Acc:MGI:108069]	OTTMUSG00000006485	5	GO:0000079,GO:0001939,GO:0001940,GO:0005515,GO:0005634,GO:0005654,GO:0005737,GO:0005794,GO:0007049,GO:0007067,GO:0010389,GO:0019901,GO:0045893,GO:0048146,GO:0051301	regulation of cyclin-dependent protein serine/threonine kinase activity|female pronucleus|male pronucleus|protein binding|nucleus|nucleoplasm|cytoplasm|Golgi apparatus|cell cycle|mitotic nuclear division|regulation of G2/M transition of mitotic cell cycle|protein kinase binding|positive regulation of transcription, DNA-templated|positive regulation of fibroblast proliferation|cell division	path:mmu04152,path:mmu04110,path:mmu04914,path:mmu05203,path:mmu05161,path:mmu05169	AMPK signaling pathway|Cell cycle|Progesterone-mediated oocyte maturation|Viral carcinogenesis|Hepatitis B|Epstein-Barr virus infection
ENSMUSG00000006777	153.002	53.797	252.207	4.68812	2.22901	5.68306e-05	0.00749312	Up	Krt23	protein_coding	ensembl_havana_gene	7	keratin 23 [Source:MGI Symbol;Acc:MGI:2148866]	OTTMUSG00000004988	3	GO:0005198,GO:0005882,GO:0008150	structural molecule activity|intermediate filament|biological_process
ENSMUSG00000024737	98.0408	34.5113	161.57	4.68166	2.22702	0.000416982	0.0381358	Up	Slc15a3	protein_coding	ensembl_havana_gene	2	solute carrier family 15, member 3 [Source:MGI Symbol;Acc:MGI:1929691]	OTTMUSG00000028260	2	GO:0005215,GO:0005764,GO:0005765,GO:0006810,GO:0006857,GO:0015031,GO:0015293,GO:0015833,GO:0016020,GO:0016021,GO:0043231	transporter activity|lysosome|lysosomal membrane|transport|oligopeptide transport|protein transport|symporter activity|peptide transport|membrane|integral component of membrane|intracellular membrane-bounded organelle
ENSMUSG00000004098	367.414	129.925	604.903	4.65579	2.21903	9.23471e-07	0.000202933	Up	Col5a3	protein_coding	ensembl_havana_gene	7	collagen, type V, alpha 3 [Source:MGI Symbol;Acc:MGI:1858212]	OTTMUSG00000022343	1	GO:0005198,GO:0005588,GO:0007160,GO:0008201,GO:0030198,GO:0031012,GO:0043394,GO:0070062	structural molecule activity|collagen type V trimer|cell-matrix adhesion|heparin binding|extracellular matrix organization|extracellular matrix|proteoglycan binding|extracellular exosome	path:mmu04974	Protein digestion and absorption
ENSMUSG00000023067	285.226	101.504	468.948	4.62	2.20789	3.23906e-06	0.0006101	Up	Cdkn1a	protein_coding	ensembl_havana_gene	13	cyclin-dependent kinase inhibitor 1A (P21) [Source:MGI Symbol;Acc:MGI:104556]	OTTMUSG00000031654	1	GO:0000079,GO:0000082,GO:0000086,GO:0000307,GO:0004860,GO:0004861,GO:0005515,GO:0005634,GO:0005737,GO:0005829,GO:0006974,GO:0006977,GO:0006978,GO:0007049,GO:0007050,GO:0007346,GO:0008285,GO:0009411,GO:0010629,GO:0010942,GO:0019912,GO:0030308,GO:0030332,GO:0030890,GO:0031625,GO:0031668,GO:0032403,GO:0033158,GO:0034198,GO:0042326,GO:0042771,GO:0043066,GO:0043068,GO:0045736,GO:0046872,GO:0048146,GO:…	regulation of cyclin-dependent protein serine/threonine kinase activity|G1/S transition of mitotic cell cycle|G2/M transition of mitotic cell cycle|cyclin-dependent protein kinase holoenzyme complex|protein kinase inhibitor activity|cyclin-dependent protein serine/threonine kinase inhibitor activity|protein binding|nucleus|cytoplasm|cytosol|cellular response to DNA damage stimulus|DNA damage resp…	path:mmu04012,path:mmu04630,path:mmu04066,path:mmu04068,path:mmu04151,path:mmu04110,path:mmu04115,path:mmu04921,path:mmu05200,path:mmu05202,path:mmu05206,path:mmu05205,path:mmu05203,path:mmu05214,path:mmu05220,path:mmu05218,path:mmu05219,path:mmu05215,path:mmu05166,path:mmu05161,path:mmu05160,path:mmu05169	ErbB signaling pathway|Jak-STAT signaling pathway|HIF-1 signaling pathway|FoxO signaling pathway|PI3K-Akt signaling pathway|Cell cycle|p53 signaling pathway|Oxytocin signaling pathway|Pathways in cancer|Transcriptional misregulation in cancers|MicroRNAs in cancer|Proteoglycans in cancer|Viral carcinogenesis|Glioma|Chronic myeloid leukemia|Melanoma|Bladder cancer|Prostate cancer|HTLV-I infection|H…
ENSMUSG00000029059	360.01	128.91	591.111	4.58546	2.19707	1.25609e-06	0.000264985	Up	Fam213b	protein_coding	ensembl_havana_gene	9	family with sequence similarity 213, member B [Source:MGI Symbol;Acc:MGI:1913719]	OTTMUSG00000010466	3	GO:0001516,GO:0005737,GO:0005783,GO:0005829,GO:0006629,GO:0006631,GO:0006633,GO:0006693,GO:0016491,GO:0016616,GO:0043209,GO:0047017,GO:0055114,GO:0070062	prostaglandin biosynthetic process|cytoplasm|endoplasmic reticulum|cytosol|lipid metabolic process|fatty acid metabolic process|fatty acid biosynthetic process|prostaglandin metabolic process|oxidoreductase activity|oxidoreductase activity, acting on the CH-OH group of donors, NAD or NADP as acceptor|myelin sheath|prostaglandin-F synthase activity|oxidation-reduction process|extracellular exosome	path:mmu00590	Arachidonic acid metabolism
ENSMUSG00000061292	1608.52	583.647	2633.4	4.51197	2.17376	4.39178e-07	0.000117774	Up	Cyp3a59	protein_coding	ensembl_havana_gene	10	cytochrome P450, family 3, subfamily a, polypeptide 59 [Source:MGI Symbol;Acc:MGI:3769707]	OTTMUSG00000055079	2	GO:0003674,GO:0005575,GO:0008390,GO:0050649,GO:0055114	molecular_function|cellular_component|testosterone 16-alpha-hydroxylase activity|testosterone 6-beta-hydroxylase activity|oxidation-reduction process
ENSMUSG00000054191	61.4098	22.3308	100.489	4.5	2.16993	0.00308749	0.192324	Up	Klf1	protein_coding	ensembl	7	Kruppel-like factor 1 (erythroid) [Source:MGI Symbol;Acc:MGI:1342771]			GO:0000790,GO:0000987,GO:0001701,GO:0001889,GO:0003676,GO:0003677,GO:0005634,GO:0006338,GO:0006351,GO:0006355,GO:0019904,GO:0030218,GO:0033613,GO:0035162,GO:0043249,GO:0044212,GO:0045893,GO:0045944,GO:0046872,GO:0048821	nuclear chromatin|core promoter proximal region sequence-specific DNA binding|in utero embryonic development|liver development|nucleic acid binding|DNA binding|nucleus|chromatin remodeling|transcription, DNA-templated|regulation of transcription, DNA-templated|protein domain specific binding|erythrocyte differentiation|activating transcription factor binding|embryonic hemopoiesis|erythrocyte matu…
ENSMUSG00000078921	136.702	50.7519	222.652	4.38706	2.13325	0.000176469	0.018614	Up	Tgtp2	protein_coding	ensembl_havana_gene	3	T cell specific GTPase 2 [Source:MGI Symbol;Acc:MGI:3710083]	OTTMUSG00000005537	1	GO:0003674,GO:0005575,GO:0008150	molecular_function|cellular_component|biological_process
ENSMUSG00000005677	3383.51	1265.75	5501.27	4.34624	2.11977	5.44044e-06	0.000974837	Up	Nr1i3	protein_coding	ensembl_havana_gene	14	nuclear receptor subfamily 1, group I, member 3 [Source:MGI Symbol;Acc:MGI:1346307]	OTTMUSG00000022426	4	GO:0000977,GO:0001228,GO:0003677,GO:0003700,GO:0003707,GO:0004887,GO:0005515,GO:0005634,GO:0005654,GO:0005737,GO:0005829,GO:0005856,GO:0006351,GO:0006355,GO:0008270,GO:0043401,GO:0043565,GO:0045892,GO:0045944,GO:0046872	RNA polymerase II regulatory region sequence-specific DNA binding|transcriptional activator activity, RNA polymerase II transcription regulatory region sequence-specific binding|DNA binding|transcription factor activity, sequence-specific DNA binding|steroid hormone receptor activity|thyroid hormone receptor activity|protein binding|nucleus|nucleoplasm|cytoplasm|cytosol|cytoskeleton|transcription…
ENSMUSG00000025498	983.229	369.474	1596.98	4.32232	2.11181	4.73306e-07	0.000124811	Up	Irf7	protein_coding	ensembl_havana_gene	14	interferon regulatory factor 7 [Source:MGI Symbol;Acc:MGI:1859212]	OTTMUSG00000024538	5	GO:0000975,GO:0000979,GO:0000982,GO:0002376,GO:0002819,GO:0003677,GO:0003700,GO:0005515,GO:0005634,GO:0005654,GO:0005737,GO:0006351,GO:0006355,GO:0016064,GO:0032481,GO:0032607,GO:0032608,GO:0032727,GO:0032728,GO:0034124,GO:0034127,GO:0045087,GO:0045088,GO:0045351,GO:0045893,GO:0045944,GO:0060340	regulatory region DNA binding|RNA polymerase II core promoter sequence-specific DNA binding|transcription factor activity, RNA polymerase II core promoter proximal region sequence-specific binding|immune system process|regulation of adaptive immune response|DNA binding|transcription factor activity, sequence-specific DNA binding|protein binding|nucleus|nucleoplasm|cytoplasm|transcription, DNA-tem…	path:mmu04620,path:mmu04622,path:mmu04623,path:mmu05203,path:mmu05162,path:mmu05164,path:mmu05161,path:mmu05160,path:mmu05168	Toll-like receptor signaling pathway|RIG-I-like receptor signaling pathway|Cytosolic DNA-sensing pathway|Viral carcinogenesis|Measles|Influenza A|Hepatitis B|Hepatitis C|Herpes simplex infection
ENSMUSG00000073940	24.2714	9.13535	39.4074	4.31373	2.10893	0.038158	1	Up	Hbb-bt	protein_coding	ensembl_havana_gene	3	hemoglobin, beta adult t chain [Source:MGI Symbol;Acc:MGI:5474850]	OTTMUSG00000019042	3	GO:0004601,GO:0005833,GO:0019825,GO:0030492,GO:0031720,GO:0031721,GO:0031722,GO:0031838,GO:0070062,GO:0072562	peroxidase activity|hemoglobin complex|oxygen binding|hemoglobin binding|haptoglobin binding|hemoglobin alpha binding|hemoglobin beta binding|haptoglobin-hemoglobin complex|extracellular exosome|blood microparticle	path:mmu05144,path:mmu05143	Malaria|African trypanosomiasis
ENSMUSG00000002944	806.463	307.557	1305.37	4.24432	2.08553	6.08591e-07	0.000145896	Up	Cd36	protein_coding	ensembl_havana_gene	15	CD36 antigen [Source:MGI Symbol;Acc:MGI:107899]	OTTMUSG00000053047	3	GO:0000122,GO:0001676,GO:0001954,GO:0003085,GO:0005041,GO:0005515,GO:0005615,GO:0005622,GO:0005739,GO:0005783,GO:0005794,GO:0005886,GO:0005901,GO:0006631,GO:0006641,GO:0006810,GO:0006910,GO:0006955,GO:0007155,GO:0007166,GO:0007204,GO:0007263,GO:0008035,GO:0008289,GO:0009612,GO:0009897,GO:0009986,GO:0010629,GO:0010744,GO:0010886,GO:0015908,GO:0015909,GO:0016020,GO:0016021,GO:0016525,GO:0019395,GO:…	negative regulation of transcription from RNA polymerase II promoter|long-chain fatty acid metabolic process|positive regulation of cell-matrix adhesion|negative regulation of systemic arterial blood pressure|low-density lipoprotein receptor activity|protein binding|extracellular space|intracellular|mitochondrion|endoplasmic reticulum|Golgi apparatus|plasma membrane|caveola|fatty acid metabolic p…	path:mmu04152,path:mmu04512,path:mmu04145,path:mmu04640,path:mmu04920,path:mmu03320,path:mmu04975,path:mmu04931,path:mmu05144	AMPK signaling pathway|ECM-receptor interaction|Phagosome|Hematopoietic cell lineage|Adipocytokine signaling pathway|PPAR signaling pathway|Fat digestion and absorption|Insulin resistance|Malaria
ENSMUSG00000034438	50.528	19.2857	81.7703	4.23994	2.08404	0.0076158	0.371905	Up	Gbp8	protein_coding	ensembl_havana_gene	16	guanylate-binding protein 8 [Source:MGI Symbol;Acc:MGI:1923324]	OTTMUSG00000053799	1	GO:0003674,GO:0005575,GO:0071346	molecular_function|cellular_component|cellular response to interferon-gamma
ENSMUSG00000026822	360.189	141.09	579.288	4.1058	2.03766	5.98189e-06	0.00105162	Up	Lcn2	protein_coding	ensembl_havana_gene	14	lipocalin 2 [Source:MGI Symbol;Acc:MGI:96757]	OTTMUSG00000012958	3	GO:0002020,GO:0002376,GO:0005215,GO:0005506,GO:0005515,GO:0005576,GO:0005615,GO:0005829,GO:0006810,GO:0006811,GO:0006915,GO:0009615,GO:0009635,GO:0010628,GO:0015891,GO:0031346,GO:0036094,GO:0042493,GO:0042803,GO:0045087,GO:0055072,GO:0070062,GO:0070207,GO:0070301,GO:0097192	protease binding|immune system process|transporter activity|iron ion binding|protein binding|extracellular region|extracellular space|cytosol|transport|ion transport|apoptotic process|response to virus|response to herbicide|positive regulation of gene expression|siderophore transport|positive regulation of cell projection organization|small molecule binding|response to drug|protein homodimerizati…
ENSMUSG00000022385	23.2862	9.13535	37.437	4.09804	2.03493	0.0478973	1	Up	Gtse1	protein_coding	ensembl	10	G two S phase expressed protein 1 [Source:MGI Symbol;Acc:MGI:1352755]			GO:0005737,GO:0005856,GO:0005874,GO:0005881,GO:0016020	cytoplasm|cytoskeleton|microtubule|cytoplasmic microtubule|membrane	path:mmu04115	p53 signaling pathway
ENSMUSG00000040264	46.5724	18.2707	74.874	4.09804	2.03493	0.0111281	0.485878	Up	Gbp2b	protein_coding	ensembl_havana_gene	10	guanylate binding protein 2b [Source:MGI Symbol;Acc:MGI:95666]	OTTMUSG00000035259	1	GO:0000166,GO:0002376,GO:0003924,GO:0005525,GO:0005576,GO:0005737,GO:0005794,GO:0005886,GO:0016020,GO:0016787,GO:0019002,GO:0020005,GO:0031410,GO:0035458,GO:0042832,GO:0044406,GO:0050830,GO:0051607,GO:0071346	nucleotide binding|immune system process|GTPase activity|GTP binding|extracellular region|cytoplasm|Golgi apparatus|plasma membrane|membrane|hydrolase activity|GMP binding|symbiont-containing vacuole membrane|cytoplasmic vesicle|cellular response to interferon-beta|defense response to protozoan|adhesion of symbiont to host|defense response to Gram-positive bacterium|defense response to virus|cell…
ENSMUSG00000072949	163.003	63.9474	262.059	4.09804	2.03493	0.000159995	0.0177024	Up	Acot1	protein_coding	ensembl	5	acyl-CoA thioesterase 1 [Source:MGI Symbol;Acc:MGI:1349396]			GO:0001676,GO:0005737,GO:0005739,GO:0005829,GO:0006637,GO:0016290,GO:0016787,GO:0016790,GO:0047617,GO:0052689	long-chain fatty acid metabolic process|cytoplasm|mitochondrion|cytosol|acyl-CoA metabolic process|palmitoyl-CoA hydrolase activity|hydrolase activity|thiolester hydrolase activity|acyl-CoA hydrolase activity|carboxylic ester hydrolase activity	path:mmu00062,path:mmu01040	Fatty acid elongation|Biosynthesis of unsaturated fatty acids
ENSMUSG00000022587	16383.7	6436.36	26331	4.09098	2.03245	0.000861569	0.0695497	Up	Ly6e	protein_coding	ensembl_havana_gene	14	lymphocyte antigen 6 complex, locus E [Source:MGI Symbol;Acc:MGI:106651]	OTTMUSG00000045205	8	GO:0001701,GO:0005886,GO:0016020,GO:0030325,GO:0030550,GO:0031225,GO:0033130,GO:0035265,GO:0042415,GO:0048242,GO:0055010,GO:0095500	in utero embryonic development|plasma membrane|membrane|adrenal gland development|acetylcholine receptor inhibitor activity|anchored component of membrane|acetylcholine receptor binding|organ growth|norepinephrine metabolic process|epinephrine secretion|ventricular cardiac muscle tissue morphogenesis|acetylcholine receptor signaling pathway
ENSMUSG00000034459	104.549	41.6166	167.481	4.02439	2.00877	0.0010267	0.0812226	Up	Ifit1	protein_coding	ensembl_havana_gene	8	interferon-induced protein with tetratricopeptide repeats 1 [Source:MGI Symbol;Acc:MGI:99450]	OTTMUSG00000016647	1	GO:0002376,GO:0003723,GO:0005515,GO:0005737,GO:0009615,GO:0035457,GO:0035458,GO:0045087,GO:0050688,GO:0051607,GO:0071357,GO:0071360	immune system process|RNA binding|protein binding|cytoplasm|response to virus|cellular response to interferon-alpha|cellular response to interferon-beta|innate immune response|regulation of defense response to virus|defense response to virus|cellular response to type I interferon|cellular response to exogenous dsRNA	path:mmu05160,path:mmu05168	Hepatitis C|Herpes simplex infection
ENSMUSG00000026981	63.425	25.376	101.474	3.99882	1.99958	0.00541785	0.297643	Up	Il1rn	protein_coding	ensembl_havana_gene	15	interleukin 1 receptor antagonist [Source:MGI Symbol;Acc:MGI:96547]	OTTMUSG00000011966	2	GO:0001660,GO:0005125,GO:0005149,GO:0005150,GO:0005151,GO:0005152,GO:0005576,GO:0005615,GO:0005737,GO:0006629,GO:0006953,GO:0007613,GO:0014050,GO:0019221,GO:0019233,GO:0030073,GO:0030336,GO:0031982,GO:0034115,GO:0043066,GO:0043507,GO:0045352,GO:0045353,GO:0045837,GO:0051384,GO:0070062,GO:2000660	fever generation|cytokine activity|interleukin-1 receptor binding|interleukin-1, Type I receptor binding|interleukin-1, Type II receptor binding|interleukin-1 receptor antagonist activity|extracellular region|extracellular space|cytoplasm|lipid metabolic process|acute-phase response|memory|negative regulation of glutamate secretion|cytokine-mediated signaling pathway|sensory perception of pain|in…
ENSMUSG00000034353	63.425	25.376	101.474	3.99882	1.99958	0.00541785	0.297643	Up	Ramp1	protein_coding	ensembl_havana_gene	14	receptor (calcitonin) activity modifying protein 1 [Source:MGI Symbol;Acc:MGI:1858418]	OTTMUSG00000048487	1	GO:0001525,GO:0004872,GO:0004948,GO:0005615,GO:0005886,GO:0006810,GO:0006816,GO:0006886,GO:0007186,GO:0008277,GO:0008565,GO:0009986,GO:0015026,GO:0015031,GO:0016020,GO:0016021,GO:0030819,GO:0031623,GO:0031716,GO:0043235,GO:0060050,GO:0072659	angiogenesis|receptor activity|calcitonin receptor activity|extracellular space|plasma membrane|transport|calcium ion transport|intracellular protein transport|G-protein coupled receptor signaling pathway|regulation of G-protein coupled receptor protein signaling pathway|protein transporter activity|cell surface|coreceptor activity|protein transport|membrane|integral component of membrane|positiv…	path:mmu04270	Vascular smooth muscle contraction
ENSMUSG00000058715	93.6522	37.5564	149.748	3.98728	1.99541	0.00161155	0.114855	Up	Fcer1g	protein_coding	ensembl_havana_gene	11	Fc receptor, IgE, high affinity I, gamma polypeptide [Source:MGI Symbol;Acc:MGI:95496]	OTTMUSG00000021504	2	GO:0001798,GO:0001805,GO:0001812,GO:0002283,GO:0002292,GO:0002431,GO:0002554,GO:0004888,GO:0005515,GO:0005886,GO:0005887,GO:0006911,GO:0007165,GO:0007166,GO:0007229,GO:0009897,GO:0009986,GO:0010543,GO:0016020,GO:0016021,GO:0016064,GO:0019767,GO:0019863,GO:0019864,GO:0019886,GO:0030593,GO:0031623,GO:0032733,GO:0032755,GO:0032760,GO:0032765,GO:0032998,GO:0033026,GO:0038094,GO:0042590,GO:0042742,GO:…	positive regulation of type IIa hypersensitivity|positive regulation of type III hypersensitivity|positive regulation of type I hypersensitivity|neutrophil activation involved in immune response|T cell differentiation involved in immune response|Fc receptor mediated stimulatory signaling pathway|serotonin secretion by platelet|transmembrane signaling receptor activity|protein binding|plasma membr…	path:mmu04072,path:mmu04071,path:mmu04611,path:mmu04650,path:mmu04664,path:mmu05310,path:mmu05152	Phospholipase D signaling pathway|Sphingolipid signaling pathway|Platelet activation|Natural killer cell mediated cytotoxicity|Fc epsilon RI signaling pathway|Asthma|Tuberculosis
ENSMUSG00000040660	981.124	393.835	1568.41	3.98241	1.99364	1.78159e-06	0.000352354	Up	Cyp2b9	protein_coding	ensembl_havana_gene	6	cytochrome P450, family 2, subfamily b, polypeptide 9 [Source:MGI Symbol;Acc:MGI:88600]	OTTMUSG00000037984	1	GO:0004497,GO:0005506,GO:0005783,GO:0008392,GO:0008395,GO:0016020,GO:0016491,GO:0016705,GO:0016712,GO:0019373,GO:0020037,GO:0043231,GO:0046872,GO:0055114,GO:0070330	monooxygenase activity|iron ion binding|endoplasmic reticulum|arachidonic acid epoxygenase activity|steroid hydroxylase activity|membrane|oxidoreductase activity|oxidoreductase activity, acting on paired donors, with incorporation or reduction of molecular oxygen|oxidoreductase activity, acting on paired donors, with incorporation or reduction of molecular oxygen, reduced flavin or flavoprotein a…	path:mmu00140,path:mmu00590,path:mmu00830,path:mmu05204	Steroid hormone biosynthesis|Arachidonic acid metabolism|Retinol metabolism|Chemical carcinogenesis
ENSMUSG00000028148	55.4987	22.3308	88.6666	3.97059	1.98935	0.00818011	0.393391	Up	Them5	protein_coding	ensembl_havana_gene	11	thioesterase superfamily member 5 [Source:MGI Symbol;Acc:MGI:1913448]	OTTMUSG00000026636	5	GO:0005739,GO:0005759,GO:0006629,GO:0006631,GO:0016290,GO:0016787,GO:0035336,GO:0035965	mitochondrion|mitochondrial matrix|lipid metabolic process|fatty acid metabolic process|palmitoyl-CoA hydrolase activity|hydrolase activity|long-chain fatty-acyl-CoA metabolic process|cardiolipin acyl-chain remodeling
ENSMUSG00000059089	65.4103	26.391	104.43	3.95701	1.98441	0.00525465	0.293633	Up	Fcgr4	protein_coding	ensembl_havana_gene	4	Fc receptor, IgG, low affinity IV [Source:MGI Symbol;Acc:MGI:2179523]	OTTMUSG00000022168	1	GO:0001866,GO:0009897,GO:0009986,GO:0051930,GO:0070062,GO:0071222	NK T cell proliferation|external side of plasma membrane|cell surface|regulation of sensory perception of pain|extracellular exosome|cellular response to lipopolysaccharide	path:mmu04145,path:mmu04650,path:mmu04380,path:mmu05322,path:mmu05150,path:mmu05152,path:mmu05140	Phagosome|Natural killer cell mediated cytotoxicity|Osteoclast differentiation|Systemic lupus erythematosus|Staphylococcus aureus infection|Tuberculosis|Leishmaniasis
ENSMUSG00000003849	150.644	60.9023	240.385	3.94706	1.98078	0.000312292	0.0308818	Up	Nqo1	protein_coding	ensembl_havana_gene	8	NAD(P)H dehydrogenase, quinone 1 [Source:MGI Symbol;Acc:MGI:103187]	OTTMUSG00000022884	1	GO:0003955,GO:0004784,GO:0005737,GO:0005829,GO:0006801,GO:0006979,GO:0016491,GO:0042802,GO:0043025,GO:0043066,GO:0043086,GO:0043525,GO:0044822,GO:0055114,GO:0070062	NAD(P)H dehydrogenase (quinone) activity|superoxide dismutase activity|cytoplasm|cytosol|superoxide metabolic process|response to oxidative stress|oxidoreductase activity|identical protein binding|neuronal cell body|negative regulation of apoptotic process|negative regulation of catalytic activity|positive regulation of neuron apoptotic process|poly(A) RNA binding|oxidation-reduction process|extr…	path:mmu00130	Ubiquinone and other terpenoid-quinone biosynthesis
ENSMUSG00000041481	163.033	65.9775	260.089	3.94208	1.97896	0.000232503	0.0238874	Up	Serpina3g	protein_coding	havana	16	serine (or cysteine) peptidase inhibitor, clade A, member 3G [Source:MGI Symbol;Acc:MGI:105046]	OTTMUSG00000035423	6	GO:0002250,GO:0002376,GO:0004867,GO:0004869,GO:0005615,GO:0005634,GO:0005737,GO:0006915,GO:0010466,GO:0030414,GO:0034097,GO:0043434	adaptive immune response|immune system process|serine-type endopeptidase inhibitor activity|cysteine-type endopeptidase inhibitor activity|extracellular space|nucleus|cytoplasm|apoptotic process|negative regulation of peptidase activity|peptidase inhibitor activity|response to cytokine|response to peptide hormone
ENSMUSG00000034774	197.738	81.2031	314.274	3.87022	1.95242	0.00013099	0.0149102	Up	Dsg1c	protein_coding	ensembl_havana_gene	6	desmoglein 1 gamma [Source:MGI Symbol;Acc:MGI:2664358]	OTTMUSG00000028137	1	GO:0005509,GO:0005886,GO:0007155,GO:0007156,GO:0016020,GO:0016021,GO:0030054,GO:0030057,GO:0046872	calcium ion binding|plasma membrane|cell adhesion|homophilic cell adhesion via plasma membrane adhesion molecules|membrane|integral component of membrane|cell junction|desmosome|metal ion binding	path:mmu05150	Staphylococcus aureus infection
ENSMUSG00000066072	2394.54	1007.93	3781.14	3.75138	1.90742	1.63172e-05	0.00253108	Up	Cyp4a10	protein_coding	ensembl_havana_gene	13	cytochrome P450, family 4, subfamily a, polypeptide 10 [Source:MGI Symbol;Acc:MGI:88611]	OTTMUSG00000008614	1	GO:0004497,GO:0005506,GO:0005737,GO:0005783,GO:0006631,GO:0008391,GO:0008392,GO:0016020,GO:0016324,GO:0016491,GO:0016705,GO:0018685,GO:0020037,GO:0043231,GO:0046872,GO:0050051,GO:0055114,GO:0070062	monooxygenase activity|iron ion binding|cytoplasm|endoplasmic reticulum|fatty acid metabolic process|arachidonic acid monooxygenase activity|arachidonic acid epoxygenase activity|membrane|apical plasma membrane|oxidoreductase activity|oxidoreductase activity, acting on paired donors, with incorporation or reduction of molecular oxygen|alkane 1-monooxygenase activity|heme binding|intracellular mem…	path:mmu00071,path:mmu00590,path:mmu00830,path:mmu03320,path:mmu04270,path:mmu04750	Fatty acid degradation|Arachidonic acid metabolism|Retinol metabolism|PPAR signaling pathway|Vascular smooth muscle contraction|Inflammatory mediator regulation of TRP channels
ENSMUSG00000027940	310.781	130.94	490.622	3.74692	1.90571	3.42696e-05	0.00497443	Up	Tpm3	protein_coding	ensembl_havana_gene	18	tropomyosin 3, gamma [Source:MGI Symbol;Acc:MGI:1890149]	OTTMUSG00000029647	4	GO:0001725,GO:0002102,GO:0003779,GO:0005515,GO:0005737,GO:0005856,GO:0030426,GO:0030863,GO:0031941,GO:0032154,GO:0043005,GO:0070062	stress fiber|podosome|actin binding|protein binding|cytoplasm|cytoskeleton|growth cone|cortical cytoskeleton|filamentous actin|cleavage furrow|neuron projection|extracellular exosome	path:mmu04260,path:mmu04261,path:mmu05200,path:mmu05216,path:mmu05410,path:mmu05414	Cardiac muscle contraction|Adrenergic signaling in cardiomyocytes|Pathways in cancer|Thyroid cancer|Hypertrophic cardiomyopathy (HCM)|Dilated cardiomyopathy (DCM)
ENSMUSG00000041219	47.5874	20.3008	74.874	3.68824	1.88293	0.0171045	0.625241	Up	Arhgap11a	protein_coding	ensembl_havana_gene	14	Rho GTPase activating protein 11A [Source:MGI Symbol;Acc:MGI:2444300]	OTTMUSG00000015203	1	GO:0003674,GO:0005096,GO:0007165	molecular_function|GTPase activator activity|signal transduction
ENSMUSG00000029254	94.6822	40.6015	148.763	3.66397	1.87341	0.00280805	0.178471	Up	Stap1	protein_coding	ensembl_havana_gene	16	signal transducing adaptor family member 1 [Source:MGI Symbol;Acc:MGI:1926193]	OTTMUSG00000022745	2	GO:0001784,GO:0005068,GO:0005070,GO:0005157,GO:0005515,GO:0005634,GO:0005737,GO:0005739,GO:0007169,GO:0010628,GO:0010760,GO:0019901,GO:0030099,GO:0030971,GO:0042326,GO:0043234,GO:0050861,GO:0060100,GO:0071222,GO:1900028,GO:1902227,GO:1903980,GO:1903997,GO:1904140,GO:1904151,GO:2000251	phosphotyrosine binding|transmembrane receptor protein tyrosine kinase adaptor activity|SH3/SH2 adaptor activity|macrophage colony-stimulating factor receptor binding|protein binding|nucleus|cytoplasm|mitochondrion|transmembrane receptor protein tyrosine kinase signaling pathway|positive regulation of gene expression|negative regulation of macrophage chemotaxis|protein kinase binding|myeloid cell…
ENSMUSG00000005547	14089.9	6079.07	22100.6	3.63553	1.86217	0.00156997	0.113279	Up	Cyp2a5	protein_coding	ensembl_havana_gene	14	cytochrome P450, family 2, subfamily a, polypeptide 5 [Source:MGI Symbol;Acc:MGI:88597]	OTTMUSG00000036784	1	GO:0005881,GO:0008389,GO:0008392,GO:0008395,GO:0019373,GO:0019899,GO:0020037,GO:0042168,GO:0071276	cytoplasmic microtubule|coumarin 7-hydroxylase activity|arachidonic acid epoxygenase activity|steroid hydroxylase activity|epoxygenase P450 pathway|enzyme binding|heme binding|heme metabolic process|cellular response to cadmium ion	path:mmu00830	Retinol metabolism
ENSMUSG00000040584	54.0359	23.3459	84.7259	3.62916	1.85963	0.0137233	0.545554	Up	Abcb1a	protein_coding	ensembl_havana_gene	8	ATP-binding cassette, sub-family B (MDR/TAP), member 1A [Source:MGI Symbol;Acc:MGI:97570]	OTTMUSG00000029053	1	GO:0000086,GO:0000166,GO:0002481,GO:0002485,GO:0002489,GO:0002591,GO:0005524,GO:0005886,GO:0006810,GO:0006855,GO:0008559,GO:0009914,GO:0009986,GO:0015893,GO:0016020,GO:0016021,GO:0016787,GO:0016887,GO:0031526,GO:0033231,GO:0035633,GO:0042623,GO:0042626,GO:0043215,GO:0045177,GO:0046581,GO:0046618,GO:0050892,GO:0055085,GO:0060548,GO:0060856,GO:0070062,GO:0072089,GO:2001025	G2/M transition of mitotic cell cycle|nucleotide binding|antigen processing and presentation of exogenous protein antigen via MHC class Ib, TAP-dependent|antigen processing and presentation of endogenous peptide antigen via MHC class I via ER pathway, TAP-dependent|antigen processing and presentation of endogenous peptide antigen via MHC class Ib via ER pathway, TAP-dependent|positive regulation …	path:mmu02010,path:mmu04976,path:mmu05206	ABC transporters|Bile secretion|MicroRNAs in cancer
ENSMUSG00000030643	157.152	68.0076	246.296	3.6216	1.85663	0.000587489	0.0505492	Up	Rab30	protein_coding	ensembl_havana_gene	14	RAB30, member RAS oncogene family [Source:MGI Symbol;Acc:MGI:1923235]	OTTMUSG00000022521	2	GO:0000166,GO:0005525,GO:0005737,GO:0005794,GO:0005801,GO:0005802,GO:0007030,GO:0007264,GO:0016020,GO:0031985	nucleotide binding|GTP binding|cytoplasm|Golgi apparatus|cis-Golgi network|trans-Golgi network|Golgi organization|small GTPase mediated signal transduction|membrane|Golgi cisterna
ENSMUSG00000018459	486.83	211.128	762.533	3.61171	1.85268	1.47186e-05	0.00236056	Up	Slc13a3	protein_coding	ensembl_havana_gene	15	solute carrier family 13 (sodium-dependent dicarboxylate transporter), member 3 [Source:MGI Symbol;Acc:MGI:2149635]	OTTMUSG00000001182	2	GO:0005215,GO:0005310,GO:0005343,GO:0005886,GO:0005887,GO:0006810,GO:0006811,GO:0006814,GO:0006835,GO:0015137,GO:0015141,GO:0015183,GO:0015293,GO:0015362,GO:0015744,GO:0015746,GO:0015810,GO:0016020,GO:0016021,GO:0017153,GO:0055085,GO:0070062	transporter activity|dicarboxylic acid transmembrane transporter activity|organic acid:sodium symporter activity|plasma membrane|integral component of plasma membrane|transport|ion transport|sodium ion transport|dicarboxylic acid transport|citrate transmembrane transporter activity|succinate transmembrane transporter activity|L-aspartate transmembrane transporter activity|symporter activity|high-…
ENSMUSG00000038768	1615.18	701.392	2528.97	3.60564	1.85026	1.37019e-05	0.00223496	Up	9130409I23Rik	protein_coding	ensembl_havana_gene	8	RIKEN cDNA 9130409I23 gene [Source:MGI Symbol;Acc:MGI:3588271]	OTTMUSG00000050463	1	GO:0005575,GO:0042284,GO:0046513	cellular_component|sphingolipid delta-4 desaturase activity|ceramide biosynthetic process	path:mmu00600,path:mmu04071	Sphingolipid metabolism|Sphingolipid signaling pathway
ENSMUSG00000022034	49.0801	21.3158	76.8444	3.60504	1.85002	0.0176986	0.639333	Up	Esco2	protein_coding	ensembl_havana_gene	9	establishment of sister chromatid cohesion N-acetyltransferase 2 [Source:MGI Symbol;Acc:MGI:1919238]	OTTMUSG00000024476	1	GO:0000785,GO:0001741,GO:0002244,GO:0004147,GO:0004468,GO:0004772,GO:0005634,GO:0005694,GO:0005794,GO:0006275,GO:0006302,GO:0007049,GO:0007059,GO:0008080,GO:0008374,GO:0008951,GO:0010369,GO:0016406,GO:0016407,GO:0016408,GO:0016409,GO:0016410,GO:0016411,GO:0016412,GO:0016413,GO:0016414,GO:0016415,GO:0016416,GO:0016417,GO:0016418,GO:0016419,GO:0016420,GO:0016454,GO:0016740,GO:0016746,GO:0016748,GO:…	chromatin|XY body|hematopoietic progenitor cell differentiation|dihydrolipoamide branched chain acyltransferase activity|lysine N-acetyltransferase activity, acting on acetyl phosphate as donor|sterol O-acyltransferase activity|nucleus|chromosome|Golgi apparatus|regulation of DNA replication|double-strand break repair|cell cycle|chromosome segregation|N-acetyltransferase activity|O-acyltransferas…
ENSMUSG00000006235	44.1243	19.2857	68.9629	3.57585	1.83829	0.0231319	0.766559	Up	Epor	protein_coding	ensembl	5	erythropoietin receptor [Source:MGI Symbol;Acc:MGI:95408]			GO:0003007,GO:0004888,GO:0004896,GO:0004900,GO:0005515,GO:0005576,GO:0005737,GO:0005886,GO:0007165,GO:0007204,GO:0007420,GO:0007507,GO:0008284,GO:0009790,GO:0009897,GO:0010976,GO:0016020,GO:0016021,GO:0016032,GO:0042802,GO:0043524,GO:0045019,GO:0046697,GO:0055008,GO:0055010,GO:0060979,GO:0061032,GO:0070374,GO:1903206	heart morphogenesis|transmembrane signaling receptor activity|cytokine receptor activity|erythropoietin receptor activity|protein binding|extracellular region|cytoplasm|plasma membrane|signal transduction|positive regulation of cytosolic calcium ion concentration|brain development|heart development|positive regulation of cell proliferation|embryo development|external side of plasma membrane|posit…	path:mmu04630,path:mmu04151,path:mmu04060,path:mmu04640	Jak-STAT signaling pathway|PI3K-Akt signaling pathway|Cytokine-cytokine receptor interaction|Hematopoietic cell lineage
ENSMUSG00000026117	99.6529	43.6467	155.659	3.56635	1.83445	0.00290193	0.182926	Up	Zap70	protein_coding	ensembl_havana_gene	10	zeta-chain (TCR) associated protein kinase [Source:MGI Symbol;Acc:MGI:99613]	OTTMUSG00000049481	5	GO:0000166,GO:0001772,GO:0001784,GO:0002250,GO:0002281,GO:0002283,GO:0002376,GO:0004672,GO:0004713,GO:0004715,GO:0005102,GO:0005515,GO:0005524,GO:0005737,GO:0005829,GO:0005886,GO:0005911,GO:0006468,GO:0006954,GO:0006955,GO:0007169,GO:0016020,GO:0016301,GO:0016310,GO:0016740,GO:0018108,GO:0031234,GO:0033630,GO:0035556,GO:0038083,GO:0042101,GO:0043306,GO:0043366,GO:0045059,GO:0045060,GO:0045061,GO:…	nucleotide binding|immunological synapse|phosphotyrosine binding|adaptive immune response|macrophage activation involved in immune response|neutrophil activation involved in immune response|immune system process|protein kinase activity|protein tyrosine kinase activity|non-membrane spanning protein tyrosine kinase activity|receptor binding|protein binding|ATP binding|cytoplasm|cytosol|plasma membr…	path:mmu04014,path:mmu04064,path:mmu04650,path:mmu04660,path:mmu05340	Ras signaling pathway|NF-kappa B signaling pathway|Natural killer cell mediated cytotoxicity|T cell receptor signaling pathway|Primary immunodeficiency
ENSMUSG00000033318	2219.67	974.437	3464.89	3.55579	1.83017	2.90157e-05	0.0042508	Up	Gstt2	protein_coding	ensembl	6	glutathione S-transferase, theta 2 [Source:MGI Symbol;Acc:MGI:106188]			GO:0004364,GO:0004602,GO:0005634,GO:0005737,GO:0005829,GO:0006749,GO:0016740,GO:0070062	glutathione transferase activity|glutathione peroxidase activity|nucleus|cytoplasm|cytosol|glutathione metabolic process|transferase activity|extracellular exosome	path:mmu00480,path:mmu00980,path:mmu00982,path:mmu05204	Glutathione metabolism|Metabolism of xenobiotics by cytochrome P450|Drug metabolism - cytochrome P450|Chemical carcinogenesis
ENSMUSG00000055632	34.2128	15.2256	53.2	3.49412	1.80493	0.0414489	1	Up	Hmcn2	protein_coding	ensembl_havana_gene	17	hemicentin 2 [Source:MGI Symbol;Acc:MGI:2677838]	OTTMUSG00000011967	6	GO:0005509,GO:0005576,GO:0005578,GO:0005604,GO:0005938,GO:0008150,GO:0030054,GO:0050896	calcium ion binding|extracellular region|proteinaceous extracellular matrix|basement membrane|cell cortex|biological_process|cell junction|response to stimulus
ENSMUSG00000055254	122.476	54.8121	190.141	3.46895	1.7945	0.00190527	0.132798	Up	Ntrk2	protein_coding	ensembl	14	neurotrophic tyrosine kinase, receptor, type 2 [Source:MGI Symbol;Acc:MGI:97384]			GO:0000166,GO:0001570,GO:0001764,GO:0004672,GO:0004713,GO:0004714,GO:0005030,GO:0005515,GO:0005524,GO:0005737,GO:0005768,GO:0005791,GO:0005829,GO:0005886,GO:0005887,GO:0006468,GO:0007169,GO:0007275,GO:0007399,GO:0007528,GO:0007612,GO:0007616,GO:0007631,GO:0008284,GO:0009986,GO:0010628,GO:0010976,GO:0014047,GO:0014068,GO:0014069,GO:0016020,GO:0016021,GO:0016301,GO:0016310,GO:0016740,GO:0019222,GO:…	nucleotide binding|vasculogenesis|neuron migration|protein kinase activity|protein tyrosine kinase activity|transmembrane receptor protein tyrosine kinase activity|neurotrophin receptor activity|protein binding|ATP binding|cytoplasm|endosome|rough endoplasmic reticulum|cytosol|plasma membrane|integral component of plasma membrane|protein phosphorylation|transmembrane receptor protein tyrosine kin…	path:mmu04010,path:mmu04722,path:mmu05034	MAPK signaling pathway|Neurotrophin signaling pathway|Alcoholism
ENSMUSG00000032098	119.506	53.797	185.215	3.44284	1.7836	0.00217618	0.148412	Up	Treh	protein_coding	ensembl_havana_gene	13	trehalase (brush-border membrane glycoprotein) [Source:MGI Symbol;Acc:MGI:1926230]	OTTMUSG00000033497	1	GO:0003824,GO:0004555,GO:0005886,GO:0005903,GO:0005991,GO:0005993,GO:0008152,GO:0009887,GO:0016020,GO:0016787,GO:0016798,GO:0031225,GO:0070062	catalytic activity|alpha,alpha-trehalase activity|plasma membrane|brush border|trehalose metabolic process|trehalose catabolic process|metabolic process|organ morphogenesis|membrane|hydrolase activity|hydrolase activity, acting on glycosyl bonds|anchored component of membrane|extracellular exosome	path:mmu00500	Starch and sucrose metabolism
ENSMUSG00000052684	210.755	95.4136	326.096	3.41771	1.77303	0.000377421	0.0353346	Up	Jun	protein_coding	ensembl_havana_gene	4	jun proto-oncogene [Source:MGI Symbol;Acc:MGI:96646]	OTTMUSG00000008035	1	GO:0000122,GO:0000790,GO:0000978,GO:0000980,GO:0000981,GO:0000982,GO:0001077,GO:0001102,GO:0001525,GO:0001774,GO:0001836,GO:0001889,GO:0001938,GO:0003151,GO:0003677,GO:0003682,GO:0003690,GO:0003700,GO:0003705,GO:0003713,GO:0005096,GO:0005515,GO:0005634,GO:0005654,GO:0005667,GO:0005719,GO:0005829,GO:0006351,GO:0006355,GO:0006366,GO:0007179,GO:0007184,GO:0007265,GO:0007612,GO:0008134,GO:0008284,GO:…	negative regulation of transcription from RNA polymerase II promoter|nuclear chromatin|RNA polymerase II core promoter proximal region sequence-specific DNA binding|RNA polymerase II distal enhancer sequence-specific DNA binding|RNA polymerase II transcription factor activity, sequence-specific DNA binding|transcription factor activity, RNA polymerase II core promoter proximal region sequence-spe…	path:mmu04010,path:mmu04012,path:mmu04310,path:mmu04668,path:mmu04024,path:mmu04210,path:mmu04510,path:mmu04620,path:mmu04660,path:mmu04662,path:mmu04912,path:mmu04915,path:mmu04921,path:mmu04722,path:mmu04380,path:mmu05200,path:mmu05231,path:mmu05203,path:mmu05210,path:mmu05211,path:mmu05323,path:mmu05321,path:mmu05030,path:mmu05031,path:mmu04932,path:mmu04933,path:mmu05132,path:mmu05133,path:mm…	MAPK signaling pathway|ErbB signaling pathway|Wnt signaling pathway|TNF signaling pathway|cAMP signaling pathway|Apoptosis|Focal adhesion|Toll-like receptor signaling pathway|T cell receptor signaling pathway|B cell receptor signaling pathway|GnRH signaling pathway|Estrogen signaling pathway|Oxytocin signaling pathway|Neurotrophin signaling pathway|Osteoclast differentiation|Pathways in cancer|Ch…
ENSMUSG00000054612	304.989	139.06	470.918	3.38643	1.75977	0.000126231	0.0145879	Up	Mgmt	protein_coding	ensembl	3	O-6-methylguanine-DNA methyltransferase [Source:MGI Symbol;Acc:MGI:96977]			GO:0003677,GO:0003684,GO:0003824,GO:0003908,GO:0005509,GO:0005634,GO:0005654,GO:0006281,GO:0006307,GO:0006974,GO:0008168,GO:0016020,GO:0016740,GO:0032259,GO:0043066,GO:0043281,GO:0045739,GO:0046872,GO:0060548,GO:2000781	DNA binding|damaged DNA binding|catalytic activity|methylated-DNA-[protein]-cysteine S-methyltransferase activity|calcium ion binding|nucleus|nucleoplasm|DNA repair|DNA dealkylation involved in DNA repair|cellular response to DNA damage stimulus|methyltransferase activity|membrane|transferase activity|methylation|negative regulation of apoptotic process|regulation of cysteine-type endopeptidase a…
ENSMUSG00000030237	1277.99	583.647	1972.34	3.37934	1.75674	2.62504e-05	0.00388162	Up	Slco1a4	protein_coding	ensembl_havana_gene	14	solute carrier organic anion transporter family, member 1a4 [Source:MGI Symbol;Acc:MGI:1351896]	OTTMUSG00000036818	4	GO:0005215,GO:0005886,GO:0005887,GO:0006810,GO:0006811,GO:0006820,GO:0008206,GO:0008514,GO:0015125,GO:0015347,GO:0016020,GO:0016021,GO:0043252	transporter activity|plasma membrane|integral component of plasma membrane|transport|ion transport|anion transport|bile acid metabolic process|organic anion transmembrane transporter activity|bile acid transmembrane transporter activity|sodium-independent organic anion transmembrane transporter activity|membrane|integral component of membrane|sodium-independent organic anion transport	path:mmu04976	Bile secretion
ENSMUSG00000049685	44.1392	20.3008	67.9777	3.34853	1.74353	0.0305266	0.89609	Up	Cyp2g1	protein_coding	ensembl_havana_gene	8	cytochrome P450, family 2, subfamily g, polypeptide 1 [Source:MGI Symbol;Acc:MGI:109612]	OTTMUSG00000058545	1	GO:0005515,GO:0008392,GO:0008395,GO:0019373	protein binding|arachidonic acid epoxygenase activity|steroid hydroxylase activity|epoxygenase P450 pathway
ENSMUSG00000023341	238.086	111.654	364.518	3.26471	1.70695	0.000410994	0.0378245	Up
ENSMUSG00000032715	974.676	457.782	1491.57	3.25825	1.7041	3.70162e-05	0.00532427	Up	Trib3	protein_coding	ensembl_havana_gene	9	tribbles homolog 3 (Drosophila) [Source:MGI Symbol;Acc:MGI:1345675]	OTTMUSG00000015851	1	GO:0000122,GO:0003714,GO:0004672,GO:0004860,GO:0005515,GO:0005524,GO:0005622,GO:0005634,GO:0005654,GO:0006351,GO:0006355,GO:0006468,GO:0006469,GO:0006915,GO:0010827,GO:0019899,GO:0019901,GO:0031434,GO:0031625,GO:0032092,GO:0032436,GO:0032869,GO:0034976,GO:0043405,GO:0045599,GO:0045717,GO:0045732,GO:0045892,GO:0051443,GO:0055106,GO:0070059	negative regulation of transcription from RNA polymerase II promoter|transcription corepressor activity|protein kinase activity|protein kinase inhibitor activity|protein binding|ATP binding|intracellular|nucleus|nucleoplasm|transcription, DNA-templated|regulation of transcription, DNA-templated|protein phosphorylation|negative regulation of protein kinase activity|apoptotic process|regulation of …	path:mmu04931	Insulin resistance
ENSMUSG00000075256	60.0216	28.4211	91.6221	3.22374	1.68874	0.0194263	0.673653	Up	Cerkl	protein_coding	ensembl_havana_gene	9	ceramide kinase-like [Source:MGI Symbol;Acc:MGI:3037816]	OTTMUSG00000013312	1	GO:0005730,GO:0005737,GO:0005783,GO:0005794,GO:0043066	nucleolus|cytoplasm|endoplasmic reticulum|Golgi apparatus|negative regulation of apoptotic process
ENSMUSG00000023505	72.426	34.5113	110.341	3.19723	1.67682	0.0133817	0.537372	Up	Cdca3	protein_coding	ensembl_havana_gene	13	cell division cycle associated 3 [Source:MGI Symbol;Acc:MGI:1315198]	OTTMUSG00000024338	5	GO:0003674,GO:0005575,GO:0005737,GO:0007049,GO:0007067,GO:0008150,GO:0051301	molecular_function|cellular_component|cytoplasm|cell cycle|mitotic nuclear division|biological_process|cell division
ENSMUSG00000027408	44.6468	21.3158	67.9777	3.18908	1.67314	0.0366069	0.990076	Up	Cpxm1	protein_coding	ensembl_havana_gene	7	carboxypeptidase X 1 (M14 family) [Source:MGI Symbol;Acc:MGI:1934569]	OTTMUSG00000015522	2	GO:0004180,GO:0004181,GO:0005576,GO:0005615,GO:0006508,GO:0008233,GO:0008237,GO:0008270,GO:0016787,GO:0046872	carboxypeptidase activity|metallocarboxypeptidase activity|extracellular region|extracellular space|proteolysis|peptidase activity|metallopeptidase activity|zinc ion binding|hydrolase activity|metal ion binding
ENSMUSG00000042684	44.6468	21.3158	67.9777	3.18908	1.67314	0.0366069	0.990076	Up	Npl	protein_coding	ensembl_havana_gene	8	N-acetylneuraminate pyruvate lyase [Source:MGI Symbol;Acc:MGI:1921341]	OTTMUSG00000049716	1	GO:0003824,GO:0005575,GO:0005737,GO:0005975,GO:0008152,GO:0008747,GO:0016829,GO:0019262	catalytic activity|cellular_component|cytoplasm|carbohydrate metabolic process|metabolic process|N-acetylneuraminate lyase activity|lyase activity|N-acetylneuraminate catabolic process	path:mmu00520	Amino sugar and nucleotide sugar metabolism
ENSMUSG00000033777	69.9481	33.4963	106.4	3.17647	1.66742	0.0150079	0.579921	Up	Tlr13	protein_coding	ensembl_havana_gene	3	toll-like receptor 13 [Source:MGI Symbol;Acc:MGI:3045213]	OTTMUSG00000018275	1	GO:0002376,GO:0002755,GO:0003723,GO:0003725,GO:0005515,GO:0005737,GO:0005768,GO:0006954,GO:0007165,GO:0009615,GO:0016020,GO:0016021,GO:0019843,GO:0034178,GO:0042803,GO:0043408,GO:0045087,GO:0098542	immune system process|MyD88-dependent toll-like receptor signaling pathway|RNA binding|double-stranded RNA binding|protein binding|cytoplasm|endosome|inflammatory response|signal transduction|response to virus|membrane|integral component of membrane|rRNA binding|toll-like receptor 13 signaling pathway|protein homodimerization activity|regulation of MAPK cascade|innate immune response|defense resp…
ENSMUSG00000039457	395.88	189.812	601.948	3.17128	1.66507	0.000137878	0.0154717	Up	Ppl	protein_coding	ensembl	3	periplakin [Source:MGI Symbol;Acc:MGI:1194898]			GO:0005515,GO:0005634,GO:0005737,GO:0005739,GO:0005856,GO:0005886,GO:0016020,GO:0019897,GO:0030054,GO:0031424,GO:0070062	protein binding|nucleus|cytoplasm|mitochondrion|cytoskeleton|plasma membrane|membrane|extrinsic component of plasma membrane|cell junction|keratinization|extracellular exosome
ENSMUSG00000002835	52.5879	25.376	79.7999	3.14471	1.65293	0.028615	0.870665	Up	Chaf1a	protein_coding	ensembl	8	chromatin assembly factor 1, subunit A (p150) [Source:MGI Symbol;Acc:MGI:1351331]			GO:0000790,GO:0005515,GO:0005634,GO:0005730,GO:0006260,GO:0006281,GO:0006334,GO:0006335,GO:0006974,GO:0007049,GO:0031497,GO:0033186,GO:0042802,GO:0043231,GO:0043234,GO:0070087	nuclear chromatin|protein binding|nucleus|nucleolus|DNA replication|DNA repair|nucleosome assembly|DNA replication-dependent nucleosome assembly|cellular response to DNA damage stimulus|cell cycle|chromatin assembly|CAF-1 complex|identical protein binding|intracellular membrane-bounded organelle|protein complex|chromo shadow domain binding
ENSMUSG00000021701	349.77	169.511	530.029	3.12681	1.64469	0.000222925	0.023053	Up	Plk2	protein_coding	ensembl	7	polo-like kinase 2 [Source:MGI Symbol;Acc:MGI:1099790]			GO:0000082,GO:0000166,GO:0000278,GO:0000785,GO:0004672,GO:0004674,GO:0004871,GO:0005524,GO:0005622,GO:0005737,GO:0005813,GO:0005814,GO:0005856,GO:0006468,GO:0007052,GO:0007093,GO:0007265,GO:0007613,GO:0010508,GO:0016301,GO:0016310,GO:0016740,GO:0018105,GO:0030425,GO:0032092,GO:0032403,GO:0032436,GO:0032486,GO:0042995,GO:0043008,GO:0043066,GO:0043123,GO:0045732,GO:0046599,GO:0048167,GO:0060291,GO:…	G1/S transition of mitotic cell cycle|nucleotide binding|mitotic cell cycle|chromatin|protein kinase activity|protein serine/threonine kinase activity|signal transducer activity|ATP binding|intracellular|cytoplasm|centrosome|centriole|cytoskeleton|protein phosphorylation|mitotic spindle organization|mitotic cell cycle checkpoint|Ras protein signal transduction|memory|positive regulation of autoph…	path:mmu04068	FoxO signaling pathway
ENSMUSG00000105096	129.492	62.9324	196.052	3.11528	1.63936	0.00373091	0.221088	Up	Gbp10	protein_coding	ensembl_havana_gene	1	guanylate-binding protein 10 [Source:MGI Symbol;Acc:MGI:4359647]	OTTMUSG00000053860	1	GO:0003674,GO:0031410,GO:0042832,GO:0050830,GO:0070062,GO:0071222,GO:0071346	molecular_function|cytoplasmic vesicle|defense response to protozoan|defense response to Gram-positive bacterium|extracellular exosome|cellular response to lipopolysaccharide|cellular response to interferon-gamma
ENSMUSG00000002297	41.6763	20.3008	63.0518	3.10588	1.635	0.0459374	1	Up	Dbf4	protein_coding	ensembl_havana_gene	15	DBF4 zinc finger [Source:MGI Symbol;Acc:MGI:1351328]	OTTMUSG00000035269	2	GO:0003676,GO:0004674,GO:0005634,GO:0006260,GO:0007049,GO:0007089,GO:0008270,GO:0046872	nucleic acid binding|protein serine/threonine kinase activity|nucleus|DNA replication|cell cycle|traversing start control point of mitotic cell cycle|zinc ion binding|metal ion binding	path:mmu04110	Cell cycle
ENSMUSG00000054474	1121.8	547.106	1696.49	3.10084	1.63266	7.97339e-05	0.00985586	Up	Thnsl2	protein_coding	ensembl_havana_gene	15	threonine synthase-like 2 (bacterial) [Source:MGI Symbol;Acc:MGI:3041254]	OTTMUSG00000034784	4	GO:0005737,GO:0009071,GO:0009088,GO:0016311,GO:0016829,GO:0030170,GO:0034768,GO:0046360,GO:0070905,GO:0080015,GO:0080016,GO:0080017,GO:0102356	cytoplasm|serine family amino acid catabolic process|threonine biosynthetic process|dephosphorylation|lyase activity|pyridoxal phosphate binding|(E)-beta-ocimene synthase activity|2-oxobutyrate biosynthetic process|serine binding|sabinene synthase activity|(-)-E-beta-caryophyllene synthase activity|alpha-humulene synthase activity|isoitalicene synthase activity
ENSMUSG00000031842	627.637	306.542	948.733	3.09496	1.62992	8.45969e-05	0.0102961	Up	Pde4c	protein_coding	ensembl_havana_gene	13	phosphodiesterase 4C, cAMP specific [Source:MGI Symbol;Acc:MGI:99556]	OTTMUSG00000027334	3	GO:0004114,GO:0004115,GO:0005615,GO:0005929,GO:0006198,GO:0007165,GO:0008081,GO:0008144,GO:0016787,GO:0042995,GO:0046676,GO:0046872,GO:0072372	3',5'-cyclic-nucleotide phosphodiesterase activity|3',5'-cyclic-AMP phosphodiesterase activity|extracellular space|cilium|cAMP catabolic process|signal transduction|phosphoric diester hydrolase activity|drug binding|hydrolase activity|cell projection|negative regulation of insulin secretion|metal ion binding|primary cilium	path:mmu00230,path:mmu04024,path:mmu05032	Purine metabolism|cAMP signaling pathway|Morphine addiction
ENSMUSG00000027699	51.6028	25.376	77.8296	3.06706	1.61686	0.0331881	0.93885	Up	Ect2	protein_coding	ensembl_havana_gene	19	ect2 oncogene [Source:MGI Symbol;Acc:MGI:95281]	OTTMUSG00000021265	4	GO:0000902,GO:0000910,GO:0004871,GO:0005085,GO:0005089,GO:0005096,GO:0005515,GO:0005634,GO:0005737,GO:0005856,GO:0005911,GO:0005923,GO:0006810,GO:0007049,GO:0007399,GO:0015031,GO:0017048,GO:0030054,GO:0030154,GO:0030496,GO:0032147,GO:0032154,GO:0032467,GO:0035023,GO:0035556,GO:0042307,GO:0042803,GO:0043065,GO:0043123,GO:0043547,GO:0045666,GO:0045859,GO:0051260,GO:0051301,GO:0051988,GO:0070301,GO:…	cell morphogenesis|cytokinesis|signal transducer activity|guanyl-nucleotide exchange factor activity|Rho guanyl-nucleotide exchange factor activity|GTPase activator activity|protein binding|nucleus|cytoplasm|cytoskeleton|cell-cell junction|bicellular tight junction|transport|cell cycle|nervous system development|protein transport|Rho GTPase binding|cell junction|cell differentiation|midbody|activ…
ENSMUSG00000020072	3507.02	1725.57	5288.47	3.06478	1.61578	0.000455698	0.041046	Up	Pbld2	protein_coding	ensembl_havana_gene	14	phenazine biosynthesis-like protein domain containing 2 [Source:MGI Symbol;Acc:MGI:1914557]	OTTMUSG00000030876	5	GO:0003674,GO:0008150	molecular_function|biological_process
ENSMUSG00000073411	12874.2	6352.11	19396.3	3.05352	1.61047	0.00508323	0.290075	Up	H2-D1	protein_coding	ensembl_havana_gene	11	histocompatibility 2, D region locus 1 [Source:MGI Symbol;Acc:MGI:95896]	OTTMUSG00000037094	1	GO:0001916,GO:0002376,GO:0002474,GO:0002485,GO:0005102,GO:0005515,GO:0005783,GO:0005794,GO:0005797,GO:0005886,GO:0006955,GO:0009897,GO:0009986,GO:0010977,GO:0016020,GO:0016021,GO:0019882,GO:0030881,GO:0042277,GO:0042605,GO:0042608,GO:0042612,GO:0044822,GO:0045121,GO:0046977,GO:0046982,GO:0070062,GO:0070971	positive regulation of T cell mediated cytotoxicity|immune system process|antigen processing and presentation of peptide antigen via MHC class I|antigen processing and presentation of endogenous peptide antigen via MHC class I via ER pathway, TAP-dependent|receptor binding|protein binding|endoplasmic reticulum|Golgi apparatus|Golgi medial cisterna|plasma membrane|immune response|external side of …	path:mmu04514,path:mmu04144,path:mmu04145,path:mmu04650,path:mmu04612,path:mmu05203,path:mmu05320,path:mmu05330,path:mmu05332,path:mmu05416,path:mmu04940,path:mmu05166,path:mmu05168,path:mmu05169	Cell adhesion molecules (CAMs)|Endocytosis|Phagosome|Natural killer cell mediated cytotoxicity|Antigen processing and presentation|Viral carcinogenesis|Autoimmune thyroid disease|Allograft rejection|Graft-versus-host disease|Viral myocarditis|Type I diabetes mellitus|HTLV-I infection|Herpes simplex infection|Epstein-Barr virus infection
ENSMUSG00000051682	57.5587	28.4211	86.6962	3.05042	1.60901	0.0276768	0.851949	Up	Treml4	protein_coding	ensembl_havana_gene	15	triggering receptor expressed on myeloid cells-like 4 [Source:MGI Symbol;Acc:MGI:1923239]	OTTMUSG00000028419	2	GO:0002457,GO:0005515,GO:0006911,GO:0016020,GO:0016021	T cell antigen processing and presentation|protein binding|phagocytosis, engulfment|membrane|integral component of membrane
ENSMUSG00000019232	5111.05	2539.63	7682.47	3.02504	1.59695	0.0011108	0.0857323	Up	Etnppl	protein_coding	ensembl_havana_gene	14	ethanolamine phosphate phospholyase [Source:MGI Symbol;Acc:MGI:1919010]	OTTMUSG00000035930	3	GO:0003824,GO:0005575,GO:0005739,GO:0008150,GO:0008483,GO:0016740,GO:0016829,GO:0030170,GO:0042802,GO:0050459	catalytic activity|cellular_component|mitochondrion|biological_process|transaminase activity|transferase activity|lyase activity|pyridoxal phosphate binding|identical protein binding|ethanolamine-phosphate phospho-lyase activity	path:mmu00564	Glycerophospholipid metabolism
ENSMUSG00000034729	175.661	87.2933	264.029	3.02462	1.59676	0.00208913	0.143714	Up	Mrps10	protein_coding	ensembl_havana_gene	16	mitochondrial ribosomal protein S10 [Source:MGI Symbol;Acc:MGI:1928139]	OTTMUSG00000031581	2	GO:0002230,GO:0003735,GO:0005739,GO:0005763,GO:0005840,GO:0006412,GO:0030529,GO:0098779,GO:0098792	positive regulation of defense response to virus by host|structural constituent of ribosome|mitochondrion|mitochondrial small ribosomal subunit|ribosome|translation|intracellular ribonucleoprotein complex|mitophagy in response to mitochondrial depolarization|xenophagy	path:mmu03010	Ribosome
ENSMUSG00000024863	13808.9	6870.8	20747	3.01959	1.59435	0.00615914	0.316504	Up	Mbl2	protein_coding	ensembl	5	mannose-binding lectin (protein C) 2 [Source:MGI Symbol;Acc:MGI:96924]			GO:0001867,GO:0002020,GO:0002376,GO:0005102,GO:0005509,GO:0005534,GO:0005537,GO:0005576,GO:0005581,GO:0005615,GO:0006958,GO:0030246,GO:0043621,GO:0044130,GO:0045087,GO:0048306,GO:0048525,GO:0050766,GO:0050830,GO:0051873,GO:0070273	complement activation, lectin pathway|protease binding|immune system process|receptor binding|calcium ion binding|galactose binding|mannose binding|extracellular region|collagen trimer|extracellular space|complement activation, classical pathway|carbohydrate binding|protein self-association|negative regulation of growth of symbiont in host|innate immune response|calcium-dependent protein binding|…	path:mmu04145,path:mmu04610,path:mmu05150	Phagosome|Complement and coagulation cascades|Staphylococcus aureus infection
ENSMUSG00000027514	99.7425	49.7369	149.748	3.0108	1.59015	0.00911989	0.428175	Up	Zbp1	protein_coding	ensembl_havana_gene	14	Z-DNA binding protein 1 [Source:MGI Symbol;Acc:MGI:1927449]	OTTMUSG00000016683	1	GO:0002376,GO:0003677,GO:0003692,GO:0003723,GO:0003726,GO:0005515,GO:0005634,GO:0005737,GO:0005829,GO:0016032,GO:0045087,GO:0051607,GO:0060340	immune system process|DNA binding|left-handed Z-DNA binding|RNA binding|double-stranded RNA adenosine deaminase activity|protein binding|nucleus|cytoplasm|cytosol|viral process|innate immune response|defense response to virus|positive regulation of type I interferon-mediated signaling pathway	path:mmu04623	Cytosolic DNA-sensing pathway
ENSMUSG00000070661	58.5588	29.4361	87.6814	2.9787	1.57468	0.0299807	0.886646	Up	Rnf186	protein_coding	ensembl_havana_gene	6	ring finger protein 186 [Source:MGI Symbol;Acc:MGI:1914075]	OTTMUSG00000009898	1	GO:0003674,GO:0005575,GO:0008150,GO:0008270,GO:0016020,GO:0016021,GO:0046872	molecular_function|cellular_component|biological_process|zinc ion binding|membrane|integral component of membrane|metal ion binding
ENSMUSG00000020282	185.11	93.3835	276.837	2.96451	1.5678	0.00216803	0.148412	Up	Rhbdf1	protein_coding	ensembl_havana_gene	18	rhomboid family 1 (Drosophila) [Source:MGI Symbol;Acc:MGI:104328]	OTTMUSG00000005370	4	GO:0000139,GO:0004252,GO:0005783,GO:0005789,GO:0005794,GO:0006508,GO:0008283,GO:0016020,GO:0016021,GO:0016477,GO:0042058,GO:0050708,GO:0050709,GO:0061136	Golgi membrane|serine-type endopeptidase activity|endoplasmic reticulum|endoplasmic reticulum membrane|Golgi apparatus|proteolysis|cell proliferation|membrane|integral component of membrane|cell migration|regulation of epidermal growth factor receptor signaling pathway|regulation of protein secretion|negative regulation of protein secretion|regulation of proteasomal protein catabolic process
ENSMUSG00000031659	74.4411	37.5564	111.326	2.96423	1.56766	0.0191256	0.669988	Up	Adcy7	protein_coding	ensembl	12	adenylate cyclase 7 [Source:MGI Symbol;Acc:MGI:102891]			GO:0000166,GO:0004016,GO:0005524,GO:0005886,GO:0006171,GO:0007189,GO:0007190,GO:0007193,GO:0009190,GO:0016020,GO:0016021,GO:0016829,GO:0016849,GO:0019933,GO:0030819,GO:0035556,GO:0046872,GO:0071361	nucleotide binding|adenylate cyclase activity|ATP binding|plasma membrane|cAMP biosynthetic process|adenylate cyclase-activating G-protein coupled receptor signaling pathway|activation of adenylate cyclase activity|adenylate cyclase-inhibiting G-protein coupled receptor signaling pathway|cyclic nucleotide biosynthetic process|membrane|integral component of membrane|lyase activity|phosphorus-oxyge…	path:mmu00230,path:mmu04015,path:mmu04020,path:mmu04072,path:mmu04024,path:mmu04022,path:mmu04114,path:mmu04540,path:mmu04611,path:mmu04062,path:mmu04911,path:mmu04923,path:mmu04912,path:mmu04913,path:mmu04915,path:mmu04914,path:mmu04921,path:mmu04918,path:mmu04916,path:mmu04925,path:mmu04261,path:mmu04270,path:mmu04970,path:mmu04971,path:mmu04972,path:mmu04976,path:mmu04724,path:mmu04727,path:mm…	Purine metabolism|Rap1 signaling pathway|Calcium signaling pathway|Phospholipase D signaling pathway|cAMP signaling pathway|cGMP - PKG signaling pathway|Oocyte meiosis|Gap junction|Platelet activation|Chemokine signaling pathway|Insulin secretion|Regulation of lipolysis in adipocyte|GnRH signaling pathway|Ovarian Steroidogenesis|Estrogen signaling pathway|Progesterone-mediated oocyte maturation|O…
ENSMUSG00000025003	2501.74	1263.72	3739.76	2.95932	1.56527	0.000374875	0.0353346	Up	Cyp2c39	protein_coding	ensembl_havana_gene	6	cytochrome P450, family 2, subfamily c, polypeptide 39 [Source:MGI Symbol;Acc:MGI:1306818]	OTTMUSG00000028407	1	GO:0004497,GO:0005506,GO:0005783,GO:0008392,GO:0008395,GO:0016020,GO:0016491,GO:0016705,GO:0019373,GO:0020037,GO:0034875,GO:0043231,GO:0046872,GO:0055114,GO:0070330	monooxygenase activity|iron ion binding|endoplasmic reticulum|arachidonic acid epoxygenase activity|steroid hydroxylase activity|membrane|oxidoreductase activity|oxidoreductase activity, acting on paired donors, with incorporation or reduction of molecular oxygen|epoxygenase P450 pathway|heme binding|caffeine oxidase activity|intracellular membrane-bounded organelle|metal ion binding|oxidation-re…	path:mmu00140,path:mmu00590,path:mmu00591,path:mmu00830,path:mmu04726,path:mmu04750,path:mmu05204	Steroid hormone biosynthesis|Arachidonic acid metabolism|Linoleic acid metabolism|Retinol metabolism|Serotonergic synapse|Inflammatory mediator regulation of TRP channels|Chemical carcinogenesis
ENSMUSG00000030830	271.971	138.045	405.896	2.94031	1.55597	0.000852353	0.0694968	Up	Itgal	protein_coding	ensembl_havana_gene	18	integrin alpha L [Source:MGI Symbol;Acc:MGI:96606]	OTTMUSG00000031314	2	GO:0001772,GO:0002291,GO:0005911,GO:0007155,GO:0007157,GO:0007159,GO:0007160,GO:0007166,GO:0007229,GO:0008305,GO:0009897,GO:0009986,GO:0016020,GO:0016021,GO:0016337,GO:0022407,GO:0022409,GO:0030369,GO:0032403,GO:0034687,GO:0042102,GO:0043113,GO:0046872,GO:0046982,GO:0050798,GO:0050839,GO:0050850,GO:0070062	immunological synapse|T cell activation via T cell receptor contact with antigen bound to MHC molecule on antigen presenting cell|cell-cell junction|cell adhesion|heterophilic cell-cell adhesion via plasma membrane cell adhesion molecules|leukocyte cell-cell adhesion|cell-matrix adhesion|cell surface receptor signaling pathway|integrin-mediated signaling pathway|integrin complex|external side of …	path:mmu04015,path:mmu04514,path:mmu04810,path:mmu04650,path:mmu04670,path:mmu05323,path:mmu05416,path:mmu05150,path:mmu05166,path:mmu05169,path:mmu05144	Rap1 signaling pathway|Cell adhesion molecules (CAMs)|Regulation of actin cytoskeleton|Natural killer cell mediated cytotoxicity|Leukocyte transendothelial migration|Rheumatoid arthritis|Viral myocarditis|Staphylococcus aureus infection|HTLV-I infection|Epstein-Barr virus infection|Malaria
ENSMUSG00000074151	309.691	157.331	462.051	2.93681	1.55425	0.000623245	0.0527326	Up	Nlrc5	protein_coding	ensembl_havana_gene	12	NLR family, CARD domain containing 5 [Source:MGI Symbol;Acc:MGI:3612191]	OTTMUSG00000033926	4	GO:0000166,GO:0000979,GO:0002376,GO:0005524,GO:0005634,GO:0005737,GO:0005829,GO:0032088,GO:0043549,GO:0045087,GO:0045345,GO:0045944,GO:0060335,GO:0060339,GO:0060340	nucleotide binding|RNA polymerase II core promoter sequence-specific DNA binding|immune system process|ATP binding|nucleus|cytoplasm|cytosol|negative regulation of NF-kappaB transcription factor activity|regulation of kinase activity|innate immune response|positive regulation of MHC class I biosynthetic process|positive regulation of transcription from RNA polymerase II promoter|positive regulati…
ENSMUSG00000020805	89.8309	45.6767	133.985	2.93333	1.55254	0.0136173	0.544073	Up	Slc13a5	protein_coding	ensembl_havana_gene	14	solute carrier family 13 (sodium-dependent citrate transporter), member 5 [Source:MGI Symbol;Acc:MGI:3037150]	OTTMUSG00000006104	4	GO:0005215,GO:0005343,GO:0005886,GO:0005887,GO:0006810,GO:0006811,GO:0006814,GO:0006842,GO:0015137,GO:0015141,GO:0015142,GO:0015293,GO:0015744,GO:0015746,GO:0016020,GO:0016021,GO:0016323,GO:0017153,GO:0055085	transporter activity|organic acid:sodium symporter activity|plasma membrane|integral component of plasma membrane|transport|ion transport|sodium ion transport|tricarboxylic acid transport|citrate transmembrane transporter activity|succinate transmembrane transporter activity|tricarboxylic acid transmembrane transporter activity|symporter activity|succinate transport|citrate transport|membrane|int…
ENSMUSG00000027965	91.8162	46.6918	136.941	2.93286	1.55231	0.0129932	0.528481	Up	Olfm3	protein_coding	ensembl_havana_gene	15	olfactomedin 3 [Source:MGI Symbol;Acc:MGI:2387329]	OTTMUSG00000026597	2	GO:0005515,GO:0005576,GO:0005615,GO:0005794,GO:0030054,GO:0032281,GO:0042462,GO:0045202	protein binding|extracellular region|extracellular space|Golgi apparatus|cell junction|AMPA glutamate receptor complex|eye photoreceptor cell development|synapse
ENSMUSG00000027624	101.743	51.767	151.718	2.9308	1.55129	0.0103774	0.467586	Up	Epb41l1	protein_coding	ensembl_havana_gene	17	erythrocyte membrane protein band 4.1 like 1 [Source:MGI Symbol;Acc:MGI:103010]	OTTMUSG00000015876	4	GO:0003779,GO:0005102,GO:0005198,GO:0005515,GO:0005737,GO:0005856,GO:0008092,GO:0019898,GO:0030866,GO:0043234,GO:0097060	actin binding|receptor binding|structural molecule activity|protein binding|cytoplasm|cytoskeleton|cytoskeletal protein binding|extrinsic component of membrane|cortical actin cytoskeleton organization|protein complex|synaptic membrane	path:mmu04530	Tight junction
ENSMUSG00000064215	761.831	387.745	1135.92	2.92955	1.55068	0.000158119	0.017618	Up	Ifi27	protein_coding	ensembl_havana_gene	13	interferon, alpha-inducible protein 27 [Source:MGI Symbol;Acc:MGI:1277180]	OTTMUSG00000021960	3	GO:0000122,GO:0001102,GO:0005521,GO:0005637,GO:0040012,GO:0046825	negative regulation of transcription from RNA polymerase II promoter|RNA polymerase II activating transcription factor binding|lamin binding|nuclear inner membrane|regulation of locomotion|regulation of protein export from nucleus
ENSMUSG00000062488	60.559	31.4662	89.6518	2.84915	1.51053	0.0348027	0.961155	Up	Ifit3b	protein_coding	ensembl_havana_gene	9	interferon-induced protein with tetratricopeptide repeats 3B [Source:MGI Symbol;Acc:MGI:3698419]	OTTMUSG00000016648	1	GO:0003723,GO:0005737,GO:0005739,GO:0042802,GO:0051607	RNA binding|cytoplasm|mitochondrion|identical protein binding|defense response to virus
ENSMUSG00000068246	3408.68	1771.24	5046.11	2.84891	1.51041	0.000965088	0.0771193	Up	Apol9b	protein_coding	ensembl	5	apolipoprotein L 9b [Source:MGI Symbol;Acc:MGI:1919148]			GO:0003674,GO:0005575,GO:0008150	molecular_function|cellular_component|biological_process
ENSMUSG00000018339	81.9046	42.6316	121.178	2.84244	1.50713	0.0198641	0.68028	Up	Gpx3	protein_coding	ensembl_havana_gene	11	glutathione peroxidase 3 [Source:MGI Symbol;Acc:MGI:105102]	OTTMUSG00000006337	3	GO:0004601,GO:0004602,GO:0005576,GO:0005615,GO:0006749,GO:0006979,GO:0008430,GO:0016491,GO:0042744,GO:0043295,GO:0051289,GO:0055114,GO:0070062	peroxidase activity|glutathione peroxidase activity|extracellular region|extracellular space|glutathione metabolic process|response to oxidative stress|selenium binding|oxidoreductase activity|hydrogen peroxide catabolic process|glutathione binding|protein homotetramerization|oxidation-reduction process|extracellular exosome	path:mmu00590,path:mmu00480,path:mmu04918	Arachidonic acid metabolism|Glutathione metabolism|Thyroid hormone synthesis
ENSMUSG00000019139	177.214	92.3685	262.059	2.8371	1.50442	0.00355248	0.212906	Up	Isyna1	protein_coding	ensembl	9	myo-inositol 1-phosphate synthase A1 [Source:MGI Symbol;Acc:MGI:1919030]			GO:0004512,GO:0005575,GO:0005737,GO:0006021,GO:0006629,GO:0008150,GO:0008654,GO:0016853	inositol-3-phosphate synthase activity|cellular_component|cytoplasm|inositol biosynthetic process|lipid metabolic process|biological_process|phospholipid biosynthetic process|isomerase activity	path:mmu00562	Inositol phosphate metabolism
ENSMUSG00000020415	50.6325	26.391	74.874	2.8371	1.50442	0.0481295	1	Up	Pttg1	protein_coding	ensembl_havana_gene	16	pituitary tumor-transforming gene 1 [Source:MGI Symbol;Acc:MGI:1353578]	OTTMUSG00000005453	2	GO:0001558,GO:0004869,GO:0005634,GO:0005737,GO:0006281,GO:0006355,GO:0006974,GO:0007049,GO:0007059,GO:0007067,GO:0008285,GO:0009987,GO:0017124,GO:0031072,GO:0043022,GO:0045143,GO:0051276,GO:0051301	regulation of cell growth|cysteine-type endopeptidase inhibitor activity|nucleus|cytoplasm|DNA repair|regulation of transcription, DNA-templated|cellular response to DNA damage stimulus|cell cycle|chromosome segregation|mitotic nuclear division|negative regulation of cell proliferation|cellular process|SH3 domain binding|heat shock protein binding|ribosome binding|homologous chromosome segregatio…	path:mmu04110,path:mmu04114,path:mmu05166	Cell cycle|Oocyte meiosis|HTLV-I infection
ENSMUSG00000038022	50.6325	26.391	74.874	2.8371	1.50442	0.0481295	1	Up	Fam188b	protein_coding	ensembl_havana_gene	11	family with sequence similarity 188, member B [Source:MGI Symbol;Acc:MGI:3583959]	OTTMUSG00000057885	1	GO:0003674,GO:0005575,GO:0008150	molecular_function|cellular_component|biological_process
ENSMUSG00000030946	944.165	493.309	1395.02	2.82789	1.49972	0.000256074	0.0261394	Up	Lhpp	protein_coding	ensembl_havana_gene	12	phospholysine phosphohistidine inorganic pyrophosphate phosphatase [Source:MGI Symbol;Acc:MGI:1923679]	OTTMUSG00000024032	2	GO:0004427,GO:0005634,GO:0005654,GO:0005737,GO:0005829,GO:0006470,GO:0006796,GO:0008138,GO:0008330,GO:0008579,GO:0008969,GO:0016312,GO:0016787,GO:0017017,GO:0017161,GO:0019178,GO:0019198,GO:0030351,GO:0030352,GO:0030487,GO:0042803,GO:0043726,GO:0043812,GO:0043813,GO:0046872,GO:0052629,GO:0052745,GO:0052825,GO:0052828,GO:0052829,GO:0052830,GO:0052831,GO:0052867,GO:1990003	inorganic diphosphatase activity|nucleus|nucleoplasm|cytoplasm|cytosol|protein dephosphorylation|phosphate-containing compound metabolic process|protein tyrosine/serine/threonine phosphatase activity|protein tyrosine/threonine phosphatase activity|JUN kinase phosphatase activity|phosphohistidine phosphatase activity|inositol bisphosphate phosphatase activity|hydrolase activity|MAP kinase tyrosine…	path:mmu00190	Oxidative phosphorylation
ENSMUSG00000031906	233.324	122.82	343.829	2.79947	1.48515	0.00204568	0.141959	Up	Smpd3	protein_coding	ensembl	8	sphingomyelin phosphodiesterase 3, neutral [Source:MGI Symbol;Acc:MGI:1927578]			GO:0000137,GO:0002244,GO:0004767,GO:0005515,GO:0005737,GO:0005794,GO:0005886,GO:0006629,GO:0006665,GO:0006684,GO:0007049,GO:0007165,GO:0007275,GO:0014824,GO:0016020,GO:0016787,GO:0030072,GO:0045429,GO:0046872,GO:0051481,GO:0090494,GO:1901224,GO:1903543,GO:2000304	Golgi cis cisterna|hematopoietic progenitor cell differentiation|sphingomyelin phosphodiesterase activity|protein binding|cytoplasm|Golgi apparatus|plasma membrane|lipid metabolic process|sphingolipid metabolic process|sphingomyelin metabolic process|cell cycle|signal transduction|multicellular organism development|artery smooth muscle contraction|membrane|hydrolase activity|peptide hormone secre…	path:mmu00600	Sphingolipid metabolism
ENSMUSG00000063929	399.134	210.113	588.155	2.79923	1.48503	0.000615789	0.0523818	Up	Cyp4a32	protein_coding	ensembl_havana_gene	6	cytochrome P450, family 4, subfamily a, polypeptide 32 [Source:MGI Symbol;Acc:MGI:3717148]	OTTMUSG00000008689	4	GO:0005737,GO:0008391,GO:0008392,GO:0016324,GO:0018685,GO:0043231,GO:0050051,GO:0070062	cytoplasm|arachidonic acid monooxygenase activity|arachidonic acid epoxygenase activity|apical plasma membrane|alkane 1-monooxygenase activity|intracellular membrane-bounded organelle|leukotriene-B4 20-monooxygenase activity|extracellular exosome	path:mmu00071,path:mmu00590,path:mmu00830,path:mmu03320,path:mmu04270,path:mmu04750	Fatty acid degradation|Arachidonic acid metabolism|Retinol metabolism|PPAR signaling pathway|Vascular smooth muscle contraction|Inflammatory mediator regulation of TRP channels
ENSMUSG00000000440	127.089	66.9925	187.185	2.79412	1.48239	0.00871776	0.412971	Up	Pparg	protein_coding	ensembl_havana_gene	12	peroxisome proliferator activated receptor gamma [Source:MGI Symbol;Acc:MGI:97747]	OTTMUSG00000056643	7	GO:0000122,GO:0001012,GO:0001046,GO:0001228,GO:0001818,GO:0001890,GO:0002021,GO:0002024,GO:0002674,GO:0003677,GO:0003682,GO:0003700,GO:0003707,GO:0004879,GO:0005515,GO:0005634,GO:0005737,GO:0005794,GO:0005829,GO:0006351,GO:0006355,GO:0006357,GO:0006919,GO:0006954,GO:0007165,GO:0008134,GO:0008144,GO:0008217,GO:0008270,GO:0008285,GO:0009416,GO:0010468,GO:0010745,GO:0010871,GO:0010887,GO:0010891,GO:…	negative regulation of transcription from RNA polymerase II promoter|RNA polymerase II regulatory region DNA binding|core promoter sequence-specific DNA binding|transcriptional activator activity, RNA polymerase II transcription regulatory region sequence-specific binding|negative regulation of cytokine production|placenta development|response to dietary excess|diet induced thermogenesis|negative…	path:mmu04152,path:mmu03320,path:mmu04380,path:mmu04211,path:mmu05200,path:mmu05202,path:mmu05216,path:mmu05016	AMPK signaling pathway|PPAR signaling pathway|Osteoclast differentiation|Longevity regulating pathway - mammal|Pathways in cancer|Transcriptional misregulation in cancers|Thyroid cancer|Huntington's disease
ENSMUSG00000030711	5096.13	2697.97	7494.3	2.77775	1.47392	0.00251493	0.165796	Up	Sult1a1	protein_coding	ensembl_havana_gene	15	sulfotransferase family 1A, phenol-preferring, member 1 [Source:MGI Symbol;Acc:MGI:102896]	OTTMUSG00000025254	1	GO:0000166,GO:0001517,GO:0001537,GO:0004062,GO:0004394,GO:0005737,GO:0005829,GO:0006584,GO:0006629,GO:0006805,GO:0008146,GO:0008202,GO:0008210,GO:0016232,GO:0016740,GO:0017067,GO:0017095,GO:0017144,GO:0018721,GO:0018722,GO:0018723,GO:0018724,GO:0018725,GO:0018726,GO:0018727,GO:0018960,GO:0019111,GO:0034930,GO:0042803,GO:0050656,GO:0050694,GO:0050698,GO:0051384,GO:0051922,GO:0051923,GO:0080131	nucleotide binding|N-acetylglucosamine 6-O-sulfotransferase activity|N-acetylgalactosamine 4-O-sulfotransferase activity|aryl sulfotransferase activity|heparan sulfate 2-O-sulfotransferase activity|cytoplasm|cytosol|catecholamine metabolic process|lipid metabolic process|xenobiotic metabolic process|sulfotransferase activity|steroid metabolic process|estrogen metabolic process|HNK-1 sulfotransfer…	path:mmu05204	Chemical carcinogenesis
ENSMUSG00000026475	2248.97	1191.66	3306.28	2.77453	1.47224	0.000685554	0.0570886	Up	Rgs16	protein_coding	ensembl_havana_gene	7	regulator of G-protein signaling 16 [Source:MGI Symbol;Acc:MGI:108407]	OTTMUSG00000020889	1	GO:0005096,GO:0005737,GO:0005886,GO:0007186,GO:0009968,GO:0016020,GO:0031224,GO:0043547,GO:0045121	GTPase activator activity|cytoplasm|plasma membrane|G-protein coupled receptor signaling pathway|negative regulation of signal transduction|membrane|intrinsic component of membrane|positive regulation of GTPase activity|membrane raft
ENSMUSG00000052776	78.4416	41.6166	115.267	2.76973	1.46974	0.0249452	0.795731	Up	Oas1a	protein_coding	ensembl_havana_gene	10	2'-5' oligoadenylate synthetase 1A [Source:MGI Symbol;Acc:MGI:2180860]	OTTMUSG00000026831	1	GO:0001730,GO:0003725,GO:0005515,GO:0005634,GO:0005737,GO:0008270,GO:0048525	2'-5'-oligoadenylate synthetase activity|double-stranded RNA binding|protein binding|nucleus|cytoplasm|zinc ion binding|negative regulation of viral process	path:mmu05162,path:mmu05164,path:mmu05160,path:mmu05168	Measles|Influenza A|Hepatitis C|Herpes simplex infection
ENSMUSG00000039323	9752.64	5178.73	14326.6	2.76642	1.46802	0.0070821	0.350165	Up	Igfbp2	protein_coding	ensembl_havana_gene	18	insulin-like growth factor binding protein 2 [Source:MGI Symbol;Acc:MGI:96437]	OTTMUSG00000029573	1	GO:0001558,GO:0005520,GO:0005576,GO:0005615,GO:0016324,GO:0019838,GO:0031410,GO:0031994,GO:0031995,GO:0040008,GO:0042104,GO:0043567,GO:0070062	regulation of cell growth|insulin-like growth factor binding|extracellular region|extracellular space|apical plasma membrane|growth factor binding|cytoplasmic vesicle|insulin-like growth factor I binding|insulin-like growth factor II binding|regulation of growth|positive regulation of activated T cell proliferation|regulation of insulin-like growth factor receptor signaling pathway|extracellular …
ENSMUSG00000040767	102.28	54.8121	149.748	2.73203	1.44997	0.0160529	0.60187	Up	Snrnp25	protein_coding	ensembl_havana_gene	10	small nuclear ribonucleoprotein 25 (U11/U12) [Source:MGI Symbol;Acc:MGI:1925622]	OTTMUSG00000005369	15	GO:0003674,GO:0005634,GO:0005654,GO:0005681,GO:0005689,GO:0005737,GO:0006397,GO:0008150,GO:0008380,GO:0045171	molecular_function|nucleus|nucleoplasm|spliceosomal complex|U12-type spliceosomal complex|cytoplasm|mRNA processing|biological_process|RNA splicing|intercellular bridge
ENSMUSG00000032808	981.094	525.79	1436.4	2.73189	1.4499	0.000404738	0.0376692	Up	Cyp2c38	protein_coding	ensembl_havana_gene	2	cytochrome P450, family 2, subfamily c, polypeptide 38 [Source:MGI Symbol;Acc:MGI:1306819]	OTTMUSG00000028396	1	GO:0004497,GO:0005506,GO:0005783,GO:0008392,GO:0008395,GO:0016020,GO:0016491,GO:0016705,GO:0019373,GO:0020037,GO:0034875,GO:0043231,GO:0046872,GO:0055114,GO:0070330	monooxygenase activity|iron ion binding|endoplasmic reticulum|arachidonic acid epoxygenase activity|steroid hydroxylase activity|membrane|oxidoreductase activity|oxidoreductase activity, acting on paired donors, with incorporation or reduction of molecular oxygen|epoxygenase P450 pathway|heme binding|caffeine oxidase activity|intracellular membrane-bounded organelle|metal ion binding|oxidation-re…	path:mmu00140,path:mmu00590,path:mmu00591,path:mmu00830,path:mmu04726,path:mmu04750,path:mmu05204	Steroid hormone biosynthesis|Arachidonic acid metabolism|Linoleic acid metabolism|Retinol metabolism|Serotonergic synapse|Inflammatory mediator regulation of TRP channels|Chemical carcinogenesis
ENSMUSG00000053835	86.3977	46.6918	126.104	2.70077	1.43337	0.0239004	0.779357	Up	H2-T24	protein_coding	ensembl_havana_gene	17	histocompatibility 2, T region locus 24 [Source:MGI Symbol;Acc:MGI:95958]	OTTMUSG00000014957	2	GO:0002474,GO:0005102,GO:0005886,GO:0042605	antigen processing and presentation of peptide antigen via MHC class I|receptor binding|plasma membrane|peptide antigen binding	path:mmu04514,path:mmu04144,path:mmu04145,path:mmu04650,path:mmu04612,path:mmu05203,path:mmu05320,path:mmu05330,path:mmu05332,path:mmu05416,path:mmu04940,path:mmu05166,path:mmu05168,path:mmu05169	Cell adhesion molecules (CAMs)|Endocytosis|Phagosome|Natural killer cell mediated cytotoxicity|Antigen processing and presentation|Viral carcinogenesis|Autoimmune thyroid disease|Allograft rejection|Graft-versus-host disease|Viral myocarditis|Type I diabetes mellitus|HTLV-I infection|Herpes simplex infection|Epstein-Barr virus infection
ENSMUSG00000036362	76.9638	41.6166	112.311	2.69871	1.43227	0.0296971	0.882344	Up	P2ry13	protein_coding	ensembl_havana_gene	2	purinergic receptor P2Y, G-protein coupled 13 [Source:MGI Symbol;Acc:MGI:1921441]	OTTMUSG00000052358	1	GO:0004871,GO:0004930,GO:0005783,GO:0005886,GO:0005887,GO:0007165,GO:0007186,GO:0007194,GO:0016020,GO:0016021,GO:0045028,GO:0071407	signal transducer activity|G-protein coupled receptor activity|endoplasmic reticulum|plasma membrane|integral component of plasma membrane|signal transduction|G-protein coupled receptor signaling pathway|negative regulation of adenylate cyclase activity|membrane|integral component of membrane|G-protein coupled purinergic nucleotide receptor activity|cellular response to organic cyclic compound	path:mmu04080	Neuroactive ligand-receptor interaction
ENSMUSG00000024030	173.303	94.3986	252.207	2.67173	1.41777	0.00616124	0.316504	Up	Abcg1	protein_coding	ensembl_havana_gene	6	ATP-binding cassette, sub-family G (WHITE), member 1 [Source:MGI Symbol;Acc:MGI:107704]	OTTMUSG00000025573	1	GO:0000166,GO:0005524,GO:0005548,GO:0005654,GO:0005739,GO:0005768,GO:0005794,GO:0005886,GO:0006355,GO:0006810,GO:0006869,GO:0008203,GO:0009897,GO:0010033,GO:0010745,GO:0010872,GO:0010875,GO:0010888,GO:0016020,GO:0016021,GO:0016887,GO:0017127,GO:0019534,GO:0030301,GO:0032367,GO:0033344,GO:0033700,GO:0033993,GO:0034041,GO:0034374,GO:0034375,GO:0034436,GO:0034437,GO:0042632,GO:0042803,GO:0042987,GO:…	nucleotide binding|ATP binding|phospholipid transporter activity|nucleoplasm|mitochondrion|endosome|Golgi apparatus|plasma membrane|regulation of transcription, DNA-templated|transport|lipid transport|cholesterol metabolic process|external side of plasma membrane|response to organic substance|negative regulation of macrophage derived foam cell differentiation|regulation of cholesterol esterificat…	path:mmu02010	ABC transporters
ENSMUSG00000020326	1313.94	716.617	1911.26	2.66706	1.41525	0.000633875	0.0533466	Up	Ccng1	protein_coding	ensembl_havana_gene	7	cyclin G1 [Source:MGI Symbol;Acc:MGI:102890]	OTTMUSG00000005434	2	GO:0005634,GO:0006949,GO:0007049,GO:0007067,GO:0007095,GO:0019904,GO:0030425,GO:0043025,GO:0043066,GO:0048471,GO:0051301,GO:0051726	nucleus|syncytium formation|cell cycle|mitotic nuclear division|mitotic G2 DNA damage checkpoint|protein domain specific binding|dendrite|neuronal cell body|negative regulation of apoptotic process|perinuclear region of cytoplasm|cell division|regulation of cell cycle	path:mmu04115,path:mmu05206	p53 signaling pathway|MicroRNAs in cancer
ENSMUSG00000020865	7747.28	4239.82	11254.7	2.65454	1.40846	0.00712346	0.351113	Up	Abcc3	protein_coding	ensembl_havana_gene	16	ATP-binding cassette, sub-family C (CFTR/MRP), member 3 [Source:MGI Symbol;Acc:MGI:1923658]	OTTMUSG00000001891	1	GO:0000166,GO:0005215,GO:0005524,GO:0005887,GO:0006810,GO:0006855,GO:0008559,GO:0015238,GO:0015432,GO:0015722,GO:0015893,GO:0016020,GO:0016021,GO:0016323,GO:0016887,GO:0042626,GO:0055085	nucleotide binding|transporter activity|ATP binding|integral component of plasma membrane|transport|drug transmembrane transport|xenobiotic-transporting ATPase activity|drug transmembrane transporter activity|bile acid-exporting ATPase activity|canalicular bile acid transport|drug transport|membrane|integral component of membrane|basolateral plasma membrane|ATPase activity|ATPase activity, couple…	path:mmu02010,path:mmu04976	ABC transporters|Bile secretion
ENSMUSG00000102752	135.075	74.0978	196.052	2.64585	1.40373	0.0112854	0.487342	Up	Gm7694	protein_coding	ensembl_havana_gene	1	predicted gene 7694 [Source:MGI Symbol;Acc:MGI:3649135]	OTTMUSG00000049941	1	GO:0003674,GO:0005575,GO:0008150	molecular_function|cellular_component|biological_process
ENSMUSG00000029417	214.531	117.744	311.318	2.64402	1.40273	0.00420637	0.245583	Up	Cxcl9	protein_coding	ensembl_havana_gene	9	chemokine (C-X-C motif) ligand 9 [Source:MGI Symbol;Acc:MGI:1352449]	OTTMUSG00000055603	1	GO:0002690,GO:0005125,GO:0005576,GO:0005615,GO:0006935,GO:0006954,GO:0006955,GO:0007186,GO:0008009,GO:0009897,GO:0032496,GO:0042127,GO:0045236,GO:0045663,GO:0051607,GO:0070098,GO:1901741	positive regulation of leukocyte chemotaxis|cytokine activity|extracellular region|extracellular space|chemotaxis|inflammatory response|immune response|G-protein coupled receptor signaling pathway|chemokine activity|external side of plasma membrane|response to lipopolysaccharide|regulation of cell proliferation|CXCR chemokine receptor binding|positive regulation of myoblast differentiation|defens…	path:mmu04060,path:mmu04620,path:mmu04062	Cytokine-cytokine receptor interaction|Toll-like receptor signaling pathway|Chemokine signaling pathway
ENSMUSG00000073409	133.089	73.0828	193.096	2.64216	1.40172	0.0117477	0.501003	Up	H2-Q6	protein_coding	ensembl_havana_gene	12	histocompatibility 2, Q region locus 6 [Source:MGI Symbol;Acc:MGI:95935]	OTTMUSG00000037190	1	GO:0002474,GO:0005102,GO:0005783,GO:0005794,GO:0005797,GO:0005886,GO:0009986,GO:0016020,GO:0030881,GO:0042277,GO:0042605,GO:0042608,GO:0042612,GO:0044822,GO:0046977,GO:0046982,GO:0070062,GO:0070971	antigen processing and presentation of peptide antigen via MHC class I|receptor binding|endoplasmic reticulum|Golgi apparatus|Golgi medial cisterna|plasma membrane|cell surface|membrane|beta-2-microglobulin binding|peptide binding|peptide antigen binding|T cell receptor binding|MHC class I protein complex|poly(A) RNA binding|TAP binding|protein heterodimerization activity|extracellular exosome|en…	path:mmu04514,path:mmu04144,path:mmu04145,path:mmu04650,path:mmu04612,path:mmu05203,path:mmu05320,path:mmu05330,path:mmu05332,path:mmu05416,path:mmu04940,path:mmu05166,path:mmu05168,path:mmu05169	Cell adhesion molecules (CAMs)|Endocytosis|Phagosome|Natural killer cell mediated cytotoxicity|Antigen processing and presentation|Viral carcinogenesis|Autoimmune thyroid disease|Allograft rejection|Graft-versus-host disease|Viral myocarditis|Type I diabetes mellitus|HTLV-I infection|Herpes simplex infection|Epstein-Barr virus infection
ENSMUSG00000003623	7669.79	4229.67	11109.9	2.62667	1.39323	0.00764184	0.372028	Up	Crot	protein_coding	ensembl_havana_gene	4	carnitine O-octanoyltransferase [Source:MGI Symbol;Acc:MGI:1921364]	OTTMUSG00000024301	1	GO:0005102,GO:0005739,GO:0005777,GO:0006091,GO:0006629,GO:0006631,GO:0006635,GO:0006810,GO:0008458,GO:0009437,GO:0015908,GO:0015936,GO:0016740,GO:0016746,GO:0042493,GO:0043231,GO:0051791	receptor binding|mitochondrion|peroxisome|generation of precursor metabolites and energy|lipid metabolic process|fatty acid metabolic process|fatty acid beta-oxidation|transport|carnitine O-octanoyltransferase activity|carnitine metabolic process|fatty acid transport|coenzyme A metabolic process|transferase activity|transferase activity, transferring acyl groups|response to drug|intracellular mem…	path:mmu04146	Peroxisome
ENSMUSG00000027322	351.114	193.872	508.355	2.62211	1.39073	0.00163574	0.116057	Up	Siglec1	protein_coding	ensembl_havana_gene	11	sialic acid binding Ig-like lectin 1, sialoadhesin [Source:MGI Symbol;Acc:MGI:99668]	OTTMUSG00000015684	2	GO:0005515,GO:0005576,GO:0005886,GO:0006897,GO:0007155,GO:0016020,GO:0016021,GO:0030246,GO:0070234,GO:2001238	protein binding|extracellular region|plasma membrane|endocytosis|cell adhesion|membrane|integral component of membrane|carbohydrate binding|positive regulation of T cell apoptotic process|positive regulation of extrinsic apoptotic signaling pathway	path:mmu04514	Cell adhesion molecules (CAMs)
ENSMUSG00000061232	6576.61	3652.11	9501.12	2.60154	1.37937	0.00669378	0.338368	Up	H2-K1	protein_coding	ensembl_havana_gene	15	histocompatibility 2, K1, K region [Source:MGI Symbol;Acc:MGI:95904]	OTTMUSG00000037104	3	GO:0001916,GO:0002376,GO:0002474,GO:0002485,GO:0005102,GO:0005515,GO:0005783,GO:0005794,GO:0005797,GO:0006955,GO:0009897,GO:0009986,GO:0010977,GO:0016020,GO:0016021,GO:0019882,GO:0030881,GO:0042277,GO:0042590,GO:0042605,GO:0042608,GO:0042612,GO:0042742,GO:0044822,GO:0046977,GO:0046982,GO:0048839,GO:0070062,GO:0070971	positive regulation of T cell mediated cytotoxicity|immune system process|antigen processing and presentation of peptide antigen via MHC class I|antigen processing and presentation of endogenous peptide antigen via MHC class I via ER pathway, TAP-dependent|receptor binding|protein binding|endoplasmic reticulum|Golgi apparatus|Golgi medial cisterna|immune response|external side of plasma membrane|…	path:mmu04514,path:mmu04144,path:mmu04145,path:mmu04650,path:mmu04612,path:mmu05203,path:mmu05320,path:mmu05330,path:mmu05332,path:mmu05416,path:mmu04940,path:mmu05166,path:mmu05168,path:mmu05169	Cell adhesion molecules (CAMs)|Endocytosis|Phagosome|Natural killer cell mediated cytotoxicity|Antigen processing and presentation|Viral carcinogenesis|Autoimmune thyroid disease|Allograft rejection|Graft-versus-host disease|Viral myocarditis|Type I diabetes mellitus|HTLV-I infection|Herpes simplex infection|Epstein-Barr virus infection
ENSMUSG00000074476	167.869	93.3835	242.355	2.59527	1.37588	0.00831179	0.397308	Up	Spc24	protein_coding	ensembl	5	SPC24, NDC80 kinetochore complex component, homolog (S. cerevisiae) [Source:MGI Symbol;Acc:MGI:1914879]			GO:0000775,GO:0000776,GO:0003674,GO:0005634,GO:0005694,GO:0005730,GO:0007049,GO:0007067,GO:0008150,GO:0031262,GO:0051301	chromosome, centromeric region|kinetochore|molecular_function|nucleus|chromosome|nucleolus|cell cycle|mitotic nuclear division|biological_process|Ndc80 complex|cell division
ENSMUSG00000040612	439.049	244.624	633.474	2.58958	1.37272	0.0012808	0.0974271	Up	Ildr2	protein_coding	ensembl_havana_gene	13	immunoglobulin-like domain containing receptor 2 [Source:MGI Symbol;Acc:MGI:1196370]	OTTMUSG00000021748	2	GO:0005783,GO:0009749,GO:0016020,GO:0016021,GO:0030073,GO:0030154,GO:0031016,GO:0048873	endoplasmic reticulum|response to glucose|membrane|integral component of membrane|insulin secretion|cell differentiation|pancreas development|homeostasis of number of cells within a tissue
ENSMUSG00000051855	70.5302	39.5865	101.474	2.56335	1.35803	0.0447377	1	Up	Mest	protein_coding	ensembl_havana_gene	15	mesoderm specific transcript [Source:MGI Symbol;Acc:MGI:96968]	OTTMUSG00000014405	5	GO:0003824,GO:0003923,GO:0005783,GO:0007498,GO:0010883,GO:0016020,GO:0016021,GO:0016787,GO:0032526,GO:0052770,GO:0052771,GO:0070062	catalytic activity|GPI-anchor transamidase activity|endoplasmic reticulum|mesoderm development|regulation of lipid storage|membrane|integral component of membrane|hydrolase activity|response to retinoic acid|coenzyme F390-A hydrolase activity|coenzyme F390-G hydrolase activity|extracellular exosome
ENSMUSG00000019874	82.9495	46.6918	119.207	2.55307	1.35223	0.0350095	0.963339	Up	Fabp7	protein_coding	ensembl_havana_gene	11	fatty acid binding protein 7, brain [Source:MGI Symbol;Acc:MGI:101916]	OTTMUSG00000035387	1	GO:0001964,GO:0005215,GO:0005504,GO:0005634,GO:0005654,GO:0005737,GO:0005829,GO:0005911,GO:0006810,GO:0008289,GO:0021846,GO:0022008,GO:0042995,GO:0043025,GO:0044297,GO:0050673,GO:0060134,GO:0071944	startle response|transporter activity|fatty acid binding|nucleus|nucleoplasm|cytoplasm|cytosol|cell-cell junction|transport|lipid binding|cell proliferation in forebrain|neurogenesis|cell projection|neuronal cell body|cell body|epithelial cell proliferation|prepulse inhibition|cell periphery	path:mmu03320	PPAR signaling pathway
ENSMUSG00000006800	845.915	478.083	1213.75	2.53878	1.34413	0.000982477	0.0781143	Up	Sulf2	protein_coding	ensembl_havana_gene	13	sulfatase 2 [Source:MGI Symbol;Acc:MGI:1919293]	OTTMUSG00000001130	2	GO:0001822,GO:0002063,GO:0003094,GO:0003824,GO:0004065,GO:0005509,GO:0005615,GO:0005783,GO:0005794,GO:0005886,GO:0006790,GO:0008152,GO:0008449,GO:0008484,GO:0009611,GO:0009986,GO:0010575,GO:0014846,GO:0016787,GO:0018741,GO:0030177,GO:0030201,GO:0032836,GO:0034889,GO:0034902,GO:0035413,GO:0035860,GO:0040037,GO:0046872,GO:0048706,GO:0051216,GO:0060348,GO:0060384,GO:0090263,GO:0097421,GO:2000345	kidney development|chondrocyte development|glomerular filtration|catalytic activity|arylsulfatase activity|calcium ion binding|extracellular space|endoplasmic reticulum|Golgi apparatus|plasma membrane|sulfur compound metabolic process|metabolic process|N-acetylglucosamine-6-sulfatase activity|sulfuric ester hydrolase activity|response to wounding|cell surface|positive regulation of vascular endot…
ENSMUSG00000028270	107.296	60.9023	153.689	2.52353	1.33544	0.0239485	0.779357	Up	Gbp2	protein_coding	ensembl_havana_gene	12	guanylate binding protein 2 [Source:MGI Symbol;Acc:MGI:102772]	OTTMUSG00000036785	1	GO:0000166,GO:0003924,GO:0005525,GO:0005737,GO:0005794,GO:0016020,GO:0016787,GO:0020005,GO:0031410,GO:0035458,GO:0042832,GO:0044406,GO:0050830,GO:0071222,GO:0071346	nucleotide binding|GTPase activity|GTP binding|cytoplasm|Golgi apparatus|membrane|hydrolase activity|symbiont-containing vacuole membrane|cytoplasmic vesicle|cellular response to interferon-beta|defense response to protozoan|adhesion of symbiont to host|defense response to Gram-positive bacterium|cellular response to lipopolysaccharide|cellular response to interferon-gamma
ENSMUSG00000056025	78.4864	44.6617	112.311	2.51471	1.33039	0.0415022	1	Up	Clca3a1	protein_coding	ensembl_havana_gene	12	chloride channel accessory 3A1 [Source:MGI Symbol;Acc:MGI:1316732]	OTTMUSG00000026564	1	GO:0005229,GO:0005887,GO:0006821	intracellular calcium activated chloride channel activity|integral component of plasma membrane|chloride transport
ENSMUSG00000024411	113.759	64.9625	162.555	2.5023	1.32325	0.0227393	0.757436	Up	Aqp4	protein_coding	ensembl	9	aquaporin 4 [Source:MGI Symbol;Acc:MGI:107387]			GO:0005215,GO:0005737,GO:0005886,GO:0005887,GO:0005911,GO:0006810,GO:0006833,GO:0007605,GO:0009897,GO:0009925,GO:0009992,GO:0010574,GO:0015250,GO:0015254,GO:0015288,GO:0015670,GO:0016020,GO:0016021,GO:0016323,GO:0030104,GO:0030315,GO:0031253,GO:0032691,GO:0032715,GO:0034220,GO:0042383,GO:0043234,GO:0051260,GO:0060354,GO:0070295,GO:0071333,GO:0071346	transporter activity|cytoplasm|plasma membrane|integral component of plasma membrane|cell-cell junction|transport|water transport|sensory perception of sound|external side of plasma membrane|basal plasma membrane|cellular water homeostasis|regulation of vascular endothelial growth factor production|water channel activity|glycerol channel activity|porin activity|carbon dioxide transport|membrane|i…	path:mmu04976,path:mmu04962	Bile secretion|Vasopressin-regulated water reabsorption
ENSMUSG00000001665	364.638	209.098	520.177	2.48772	1.31482	0.00266929	0.171681	Up	Gstt3	protein_coding	ensembl_havana_gene	10	glutathione S-transferase, theta 3 [Source:MGI Symbol;Acc:MGI:2143526]	OTTMUSG00000031847	3	GO:0004364,GO:0005737,GO:0006749	glutathione transferase activity|cytoplasm|glutathione metabolic process	path:mmu00480,path:mmu00980,path:mmu00982,path:mmu05204	Glutathione metabolism|Metabolism of xenobiotics by cytochrome P450|Drug metabolism - cytochrome P450|Chemical carcinogenesis
ENSMUSG00000053279	21115.1	12137.8	30092.5	2.47923	1.30989	0.0376213	1	Up	Aldh1a1	protein_coding	ensembl_havana_gene	6	aldehyde dehydrogenase family 1, subfamily A1 [Source:MGI Symbol;Acc:MGI:1353450]	OTTMUSG00000021238	1	GO:0001758,GO:0002072,GO:0002138,GO:0004028,GO:0004029,GO:0005634,GO:0005737,GO:0006979,GO:0008152,GO:0016491,GO:0016620,GO:0018479,GO:0042493,GO:0042572,GO:0042573,GO:0042802,GO:0042904,GO:0042905,GO:0043065,GO:0045471,GO:0048048,GO:0051289,GO:0055114,GO:0070062	retinal dehydrogenase activity|optic cup morphogenesis involved in camera-type eye development|retinoic acid biosynthetic process|3-chloroallyl aldehyde dehydrogenase activity|aldehyde dehydrogenase (NAD) activity|nucleus|cytoplasm|response to oxidative stress|metabolic process|oxidoreductase activity|oxidoreductase activity, acting on the aldehyde or oxo group of donors, NAD or NADP as acceptor|…	path:mmu00830	Retinol metabolism
ENSMUSG00000027801	1583.3	911.505	2255.09	2.47403	1.30686	0.00177182	0.124594	Up	Tm4sf4	protein_coding	ensembl_havana_gene	7	transmembrane 4 superfamily member 4 [Source:MGI Symbol;Acc:MGI:2385173]	OTTMUSG00000026676	1	GO:0003674,GO:0008150,GO:0016020,GO:0016021	molecular_function|biological_process|membrane|integral component of membrane
ENSMUSG00000022304	5650.75	3264.36	8037.13	2.46208	1.29988	0.00858029	0.408177	Up	Dpys	protein_coding	ensembl_havana_gene	12	dihydropyrimidinase [Source:MGI Symbol;Acc:MGI:1928679]	OTTMUSG00000033243	3	GO:0002058,GO:0002059,GO:0004157,GO:0005737,GO:0005829,GO:0006208,GO:0006210,GO:0006212,GO:0008270,GO:0016597,GO:0016787,GO:0016810,GO:0019482,GO:0019860,GO:0046872,GO:0051219,GO:0051260,GO:0051289,GO:0070062	uracil binding|thymine binding|dihydropyrimidinase activity|cytoplasm|cytosol|pyrimidine nucleobase catabolic process|thymine catabolic process|uracil catabolic process|zinc ion binding|amino acid binding|hydrolase activity|hydrolase activity, acting on carbon-nitrogen (but not peptide) bonds|beta-alanine metabolic process|uracil metabolic process|metal ion binding|phosphoprotein binding|protein …	path:mmu00240,path:mmu00410,path:mmu00770,path:mmu00983	Pyrimidine metabolism|beta-Alanine metabolism|Pantothenate and CoA biosynthesis|Drug metabolism - other enzymes
ENSMUSG00000032754	2158.18	1248.5	3067.86	2.45725	1.29704	0.00254287	0.166943	Up	Slc8b1	protein_coding	ensembl_havana_gene	14	solute carrier family 8 (sodium/lithium/calcium exchanger), member B1 [Source:MGI Symbol;Acc:MGI:2180781]	OTTMUSG00000025317	3	GO:0005432,GO:0005739,GO:0005743,GO:0005783,GO:0005886,GO:0006810,GO:0006811,GO:0006814,GO:0006816,GO:0006851,GO:0015297,GO:0016020,GO:0016021,GO:0030061,GO:0032592,GO:0035725,GO:0042383,GO:0042593,GO:0042802,GO:0042803,GO:0050796,GO:0050896,GO:0051480,GO:0051560,GO:0055085,GO:0070588,GO:0086036,GO:0086038	calcium:sodium antiporter activity|mitochondrion|mitochondrial inner membrane|endoplasmic reticulum|plasma membrane|transport|ion transport|sodium ion transport|calcium ion transport|mitochondrial calcium ion transport|antiporter activity|membrane|integral component of membrane|mitochondrial crista|integral component of mitochondrial membrane|sodium ion transmembrane transport|sarcolemma|glucose …
ENSMUSG00000015647	87.4426	50.7519	124.133	2.44588	1.29036	0.0404046	1	Up	Lama5	protein_coding	ensembl_havana_gene	9	laminin, alpha 5 [Source:MGI Symbol;Acc:MGI:105382]	OTTMUSG00000016271	5	GO:0001658,GO:0001738,GO:0001755,GO:0001942,GO:0005102,GO:0005178,GO:0005515,GO:0005576,GO:0005578,GO:0005604,GO:0005605,GO:0005610,GO:0005615,GO:0005634,GO:0007155,GO:0007229,GO:0007517,GO:0009887,GO:0016331,GO:0016477,GO:0030155,GO:0030324,GO:0030334,GO:0031012,GO:0034446,GO:0042127,GO:0042384,GO:0042475,GO:0043259,GO:0045995,GO:0048754,GO:0060445,GO:0070062,GO:0090002	branching involved in ureteric bud morphogenesis|morphogenesis of a polarized epithelium|neural crest cell migration|hair follicle development|receptor binding|integrin binding|protein binding|extracellular region|proteinaceous extracellular matrix|basement membrane|basal lamina|laminin-5 complex|extracellular space|nucleus|cell adhesion|integrin-mediated signaling pathway|muscle organ developmen…	path:mmu04151,path:mmu04512,path:mmu04510,path:mmu05200,path:mmu05222,path:mmu05146,path:mmu05145	PI3K-Akt signaling pathway|ECM-receptor interaction|Focal adhesion|Pathways in cancer|Small cell lung cancer|Amoebiasis|Toxoplasmosis
ENSMUSG00000005514	9010.09	5231.51	12788.7	2.44455	1.28957	0.0160087	0.601638	Up	Por	protein_coding	ensembl_havana_gene	14	P450 (cytochrome) oxidoreductase [Source:MGI Symbol;Acc:MGI:97744]	OTTMUSG00000029621	7	GO:0003420,GO:0003958,GO:0004128,GO:0005739,GO:0005783,GO:0008941,GO:0009055,GO:0010181,GO:0016020,GO:0016021,GO:0016491,GO:0016787,GO:0018393,GO:0019395,GO:0019899,GO:0030586,GO:0032332,GO:0032770,GO:0043066,GO:0043154,GO:0043231,GO:0043602,GO:0045542,GO:0045880,GO:0046210,GO:0047726,GO:0050660,GO:0050661,GO:0055114,GO:0060192,GO:0070988,GO:0090031,GO:0090181,GO:0090346	regulation of growth plate cartilage chondrocyte proliferation|NADPH-hemoprotein reductase activity|cytochrome-b5 reductase activity, acting on NAD(P)H|mitochondrion|endoplasmic reticulum|nitric oxide dioxygenase activity|electron carrier activity|FMN binding|membrane|integral component of membrane|oxidoreductase activity|hydrolase activity|internal peptidyl-lysine acetylation|fatty acid oxidatio…
ENSMUSG00000049422	7045.34	4105.83	9984.84	2.43187	1.28207	0.0125229	0.517328	Up	Chchd10	protein_coding	ensembl	6	coiled-coil-helix-coiled-coil-helix domain containing 10 [Source:MGI Symbol;Acc:MGI:2143558]			GO:0003674,GO:0005739,GO:0005758,GO:0006119,GO:0006754,GO:0007005,GO:2000984	molecular_function|mitochondrion|mitochondrial intermembrane space|oxidative phosphorylation|ATP biosynthetic process|mitochondrion organization|negative regulation of ATP citrate synthase activity
ENSMUSG00000031805	253.401	148.196	358.607	2.41982	1.2749	0.00664223	0.336838	Up	Jak3	protein_coding	ensembl_havana_gene	17	Janus kinase 3 [Source:MGI Symbol;Acc:MGI:99928]	OTTMUSG00000021111	1	GO:0000166,GO:0002250,GO:0002376,GO:0002731,GO:0004672,GO:0004713,GO:0004715,GO:0005102,GO:0005515,GO:0005524,GO:0005622,GO:0005737,GO:0005856,GO:0006468,GO:0007167,GO:0007169,GO:0007204,GO:0016020,GO:0016301,GO:0016310,GO:0016477,GO:0016740,GO:0018108,GO:0019221,GO:0019903,GO:0030183,GO:0031234,GO:0032693,GO:0032695,GO:0035556,GO:0035771,GO:0038083,GO:0042102,GO:0042104,GO:0042506,GO:0043029,GO:…	nucleotide binding|adaptive immune response|immune system process|negative regulation of dendritic cell cytokine production|protein kinase activity|protein tyrosine kinase activity|non-membrane spanning protein tyrosine kinase activity|receptor binding|protein binding|ATP binding|intracellular|cytoplasm|cytoskeleton|protein phosphorylation|enzyme linked receptor protein signaling pathway|transmem…	path:mmu04630,path:mmu04151,path:mmu04550,path:mmu04062,path:mmu05203,path:mmu05340,path:mmu05166,path:mmu05162,path:mmu05169	Jak-STAT signaling pathway|PI3K-Akt signaling pathway|Signaling pathways regulating pluripotency of stem cells|Chemokine signaling pathway|Viral carcinogenesis|Primary immunodeficiency|HTLV-I infection|Measles|Epstein-Barr virus infection
ENSMUSG00000090213	112.789	65.9775	159.6	2.419	1.27441	0.0284496	0.868977	Up	Tmem189	protein_coding	ensembl_havana_gene	1	transmembrane protein 189 [Source:MGI Symbol;Acc:MGI:2142624]	OTTMUSG00000001145	3	GO:0005737,GO:0005783,GO:0016020,GO:0016021,GO:0016567,GO:0031625,GO:0061630	cytoplasm|endoplasmic reticulum|membrane|integral component of membrane|protein ubiquitination|ubiquitin protein ligase binding|ubiquitin protein ligase activity
ENSMUSG00000018900	387.566	227.369	547.763	2.40914	1.26852	0.00338618	0.204489	Up	Slc22a5	protein_coding	ensembl_havana_gene	7	solute carrier family 22 (organic cation transporter), member 5 [Source:MGI Symbol;Acc:MGI:1329012]	OTTMUSG00000005649	3	GO:0000166,GO:0005215,GO:0005524,GO:0005886,GO:0005887,GO:0006810,GO:0006811,GO:0006814,GO:0007005,GO:0007512,GO:0007626,GO:0009437,GO:0015226,GO:0015293,GO:0015491,GO:0015651,GO:0015697,GO:0015879,GO:0016020,GO:0016021,GO:0016323,GO:0016324,GO:0022857,GO:0030165,GO:0031526,GO:0042891,GO:0042895,GO:0048608,GO:0052106,GO:0055085,GO:0060731,GO:0070062,GO:0070715	nucleotide binding|transporter activity|ATP binding|plasma membrane|integral component of plasma membrane|transport|ion transport|sodium ion transport|mitochondrion organization|adult heart development|locomotory behavior|carnitine metabolic process|carnitine transmembrane transporter activity|symporter activity|cation:cation antiporter activity|quaternary ammonium group transmembrane transporter…	path:mmu05231	Choline metabolism in cancer
ENSMUSG00000001666	288.196	169.511	406.881	2.40032	1.26322	0.00568744	0.307122	Up	Ddt	protein_coding	ensembl_havana_gene	8	D-dopachrome tautomerase [Source:MGI Symbol;Acc:MGI:1298381]	OTTMUSG00000037564	2	GO:0005737,GO:0016829,GO:0033981,GO:0042438,GO:0070062	cytoplasm|lyase activity|D-dopachrome decarboxylase activity|melanin biosynthetic process|extracellular exosome
ENSMUSG00000021947	531.179	312.632	749.725	2.39811	1.2619	0.00239744	0.16073	Up	Cryl1	protein_coding	ensembl	10	crystallin, lambda 1 [Source:MGI Symbol;Acc:MGI:1915881]			GO:0003857,GO:0005634,GO:0005730,GO:0005737,GO:0005794,GO:0005886,GO:0006631,GO:0016491,GO:0042803,GO:0050104,GO:0055114,GO:0070062,GO:0070403	3-hydroxyacyl-CoA dehydrogenase activity|nucleus|nucleolus|cytoplasm|Golgi apparatus|plasma membrane|fatty acid metabolic process|oxidoreductase activity|protein homodimerization activity|L-gulonate 3-dehydrogenase activity|oxidation-reduction process|extracellular exosome|NAD+ binding	path:mmu00040	Pentose and glucuronate interconversions
ENSMUSG00000045775	303.108	178.647	427.57	2.39338	1.25905	0.00536	0.296524	Up	Slc16a5	protein_coding	ensembl_havana_gene	15	solute carrier family 16 (monocarboxylic acid transporters), member 5 [Source:MGI Symbol;Acc:MGI:2443515]	OTTMUSG00000003442	4	GO:0005886,GO:0005887,GO:0006810,GO:0015129,GO:0015293,GO:0016020,GO:0016021,GO:0035879,GO:0055085	plasma membrane|integral component of plasma membrane|transport|lactate transmembrane transporter activity|symporter activity|membrane|integral component of membrane|plasma membrane lactate transport|transmembrane transport
ENSMUSG00000074896	235.041	139.06	331.022	2.38042	1.25122	0.00878336	0.414837	Up	Ifit3	protein_coding	ensembl_havana_gene	3	interferon-induced protein with tetratricopeptide repeats 3 [Source:MGI Symbol;Acc:MGI:1101055]	OTTMUSG00000016645	1	GO:0002376,GO:0003723,GO:0005515,GO:0005737,GO:0005739,GO:0035457,GO:0035458,GO:0042802,GO:0045087,GO:0051607	immune system process|RNA binding|protein binding|cytoplasm|mitochondrion|cellular response to interferon-alpha|cellular response to interferon-beta|identical protein binding|innate immune response|defense response to virus
ENSMUSG00000032898	3415.46	2031.09	4799.82	2.36317	1.24072	0.00634854	0.32507	Up	Fbxo21	protein_coding	ensembl_havana_gene	9	F-box protein 21 [Source:MGI Symbol;Acc:MGI:1924223]	OTTMUSG00000056149	4	GO:0003674,GO:0003677,GO:0005575,GO:0008150	molecular_function|DNA binding|cellular_component|biological_process
ENSMUSG00000052160	197.783	117.744	277.822	2.35953	1.2385	0.0128282	0.523114	Up	Pld4	protein_coding	ensembl	6	phospholipase D family, member 4 [Source:MGI Symbol;Acc:MGI:2144765]			GO:0002244,GO:0003824,GO:0004630,GO:0005515,GO:0005634,GO:0005783,GO:0006629,GO:0006909,GO:0016020,GO:0016021,GO:0016042,GO:0016787,GO:0032588,GO:0045335,GO:0070290	hematopoietic progenitor cell differentiation|catalytic activity|phospholipase D activity|protein binding|nucleus|endoplasmic reticulum|lipid metabolic process|phagocytosis|membrane|integral component of membrane|lipid catabolic process|hydrolase activity|trans-Golgi network membrane|phagocytic vesicle|N-acylphosphatidylethanolamine-specific phospholipase D activity	path:mmu00564,path:mmu00565	Glycerophospholipid metabolism|Ether lipid metabolism
ENSMUSG00000002885	482.039	287.256	676.822	2.35616	1.23644	0.0032207	0.199054	Up	Adgre5	protein_coding	ensembl_havana_gene	14	adhesion G protein-coupled receptor E5 [Source:MGI Symbol;Acc:MGI:1347095]	OTTMUSG00000022225	2	GO:0004871,GO:0004888,GO:0004930,GO:0005509,GO:0005886,GO:0005925,GO:0007155,GO:0007165,GO:0007166,GO:0007186,GO:0016020,GO:0016021,GO:0051965,GO:0070062	signal transducer activity|transmembrane signaling receptor activity|G-protein coupled receptor activity|calcium ion binding|plasma membrane|focal adhesion|cell adhesion|signal transduction|cell surface receptor signaling pathway|G-protein coupled receptor signaling pathway|membrane|integral component of membrane|positive regulation of synapse assembly|extracellular exosome
ENSMUSG00000067225	6241.2	3722.15	8760.26	2.35355	1.23484	0.0139703	0.551216	Up	Cyp2c54	protein_coding	ensembl	1	cytochrome P450, family 2, subfamily c, polypeptide 54 [Source:MGI Symbol;Acc:MGI:3642960]			GO:0004497,GO:0005506,GO:0005783,GO:0008392,GO:0008395,GO:0016020,GO:0016491,GO:0016705,GO:0019369,GO:0019373,GO:0020037,GO:0043231,GO:0043651,GO:0046872,GO:0055114,GO:0070330,GO:0071614	monooxygenase activity|iron ion binding|endoplasmic reticulum|arachidonic acid epoxygenase activity|steroid hydroxylase activity|membrane|oxidoreductase activity|oxidoreductase activity, acting on paired donors, with incorporation or reduction of molecular oxygen|arachidonic acid metabolic process|epoxygenase P450 pathway|heme binding|intracellular membrane-bounded organelle|linoleic acid metabol…	path:mmu00140,path:mmu00590,path:mmu00591,path:mmu00830,path:mmu04726,path:mmu04750,path:mmu05204	Steroid hormone biosynthesis|Arachidonic acid metabolism|Linoleic acid metabolism|Retinol metabolism|Serotonergic synapse|Inflammatory mediator regulation of TRP channels|Chemical carcinogenesis
ENSMUSG00000038776	15822	9442.9	22201.1	2.35109	1.23333	0.0371981	0.99898	Up	Ephx1	protein_coding	ensembl_havana_gene	13	epoxide hydrolase 1, microsomal [Source:MGI Symbol;Acc:MGI:95405]	OTTMUSG00000021983	4	GO:0003824,GO:0004301,GO:0005783,GO:0006725,GO:0009636,GO:0014070,GO:0016020,GO:0016021,GO:0016787,GO:0019439,GO:0019899,GO:0033961,GO:0043231	catalytic activity|epoxide hydrolase activity|endoplasmic reticulum|cellular aromatic compound metabolic process|response to toxic substance|response to organic cyclic compound|membrane|integral component of membrane|hydrolase activity|aromatic compound catabolic process|enzyme binding|cis-stilbene-oxide hydrolase activity|intracellular membrane-bounded organelle	path:mmu00980,path:mmu04976,path:mmu05204	Metabolism of xenobiotics by cytochrome P450|Bile secretion|Chemical carcinogenesis
ENSMUSG00000023495	339.426	203.008	475.844	2.34397	1.22895	0.00545459	0.298625	Up	Pcbp4	protein_coding	ensembl_havana_gene	12	poly(rC) binding protein 4 [Source:MGI Symbol;Acc:MGI:1890471]	OTTMUSG00000049661	4	GO:0003676,GO:0003677,GO:0003723,GO:0003730,GO:0005575,GO:0005737,GO:0030529,GO:0043488,GO:0044822,GO:0048025,GO:1902163	nucleic acid binding|DNA binding|RNA binding|mRNA 3'-UTR binding|cellular_component|cytoplasm|intracellular ribonucleoprotein complex|regulation of mRNA stability|poly(A) RNA binding|negative regulation of mRNA splicing, via spliceosome|negative regulation of DNA damage response, signal transduction by p53 class mediator resulting in transcription of p21 class mediator
ENSMUSG00000057074	6130.67	3675.45	8585.88	2.33601	1.22404	0.0144996	0.56645	Up	Ces1g	protein_coding	ensembl_havana_gene	6	carboxylesterase 1G [Source:MGI Symbol;Acc:MGI:88378]	OTTMUSG00000040118	1	GO:0004620,GO:0005615,GO:0005783,GO:0010296,GO:0010468,GO:0016298,GO:0016787,GO:0018731,GO:0018732,GO:0018733,GO:0018734,GO:0034378,GO:0034892,GO:0035460,GO:0043905,GO:0043906,GO:0043907,GO:0043908,GO:0047376,GO:0050253,GO:0052689,GO:0052767,GO:0052768,GO:0080030,GO:0080031,GO:0080032,GO:0090207,GO:0090320	phospholipase activity|extracellular space|endoplasmic reticulum|prenylcysteine methylesterase activity|regulation of gene expression|lipase activity|hydrolase activity|1-oxa-2-oxocycloheptane lactonase activity|sulfolactone hydrolase activity|3,4-dihydrocoumarin hydrolase activity|butyrolactone hydrolase activity|chylomicron assembly|endosulfan lactone lactonase activity|L-ascorbate 6-phosphate …
ENSMUSG00000028715	3576.74	2145.79	5007.69	2.33373	1.22264	0.00753272	0.370133	Up	Cyp4a14	protein_coding	ensembl_havana_gene	2	cytochrome P450, family 4, subfamily a, polypeptide 14 [Source:MGI Symbol;Acc:MGI:1096550]	OTTMUSG00000008625	1	GO:0004497,GO:0005504,GO:0005506,GO:0005783,GO:0008391,GO:0016020,GO:0016491,GO:0016705,GO:0018685,GO:0020037,GO:0043231,GO:0046872,GO:0050544,GO:0055114	monooxygenase activity|fatty acid binding|iron ion binding|endoplasmic reticulum|arachidonic acid monooxygenase activity|membrane|oxidoreductase activity|oxidoreductase activity, acting on paired donors, with incorporation or reduction of molecular oxygen|alkane 1-monooxygenase activity|heme binding|intracellular membrane-bounded organelle|metal ion binding|arachidonic acid binding|oxidation-redu…	path:mmu00071,path:mmu00590,path:mmu00830,path:mmu03320,path:mmu04270,path:mmu04750	Fatty acid degradation|Arachidonic acid metabolism|Retinol metabolism|PPAR signaling pathway|Vascular smooth muscle contraction|Inflammatory mediator regulation of TRP channels
ENSMUSG00000035448	123.253	74.0978	172.407	2.32675	1.21832	0.0313067	0.910541	Up	Ccr3	protein_coding	ensembl	8	chemokine (C-C motif) receptor 3 [Source:MGI Symbol;Acc:MGI:104616]			GO:0001938,GO:0002551,GO:0004871,GO:0004930,GO:0004950,GO:0005515,GO:0005615,GO:0005622,GO:0005768,GO:0005886,GO:0006935,GO:0006954,GO:0007165,GO:0007186,GO:0016020,GO:0016021,GO:0016493,GO:0035476,GO:0045766,GO:0048245,GO:0070371	positive regulation of endothelial cell proliferation|mast cell chemotaxis|signal transducer activity|G-protein coupled receptor activity|chemokine receptor activity|protein binding|extracellular space|intracellular|endosome|plasma membrane|chemotaxis|inflammatory response|signal transduction|G-protein coupled receptor signaling pathway|membrane|integral component of membrane|C-C chemokine recept…	path:mmu04060,path:mmu04062,path:mmu05203	Cytokine-cytokine receptor interaction|Chemokine signaling pathway|Viral carcinogenesis
ENSMUSG00000042622	178.915	107.594	250.237	2.32575	1.2177	0.0170399	0.625241	Up	Maff	protein_coding	ensembl	13	v-maf musculoaponeurotic fibrosarcoma oncogene family, protein F (avian) [Source:MGI Symbol;Acc:MGI:96910]			GO:0001228,GO:0001701,GO:0003677,GO:0003700,GO:0005634,GO:0005739,GO:0006351,GO:0006355,GO:0006357,GO:0035914,GO:0043565,GO:0045604	transcriptional activator activity, RNA polymerase II transcription regulatory region sequence-specific binding|in utero embryonic development|DNA binding|transcription factor activity, sequence-specific DNA binding|nucleus|mitochondrion|transcription, DNA-templated|regulation of transcription, DNA-templated|regulation of transcription from RNA polymerase II promoter|skeletal muscle cell differen…
ENSMUSG00000028893	234.578	141.09	328.066	2.32522	1.21737	0.0107547	0.476642	Up	Sesn2	protein_coding	ensembl_havana_gene	8	sestrin 2 [Source:MGI Symbol;Acc:MGI:2651874]	OTTMUSG00000009672	2	GO:0001932,GO:0005092,GO:0005515,GO:0005634,GO:0005737,GO:0006635,GO:0006914,GO:0007005,GO:0009749,GO:0016684,GO:0030330,GO:0031588,GO:0032042,GO:0032868,GO:0042593,GO:0043491,GO:0046323,GO:0061700,GO:0070328,GO:0070728,GO:0071230,GO:0071233,GO:0072593,GO:0090526,GO:1901031,GO:1904262,GO:2000479	regulation of protein phosphorylation|GDP-dissociation inhibitor activity|protein binding|nucleus|cytoplasm|fatty acid beta-oxidation|autophagy|mitochondrion organization|response to glucose|oxidoreductase activity, acting on peroxide as acceptor|DNA damage response, signal transduction by p53 class mediator|nucleotide-activated protein kinase complex|mitochondrial DNA metabolic process|response …	path:mmu04115,path:mmu04211	p53 signaling pathway|Longevity regulating pathway - mammal
ENSMUSG00000025396	6352.01	3820.6	8883.41	2.32513	1.21731	0.0156573	0.595626	Up	Hsd17b6	protein_coding	ensembl	6	hydroxysteroid (17-beta) dehydrogenase 6 [Source:MGI Symbol;Acc:MGI:1351670]			GO:0004303,GO:0004745,GO:0005768,GO:0005783,GO:0006629,GO:0008202,GO:0016020,GO:0016491,GO:0043231,GO:0047035,GO:0055114	estradiol 17-beta-dehydrogenase activity|retinol dehydrogenase activity|endosome|endoplasmic reticulum|lipid metabolic process|steroid metabolic process|membrane|oxidoreductase activity|intracellular membrane-bounded organelle|testosterone dehydrogenase (NAD+) activity|oxidation-reduction process	path:mmu00140,path:mmu00830	Steroid hormone biosynthesis|Retinol metabolism
ENSMUSG00000086040	316.588	190.827	442.348	2.31805	1.21291	0.0067582	0.339455	Up	Wipf3	protein_coding	ensembl_havana_gene	8	WAS/WASL interacting protein family, member 3 [Source:MGI Symbol;Acc:MGI:3044681]	OTTMUSG00000033222	1	GO:0003779,GO:0005737,GO:0005884,GO:0006897,GO:0007275,GO:0007283,GO:0008360,GO:0017124,GO:0030048,GO:0030154,GO:0051015,GO:0051127	actin binding|cytoplasm|actin filament|endocytosis|multicellular organism development|spermatogenesis|regulation of cell shape|SH3 domain binding|actin filament-based movement|cell differentiation|actin filament binding|positive regulation of actin nucleation	path:mmu04144	Endocytosis
ENSMUSG00000039801	239.056	144.135	333.978	2.31711	1.21233	0.0107276	0.476642	Up	2410089E03Rik	protein_coding	ensembl_havana_gene	6	RIKEN cDNA 2410089E03 gene [Source:MGI Symbol;Acc:MGI:1920942]	OTTMUSG00000022443	1	GO:0001736,GO:0001822,GO:0003279,GO:0003281,GO:0003674,GO:0007507,GO:0016020,GO:0016021,GO:0021549,GO:0035869,GO:0040011,GO:0042384,GO:0042733,GO:0060021,GO:0060976,GO:1904491	establishment of planar polarity|kidney development|cardiac septum development|ventricular septum development|molecular_function|heart development|membrane|integral component of membrane|cerebellum development|ciliary transition zone|locomotion|cilium assembly|embryonic digit morphogenesis|palate development|coronary vasculature development|protein localization to ciliary transition zone
ENSMUSG00000055707	148.106	89.3234	206.889	2.31618	1.21175	0.0240378	0.779357	Up	Klhl26	protein_coding	ensembl	12	kelch-like 26 [Source:MGI Symbol;Acc:MGI:2443079]			GO:0004842,GO:0031463	ubiquitin-protein transferase activity|Cul3-RING ubiquitin ligase complex
ENSMUSG00000057137	854.841	515.64	1194.04	2.31566	1.21142	0.00288278	0.182445	Up	Tmem140	protein_coding	ensembl_havana_gene	9	transmembrane protein 140 [Source:MGI Symbol;Acc:MGI:1915737]	OTTMUSG00000022811	5	GO:0003674,GO:0005575,GO:0008150,GO:0016020,GO:0016021	molecular_function|cellular_component|biological_process|membrane|integral component of membrane
ENSMUSG00000041773	117.789	71.0527	164.526	2.31555	1.21135	0.0346037	0.958845	Up	Enc1	protein_coding	ensembl	7	ectodermal-neural cortex 1 [Source:MGI Symbol;Acc:MGI:109610]			GO:0000790,GO:0003779,GO:0005634,GO:0005654,GO:0005730,GO:0005737,GO:0005856,GO:0007275,GO:0007399,GO:0010499,GO:0010976,GO:0016363,GO:0016567,GO:0017148,GO:0031463,GO:0043025	nuclear chromatin|actin binding|nucleus|nucleoplasm|nucleolus|cytoplasm|cytoskeleton|multicellular organism development|nervous system development|proteasomal ubiquitin-independent protein catabolic process|positive regulation of neuron projection development|nuclear matrix|protein ubiquitination|negative regulation of translation|Cul3-RING ubiquitin ligase complex|neuronal cell body
ENSMUSG00000020131	187.872	113.684	262.059	2.30515	1.20486	0.016778	0.623148	Up	Pcsk4	protein_coding	ensembl_havana_gene	14	proprotein convertase subtilisin/kexin type 4 [Source:MGI Symbol;Acc:MGI:97514]	OTTMUSG00000000019	2	GO:0002080,GO:0004252,GO:0005615,GO:0006508,GO:0007339,GO:0007340,GO:0008233,GO:0008236,GO:0009566,GO:0016485,GO:0016787,GO:0048240	acrosomal membrane|serine-type endopeptidase activity|extracellular space|proteolysis|binding of sperm to zona pellucida|acrosome reaction|peptidase activity|serine-type peptidase activity|fertilization|protein processing|hydrolase activity|sperm capacitation
ENSMUSG00000030605	277.344	168.496	386.192	2.29199	1.1966	0.00923743	0.431135	Up	Mfge8	protein_coding	ensembl_havana_gene	15	milk fat globule-EGF factor 8 protein [Source:MGI Symbol;Acc:MGI:102768]	OTTMUSG00000058555	1	GO:0001525,GO:0001786,GO:0005178,GO:0005576,GO:0005615,GO:0006910,GO:0006911,GO:0007155,GO:0007338,GO:0008429,GO:0009897,GO:0016020,GO:0019897,GO:0031012,GO:0050766,GO:0070062,GO:1903561,GO:2000427	angiogenesis|phosphatidylserine binding|integrin binding|extracellular region|extracellular space|phagocytosis, recognition|phagocytosis, engulfment|cell adhesion|single fertilization|phosphatidylethanolamine binding|external side of plasma membrane|membrane|extrinsic component of plasma membrane|extracellular matrix|positive regulation of phagocytosis|extracellular exosome|extracellular vesicle|…
ENSMUSG00000026923	822.599	500.414	1144.78	2.28767	1.19388	0.00329686	0.202182	Up	Notch1	protein_coding	ensembl_havana_gene	15	notch 1 [Source:MGI Symbol;Acc:MGI:97363]	OTTMUSG00000012795	3	GO:0000122,GO:0001047,GO:0001190,GO:0001525,GO:0001669,GO:0001701,GO:0001708,GO:0001837,GO:0001889,GO:0001947,GO:0002040,GO:0002051,GO:0002052,GO:0002193,GO:0002437,GO:0003157,GO:0003160,GO:0003162,GO:0003169,GO:0003180,GO:0003181,GO:0003184,GO:0003192,GO:0003197,GO:0003198,GO:0003203,GO:0003207,GO:0003208,GO:0003209,GO:0003213,GO:0003214,GO:0003219,GO:0003222,GO:0003241,GO:0003256,GO:0003264,GO:…	negative regulation of transcription from RNA polymerase II promoter|core promoter binding|transcriptional activator activity, RNA polymerase II transcription factor binding|angiogenesis|acrosomal vesicle|in utero embryonic development|cell fate specification|epithelial to mesenchymal transition|liver development|heart looping|sprouting angiogenesis|osteoblast fate commitment|positive regulation …	path:mmu04330,path:mmu04919,path:mmu04320,path:mmu05206,path:mmu05020	Notch signaling pathway|Thyroid hormone signaling pathway|Dorso-ventral axis formation|MicroRNAs in cancer|Prion diseases
ENSMUSG00000039450	1989.16	1210.94	2767.38	2.28532	1.19239	0.00503835	0.288829	Up	Dcxr	protein_coding	ensembl_havana_gene	11	dicarbonyl L-xylulose reductase [Source:MGI Symbol;Acc:MGI:1915130]	OTTMUSG00000004121	1	GO:0005515,GO:0005634,GO:0005881,GO:0005886,GO:0005902,GO:0005903,GO:0005975,GO:0005997,GO:0006006,GO:0006739,GO:0016020,GO:0016491,GO:0016614,GO:0016655,GO:0042732,GO:0050038,GO:0051289,GO:0055114,GO:0070062	protein binding|nucleus|cytoplasmic microtubule|plasma membrane|microvillus|brush border|carbohydrate metabolic process|xylulose metabolic process|glucose metabolic process|NADP metabolic process|membrane|oxidoreductase activity|oxidoreductase activity, acting on CH-OH group of donors|oxidoreductase activity, acting on NAD(P)H, quinone or similar compound as acceptor|D-xylose metabolic process|L-…	path:mmu00040	Pentose and glucuronate interconversions
ENSMUSG00000039601	132.716	81.2031	184.229	2.26875	1.1819	0.0327142	0.932506	Up	Rcan2	protein_coding	ensembl	15	regulator of calcineurin 2 [Source:MGI Symbol;Acc:MGI:1858219]			GO:0000166,GO:0005737,GO:0006950,GO:0006979,GO:0007219,GO:0007614,GO:0008597,GO:0019722,GO:0031987,GO:0033173,GO:0070884	nucleotide binding|cytoplasm|response to stress|response to oxidative stress|Notch signaling pathway|short-term memory|calcium-dependent protein serine/threonine phosphatase regulator activity|calcium-mediated signaling|locomotion involved in locomotory behavior|calcineurin-NFAT signaling cascade|regulation of calcineurin-NFAT signaling cascade	path:mmu04919	Thyroid hormone signaling pathway
ENSMUSG00000015880	119.297	73.0828	165.511	2.26471	1.17932	0.0387933	1	Up	Ncapg	protein_coding	ensembl_havana_gene	13	non-SMC condensin I complex, subunit G [Source:MGI Symbol;Acc:MGI:1930197]	OTTMUSG00000027810	4	GO:0000793,GO:0000796,GO:0003674,GO:0005737,GO:0005813,GO:0007076,GO:0015629,GO:0016020	condensed chromosome|condensin complex|molecular_function|cytoplasm|centrosome|mitotic chromosome condensation|actin cytoskeleton|membrane
ENSMUSG00000021185	1238.72	760.264	1717.18	2.25866	1.17547	0.00418678	0.245345	Up	9030617O03Rik	protein_coding	ensembl_havana_gene	15	RIKEN cDNA 9030617O03 gene [Source:MGI Symbol;Acc:MGI:2444813]	OTTMUSG00000024490	2	GO:0003674,GO:0005739,GO:0008150	molecular_function|mitochondrion|biological_process
ENSMUSG00000027663	223.189	137.03	309.348	2.25752	1.17474	0.0148837	0.577232	Up	Zmat3	protein_coding	ensembl_havana_gene	12	zinc finger matrin type 3 [Source:MGI Symbol;Acc:MGI:1195270]	OTTMUSG00000022152	5	GO:0002039,GO:0003676,GO:0003723,GO:0005622,GO:0005634,GO:0005730,GO:0006810,GO:0006915,GO:0006974,GO:0008270,GO:0015031,GO:0030308,GO:0040008,GO:0043065,GO:0044822,GO:0046872,GO:0072332	p53 binding|nucleic acid binding|RNA binding|intracellular|nucleus|nucleolus|transport|apoptotic process|cellular response to DNA damage stimulus|zinc ion binding|protein transport|negative regulation of cell growth|regulation of growth|positive regulation of apoptotic process|poly(A) RNA binding|metal ion binding|intrinsic apoptotic signaling pathway by p53 class mediator	path:mmu04115	p53 signaling pathway
ENSMUSG00000010025	4629.81	2843.12	6416.51	2.25685	1.17431	0.0136697	0.544791	Up	Aldh3a2	protein_coding	ensembl_havana_gene	19	aldehyde dehydrogenase family 3, subfamily A2 [Source:MGI Symbol;Acc:MGI:1353452]	OTTMUSG00000005829	2	GO:0000302,GO:0004028,GO:0004029,GO:0004030,GO:0005634,GO:0005739,GO:0005743,GO:0005777,GO:0005783,GO:0005829,GO:0006081,GO:0006714,GO:0007417,GO:0007422,GO:0008152,GO:0008544,GO:0016020,GO:0016021,GO:0016491,GO:0016620,GO:0033306,GO:0042406,GO:0043231,GO:0046292,GO:0046577,GO:0050061,GO:0052814,GO:0055114,GO:0070062	response to reactive oxygen species|3-chloroallyl aldehyde dehydrogenase activity|aldehyde dehydrogenase (NAD) activity|aldehyde dehydrogenase [NAD(P)+] activity|nucleus|mitochondrion|mitochondrial inner membrane|peroxisome|endoplasmic reticulum|cytosol|cellular aldehyde metabolic process|sesquiterpenoid metabolic process|central nervous system development|peripheral nervous system development|me…	path:mmu00010,path:mmu00040,path:mmu00053,path:mmu00620,path:mmu00071,path:mmu00561,path:mmu00280,path:mmu00310,path:mmu00330,path:mmu00340,path:mmu00380,path:mmu00410	Glycolysis / Gluconeogenesis|Pentose and glucuronate interconversions|Ascorbate and aldarate metabolism|Pyruvate metabolism|Fatty acid degradation|Glycerolipid metabolism|Valine, leucine and isoleucine degradation|Lysine degradation|Arginine and proline metabolism|Histidine metabolism|Tryptophan metabolism|beta-Alanine metabolism
ENSMUSG00000027340	507.042	312.632	701.451	2.2437	1.16588	0.00513604	0.290075	Up	Slc23a2	protein_coding	ensembl_havana_gene	15	solute carrier family 23 (nucleobase transporters), member 2 [Source:MGI Symbol;Acc:MGI:1859682]	OTTMUSG00000015783	3	GO:0005215,GO:0005737,GO:0005886,GO:0005887,GO:0006810,GO:0006811,GO:0006814,GO:0008520,GO:0009925,GO:0015229,GO:0015293,GO:0015882,GO:0016020,GO:0016021,GO:0016323,GO:0016324,GO:0019852,GO:0055085,GO:0070890,GO:0070904	transporter activity|cytoplasm|plasma membrane|integral component of plasma membrane|transport|ion transport|sodium ion transport|L-ascorbate:sodium symporter activity|basal plasma membrane|L-ascorbic acid transporter activity|symporter activity|L-ascorbic acid transport|membrane|integral component of membrane|basolateral plasma membrane|apical plasma membrane|L-ascorbic acid metabolic process|tr…
ENSMUSG00000030921	113.341	70.0377	156.644	2.23657	1.16129	0.0449693	1	Up	Trim30a	protein_coding	ensembl_havana_gene	16	tripartite motif-containing 30A [Source:MGI Symbol;Acc:MGI:98178]	OTTMUSG00000019192	1	GO:0003677,GO:0005622,GO:0005634,GO:0005737,GO:0006351,GO:0006355,GO:0008270,GO:0032715,GO:0032720,GO:0034122,GO:0045732,GO:0046598,GO:0046872,GO:0051865,GO:1900226,GO:2000378	DNA binding|intracellular|nucleus|cytoplasm|transcription, DNA-templated|regulation of transcription, DNA-templated|zinc ion binding|negative regulation of interleukin-6 production|negative regulation of tumor necrosis factor production|negative regulation of toll-like receptor signaling pathway|positive regulation of protein catabolic process|positive regulation of viral entry into host cell|met…
ENSMUSG00000033355	170.512	105.564	235.459	2.23049	1.15736	0.0249401	0.795731	Up	Rtp4	protein_coding	ensembl	5	receptor transporter protein 4 [Source:MGI Symbol;Acc:MGI:1915025]			GO:0001580,GO:0005737,GO:0006612,GO:0016020,GO:0016021,GO:0031849,GO:0051205	detection of chemical stimulus involved in sensory perception of bitter taste|cytoplasm|protein targeting to membrane|membrane|integral component of membrane|olfactory receptor binding|protein insertion into membrane
ENSMUSG00000004085	289.331	179.662	399	2.22084	1.1511	0.0114382	0.489124	Up	Zak	protein_coding	ensembl_havana_gene	14	sterile alpha motif and leucine zipper containing kinase AZK [Source:MGI Symbol;Acc:MGI:2443258]	OTTMUSG00000013165	4	GO:0000075,GO:0000077,GO:0000166,GO:0000186,GO:0000287,GO:0004672,GO:0004674,GO:0004709,GO:0005524,GO:0005634,GO:0005737,GO:0006468,GO:0007010,GO:0007049,GO:0007050,GO:0007257,GO:0009314,GO:0016301,GO:0016310,GO:0016740,GO:0035556,GO:0043065,GO:0044822,GO:0046872	cell cycle checkpoint|DNA damage checkpoint|nucleotide binding|activation of MAPKK activity|magnesium ion binding|protein kinase activity|protein serine/threonine kinase activity|MAP kinase kinase kinase activity|ATP binding|nucleus|cytoplasm|protein phosphorylation|cytoskeleton organization|cell cycle|cell cycle arrest|activation of JUN kinase activity|response to radiation|kinase activity|phosp…	path:mmu04010,path:mmu04530	MAPK signaling pathway|Tight junction
ENSMUSG00000068101	120.805	75.1128	166.496	2.21661	1.14836	0.0432858	1	Up	Cenpm	protein_coding	ensembl	10	centromere protein M [Source:MGI Symbol;Acc:MGI:1913820]			GO:0000775,GO:0000776,GO:0003674,GO:0005575,GO:0005634,GO:0005694,GO:0005737,GO:0008150	chromosome, centromeric region|kinetochore|molecular_function|cellular_component|nucleus|chromosome|cytoplasm|biological_process
ENSMUSG00000001995	110.863	69.0226	152.704	2.21237	1.14559	0.0493625	1	Up	Sipa1l2	protein_coding	ensembl	8	signal-induced proliferation-associated 1 like 2 [Source:MGI Symbol;Acc:MGI:2676970]			GO:0003674,GO:0005096,GO:0005575,GO:0008150,GO:0051056	molecular_function|GTPase activator activity|cellular_component|biological_process|regulation of small GTPase mediated signal transduction	path:mmu04015	Rap1 signaling pathway
ENSMUSG00000074794	6559.94	4092.63	9027.24	2.20573	1.14126	0.0239982	0.779357	Up	Arrdc3	protein_coding	ensembl_havana_gene	9	arrestin domain containing 3 [Source:MGI Symbol;Acc:MGI:2145242]	OTTMUSG00000034707	1	GO:0001659,GO:0005737,GO:0005764,GO:0005768,GO:0005886,GO:0016020,GO:0031651,GO:0031699,GO:0043588,GO:0044252,GO:0051443,GO:0060613,GO:0071879,GO:0090327	temperature homeostasis|cytoplasm|lysosome|endosome|plasma membrane|membrane|negative regulation of heat generation|beta-3 adrenergic receptor binding|skin development|negative regulation of multicellular organismal metabolic process|positive regulation of ubiquitin-protein transferase activity|fat pad development|positive regulation of adrenergic receptor signaling pathway|negative regulation of…
ENSMUSG00000020429	684.584	427.331	941.836	2.204	1.14012	0.00510629	0.290075	Up	Igfbp1	protein_coding	ensembl_havana_gene	7	insulin-like growth factor binding protein 1 [Source:MGI Symbol;Acc:MGI:96436]	OTTMUSG00000005136	1	GO:0001558,GO:0005520,GO:0005576,GO:0005615,GO:0019838,GO:0031994,GO:0031995,GO:0043567	regulation of cell growth|insulin-like growth factor binding|extracellular region|extracellular space|growth factor binding|insulin-like growth factor I binding|insulin-like growth factor II binding|regulation of insulin-like growth factor receptor signaling pathway
ENSMUSG00000042429	1521.8	950.076	2093.52	2.20353	1.13981	0.00604921	0.316504	Up	Adora1	protein_coding	ensembl_havana_gene	8	adenosine A1 receptor [Source:MGI Symbol;Acc:MGI:99401]	OTTMUSG00000049675	2	GO:0000186,GO:0001609,GO:0001659,GO:0001664,GO:0001666,GO:0001883,GO:0001973,GO:0002087,GO:0002674,GO:0002686,GO:0002793,GO:0003093,GO:0004629,GO:0004871,GO:0004930,GO:0005515,GO:0005783,GO:0005886,GO:0006612,GO:0007165,GO:0007186,GO:0007193,GO:0008285,GO:0012505,GO:0014050,GO:0014069,GO:0016020,GO:0016021,GO:0016042,GO:0016323,GO:0030425,GO:0030673,GO:0031072,GO:0031683,GO:0032229,GO:0032244,GO:…	activation of MAPKK activity|G-protein coupled adenosine receptor activity|temperature homeostasis|G-protein coupled receptor binding|response to hypoxia|purine nucleoside binding|adenosine receptor signaling pathway|regulation of respiratory gaseous exchange by neurological system process|negative regulation of acute inflammatory response|negative regulation of leukocyte migration|positive regul…	path:mmu04071,path:mmu04024,path:mmu04022,path:mmu04080,path:mmu04923,path:mmu04924,path:mmu05032	Sphingolipid signaling pathway|cAMP signaling pathway|cGMP - PKG signaling pathway|Neuroactive ligand-receptor interaction|Regulation of lipolysis in adipocyte|Renin secretion|Morphine addiction
ENSMUSG00000058013	535.94	334.963	736.918	2.2	1.1375	0.00600618	0.316504	Up	2016-09-11	protein_coding	ensembl_havana_gene	11	septin 11 [Source:MGI Symbol;Acc:MGI:1277214]	OTTMUSG00000055620	2	GO:0000166,GO:0001725,GO:0005515,GO:0005525,GO:0005737,GO:0005856,GO:0007049,GO:0030054,GO:0042995,GO:0045202,GO:0051291,GO:0051301,GO:0070062	nucleotide binding|stress fiber|protein binding|GTP binding|cytoplasm|cytoskeleton|cell cycle|cell junction|cell projection|synapse|protein heterooligomerization|cell division|extracellular exosome	path:mmu05100	Bacterial invasion of epithelial cells
ENSMUSG00000044469	547.882	343.083	752.681	2.19387	1.13348	0.00607695	0.316504	Up	Tnfaip8l1	protein_coding	ensembl_havana_gene	7	tumor necrosis factor, alpha-induced protein 8-like 1 [Source:MGI Symbol;Acc:MGI:1913693]	OTTMUSG00000035458	1	GO:0005515,GO:0005737,GO:0032007	protein binding|cytoplasm|negative regulation of TOR signaling
ENSMUSG00000042524	2177.18	1368.27	2986.09	2.18238	1.1259	0.00859076	0.408177	Up	Sun2	protein_coding	ensembl_havana_gene	13	Sad1 and UNC84 domain containing 2 [Source:MGI Symbol;Acc:MGI:2443011]	OTTMUSG00000034297	4	GO:0000784,GO:0000794,GO:0005515,GO:0005521,GO:0005623,GO:0005634,GO:0005635,GO:0005637,GO:0005639,GO:0005768,GO:0006998,GO:0016020,GO:0016021,GO:0030335,GO:0031022,GO:0031965,GO:0034993,GO:0042802,GO:0051642,GO:0090286,GO:0090292	nuclear chromosome, telomeric region|condensed nuclear chromosome|protein binding|lamin binding|cell|nucleus|nuclear envelope|nuclear inner membrane|integral component of nuclear inner membrane|endosome|nuclear envelope organization|membrane|integral component of membrane|positive regulation of cell migration|nuclear migration along microfilament|nuclear membrane|LINC complex|identical protein bi…
ENSMUSG00000033307	1084.88	683.121	1486.64	2.17625	1.12185	0.00593093	0.315957	Up	Mif	protein_coding	ensembl	6	macrophage migration inhibitory factor [Source:MGI Symbol;Acc:MGI:96982]			GO:0001516,GO:0001934,GO:0002035,GO:0002376,GO:0002675,GO:0002821,GO:0002906,GO:0004167,GO:0005102,GO:0005125,GO:0005126,GO:0005576,GO:0005615,GO:0005634,GO:0005654,GO:0005737,GO:0006954,GO:0007166,GO:0007283,GO:0007569,GO:0008283,GO:0009986,GO:0010629,GO:0010739,GO:0014911,GO:0016853,GO:0019752,GO:0030330,GO:0030890,GO:0031666,GO:0031982,GO:0032269,GO:0032403,GO:0033033,GO:0033138,GO:0042056,GO:…	prostaglandin biosynthetic process|positive regulation of protein phosphorylation|brain renin-angiotensin system|immune system process|positive regulation of acute inflammatory response|positive regulation of adaptive immune response|negative regulation of mature B cell apoptotic process|dopachrome isomerase activity|receptor binding|cytokine activity|cytokine receptor binding|extracellular regio…	path:mmu00350,path:mmu00360	Tyrosine metabolism|Phenylalanine metabolism
ENSMUSG00000028655	357.995	226.354	489.637	2.16315	1.11313	0.0108411	0.479128	Up	Mfsd2a	protein_coding	ensembl_havana_gene	11	major facilitator superfamily domain containing 2A [Source:MGI Symbol;Acc:MGI:1923824]	OTTMUSG00000008939	2	GO:0005548,GO:0005737,GO:0005783,GO:0005886,GO:0005887,GO:0006810,GO:0006869,GO:0015293,GO:0015908,GO:0016020,GO:0016021,GO:0045056,GO:0060856,GO:1990379	phospholipid transporter activity|cytoplasm|endoplasmic reticulum|plasma membrane|integral component of plasma membrane|transport|lipid transport|symporter activity|fatty acid transport|membrane|integral component of membrane|transcytosis|establishment of blood-brain barrier|lipid transport across blood brain barrier
ENSMUSG00000006641	232.698	147.181	318.215	2.16207	1.11241	0.0196913	0.675826	Up	Slc5a6	protein_coding	ensembl_havana_gene	12	solute carrier family 5 (sodium-dependent vitamin transporter), member 6 [Source:MGI Symbol;Acc:MGI:2660847]	OTTMUSG00000022376	3	GO:0005215,GO:0005887,GO:0006810,GO:0006811,GO:0006814,GO:0008523,GO:0012506,GO:0015293,GO:0015878,GO:0015887,GO:0016020,GO:0016021,GO:0031526,GO:0055085	transporter activity|integral component of plasma membrane|transport|ion transport|sodium ion transport|sodium-dependent multivitamin transmembrane transporter activity|vesicle membrane|symporter activity|biotin transport|pantothenate transmembrane transport|membrane|integral component of membrane|brush border membrane|transmembrane transport	path:mmu04977	Vitamin digestion and absorption
ENSMUSG00000054027	187.454	118.759	256.148	2.15686	1.10893	0.0274656	0.847098	Up	Nt5dc3	protein_coding	ensembl	7	5'-nucleotidase domain containing 3 [Source:MGI Symbol;Acc:MGI:3513266]			GO:0005739,GO:0005829,GO:0008138,GO:0008253,GO:0008330,GO:0008579,GO:0008969,GO:0016312,GO:0016787,GO:0017017,GO:0017161,GO:0019178,GO:0019198,GO:0030351,GO:0030352,GO:0030487,GO:0043235,GO:0043726,GO:0043812,GO:0043813,GO:0046872,GO:0052629,GO:0052745,GO:0052825,GO:0052828,GO:0052829,GO:0052830,GO:0052831,GO:0052867,GO:1990003	mitochondrion|cytosol|protein tyrosine/serine/threonine phosphatase activity|5'-nucleotidase activity|protein tyrosine/threonine phosphatase activity|JUN kinase phosphatase activity|phosphohistidine phosphatase activity|inositol bisphosphate phosphatase activity|hydrolase activity|MAP kinase tyrosine/serine/threonine phosphatase activity|inositol-1,3,4-trisphosphate 4-phosphatase activity|NADP ph…
ENSMUSG00000042476	6569.48	4171.81	8967.15	2.14946	1.10398	0.0289176	0.871113	Up	Abcb4	protein_coding	ensembl_havana_gene	12	ATP-binding cassette, sub-family B (MDR/TAP), member 4 [Source:MGI Symbol;Acc:MGI:97569]	OTTMUSG00000054368	2	GO:0000139,GO:0000166,GO:0002481,GO:0002485,GO:0002489,GO:0002591,GO:0005524,GO:0005737,GO:0005886,GO:0006810,GO:0006855,GO:0006869,GO:0008525,GO:0008559,GO:0016020,GO:0016021,GO:0016324,GO:0016787,GO:0016887,GO:0031410,GO:0032376,GO:0032782,GO:0042626,GO:0045332,GO:0046581,GO:0055085,GO:0055088,GO:0061092,GO:0070062,GO:0090554,GO:1901557,GO:1903413,GO:2001140	Golgi membrane|nucleotide binding|antigen processing and presentation of exogenous protein antigen via MHC class Ib, TAP-dependent|antigen processing and presentation of endogenous peptide antigen via MHC class I via ER pathway, TAP-dependent|antigen processing and presentation of endogenous peptide antigen via MHC class Ib via ER pathway, TAP-dependent|positive regulation of antigen processing a…	path:mmu02010,path:mmu04976	ABC transporters|Bile secretion
ENSMUSG00000060427	135.746	86.2783	185.215	2.14671	1.10213	0.0446655	1	Up	Zfp868	protein_coding	ensembl_havana_gene	15	zinc finger protein 868 [Source:MGI Symbol;Acc:MGI:2142546]	OTTMUSG00000031076	1	GO:0003674,GO:0005575,GO:0008150	molecular_function|cellular_component|biological_process
ENSMUSG00000021417	2868.63	1827.07	3910.2	2.14015	1.09771	0.0130882	0.530979	Up	Eci2	protein_coding	ensembl_havana_gene	14	enoyl-Coenzyme A delta isomerase 2 [Source:MGI Symbol;Acc:MGI:1346064]	OTTMUSG00000035939	4	GO:0000062,GO:0003824,GO:0004165,GO:0005102,GO:0005654,GO:0005739,GO:0005777,GO:0005782,GO:0006635,GO:0008152,GO:0009062,GO:0016020,GO:0016853,GO:0016863,GO:0043231	fatty-acyl-CoA binding|catalytic activity|dodecenoyl-CoA delta-isomerase activity|receptor binding|nucleoplasm|mitochondrion|peroxisome|peroxisomal matrix|fatty acid beta-oxidation|metabolic process|fatty acid catabolic process|membrane|isomerase activity|intramolecular oxidoreductase activity, transposing C=C bonds|intracellular membrane-bounded organelle	path:mmu00071,path:mmu04146	Fatty acid degradation|Peroxisome
ENSMUSG00000020423	289.405	184.737	394.074	2.13316	1.09299	0.0161872	0.604041	Up	Btg2	protein_coding	ensembl_havana_gene	6	B cell translocation gene 2, anti-proliferative [Source:MGI Symbol;Acc:MGI:108384]	OTTMUSG00000034725	1	GO:0000122,GO:0001078,GO:0005515,GO:0006351,GO:0006355,GO:0006479,GO:0006974,GO:0008285,GO:0008306,GO:0009952,GO:0017148,GO:0021542,GO:0021954,GO:0030182,GO:0031175,GO:0035914,GO:0043066,GO:0043524,GO:0060213,GO:0070062,GO:2000178	negative regulation of transcription from RNA polymerase II promoter|transcriptional repressor activity, RNA polymerase II core promoter proximal region sequence-specific binding|protein binding|transcription, DNA-templated|regulation of transcription, DNA-templated|protein methylation|cellular response to DNA damage stimulus|negative regulation of cell proliferation|associative learning|anterior…	path:mmu03018	RNA degradation
ENSMUSG00000020272	171.064	109.624	232.504	2.12092	1.08469	0.0351427	0.965327	Up	Stk10	protein_coding	ensembl_havana_gene	8	serine/threonine kinase 10 [Source:MGI Symbol;Acc:MGI:1099439]	OTTMUSG00000005381	2	GO:0000166,GO:0004672,GO:0004674,GO:0004702,GO:0005524,GO:0005737,GO:0005886,GO:0006468,GO:0007049,GO:0016020,GO:0016301,GO:0016310,GO:0016740,GO:0042802,GO:0042803,GO:0046777,GO:0070062,GO:0071593,GO:2000401	nucleotide binding|protein kinase activity|protein serine/threonine kinase activity|receptor signaling protein serine/threonine kinase activity|ATP binding|cytoplasm|plasma membrane|protein phosphorylation|cell cycle|membrane|kinase activity|phosphorylation|transferase activity|identical protein binding|protein homodimerization activity|protein autophosphorylation|extracellular exosome|lymphocyte…
ENSMUSG00000006589	654.431	420.226	888.636	2.11466	1.08043	0.00800982	0.387558	Up	Aprt	protein_coding	ensembl	7	adenine phosphoribosyl transferase [Source:MGI Symbol;Acc:MGI:88061]			GO:0002055,GO:0003999,GO:0005654,GO:0005737,GO:0006166,GO:0006168,GO:0007595,GO:0007625,GO:0009116,GO:0016208,GO:0016740,GO:0016757,GO:0046083,GO:0070062	adenine binding|adenine phosphoribosyltransferase activity|nucleoplasm|cytoplasm|purine ribonucleoside salvage|adenine salvage|lactation|grooming behavior|nucleoside metabolic process|AMP binding|transferase activity|transferase activity, transferring glycosyl groups|adenine metabolic process|extracellular exosome	path:mmu00230	Purine metabolism
ENSMUSG00000055730	5050.52	3247.11	6853.93	2.11078	1.07778	0.0254892	0.803367	Up	Ces2a	protein_coding	ensembl_havana_gene	15	carboxylesterase 2A [Source:MGI Symbol;Acc:MGI:2142491]	OTTMUSG00000027410	1	GO:0005615,GO:0006486,GO:0016787,GO:0052689,GO:0102209	extracellular space|protein glycosylation|hydrolase activity|carboxylic ester hydrolase activity|trans-permethrin hydrolase activity	path:mmu00983	Drug metabolism - other enzymes
ENSMUSG00000075706	355.069	228.384	481.755	2.10941	1.07684	0.0137695	0.546017	Up	Gpx4	protein_coding	ensembl_havana_gene	10	glutathione peroxidase 4 [Source:MGI Symbol;Acc:MGI:104767]	OTTMUSG00000019111	3	GO:0004601,GO:0004602,GO:0005634,GO:0005635,GO:0005737,GO:0005739,GO:0005743,GO:0005829,GO:0006325,GO:0006749,GO:0006979,GO:0007275,GO:0007283,GO:0008430,GO:0016491,GO:0042744,GO:0043295,GO:0047066,GO:0050727,GO:0055114,GO:0070062	peroxidase activity|glutathione peroxidase activity|nucleus|nuclear envelope|cytoplasm|mitochondrion|mitochondrial inner membrane|cytosol|chromatin organization|glutathione metabolic process|response to oxidative stress|multicellular organism development|spermatogenesis|selenium binding|oxidoreductase activity|hydrogen peroxide catabolic process|glutathione binding|phospholipid-hydroperoxide glut…	path:mmu00480	Glutathione metabolism
ENSMUSG00000042312	249.147	160.376	337.918	2.10704	1.07522	0.0219291	0.739792	Up	S100a13	protein_coding	ensembl_havana_gene	9	S100 calcium binding protein A13 [Source:MGI Symbol;Acc:MGI:109581]	OTTMUSG00000022110	2	GO:0005507,GO:0005509,GO:0005576,GO:0005615,GO:0005634,GO:0005737,GO:0005829,GO:0006810,GO:0008270,GO:0008284,GO:0008289,GO:0008360,GO:0015031,GO:0017134,GO:0042803,GO:0043123,GO:0046872,GO:0048471,GO:0050663,GO:0050703,GO:0050786,GO:0070062	copper ion binding|calcium ion binding|extracellular region|extracellular space|nucleus|cytoplasm|cytosol|transport|zinc ion binding|positive regulation of cell proliferation|lipid binding|regulation of cell shape|protein transport|fibroblast growth factor binding|protein homodimerization activity|positive regulation of I-kappaB kinase/NF-kappaB signaling|metal ion binding|perinuclear region of c…
ENSMUSG00000022091	924.984	595.828	1254.14	2.10487	1.07373	0.00811986	0.391684	Up	Sorbs3	protein_coding	ensembl	5	sorbin and SH3 domain containing 3 [Source:MGI Symbol;Acc:MGI:700013]			GO:0000122,GO:0005515,GO:0005634,GO:0005737,GO:0005856,GO:0005925,GO:0007015,GO:0007155,GO:0008134,GO:0017166,GO:0030054,GO:0031589,GO:0043410,GO:0051496	negative regulation of transcription from RNA polymerase II promoter|protein binding|nucleus|cytoplasm|cytoskeleton|focal adhesion|actin filament organization|cell adhesion|transcription factor binding|vinculin binding|cell junction|cell-substrate adhesion|positive regulation of MAPK cascade|positive regulation of stress fiber assembly
ENSMUSG00000029322	152.674	98.4587	206.889	2.10127	1.07126	0.0435836	1	Up	Plac8	protein_coding	ensembl_havana_gene	12	placenta-specific 8 [Source:MGI Symbol;Acc:MGI:2445289]	OTTMUSG00000026150	1	GO:0003682,GO:0005515,GO:0005634,GO:0008284,GO:0009409,GO:0040015,GO:0042742,GO:0043066,GO:0045944,GO:0050873	chromatin binding|protein binding|nucleus|positive regulation of cell proliferation|response to cold|negative regulation of multicellular organism growth|defense response to bacterium|negative regulation of apoptotic process|positive regulation of transcription from RNA polymerase II promoter|brown fat cell differentiation
ENSMUSG00000030483	1362.14	879.023	1845.25	2.09921	1.06984	0.00934779	0.435002	Up	Cyp2b10	protein_coding	ensembl_havana_gene	14	cytochrome P450, family 2, subfamily b, polypeptide 10 [Source:MGI Symbol;Acc:MGI:88598]	OTTMUSG00000027165	1	GO:0004497,GO:0005506,GO:0005783,GO:0006805,GO:0008202,GO:0008392,GO:0008395,GO:0016020,GO:0016491,GO:0016705,GO:0016712,GO:0017144,GO:0019373,GO:0020037,GO:0042180,GO:0042738,GO:0043231,GO:0046872,GO:0055114,GO:0070330	monooxygenase activity|iron ion binding|endoplasmic reticulum|xenobiotic metabolic process|steroid metabolic process|arachidonic acid epoxygenase activity|steroid hydroxylase activity|membrane|oxidoreductase activity|oxidoreductase activity, acting on paired donors, with incorporation or reduction of molecular oxygen|oxidoreductase activity, acting on paired donors, with incorporation or reductio…	path:mmu00140,path:mmu00590,path:mmu00830,path:mmu05204	Steroid hormone biosynthesis|Arachidonic acid metabolism|Retinol metabolism|Chemical carcinogenesis
ENSMUSG00000042745	184.006	118.759	249.252	2.09879	1.06956	0.0341626	0.954548	Up	Id1	protein_coding	ensembl_havana_gene	9	inhibitor of DNA binding 1 [Source:MGI Symbol;Acc:MGI:96396]	OTTMUSG00000015813	1	GO:0000122,GO:0001886,GO:0003700,GO:0005515,GO:0005634,GO:0005654,GO:0005737,GO:0005794,GO:0005813,GO:0006351,GO:0006355,GO:0007275,GO:0007507,GO:0008022,GO:0008134,GO:0010628,GO:0010629,GO:0030509,GO:0031648,GO:0032091,GO:0032233,GO:0032963,GO:0042803,GO:0043066,GO:0043392,GO:0043408,GO:0043433,GO:0043621,GO:0045602,GO:0045668,GO:0045765,GO:0045892,GO:0046677,GO:0046983,GO:0047485,GO:0048511,GO:…	negative regulation of transcription from RNA polymerase II promoter|endothelial cell morphogenesis|transcription factor activity, sequence-specific DNA binding|protein binding|nucleus|nucleoplasm|cytoplasm|Golgi apparatus|centrosome|transcription, DNA-templated|regulation of transcription, DNA-templated|multicellular organism development|heart development|protein C-terminus binding|transcription…	path:mmu04015,path:mmu04350,path:mmu04390,path:mmu04550	Rap1 signaling pathway|TGF-beta signaling pathway|Hippo signaling pathway|Signaling pathways regulating pluripotency of stem cells
ENSMUSG00000037321	449.11	292.331	605.888	2.07261	1.05145	0.0126318	0.519116	Up	Tap1	protein_coding	ensembl_havana_gene	17	transporter 1, ATP-binding cassette, sub-family B (MDR/TAP) [Source:MGI Symbol;Acc:MGI:98483]	OTTMUSG00000036473	2	GO:0000166,GO:0002250,GO:0002376,GO:0002481,GO:0002485,GO:0002489,GO:0002591,GO:0005524,GO:0005739,GO:0005783,GO:0006810,GO:0006952,GO:0015031,GO:0015197,GO:0015433,GO:0015440,GO:0015833,GO:0016020,GO:0016021,GO:0016887,GO:0019060,GO:0019885,GO:0023029,GO:0030176,GO:0042270,GO:0042287,GO:0042288,GO:0042605,GO:0042626,GO:0042803,GO:0042825,GO:0043231,GO:0043531,GO:0046967,GO:0046978,GO:0046979,GO:…	nucleotide binding|adaptive immune response|immune system process|antigen processing and presentation of exogenous protein antigen via MHC class Ib, TAP-dependent|antigen processing and presentation of endogenous peptide antigen via MHC class I via ER pathway, TAP-dependent|antigen processing and presentation of endogenous peptide antigen via MHC class Ib via ER pathway, TAP-dependent|positive re…	path:mmu02010,path:mmu04145,path:mmu04612,path:mmu05340,path:mmu05168	ABC transporters|Phagosome|Antigen processing and presentation|Primary immunodeficiency|Herpes simplex infection
ENSMUSG00000037621	454.588	296.391	612.785	2.06749	1.04788	0.0127885	0.523114	Up	Atoh8	protein_coding	ensembl_havana_gene	8	atonal bHLH transcription factor 8 [Source:MGI Symbol;Acc:MGI:1918343]	OTTMUSG00000057917	2	GO:0001704,GO:0001937,GO:0003677,GO:0003700,GO:0005634,GO:0005737,GO:0006351,GO:0006355,GO:0007275,GO:0007399,GO:0008134,GO:0010595,GO:0030154,GO:0033613,GO:0035148,GO:0045603,GO:0045892,GO:0045893,GO:0046983,GO:0051450,GO:0060395,GO:0070888	formation of primary germ layer|negative regulation of endothelial cell proliferation|DNA binding|transcription factor activity, sequence-specific DNA binding|nucleus|cytoplasm|transcription, DNA-templated|regulation of transcription, DNA-templated|multicellular organism development|nervous system development|transcription factor binding|positive regulation of endothelial cell migration|cell diff…
ENSMUSG00000045930	372.027	242.594	501.459	2.06707	1.04759	0.0156605	0.595626	Up	Clec14a	protein_coding	ensembl	2	C-type lectin domain family 14, member a [Source:MGI Symbol;Acc:MGI:1914114]			GO:0008150,GO:0016020,GO:0016021,GO:0030246,GO:0070062	biological_process|membrane|integral component of membrane|carbohydrate binding|extracellular exosome
ENSMUSG00000024621	1193.73	782.595	1604.87	2.0507	1.03612	0.011205	0.485878	Up	Csf1r	protein_coding	ensembl_havana_gene	15	colony stimulating factor 1 receptor [Source:MGI Symbol;Acc:MGI:1339758]	OTTMUSG00000014918	1	GO:0000166,GO:0001934,GO:0002376,GO:0004672,GO:0004713,GO:0004714,GO:0005011,GO:0005515,GO:0005524,GO:0005886,GO:0006468,GO:0006954,GO:0007169,GO:0007411,GO:0008283,GO:0008284,GO:0008285,GO:0008360,GO:0009986,GO:0016020,GO:0016021,GO:0016301,GO:0016310,GO:0016740,GO:0018108,GO:0019221,GO:0019903,GO:0019955,GO:0021772,GO:0021879,GO:0030097,GO:0030316,GO:0030335,GO:0031529,GO:0036006,GO:0038145,GO:…	nucleotide binding|positive regulation of protein phosphorylation|immune system process|protein kinase activity|protein tyrosine kinase activity|transmembrane receptor protein tyrosine kinase activity|macrophage colony-stimulating factor receptor activity|protein binding|ATP binding|plasma membrane|protein phosphorylation|inflammatory response|transmembrane receptor protein tyrosine kinase signal…	path:mmu04014,path:mmu04015,path:mmu04151,path:mmu04060,path:mmu04144,path:mmu04640,path:mmu04380,path:mmu05200,path:mmu05202	Ras signaling pathway|Rap1 signaling pathway|PI3K-Akt signaling pathway|Cytokine-cytokine receptor interaction|Endocytosis|Hematopoietic cell lineage|Osteoclast differentiation|Pathways in cancer|Transcriptional misregulation in cancers
ENSMUSG00000032599	630.697	414.136	847.259	2.04585	1.0327	0.0113458	0.487342	Up	Ip6k2	protein_coding	ensembl_havana_gene	12	inositol hexaphosphate kinase 2 [Source:MGI Symbol;Acc:MGI:1923750]	OTTMUSG00000050674	3	GO:0000166,GO:0000832,GO:0005524,GO:0005634,GO:0006817,GO:0008440,GO:0016301,GO:0016310,GO:0016740,GO:0030308,GO:0043065,GO:0045111,GO:0046854,GO:0052723,GO:0052724	nucleotide binding|inositol hexakisphosphate 5-kinase activity|ATP binding|nucleus|phosphate ion transport|inositol-1,4,5-trisphosphate 3-kinase activity|kinase activity|phosphorylation|transferase activity|negative regulation of cell growth|positive regulation of apoptotic process|intermediate filament cytoskeleton|phosphatidylinositol phosphorylation|inositol hexakisphosphate 1-kinase activity|…	path:mmu04070	Phosphatidylinositol signaling system
ENSMUSG00000036995	472.038	310.602	633.474	2.0395	1.02822	0.0140728	0.552506	Up	Asap3	protein_coding	ensembl_havana_gene	7	ArfGAP with SH3 domain, ankyrin repeat and PH domain 3 [Source:MGI Symbol;Acc:MGI:2684986]	OTTMUSG00000009863	1	GO:0001726,GO:0005096,GO:0005737,GO:0005925,GO:0016477,GO:0043547,GO:0046872,GO:0051492	ruffle|GTPase activator activity|cytoplasm|focal adhesion|cell migration|positive regulation of GTPase activity|metal ion binding|regulation of stress fiber assembly	path:mmu04144,path:mmu04666	Endocytosis|Fc gamma R-mediated phagocytosis
ENSMUSG00000060459	4731.03	3127.33	6334.74	2.0256	1.01835	0.0325673	0.931791	Up	Kng2	protein_coding	ensembl_havana_gene	13	kininogen 2 [Source:MGI Symbol;Acc:MGI:3027157]	OTTMUSG00000028303	2	GO:0004869,GO:0005102,GO:0005615,GO:0007204,GO:0030195,GO:0070062,GO:0072562	cysteine-type endopeptidase inhibitor activity|receptor binding|extracellular space|positive regulation of cytosolic calcium ion concentration|negative regulation of blood coagulation|extracellular exosome|blood microparticle	path:mmu04610	Complement and coagulation cascades
ENSMUSG00000069456	1358.49	899.324	1817.67	2.02115	1.01517	0.0135352	0.542162	Up	Rdh16	protein_coding	ensembl_havana_gene	4	retinol dehydrogenase 16 [Source:MGI Symbol;Acc:MGI:1201375]	OTTMUSG00000027661	3	GO:0004745,GO:0005788,GO:0031301,GO:0042803,GO:0042904	retinol dehydrogenase activity|endoplasmic reticulum lumen|integral component of organelle membrane|protein homodimerization activity|9-cis-retinoic acid biosynthetic process	path:mmu00830	Retinol metabolism
ENSMUSG00000071551	932.193	617.143	1247.24	2.02099	1.01507	0.0122417	0.51487	Up	Akr1c19	protein_coding	ensembl_havana_gene	12	aldo-keto reductase family 1, member C19 [Source:MGI Symbol;Acc:MGI:2653678]	OTTMUSG00000027684	2	GO:0003674,GO:0005575,GO:0008150	molecular_function|cellular_component|biological_process
ENSMUSG00000041845	475.56	315.677	635.444	2.01296	1.00932	0.0158072	0.599764	Up	Rhod	protein_coding	ensembl_havana_gene	10	ras homolog gene family, member D [Source:MGI Symbol;Acc:MGI:108446]	OTTMUSG00000028325	1	GO:0000166,GO:0005525,GO:0005768,GO:0005886,GO:0006605,GO:0007264,GO:0016020,GO:0019901,GO:0030032,GO:0030335,GO:0045785,GO:0048041,GO:0051017,GO:0051893,GO:2000249	nucleotide binding|GTP binding|endosome|plasma membrane|protein targeting|small GTPase mediated signal transduction|membrane|protein kinase binding|lamellipodium assembly|positive regulation of cell migration|positive regulation of cell adhesion|focal adhesion assembly|actin filament bundle assembly|regulation of focal adhesion assembly|regulation of actin cytoskeleton reorganization	path:mmu04360	Axon guidance
ENSMUSG00000060216	261.163	173.572	348.755	2.00929	1.00668	0.029926	0.886646	Up	Arrb2	protein_coding	ensembl_havana_gene	15	arrestin, beta 2 [Source:MGI Symbol;Acc:MGI:99474]	OTTMUSG00000006049	7	GO:0001664,GO:0001932,GO:0001934,GO:0002031,GO:0002032,GO:0002092,GO:0005102,GO:0005515,GO:0005622,GO:0005634,GO:0005737,GO:0005886,GO:0005905,GO:0006366,GO:0006810,GO:0006897,GO:0007165,GO:0007179,GO:0007186,GO:0007628,GO:0008277,GO:0009968,GO:0014069,GO:0015031,GO:0016020,GO:0016323,GO:0016567,GO:0019899,GO:0019904,GO:0030139,GO:0031397,GO:0031398,GO:0031410,GO:0031623,GO:0031625,GO:0031691,GO:…	G-protein coupled receptor binding|regulation of protein phosphorylation|positive regulation of protein phosphorylation|G-protein coupled receptor internalization|desensitization of G-protein coupled receptor protein signaling pathway by arrestin|positive regulation of receptor internalization|receptor binding|protein binding|intracellular|nucleus|cytoplasm|plasma membrane|clathrin-coated pit|tra…	path:mmu04010,path:mmu04340,path:mmu04144,path:mmu04062,path:mmu04728,path:mmu04740,path:mmu05032	MAPK signaling pathway|Hedgehog signaling pathway|Endocytosis|Chemokine signaling pathway|Dopaminergic synapse|Olfactory transduction|Morphine addiction
ENSMUSG00000034875	450.214	300.451	599.977	1.99692	0.997776	0.0177872	0.64107	Up	Nudt19	protein_coding	ensembl_havana_gene	5	nudix (nucleoside diphosphate linked moiety X)-type motif 19 [Source:MGI Symbol;Acc:MGI:94203]	OTTMUSG00000026112	2	GO:0004787,GO:0005102,GO:0005739,GO:0005777,GO:0008413,GO:0008758,GO:0008796,GO:0008828,GO:0016462,GO:0016787,GO:0019176,GO:0019177,GO:0035870,GO:0036218,GO:0036222,GO:0043141,GO:0044606,GO:0046872	thiamine-pyrophosphatase activity|receptor binding|mitochondrion|peroxisome|8-oxo-7,8-dihydroguanosine triphosphate pyrophosphatase activity|UDP-2,3-diacylglucosamine hydrolase activity|bis(5'-nucleosyl)-tetraphosphatase activity|dATP pyrophosphohydrolase activity|pyrophosphatase activity|hydrolase activity|dihydroneopterin monophosphate phosphatase activity|dihydroneopterin triphosphate pyrophos…	path:mmu04146	Peroxisome
ENSMUSG00000059895	300.974	200.978	400.97	1.9951	0.99646	0.0268245	0.833825	Up	Ptp4a3	protein_coding	ensembl	12	protein tyrosine phosphatase 4a3 [Source:MGI Symbol;Acc:MGI:1277098]			GO:0004721,GO:0004725,GO:0005634,GO:0005737,GO:0005768,GO:0005886,GO:0006470,GO:0007219,GO:0008138,GO:0016020,GO:0016311,GO:0016787,GO:0016791,GO:0043117,GO:0043542,GO:1900746	phosphoprotein phosphatase activity|protein tyrosine phosphatase activity|nucleus|cytoplasm|endosome|plasma membrane|protein dephosphorylation|Notch signaling pathway|protein tyrosine/serine/threonine phosphatase activity|membrane|dephosphorylation|hydrolase activity|phosphatase activity|positive regulation of vascular permeability|endothelial cell migration|regulation of vascular endothelial gro…
ENSMUSG00000046688	213.919	143.12	284.718	1.98936	0.992306	0.0409484	1	Up	Tifa	protein_coding	ensembl_havana_gene	14	TRAF-interacting protein with forkhead-associated domain [Source:MGI Symbol;Acc:MGI:2182965]	OTTMUSG00000036830	5	GO:0005515,GO:0005622,GO:0007249	protein binding|intracellular|I-kappaB kinase/NF-kappaB signaling
ENSMUSG00000037580	2160.09	1445.41	2874.77	1.98889	0.991962	0.0201508	0.688608	Up	Gch1	protein_coding	ensembl	9	GTP cyclohydrolase 1 [Source:MGI Symbol;Acc:MGI:95675]			GO:0000166,GO:0003824,GO:0003934,GO:0005509,GO:0005525,GO:0005634,GO:0005654,GO:0005737,GO:0005829,GO:0006461,GO:0006729,GO:0008152,GO:0008217,GO:0008270,GO:0014916,GO:0016787,GO:0030742,GO:0031369,GO:0031410,GO:0031965,GO:0034341,GO:0034612,GO:0042311,GO:0042416,GO:0042559,GO:0042803,GO:0043234,GO:0045776,GO:0046654,GO:0046872,GO:0048265,GO:0050662,GO:0050884,GO:0051000,GO:0051066,GO:0051260,GO:…	nucleotide binding|catalytic activity|GTP cyclohydrolase I activity|calcium ion binding|GTP binding|nucleus|nucleoplasm|cytoplasm|cytosol|protein complex assembly|tetrahydrobiopterin biosynthetic process|metabolic process|regulation of blood pressure|zinc ion binding|regulation of lung blood pressure|hydrolase activity|GTP-dependent protein binding|translation initiation factor binding|cytoplasmi…	path:mmu00790	Folate biosynthesis
ENSMUSG00000039745	1074.58	719.662	1429.5	1.98635	0.990121	0.0148552	0.577232	Up	Htatip2	protein_coding	ensembl_havana_gene	8	HIV-1 Tat interactive protein 2 [Source:MGI Symbol;Acc:MGI:1859271]	OTTMUSG00000058997	1	GO:0000252,GO:0001525,GO:0004033,GO:0004448,GO:0004495,GO:0004674,GO:0005634,GO:0005635,GO:0005654,GO:0005737,GO:0006915,GO:0007275,GO:0008875,GO:0016020,GO:0016229,GO:0016491,GO:0016620,GO:0018451,GO:0018452,GO:0018453,GO:0019152,GO:0030154,GO:0032442,GO:0032866,GO:0032867,GO:0033709,GO:0033764,GO:0033765,GO:0034831,GO:0034840,GO:0035380,GO:0035410,GO:0043068,GO:0043713,GO:0044103,GO:0044105,GO:…	C-3 sterol dehydrogenase (C-4 sterol decarboxylase) activity|angiogenesis|aldo-keto reductase (NADP) activity|isocitrate dehydrogenase activity|mevaldate reductase activity|protein serine/threonine kinase activity|nucleus|nuclear envelope|nucleoplasm|cytoplasm|apoptotic process|multicellular organism development|gluconate dehydrogenase activity|membrane|steroid dehydrogenase activity|oxidoreducta…
ENSMUSG00000030609	508.445	341.053	675.836	1.98162	0.986679	0.0173999	0.631426	Up	Aen	protein_coding	ensembl_havana_gene	18	apoptosis enhancing nuclease [Source:MGI Symbol;Acc:MGI:1915298]	OTTMUSG00000025063	3	GO:0003676,GO:0004518,GO:0004527,GO:0005634,GO:0005654,GO:0005730,GO:0006915,GO:0006974,GO:0010212,GO:0016787,GO:0031965,GO:0042578,GO:0042771,GO:0043765,GO:0044824	nucleic acid binding|nuclease activity|exonuclease activity|nucleus|nucleoplasm|nucleolus|apoptotic process|cellular response to DNA damage stimulus|response to ionizing radiation|hydrolase activity|nuclear membrane|phosphoric ester hydrolase activity|intrinsic apoptotic signaling pathway in response to DNA damage by p53 class mediator|T/G mismatch-specific endonuclease activity|retroviral 3' pro…
ENSMUSG00000056698	257.208	172.557	341.859	1.98114	0.986332	0.0339329	0.950242	Up	Elmod3	protein_coding	ensembl_havana_gene	11	ELMO/CED-12 domain containing 3 [Source:MGI Symbol;Acc:MGI:2445168]	OTTMUSG00000023557	3	GO:0003674,GO:0005096,GO:0005575,GO:0005737,GO:0005856,GO:0005929,GO:0008150,GO:0042995	molecular_function|GTPase activator activity|cellular_component|cytoplasm|cytoskeleton|cilium|biological_process|cell projection
ENSMUSG00000029763	684.569	459.812	909.325	1.9776	0.983751	0.0153434	0.590664	Up	Exoc4	protein_coding	ensembl_havana_gene	17	exocyst complex component 4 [Source:MGI Symbol;Acc:MGI:1096376]	OTTMUSG00000014760	1	GO:0000145,GO:0005515,GO:0005622,GO:0005623,GO:0005737,GO:0005768,GO:0005794,GO:0005902,GO:0006612,GO:0006810,GO:0006887,GO:0006904,GO:0007268,GO:0014069,GO:0015031,GO:0016020,GO:0017160,GO:0030010,GO:0030165,GO:0030426,GO:0032403,GO:0032584,GO:0035748,GO:0043005,GO:0043025,GO:0043198,GO:0043209,GO:0043234,GO:0044091,GO:0045202,GO:0047485,GO:0048341,GO:0048709,GO:0050850,GO:0051223,GO:0055108	exocyst|protein binding|intracellular|cell|cytoplasm|endosome|Golgi apparatus|microvillus|protein targeting to membrane|transport|exocytosis|vesicle docking involved in exocytosis|chemical synaptic transmission|postsynaptic density|protein transport|membrane|Ral GTPase binding|establishment of cell polarity|PDZ domain binding|growth cone|protein complex binding|growth cone membrane|myelin sheath …	path:mmu04530	Tight junction
ENSMUSG00000052392	215.92	145.15	286.689	1.97511	0.981935	0.0425965	1	Up	Acot4	protein_coding	ensembl_havana_gene	4	acyl-CoA thioesterase 4 [Source:MGI Symbol;Acc:MGI:2159621]	OTTMUSG00000027597	2	GO:0000038,GO:0001676,GO:0004778,GO:0005102,GO:0005777,GO:0006104,GO:0006637,GO:0016290,GO:0016787,GO:0016790,GO:0032788,GO:0032789,GO:0043648,GO:0043649,GO:0046459,GO:0047617,GO:0052689	very long-chain fatty acid metabolic process|long-chain fatty acid metabolic process|succinyl-CoA hydrolase activity|receptor binding|peroxisome|succinyl-CoA metabolic process|acyl-CoA metabolic process|palmitoyl-CoA hydrolase activity|hydrolase activity|thiolester hydrolase activity|saturated monocarboxylic acid metabolic process|unsaturated monocarboxylic acid metabolic process|dicarboxylic aci…	path:mmu00062,path:mmu01040	Fatty acid elongation|Biosynthesis of unsaturated fatty acids
ENSMUSG00000057672	473.635	318.722	628.548	1.97209	0.979723	0.0191401	0.669988	Up	Pkn1	protein_coding	ensembl_havana_gene	15	protein kinase N1 [Source:MGI Symbol;Acc:MGI:108022]	OTTMUSG00000025931	5	GO:0000166,GO:0001782,GO:0001783,GO:0001933,GO:0002634,GO:0002637,GO:0003014,GO:0003682,GO:0004672,GO:0004674,GO:0004697,GO:0005080,GO:0005515,GO:0005524,GO:0005634,GO:0005737,GO:0005768,GO:0005886,GO:0006351,GO:0006355,GO:0006357,GO:0006468,GO:0006469,GO:0006972,GO:0007165,GO:0010631,GO:0016020,GO:0016023,GO:0016301,GO:0016310,GO:0016568,GO:0016740,GO:0017049,GO:0018105,GO:0030374,GO:0030496,GO:…	nucleotide binding|B cell homeostasis|B cell apoptotic process|negative regulation of protein phosphorylation|regulation of germinal center formation|regulation of immunoglobulin production|renal system process|chromatin binding|protein kinase activity|protein serine/threonine kinase activity|protein kinase C activity|protein kinase C binding|protein binding|ATP binding|nucleus|cytoplasm|endosome…	path:mmu04151,path:mmu05132	PI3K-Akt signaling pathway|Salmonella infection
ENSMUSG00000032010	602.5	406.015	798.985	1.96787	0.976633	0.0168501	0.624363	Up	Usp2	protein_coding	ensembl_havana_gene	14	ubiquitin specific peptidase 2 [Source:MGI Symbol;Acc:MGI:1858178]	OTTMUSG00000042086	2	GO:0000122,GO:0004843,GO:0005634,GO:0005737,GO:0005813,GO:0005938,GO:0006508,GO:0006511,GO:0007049,GO:0007517,GO:0008233,GO:0008234,GO:0016579,GO:0016787,GO:0030332,GO:0031625,GO:0032922,GO:0036459,GO:0042802,GO:0043153,GO:0045475,GO:0045931,GO:0046872,GO:0048471,GO:0048511,GO:0048512,GO:0048642,GO:0048643,GO:0050821	negative regulation of transcription from RNA polymerase II promoter|thiol-dependent ubiquitin-specific protease activity|nucleus|cytoplasm|centrosome|cell cortex|proteolysis|ubiquitin-dependent protein catabolic process|cell cycle|muscle organ development|peptidase activity|cysteine-type peptidase activity|protein deubiquitination|hydrolase activity|cyclin binding|ubiquitin protein ligase bindin…
ENSMUSG00000027597	528.372	356.278	700.466	1.96606	0.97531	0.0182495	0.647407	Up	Ahcy	protein_coding	ensembl_havana_gene	15	S-adenosylhomocysteine hydrolase [Source:MGI Symbol;Acc:MGI:87968]	OTTMUSG00000016006	2	GO:0002439,GO:0004013,GO:0005507,GO:0005634,GO:0005737,GO:0005829,GO:0007584,GO:0019510,GO:0030554,GO:0033353,GO:0042745,GO:0042802,GO:0043005,GO:0043621,GO:0051287,GO:0070062,GO:0071268	chronic inflammatory response to antigenic stimulus|adenosylhomocysteinase activity|copper ion binding|nucleus|cytoplasm|cytosol|response to nutrient|S-adenosylhomocysteine catabolic process|adenyl nucleotide binding|S-adenosylmethionine cycle|circadian sleep/wake cycle|identical protein binding|neuron projection|protein self-association|NAD binding|extracellular exosome|homocysteine biosynthetic…	path:mmu00270	Cysteine and methionine metabolism
ENSMUSG00000036775	3121.51	2107.22	4135.8	1.96268	0.972827	0.0292851	0.875896	Up	Decr2	protein_coding	ensembl_havana_gene	12	2-4-dienoyl-Coenzyme A reductase 2, peroxisomal [Source:MGI Symbol;Acc:MGI:1347059]	OTTMUSG00000021323	3	GO:0005102,GO:0005777,GO:0005778,GO:0006629,GO:0006631,GO:0006636,GO:0008670,GO:0016491,GO:0019166,GO:0055114	receptor binding|peroxisome|peroxisomal membrane|lipid metabolic process|fatty acid metabolic process|unsaturated fatty acid biosynthetic process|2,4-dienoyl-CoA reductase (NADPH) activity|oxidoreductase activity|trans-2-enoyl-CoA reductase (NADPH) activity|oxidation-reduction process	path:mmu04146	Peroxisome
ENSMUSG00000007038	1196.15	813.046	1579.25	1.94239	0.957832	0.0188771	0.665196	Up	Neu1	protein_coding	ensembl_havana_gene	5	neuraminidase 1 [Source:MGI Symbol;Acc:MGI:97305]	OTTMUSG00000037276	1	GO:0004308,GO:0005515,GO:0005764,GO:0005886,GO:0005975,GO:0006629,GO:0006689,GO:0008152,GO:0009313,GO:0009986,GO:0010976,GO:0016020,GO:0016042,GO:0016787,GO:0016798,GO:0030054,GO:0031410,GO:0043231,GO:0052794,GO:0052795,GO:0052796,GO:0070062,GO:2000291	exo-alpha-sialidase activity|protein binding|lysosome|plasma membrane|carbohydrate metabolic process|lipid metabolic process|ganglioside catabolic process|metabolic process|oligosaccharide catabolic process|cell surface|positive regulation of neuron projection development|membrane|lipid catabolic process|hydrolase activity|hydrolase activity, acting on glycosyl bonds|cell junction|cytoplasmic ves…	path:mmu00600,path:mmu00511,path:mmu04142	Sphingolipid metabolism|Other glycan degradation|Lysosome
ENSMUSG00000051483	1140.43	775.489	1505.36	1.94118	0.956931	0.0187451	0.663501	Up	Cbr1	protein_coding	ensembl_havana_gene	8	carbonyl reductase 1 [Source:MGI Symbol;Acc:MGI:88284]	OTTMUSG00000019917	2	GO:0004090,GO:0005634,GO:0005737,GO:0005886,GO:0005902,GO:0016491,GO:0016655,GO:0017144,GO:0042373,GO:0043231,GO:0047021,GO:0050221,GO:0055114,GO:0070062,GO:1903561	carbonyl reductase (NADPH) activity|nucleus|cytoplasm|plasma membrane|microvillus|oxidoreductase activity|oxidoreductase activity, acting on NAD(P)H, quinone or similar compound as acceptor|drug metabolic process|vitamin K metabolic process|intracellular membrane-bounded organelle|15-hydroxyprostaglandin dehydrogenase (NADP+) activity|prostaglandin-E2 9-reductase activity|oxidation-reduction proc…	path:mmu00590,path:mmu00980,path:mmu05204	Arachidonic acid metabolism|Metabolism of xenobiotics by cytochrome P450|Chemical carcinogenesis
ENSMUSG00000036905	875.724	595.828	1155.62	1.93952	0.955702	0.0181121	0.645827	Up	C1qb	protein_coding	ensembl_havana_gene	8	complement component 1, q subcomponent, beta polypeptide [Source:MGI Symbol;Acc:MGI:88224]	OTTMUSG00000009766	1	GO:0002376,GO:0005576,GO:0005581,GO:0005602,GO:0006958,GO:0042803,GO:0045087,GO:0048839,GO:0070062,GO:0072562	immune system process|extracellular region|collagen trimer|complement component C1 complex|complement activation, classical pathway|protein homodimerization activity|innate immune response|inner ear development|extracellular exosome|blood microparticle	path:mmu04610,path:mmu05322,path:mmu05020,path:mmu05133,path:mmu05150,path:mmu05142	Complement and coagulation cascades|Systemic lupus erythematosus|Prion diseases|Pertussis|Staphylococcus aureus infection|Chagas disease (American trypanosomiasis)
ENSMUSG00000020102	753.86	515.64	992.081	1.92398	0.944095	0.0195578	0.674168	Up	Slc16a7	protein_coding	ensembl	14	solute carrier family 16 (monocarboxylic acid transporters), member 7 [Source:MGI Symbol;Acc:MGI:1330284]			GO:0005737,GO:0005886,GO:0005887,GO:0006810,GO:0008028,GO:0015129,GO:0015293,GO:0015718,GO:0016020,GO:0016021,GO:0035873,GO:0035879,GO:0050833,GO:0055085,GO:1901475	cytoplasm|plasma membrane|integral component of plasma membrane|transport|monocarboxylic acid transmembrane transporter activity|lactate transmembrane transporter activity|symporter activity|monocarboxylic acid transport|membrane|integral component of membrane|lactate transmembrane transport|plasma membrane lactate transport|pyruvate transmembrane transporter activity|transmembrane transport|pyru…
ENSMUSG00000046711	245.818	168.496	323.14	1.91779	0.939444	0.0453574	1	Up	Hmga1	protein_coding	ensembl_havana_gene	15	high mobility group AT-hook 1 [Source:MGI Symbol;Acc:MGI:96160]	OTTMUSG00000028935	3	GO:0001077,GO:0003906,GO:0005634,GO:0005925,GO:0006284,GO:0007283,GO:0008134,GO:0019899,GO:0030374,GO:0035985,GO:0042974,GO:0042975,GO:0046965,GO:0051575	transcriptional activator activity, RNA polymerase II core promoter proximal region sequence-specific binding|DNA-(apurinic or apyrimidinic site) lyase activity|nucleus|focal adhesion|base-excision repair|spermatogenesis|transcription factor binding|enzyme binding|ligand-dependent nuclear receptor transcription coactivator activity|senescence-associated heterochromatin focus|retinoic acid recepto…
ENSMUSG00000028076	3729.12	2558.91	4899.32	1.91461	0.937052	0.040637	1	Up	Cd1d1	protein_coding	ensembl_havana_gene	12	CD1d1 antigen [Source:MGI Symbol;Acc:MGI:107674]	OTTMUSG00000024396	6	GO:0001865,GO:0001916,GO:0002376,GO:0005515,GO:0005737,GO:0005764,GO:0005768,GO:0005769,GO:0005770,GO:0005886,GO:0006955,GO:0009897,GO:0009986,GO:0016020,GO:0016021,GO:0019882,GO:0030881,GO:0030882,GO:0030883,GO:0030884,GO:0033084,GO:0042102,GO:0042393,GO:0042608,GO:0043032,GO:0045059,GO:0045078,GO:0045086,GO:0045087,GO:0045404,GO:0048006,GO:0048007,GO:0050776,GO:0050839,GO:0051135,GO:0051138,GO:…	NK T cell differentiation|positive regulation of T cell mediated cytotoxicity|immune system process|protein binding|cytoplasm|lysosome|endosome|early endosome|late endosome|plasma membrane|immune response|external side of plasma membrane|cell surface|membrane|integral component of membrane|antigen processing and presentation|beta-2-microglobulin binding|lipid antigen binding|endogenous lipid anti…	path:mmu04640,path:mmu05146	Hematopoietic cell lineage|Amoebiasis
ENSMUSG00000054499	560.824	385.715	735.933	1.90797	0.93204	0.023207	0.766559	Up	Dedd2	protein_coding	ensembl_havana_gene	9	death effector domain-containing DNA binding protein 2 [Source:MGI Symbol;Acc:MGI:1914629]	OTTMUSG00000058243	1	GO:0003677,GO:0005634,GO:0005654,GO:0005730,GO:0006351,GO:0006355,GO:0006915,GO:0008625,GO:0030262,GO:0042981,GO:2001238	DNA binding|nucleus|nucleoplasm|nucleolus|transcription, DNA-templated|regulation of transcription, DNA-templated|apoptotic process|extrinsic apoptotic signaling pathway via death domain receptors|apoptotic nuclear changes|regulation of apoptotic process|positive regulation of extrinsic apoptotic signaling pathway
ENSMUSG00000052151	356.801	245.639	467.963	1.90508	0.929852	0.0327691	0.932506	Up	Plpp2	protein_coding	ensembl_havana_gene	11	phospholipid phosphatase 2 [Source:MGI Symbol;Acc:MGI:1354945]	OTTMUSG00000035138	1	GO:0005887,GO:0006644,GO:0007165,GO:0008195,GO:0016020,GO:0016021,GO:0016787,GO:0042577,GO:0046839	integral component of plasma membrane|phospholipid metabolic process|signal transduction|phosphatidate phosphatase activity|membrane|integral component of membrane|hydrolase activity|lipid phosphatase activity|phospholipid dephosphorylation	path:mmu00561,path:mmu00564,path:mmu00565,path:mmu00600,path:mmu04072,path:mmu04666,path:mmu04975,path:mmu05231	Glycerolipid metabolism|Glycerophospholipid metabolism|Ether lipid metabolism|Sphingolipid metabolism|Phospholipase D signaling pathway|Fc gamma R-mediated phagocytosis|Fat digestion and absorption|Choline metabolism in cancer
ENSMUSG00000043587	235.877	162.406	309.348	1.90478	0.929624	0.0497563	1	Up	Pxylp1	protein_coding	ensembl_havana_gene	15	2-phosphoxylose phosphatase 1 [Source:MGI Symbol;Acc:MGI:2442444]	OTTMUSG00000027495	6	GO:0003993,GO:0005794,GO:0006024,GO:0008138,GO:0008330,GO:0008579,GO:0008969,GO:0010909,GO:0016020,GO:0016021,GO:0016312,GO:0016787,GO:0016791,GO:0017017,GO:0017161,GO:0019178,GO:0019198,GO:0030351,GO:0030352,GO:0030487,GO:0043726,GO:0043812,GO:0043813,GO:0050650,GO:0052629,GO:0052745,GO:0052825,GO:0052828,GO:0052829,GO:0052830,GO:0052831,GO:0052867,GO:1990003	acid phosphatase activity|Golgi apparatus|glycosaminoglycan biosynthetic process|protein tyrosine/serine/threonine phosphatase activity|protein tyrosine/threonine phosphatase activity|JUN kinase phosphatase activity|phosphohistidine phosphatase activity|positive regulation of heparan sulfate proteoglycan biosynthetic process|membrane|integral component of membrane|inositol bisphosphate phosphatas…
ENSMUSG00000078853	854.931	588.722	1121.14	1.90436	0.929307	0.0214689	0.732069	Up	Igtp	protein_coding	ensembl_havana_gene	8	interferon gamma induced GTPase [Source:MGI Symbol;Acc:MGI:107729]	OTTMUSG00000005727	2	GO:0003924,GO:0005829,GO:0035458	GTPase activity|cytosol|cellular response to interferon-beta	path:mmu05145	Toxoplasmosis
ENSMUSG00000026104	1308.79	902.369	1715.21	1.90078	0.926592	0.0236707	0.778625	Up	Stat1	protein_coding	ensembl_havana_gene	14	signal transducer and activator of transcription 1 [Source:MGI Symbol;Acc:MGI:103063]	OTTMUSG00000046734	2	GO:0000790,GO:0000978,GO:0000979,GO:0000983,GO:0001937,GO:0003677,GO:0003690,GO:0003700,GO:0004871,GO:0005164,GO:0005515,GO:0005634,GO:0005654,GO:0005730,GO:0005737,GO:0006351,GO:0006355,GO:0006919,GO:0007165,GO:0007259,GO:0007584,GO:0008015,GO:0008284,GO:0009612,GO:0009617,GO:0016525,GO:0019221,GO:0019899,GO:0030424,GO:0030425,GO:0031663,GO:0031730,GO:0032496,GO:0032869,GO:0033209,GO:0034097,GO:…	nuclear chromatin|RNA polymerase II core promoter proximal region sequence-specific DNA binding|RNA polymerase II core promoter sequence-specific DNA binding|transcription factor activity, RNA polymerase II core promoter sequence-specific|negative regulation of endothelial cell proliferation|DNA binding|double-stranded DNA binding|transcription factor activity, sequence-specific DNA binding|signa…	path:mmu04630,path:mmu04620,path:mmu04062,path:mmu04917,path:mmu04919,path:mmu04380,path:mmu05200,path:mmu05212,path:mmu05321,path:mmu04933,path:mmu05152,path:mmu05162,path:mmu05164,path:mmu05161,path:mmu05160,path:mmu05168,path:mmu05145,path:mmu05140	Jak-STAT signaling pathway|Toll-like receptor signaling pathway|Chemokine signaling pathway|Prolactin signaling pathway|Thyroid hormone signaling pathway|Osteoclast differentiation|Pathways in cancer|Pancreatic cancer|Inflammatiory bowel disease (IBD)|AGE-RAGE signaling pathway in diabetic complications|Tuberculosis|Measles|Influenza A|Hepatitis B|Hepatitis C|Herpes simplex infection|Toxoplasmosi…
ENSMUSG00000006356	782.819	542.031	1023.61	1.88847	0.917215	0.0231814	0.766559	Up	Crip2	protein_coding	ensembl_havana_gene	10	cysteine rich protein 2 [Source:MGI Symbol;Acc:MGI:1915587]	OTTMUSG00000052480	1	GO:0005515,GO:0005938,GO:0008270,GO:0008284,GO:0030097,GO:0046872	protein binding|cell cortex|zinc ion binding|positive regulation of cell proliferation|hemopoiesis|metal ion binding
ENSMUSG00000033880	1992.68	1383.5	2601.87	1.88065	0.91123	0.0311551	0.91052	Up	Lgals3bp	protein_coding	ensembl_havana_gene	11	lectin, galactoside-binding, soluble, 3 binding protein [Source:MGI Symbol;Acc:MGI:99554]	OTTMUSG00000003881	4	GO:0005044,GO:0005515,GO:0005576,GO:0005578,GO:0005615,GO:0007155,GO:0016020,GO:0031012,GO:0070062,GO:0072562	scavenger receptor activity|protein binding|extracellular region|proteinaceous extracellular matrix|extracellular space|cell adhesion|membrane|extracellular matrix|extracellular exosome|blood microparticle
ENSMUSG00000024987	312.542	217.218	407.866	1.87768	0.908951	0.041574	1	Up	Cyp26a1	protein_coding	ensembl	5	cytochrome P450, family 26, subfamily a, polypeptide 1 [Source:MGI Symbol;Acc:MGI:1096359]			GO:0001972,GO:0004497,GO:0005506,GO:0005783,GO:0007417,GO:0008401,GO:0009952,GO:0014032,GO:0016020,GO:0016491,GO:0016705,GO:0018585,GO:0018586,GO:0018588,GO:0018589,GO:0018590,GO:0018591,GO:0018592,GO:0018593,GO:0018594,GO:0018595,GO:0018596,GO:0018597,GO:0018598,GO:0018599,GO:0018600,GO:0020037,GO:0034559,GO:0034562,GO:0034653,GO:0034786,GO:0034816,GO:0034857,GO:0034858,GO:0034859,GO:0034862,GO:…	retinoic acid binding|monooxygenase activity|iron ion binding|endoplasmic reticulum|central nervous system development|retinoic acid 4-hydroxylase activity|anterior/posterior pattern specification|neural crest cell development|membrane|oxidoreductase activity|oxidoreductase activity, acting on paired donors, with incorporation or reduction of molecular oxygen|fluorene oxygenase activity|mono-buty…	path:mmu00830	Retinol metabolism
ENSMUSG00000044786	1191.46	829.286	1553.64	1.87346	0.905706	0.0262401	0.818878	Up	Zfp36	protein_coding	ensembl_havana_gene	6	zinc finger protein 36 [Source:MGI Symbol;Acc:MGI:99180]	OTTMUSG00000021115	2	GO:0000122,GO:0000288,GO:0000289,GO:0003677,GO:0003729,GO:0005515,GO:0005634,GO:0005737,GO:0005829,GO:0006357,GO:0006402,GO:0010494,GO:0017091,GO:0019899,GO:0019901,GO:0019957,GO:0032680,GO:0035278,GO:0035556,GO:0035925,GO:0042594,GO:0043488,GO:0044822,GO:0045638,GO:0046872,GO:0050728,GO:0050779,GO:0060213,GO:0070935,GO:0071889,GO:1900153	negative regulation of transcription from RNA polymerase II promoter|nuclear-transcribed mRNA catabolic process, deadenylation-dependent decay|nuclear-transcribed mRNA poly(A) tail shortening|DNA binding|mRNA binding|protein binding|nucleus|cytoplasm|cytosol|regulation of transcription from RNA polymerase II promoter|mRNA catabolic process|cytoplasmic stress granule|AU-rich element binding|enzyme…	path:mmu05166	HTLV-I infection
ENSMUSG00000056429	2794.01	1944.81	3643.21	1.8733	0.905579	0.0392448	1	Up	Tgoln1	protein_coding	ensembl_havana_gene	4	trans-golgi network protein [Source:MGI Symbol;Acc:MGI:105080]	OTTMUSG00000037682	1	GO:0005768,GO:0005794,GO:0005802,GO:0005886,GO:0006895,GO:0016020,GO:0016021,GO:0030140	endosome|Golgi apparatus|trans-Golgi network|plasma membrane|Golgi to endosome transport|membrane|integral component of membrane|trans-Golgi network transport vesicle
ENSMUSG00000027397	884.397	616.128	1152.67	1.87082	0.903671	0.0253192	0.8012	Up	Slc20a1	protein_coding	ensembl_havana_gene	14	solute carrier family 20, member 1 [Source:MGI Symbol;Acc:MGI:108392]	OTTMUSG00000015425	4	GO:0004871,GO:0005315,GO:0005316,GO:0005886,GO:0005887,GO:0006810,GO:0006814,GO:0006817,GO:0015293,GO:0015319,GO:0016020,GO:0016021,GO:0043123	signal transducer activity|inorganic phosphate transmembrane transporter activity|high-affinity inorganic phosphate:sodium symporter activity|plasma membrane|integral component of plasma membrane|transport|sodium ion transport|phosphate ion transport|symporter activity|sodium:inorganic phosphate symporter activity|membrane|integral component of membrane|positive regulation of I-kappaB kinase/NF-k…
ENSMUSG00000037797	3303.7	2303.12	4304.27	1.86888	0.902178	0.0446596	1	Up	Adh4	protein_coding	ensembl_havana_gene	14	alcohol dehydrogenase 4 (class II), pi polypeptide [Source:MGI Symbol;Acc:MGI:1349472]	OTTMUSG00000030507	4	GO:0001523,GO:0003960,GO:0004022,GO:0004024,GO:0004032,GO:0004745,GO:0005503,GO:0005737,GO:0006066,GO:0006067,GO:0006069,GO:0006081,GO:0008270,GO:0016491,GO:0016620,GO:0019115,GO:0019841,GO:0035276,GO:0042572,GO:0046164,GO:0046872,GO:0051287,GO:0055114,GO:1901661	retinoid metabolic process|NADPH:quinone reductase activity|alcohol dehydrogenase (NAD) activity|alcohol dehydrogenase activity, zinc-dependent|alditol:NADP+ 1-oxidoreductase activity|retinol dehydrogenase activity|all-trans retinal binding|cytoplasm|alcohol metabolic process|ethanol metabolic process|ethanol oxidation|cellular aldehyde metabolic process|zinc ion binding|oxidoreductase activity|o…	path:mmu00010,path:mmu00071,path:mmu00350,path:mmu00830,path:mmu00980,path:mmu00982,path:mmu05204	Glycolysis / Gluconeogenesis|Fatty acid degradation|Tyrosine metabolism|Retinol metabolism|Metabolism of xenobiotics by cytochrome P450|Drug metabolism - cytochrome P450|Chemical carcinogenesis
ENSMUSG00000032420	642.534	448.647	836.422	1.86432	0.898649	0.0270263	0.836812	Up	Nt5e	protein_coding	ensembl_havana_gene	7	5' nucleotidase, ecto [Source:MGI Symbol;Acc:MGI:99782]	OTTMUSG00000045593	3	GO:0000166,GO:0005737,GO:0005886,GO:0006164,GO:0006196,GO:0007159,GO:0008198,GO:0008253,GO:0009166,GO:0009986,GO:0016020,GO:0016787,GO:0016788,GO:0031225,GO:0046085,GO:0046086,GO:0046872,GO:0050728,GO:0070062,GO:0097060	nucleotide binding|cytoplasm|plasma membrane|purine nucleotide biosynthetic process|AMP catabolic process|leukocyte cell-cell adhesion|ferrous iron binding|5'-nucleotidase activity|nucleotide catabolic process|cell surface|membrane|hydrolase activity|hydrolase activity, acting on ester bonds|anchored component of membrane|adenosine metabolic process|adenosine biosynthetic process|metal ion bindin…	path:mmu00230,path:mmu00240,path:mmu00760	Purine metabolism|Pyrimidine metabolism|Nicotinate and nicotinamide metabolism
ENSMUSG00000042328	431.018	301.466	560.57	1.85948	0.894897	0.0342449	0.954548	Up	Hps4	protein_coding	ensembl_havana_gene	13	Hermansky-Pudlak syndrome 4 [Source:MGI Symbol;Acc:MGI:2177742]	OTTMUSG00000023434	3	GO:0005737,GO:0005764,GO:0006605,GO:0006996,GO:0007040,GO:0007596,GO:0016020,GO:0016023,GO:0030318,GO:0031085,GO:0042470,GO:0042803,GO:0042827,GO:0046983,GO:0050821,GO:1903955	cytoplasm|lysosome|protein targeting|organelle organization|lysosome organization|blood coagulation|membrane|cytoplasmic, membrane-bounded vesicle|melanocyte differentiation|BLOC-3 complex|melanosome|protein homodimerization activity|platelet dense granule|protein dimerization activity|protein stabilization|positive regulation of protein targeting to mitochondrion
ENSMUSG00000092021	3190.85	2233.08	4148.61	1.85779	0.893591	0.0456281	1	Up
ENSMUSG00000069874	836.66	585.677	1087.64	1.85707	0.893028	0.0269976	0.836812	Up	Irgm2	protein_coding	ensembl_havana_gene	7	immunity-related GTPase family M member 2 [Source:MGI Symbol;Acc:MGI:1926262]	OTTMUSG00000005725	2	GO:0003924,GO:0005794,GO:0020003,GO:0034341,GO:0042742,GO:0042832	GTPase activity|Golgi apparatus|symbiont-containing vacuole|response to interferon-gamma|defense response to bacterium|defense response to protozoan
ENSMUSG00000011148	508.669	356.278	661.059	1.85546	0.891773	0.0313046	0.910541	Up	Adssl1	protein_coding	ensembl	13	adenylosuccinate synthetase like 1 [Source:MGI Symbol;Acc:MGI:87947]			GO:0000166,GO:0003924,GO:0004019,GO:0005515,GO:0005525,GO:0005737,GO:0006163,GO:0006164,GO:0006167,GO:0006531,GO:0009168,GO:0016020,GO:0016874,GO:0042803,GO:0044208,GO:0046040,GO:0046872,GO:0051015	nucleotide binding|GTPase activity|adenylosuccinate synthase activity|protein binding|GTP binding|cytoplasm|purine nucleotide metabolic process|purine nucleotide biosynthetic process|AMP biosynthetic process|aspartate metabolic process|purine ribonucleoside monophosphate biosynthetic process|membrane|ligase activity|protein homodimerization activity|'de novo' AMP biosynthetic process|IMP metaboli…	path:mmu00230,path:mmu00250	Purine metabolism|Alanine, aspartate and glutamate metabolism
ENSMUSG00000003873	404.149	283.196	525.103	1.85421	0.890802	0.0367869	0.991554	Up	Bax	protein_coding	ensembl	10	BCL2-associated X protein [Source:MGI Symbol;Acc:MGI:99702]			GO:0001541,GO:0001764,GO:0001776,GO:0001777,GO:0001782,GO:0001783,GO:0001822,GO:0001836,GO:0001844,GO:0001974,GO:0002262,GO:0002352,GO:0002358,GO:0002904,GO:0005515,GO:0005622,GO:0005634,GO:0005635,GO:0005737,GO:0005739,GO:0005741,GO:0005757,GO:0005783,GO:0005789,GO:0005829,GO:0006687,GO:0006808,GO:0006915,GO:0006919,GO:0006974,GO:0007007,GO:0007008,GO:0007281,GO:0007283,GO:0007399,GO:0007548,GO:…	ovarian follicle development|neuron migration|leukocyte homeostasis|T cell homeostatic proliferation|B cell homeostasis|B cell apoptotic process|kidney development|release of cytochrome c from mitochondria|protein insertion into mitochondrial membrane involved in apoptotic signaling pathway|blood vessel remodeling|myeloid cell homeostasis|B cell negative selection|B cell homeostatic proliferation…	path:mmu04141,path:mmu04071,path:mmu04210,path:mmu04215,path:mmu04115,path:mmu04722,path:mmu04211,path:mmu05200,path:mmu05203,path:mmu05210,path:mmu05014,path:mmu05016,path:mmu05020,path:mmu04932,path:mmu04933,path:mmu05152,path:mmu05166,path:mmu05161	Protein processing in endoplasmic reticulum|Sphingolipid signaling pathway|Apoptosis|Apoptosis - multiple species|p53 signaling pathway|Neurotrophin signaling pathway|Longevity regulating pathway - mammal|Pathways in cancer|Viral carcinogenesis|Colorectal cancer|Amyotrophic lateral sclerosis (ALS)|Huntington's disease|Prion diseases|Non-alcoholic fatty liver disease (NAFLD)|AGE-RAGE signaling pat…
ENSMUSG00000002325	499.712	350.188	649.236	1.85396	0.890613	0.0318491	0.914489	Up	Irf9	protein_coding	ensembl_havana_gene	14	interferon regulatory factor 9 [Source:MGI Symbol;Acc:MGI:107587]	OTTMUSG00000029027	2	GO:0000975,GO:0001047,GO:0003677,GO:0003700,GO:0005515,GO:0005634,GO:0005737,GO:0006351,GO:0006355,GO:0045351	regulatory region DNA binding|core promoter binding|DNA binding|transcription factor activity, sequence-specific DNA binding|protein binding|nucleus|cytoplasm|transcription, DNA-templated|regulation of transcription, DNA-templated|type I interferon biosynthetic process	path:mmu04630,path:mmu04380,path:mmu05203,path:mmu05162,path:mmu05164,path:mmu05160,path:mmu05168	Jak-STAT signaling pathway|Osteoclast differentiation|Viral carcinogenesis|Measles|Influenza A|Hepatitis C|Herpes simplex infection
ENSMUSG00000029201	3262.11	2288.91	4235.31	1.85036	0.887805	0.047714	1	Up	Ugdh	protein_coding	ensembl_havana_gene	14	UDP-glucose dehydrogenase [Source:MGI Symbol;Acc:MGI:1306785]	OTTMUSG00000028398	4	GO:0001702,GO:0003824,GO:0003979,GO:0005634,GO:0005654,GO:0005829,GO:0005975,GO:0006024,GO:0006065,GO:0008152,GO:0016491,GO:0016616,GO:0051287,GO:0055114,GO:0070062	gastrulation with mouth forming second|catalytic activity|UDP-glucose 6-dehydrogenase activity|nucleus|nucleoplasm|cytosol|carbohydrate metabolic process|glycosaminoglycan biosynthetic process|UDP-glucuronate biosynthetic process|metabolic process|oxidoreductase activity|oxidoreductase activity, acting on the CH-OH group of donors, NAD or NADP as acceptor|NAD binding|oxidation-reduction process|e…	path:mmu00040,path:mmu00053,path:mmu00500,path:mmu00520	Pentose and glucuronate interconversions|Ascorbate and aldarate metabolism|Starch and sucrose metabolism|Amino sugar and nucleotide sugar metabolism
ENSMUSG00000020184	618.681	434.436	802.925	1.8482	0.886121	0.029567	0.881342	Up	Mdm2	protein_coding	ensembl_havana_gene	14	transformed mouse 3T3 cell double minute 2 [Source:MGI Symbol;Acc:MGI:96952]	OTTMUSG00000020921	5	GO:0000122,GO:0001568,GO:0001974,GO:0002027,GO:0002039,GO:0003170,GO:0003181,GO:0003203,GO:0003281,GO:0003283,GO:0004842,GO:0005515,GO:0005634,GO:0005654,GO:0005730,GO:0005737,GO:0005829,GO:0005886,GO:0006461,GO:0006977,GO:0007089,GO:0007507,GO:0008270,GO:0008766,GO:0010468,GO:0010628,GO:0010629,GO:0010955,GO:0010977,GO:0016567,GO:0016604,GO:0016874,GO:0018169,GO:0018205,GO:0019789,GO:0019899,GO:…	negative regulation of transcription from RNA polymerase II promoter|blood vessel development|blood vessel remodeling|regulation of heart rate|p53 binding|heart valve development|atrioventricular valve morphogenesis|endocardial cushion morphogenesis|ventricular septum development|atrial septum development|ubiquitin-protein transferase activity|protein binding|nucleus|nucleoplasm|nucleolus|cytopla…	path:mmu04120,path:mmu04068,path:mmu04151,path:mmu04144,path:mmu04110,path:mmu04115,path:mmu04919,path:mmu05200,path:mmu05202,path:mmu05206,path:mmu05205,path:mmu05203,path:mmu05214,path:mmu05220,path:mmu05218,path:mmu05219,path:mmu05215,path:mmu05169	Ubiquitin mediated proteolysis|FoxO signaling pathway|PI3K-Akt signaling pathway|Endocytosis|Cell cycle|p53 signaling pathway|Thyroid hormone signaling pathway|Pathways in cancer|Transcriptional misregulation in cancers|MicroRNAs in cancer|Proteoglycans in cancer|Viral carcinogenesis|Glioma|Chronic myeloid leukemia|Melanoma|Bladder cancer|Prostate cancer|Epstein-Barr virus infection
ENSMUSG00000029440	768.518	541.015	996.021	1.84102	0.880507	0.0292187	0.875566	Up	Psmd9	protein_coding	ensembl_havana_gene	15	proteasome (prosome, macropain) 26S subunit, non-ATPase, 9 [Source:MGI Symbol;Acc:MGI:1914401]	OTTMUSG00000023710	3	GO:0003713,GO:0005634,GO:0005737,GO:0008022,GO:0008540,GO:0032024,GO:0043425,GO:0045893,GO:0045944,GO:0046676,GO:0070682,GO:0097050	transcription coactivator activity|nucleus|cytoplasm|protein C-terminus binding|proteasome regulatory particle, base subcomplex|positive regulation of insulin secretion|bHLH transcription factor binding|positive regulation of transcription, DNA-templated|positive regulation of transcription from RNA polymerase II promoter|negative regulation of insulin secretion|proteasome regulatory particle ass…
ENSMUSG00000028654	375.803	264.925	486.681	1.83705	0.877393	0.0419711	1	Up	Mycl	protein_coding	ensembl_havana_gene	13	v-myc myelocytomatosis viral oncogene homolog, lung carcinoma derived (avian) [Source:MGI Symbol;Acc:MGI:96799]	OTTMUSG00000008931	3	GO:0003677,GO:0003700,GO:0005515,GO:0005634,GO:0006355,GO:0045607,GO:0046983	DNA binding|transcription factor activity, sequence-specific DNA binding|protein binding|nucleus|regulation of transcription, DNA-templated|regulation of auditory receptor cell differentiation|protein dimerization activity
ENSMUSG00000017929	833.75	588.722	1078.78	1.8324	0.873737	0.030425	0.894766	Up	B4galt5	protein_coding	ensembl_havana_gene	13	UDP-Gal:betaGlcNAc beta 1,4-galactosyltransferase, polypeptide 5 [Source:MGI Symbol;Acc:MGI:1927169]	OTTMUSG00000001180	2	GO:0000009,GO:0000026,GO:0000030,GO:0000033,GO:0001962,GO:0003980,GO:0004376,GO:0004576,GO:0004583,GO:0005794,GO:0005975,GO:0008375,GO:0008376,GO:0008378,GO:0008417,GO:0008755,GO:0008921,GO:0016020,GO:0016021,GO:0016740,GO:0016757,GO:0016759,GO:0018715,GO:0018716,GO:0018717,GO:0018718,GO:0019112,GO:0019187,GO:0031278,GO:0033556,GO:0035496,GO:0042281,GO:0042283,GO:0045140,GO:0046527,GO:0046872,GO:…	alpha-1,6-mannosyltransferase activity|alpha-1,2-mannosyltransferase activity|mannosyltransferase activity|alpha-1,3-mannosyltransferase activity|alpha-1,3-galactosyltransferase activity|UDP-glucose:glycoprotein glucosyltransferase activity|glycolipid mannosyltransferase activity|oligosaccharyl transferase activity|dolichyl-phosphate-glucose-glycolipid alpha-glucosyltransferase activity|Golgi app…	path:mmu00512	Mucin type O-glycan biosynthesis
ENSMUSG00000028527	2425.66	1717.45	3133.87	1.82473	0.867682	0.0443243	1	Up	Ak4	protein_coding	ensembl_havana_gene	18	adenylate kinase 4 [Source:MGI Symbol;Acc:MGI:87979]	OTTMUSG00000008456	5	GO:0000166,GO:0004017,GO:0004550,GO:0005524,GO:0005525,GO:0005739,GO:0005759,GO:0006139,GO:0006165,GO:0009142,GO:0016301,GO:0016310,GO:0016740,GO:0016776,GO:0019205,GO:0046033,GO:0046034,GO:0046039,GO:0046899,GO:0070062	nucleotide binding|adenylate kinase activity|nucleoside diphosphate kinase activity|ATP binding|GTP binding|mitochondrion|mitochondrial matrix|nucleobase-containing compound metabolic process|nucleoside diphosphate phosphorylation|nucleoside triphosphate biosynthetic process|kinase activity|phosphorylation|transferase activity|phosphotransferase activity, phosphate group as acceptor|nucleobase-co…	path:mmu00230	Purine metabolism
ENSMUSG00000026640	567.466	401.955	732.977	1.82353	0.866733	0.034396	0.95644	Up	Plxna2	protein_coding	ensembl_havana_gene	12	plexin A2 [Source:MGI Symbol;Acc:MGI:107684]	OTTMUSG00000017321	4	GO:0002116,GO:0005886,GO:0005887,GO:0007165,GO:0007166,GO:0016020,GO:0016021,GO:0017154,GO:0021785,GO:0021935,GO:0030334,GO:0048841,GO:0051642,GO:0071526,GO:1902287	semaphorin receptor complex|plasma membrane|integral component of plasma membrane|signal transduction|cell surface receptor signaling pathway|membrane|integral component of membrane|semaphorin receptor activity|branchiomotor neuron axon guidance|cerebellar granule cell precursor tangential migration|regulation of cell migration|regulation of axon extension involved in axon guidance|centrosome loc…	path:mmu04360	Axon guidance
ENSMUSG00000022994	653.61	464.888	842.333	1.81191	0.857508	0.0345773	0.958845	Up	Adcy6	protein_coding	ensembl	8	adenylate cyclase 6 [Source:MGI Symbol;Acc:MGI:87917]			GO:0000149,GO:0000166,GO:0003091,GO:0004016,GO:0005102,GO:0005524,GO:0005768,GO:0005886,GO:0005929,GO:0006171,GO:0007189,GO:0007193,GO:0007212,GO:0008294,GO:0009190,GO:0010977,GO:0016020,GO:0016021,GO:0016829,GO:0016849,GO:0019901,GO:0019933,GO:0031226,GO:0031528,GO:0035556,GO:0035811,GO:0042312,GO:0042383,GO:0042995,GO:0045121,GO:0046872,GO:0071380,GO:0071870,GO:0072660,GO:0097110,GO:1904117,GO:…	SNARE binding|nucleotide binding|renal water homeostasis|adenylate cyclase activity|receptor binding|ATP binding|endosome|plasma membrane|cilium|cAMP biosynthetic process|adenylate cyclase-activating G-protein coupled receptor signaling pathway|adenylate cyclase-inhibiting G-protein coupled receptor signaling pathway|dopamine receptor signaling pathway|calcium- and calmodulin-responsive adenylate…	path:mmu00230,path:mmu04015,path:mmu04072,path:mmu04024,path:mmu04022,path:mmu04114,path:mmu04540,path:mmu04611,path:mmu04062,path:mmu04911,path:mmu04923,path:mmu04912,path:mmu04913,path:mmu04915,path:mmu04914,path:mmu04921,path:mmu04918,path:mmu04916,path:mmu04924,path:mmu04925,path:mmu04261,path:mmu04270,path:mmu04970,path:mmu04971,path:mmu04972,path:mmu04976,path:mmu04962,path:mmu04961,path:mm…	Purine metabolism|Rap1 signaling pathway|Phospholipase D signaling pathway|cAMP signaling pathway|cGMP - PKG signaling pathway|Oocyte meiosis|Gap junction|Platelet activation|Chemokine signaling pathway|Insulin secretion|Regulation of lipolysis in adipocyte|GnRH signaling pathway|Ovarian Steroidogenesis|Estrogen signaling pathway|Progesterone-mediated oocyte maturation|Oxytocin signaling pathway|…
ENSMUSG00000032602	1752.79	1249.51	2256.07	1.80556	0.852448	0.0411725	1	Up	Slc25a20	protein_coding	ensembl_havana_gene	6	solute carrier family 25 (mitochondrial carnitine/acylcarnitine translocase), member 20 [Source:MGI Symbol;Acc:MGI:1928738]	OTTMUSG00000050670	1	GO:0003735,GO:0005737,GO:0005739,GO:0005743,GO:0006412,GO:0006810,GO:0015227,GO:0016020,GO:0016021	structural constituent of ribosome|cytoplasm|mitochondrion|mitochondrial inner membrane|translation|transport|acyl carnitine transmembrane transporter activity|membrane|integral component of membrane
ENSMUSG00000021665	407.21	290.301	524.118	1.80543	0.852342	0.0453457	1	Up	Hexb	protein_coding	ensembl	7	hexosaminidase B [Source:MGI Symbol;Acc:MGI:96074]			GO:0001501,GO:0001669,GO:0004553,GO:0004563,GO:0005615,GO:0005764,GO:0005975,GO:0006044,GO:0006687,GO:0006689,GO:0006874,GO:0007040,GO:0007338,GO:0007341,GO:0007605,GO:0007626,GO:0008049,GO:0008152,GO:0008360,GO:0008375,GO:0008654,GO:0009313,GO:0015929,GO:0016020,GO:0016231,GO:0016787,GO:0016798,GO:0019915,GO:0019953,GO:0030203,GO:0030246,GO:0031323,GO:0042552,GO:0042582,GO:0042803,GO:0043615,GO:…	skeletal system development|acrosomal vesicle|hydrolase activity, hydrolyzing O-glycosyl compounds|beta-N-acetylhexosaminidase activity|extracellular space|lysosome|carbohydrate metabolic process|N-acetylglucosamine metabolic process|glycosphingolipid metabolic process|ganglioside catabolic process|cellular calcium ion homeostasis|lysosome organization|single fertilization|penetration of zona pel…	path:mmu00520,path:mmu00531,path:mmu00603,path:mmu00604,path:mmu00511,path:mmu04142	Amino sugar and nucleotide sugar metabolism|Glycosaminoglycan degradation|Glycosphingolipid biosynthesis - globo series|Glycosphingolipid biosynthesis - ganglio series|Other glycan degradation|Lysosome
ENSMUSG00000052934	1202.22	857.707	1546.74	1.80334	0.850673	0.036739	0.991554	Up	Fbxo31	protein_coding	ensembl_havana_gene	13	F-box protein 31 [Source:MGI Symbol;Acc:MGI:1354708]	OTTMUSG00000043031	2	GO:0004842,GO:0005813,GO:0006974,GO:0007049,GO:0008054,GO:0019005,GO:0030332,GO:0031146,GO:0031571,GO:0043025,GO:0050775,GO:2001224	ubiquitin-protein transferase activity|centrosome|cellular response to DNA damage stimulus|cell cycle|negative regulation of cyclin-dependent protein serine/threonine kinase by cyclin degradation|SCF ubiquitin ligase complex|cyclin binding|SCF-dependent proteasomal ubiquitin-dependent protein catabolic process|mitotic G1 DNA damage checkpoint|neuronal cell body|positive regulation of dendrite mor…
ENSMUSG00000015337	569.511	407.03	731.992	1.79837	0.846691	0.0386634	1	Up	Endog	protein_coding	ensembl_havana_gene	5	endonuclease G [Source:MGI Symbol;Acc:MGI:1261433]	OTTMUSG00000016745	3	GO:0001701,GO:0003676,GO:0004518,GO:0004519,GO:0004536,GO:0005634,GO:0005739,GO:0005829,GO:0006308,GO:0006309,GO:0016787,GO:0034612,GO:0043065,GO:0043204,GO:0046677,GO:0046872,GO:1901300,GO:1902512	in utero embryonic development|nucleic acid binding|nuclease activity|endonuclease activity|deoxyribonuclease activity|nucleus|mitochondrion|cytosol|DNA catabolic process|apoptotic DNA fragmentation|hydrolase activity|response to tumor necrosis factor|positive regulation of apoptotic process|perikaryon|response to antibiotic|metal ion binding|positive regulation of hydrogen peroxide-mediated prog…	path:mmu04210	Apoptosis
ENSMUSG00000091383	570.019	408.045	731.992	1.7939	0.843098	0.0394711	1	Up	Hist1h2al	protein_coding	ensembl	1	histone cluster 1, H2al [Source:MGI Symbol;Acc:MGI:3646032]			GO:0000790,GO:0003677,GO:0006342	nuclear chromatin|DNA binding|chromatin silencing	path:mmu05322,path:mmu05034	Systemic lupus erythematosus|Alcoholism
ENSMUSG00000071657	717.901	515.64	920.162	1.78451	0.835525	0.038672	1	Up	Bscl2	protein_coding	ensembl_havana_gene	12	Berardinelli-Seip congenital lipodystrophy 2 (seipin) [Source:MGI Symbol;Acc:MGI:1298392]	OTTMUSG00000034930	3	GO:0005783,GO:0006629,GO:0016020,GO:0016021,GO:0016042,GO:0019915,GO:0030176,GO:0034389,GO:0045444,GO:0050995	endoplasmic reticulum|lipid metabolic process|membrane|integral component of membrane|lipid catabolic process|lipid storage|integral component of endoplasmic reticulum membrane|lipid particle organization|fat cell differentiation|negative regulation of lipid catabolic process
ENSMUSG00000049971	757.234	544.061	970.407	1.78364	0.834822	0.0385966	1	Up	Glt1d1	protein_coding	ensembl_havana_gene	17	glycosyltransferase 1 domain containing 1 [Source:MGI Symbol;Acc:MGI:2442755]	OTTMUSG00000028796	4	GO:0003674,GO:0005576,GO:0005737,GO:0008150,GO:0016740,GO:0016757	molecular_function|extracellular region|cytoplasm|biological_process|transferase activity|transferase activity, transferring glycosyl groups
ENSMUSG00000034845	1249.12	898.309	1599.94	1.78106	0.832734	0.0412067	1	Up	Plvap	protein_coding	ensembl	5	plasmalemma vesicle associated protein [Source:MGI Symbol;Acc:MGI:1890497]			GO:0000165,GO:0002693,GO:0005737,GO:0005886,GO:0005901,GO:0009986,GO:0016020,GO:0016021,GO:0033209,GO:0042803,GO:0070062	MAPK cascade|positive regulation of cellular extravasation|cytoplasm|plasma membrane|caveola|cell surface|membrane|integral component of membrane|tumor necrosis factor-mediated signaling pathway|protein homodimerization activity|extracellular exosome
ENSMUSG00000036887	1037.06	747.068	1327.04	1.77633	0.828903	0.0406306	1	Up	C1qa	protein_coding	ensembl_havana_gene	5	complement component 1, q subcomponent, alpha polypeptide [Source:MGI Symbol;Acc:MGI:88223]	OTTMUSG00000009765	1	GO:0002376,GO:0005515,GO:0005576,GO:0005581,GO:0006958,GO:0045087,GO:0070062	immune system process|protein binding|extracellular region|collagen trimer|complement activation, classical pathway|innate immune response|extracellular exosome	path:mmu04610,path:mmu05322,path:mmu05020,path:mmu05133,path:mmu05150,path:mmu05142	Complement and coagulation cascades|Systemic lupus erythematosus|Prion diseases|Pertussis|Staphylococcus aureus infection|Chagas disease (American trypanosomiasis)
ENSMUSG00000017718	498.369	359.324	637.414	1.77393	0.826948	0.0461228	1	Up	Afmid	protein_coding	ensembl_havana_gene	15	arylformamidase [Source:MGI Symbol;Acc:MGI:2448704]	OTTMUSG00000042165	1	GO:0004061,GO:0005634,GO:0005737,GO:0006569,GO:0008152,GO:0016787,GO:0019441	arylformamidase activity|nucleus|cytoplasm|tryptophan catabolic process|metabolic process|hydrolase activity|tryptophan catabolic process to kynurenine	path:mmu00630,path:mmu00380	Glyoxylate and dicarboxylate metabolism|Tryptophan metabolism
ENSMUSG00000024580	625.831	451.692	799.97	1.77105	0.824606	0.0425366	1	Up	Grpel2	protein_coding	ensembl	7	GrpE-like 2, mitochondrial [Source:MGI Symbol;Acc:MGI:1334416]			GO:0000774,GO:0005739,GO:0005743,GO:0006457,GO:0042803,GO:0051082,GO:0051087	adenyl-nucleotide exchange factor activity|mitochondrion|mitochondrial inner membrane|protein folding|protein homodimerization activity|unfolded protein binding|chaperone binding
ENSMUSG00000069919	1643	1186.58	2099.43	1.76931	0.823187	0.0473604	1	Up	Hba-a1	protein_coding	ensembl_havana_gene	7	hemoglobin alpha, adult chain 1 [Source:MGI Symbol;Acc:MGI:96015]	OTTMUSG00000005377	2	GO:0001701,GO:0004601,GO:0005833,GO:0016020,GO:0019825,GO:0020037,GO:0022627,GO:0031720,GO:0031838,GO:0043177,GO:0048821,GO:0070062,GO:0072562	in utero embryonic development|peroxidase activity|hemoglobin complex|membrane|oxygen binding|heme binding|cytosolic small ribosomal subunit|haptoglobin binding|haptoglobin-hemoglobin complex|organic acid binding|erythrocyte development|extracellular exosome|blood microparticle	path:mmu05144,path:mmu05143	Malaria|African trypanosomiasis
ENSMUSG00000089960	1750.57	1265.75	2235.38	1.76605	0.820526	0.0492369	1	Up	Ugt1a1	protein_coding	ensembl_havana_gene	1	UDP glucuronosyltransferase 1 family, polypeptide A1 [Source:MGI Symbol;Acc:MGI:98898]	OTTMUSG00000020815	1	GO:0001972,GO:0004857,GO:0005496,GO:0005783,GO:0005887,GO:0008152,GO:0009813,GO:0010033,GO:0015020,GO:0016020,GO:0016021,GO:0016740,GO:0016757,GO:0016758,GO:0019899,GO:0034663,GO:0042803,GO:0043231,GO:0046982,GO:0051552,GO:0052695,GO:0052696,GO:0052697,GO:0070069,GO:0070980,GO:2001030	retinoic acid binding|enzyme inhibitor activity|steroid binding|endoplasmic reticulum|integral component of plasma membrane|metabolic process|flavonoid biosynthetic process|response to organic substance|glucuronosyltransferase activity|membrane|integral component of membrane|transferase activity|transferase activity, transferring glycosyl groups|transferase activity, transferring hexosyl groups|e…	path:mmu00040,path:mmu00053,path:mmu00500,path:mmu00140,path:mmu00830,path:mmu00860,path:mmu00980,path:mmu00982,path:mmu00983,path:mmu05204	Pentose and glucuronate interconversions|Ascorbate and aldarate metabolism|Starch and sucrose metabolism|Steroid hormone biosynthesis|Retinol metabolism|Porphyrin and chlorophyll metabolism|Metabolism of xenobiotics by cytochrome P450|Drug metabolism - cytochrome P450|Drug metabolism - other enzymes|Chemical carcinogenesis
ENSMUSG00000038642	652.729	471.993	833.466	1.76584	0.820358	0.0431002	1	Up	Ctss	protein_coding	ensembl_havana_gene	10	cathepsin S [Source:MGI Symbol;Acc:MGI:107341]	OTTMUSG00000022029	2	GO:0001968,GO:0004197,GO:0005518,GO:0005615,GO:0005764,GO:0006508,GO:0006955,GO:0008233,GO:0008234,GO:0009986,GO:0010447,GO:0016020,GO:0016485,GO:0016787,GO:0019882,GO:0030574,GO:0034769,GO:0043231,GO:0043236,GO:0043394,GO:0045453,GO:0048002,GO:0050729,GO:0051603,GO:0051930,GO:2001259	fibronectin binding|cysteine-type endopeptidase activity|collagen binding|extracellular space|lysosome|proteolysis|immune response|peptidase activity|cysteine-type peptidase activity|cell surface|response to acidic pH|membrane|protein processing|hydrolase activity|antigen processing and presentation|collagen catabolic process|basement membrane disassembly|intracellular membrane-bounded organelle|…	path:mmu04145,path:mmu04142,path:mmu04210,path:mmu04612,path:mmu05152	Phagosome|Lysosome|Apoptosis|Antigen processing and presentation|Tuberculosis
ENSMUSG00000036655	676.643	490.264	863.022	1.76032	0.815839	0.043885	1	Up	Colec11	protein_coding	ensembl	7	collectin sub-family member 11 [Source:MGI Symbol;Acc:MGI:1918943]			GO:0005537,GO:0005575,GO:0005576,GO:0005581,GO:0007275,GO:0008150,GO:0030246	mannose binding|cellular_component|extracellular region|collagen trimer|multicellular organism development|biological_process|carbohydrate binding	path:mmu04145	Phagosome
ENSMUSG00000036896	850.916	617.143	1084.69	1.75759	0.813603	0.0436725	1	Up	C1qc	protein_coding	ensembl_havana_gene	5	complement component 1, q subcomponent, C chain [Source:MGI Symbol;Acc:MGI:88225]	OTTMUSG00000009764	1	GO:0002376,GO:0005576,GO:0005581,GO:0005615,GO:0006958,GO:0030853,GO:0045087,GO:0045650,GO:0070062,GO:0072562	immune system process|extracellular region|collagen trimer|extracellular space|complement activation, classical pathway|negative regulation of granulocyte differentiation|innate immune response|negative regulation of macrophage differentiation|extracellular exosome|blood microparticle	path:mmu04610,path:mmu05322,path:mmu05020,path:mmu05133,path:mmu05150,path:mmu05142	Complement and coagulation cascades|Systemic lupus erythematosus|Prion diseases|Pertussis|Staphylococcus aureus infection|Chagas disease (American trypanosomiasis)
ENSMUSG00000060961	1165.13	847.557	1482.7	1.74938	0.806847	0.0471291	1	Up	Slc4a4	protein_coding	ensembl_havana_gene	14	solute carrier family 4 (anion exchanger), member 4 [Source:MGI Symbol;Acc:MGI:1927555]	OTTMUSG00000025881	6	GO:0005215,GO:0005452,GO:0005515,GO:0005886,GO:0005887,GO:0006810,GO:0006811,GO:0006814,GO:0006820,GO:0006885,GO:0008509,GO:0008510,GO:0015293,GO:0015701,GO:0016020,GO:0016021,GO:0016323,GO:0051453,GO:0070062,GO:0098656	transporter activity|inorganic anion exchanger activity|protein binding|plasma membrane|integral component of plasma membrane|transport|ion transport|sodium ion transport|anion transport|regulation of pH|anion transmembrane transporter activity|sodium:bicarbonate symporter activity|symporter activity|bicarbonate transport|membrane|integral component of membrane|basolateral plasma membrane|regulat…	path:mmu04972,path:mmu04976,path:mmu04964	Pancreatic secretion|Bile secretion|Proximal tubule bicarbonate reclamation
ENSMUSG00000028211	1192.03	867.858	1516.2	1.74706	0.804928	0.047872	1	Up	Trp53inp1	protein_coding	ensembl_havana_gene	11	transformation related protein 53 inducible nuclear protein 1 [Source:MGI Symbol;Acc:MGI:1926609]	OTTMUSG00000004505	2	GO:0000045,GO:0005634,GO:0005730,GO:0005737,GO:0005776,GO:0005829,GO:0006351,GO:0006355,GO:0006914,GO:0006915,GO:0007050,GO:0008285,GO:0009408,GO:0010506,GO:0010508,GO:0016209,GO:0030336,GO:0031410,GO:0034644,GO:0043065,GO:0045893,GO:0048102,GO:0071361,GO:0071447,GO:0072703,GO:2001235	autophagosome assembly|nucleus|nucleolus|cytoplasm|autophagosome|cytosol|transcription, DNA-templated|regulation of transcription, DNA-templated|autophagy|apoptotic process|cell cycle arrest|negative regulation of cell proliferation|response to heat|regulation of autophagy|positive regulation of autophagy|antioxidant activity|negative regulation of cell migration|cytoplasmic vesicle|cellular resp…	path:mmu05166	HTLV-I infection
ENSMUSG00000050931	867.395	632.369	1102.42	1.74332	0.801837	0.0468012	1	Up	Sgms2	protein_coding	ensembl_havana_gene	7	sphingomyelin synthase 2 [Source:MGI Symbol;Acc:MGI:1921692]	OTTMUSG00000022630	6	GO:0005794,GO:0005886,GO:0005887,GO:0006629,GO:0006665,GO:0006686,GO:0016020,GO:0016021,GO:0016301,GO:0016310,GO:0016740,GO:0030173,GO:0033188,GO:0045203,GO:0047493	Golgi apparatus|plasma membrane|integral component of plasma membrane|lipid metabolic process|sphingolipid metabolic process|sphingomyelin biosynthetic process|membrane|integral component of membrane|kinase activity|phosphorylation|transferase activity|integral component of Golgi membrane|sphingomyelin synthase activity|integral component of cell outer membrane|ceramide cholinephosphotransferase …	path:mmu00600,path:mmu04071	Sphingolipid metabolism|Sphingolipid signaling pathway
ENSMUSG00000040359	814.21	1035.34	593.081	0.572837	-0.803802	0.0461649	1	Down	Ufl1	protein_coding	ensembl_havana_gene	14	UFM1 specific ligase 1 [Source:MGI Symbol;Acc:MGI:1914740]	OTTMUSG00000004799	3	GO:0001649,GO:0005515,GO:0005634,GO:0005737,GO:0005783,GO:0005789,GO:0008284,GO:0008766,GO:0010468,GO:0016020,GO:0016874,GO:0018169,GO:0031397,GO:0032088,GO:0032434,GO:0032880,GO:0033146,GO:0034976,GO:0043005,GO:0043234,GO:0043773,GO:0043774,GO:0060252,GO:0070735,GO:0070736,GO:0070737,GO:0070738,GO:0070739,GO:0070740,GO:0071568,GO:0071569,GO:1902065,GO:1990592	osteoblast differentiation|protein binding|nucleus|cytoplasm|endoplasmic reticulum|endoplasmic reticulum membrane|positive regulation of cell proliferation|UDP-N-acetylmuramoylalanyl-D-glutamyl-2,6-diaminopimelate-D-alanyl-D-alanine ligase activity|regulation of gene expression|membrane|ligase activity|ribosomal S6-glutamic acid ligase activity|negative regulation of protein ubiquitination|negati…
ENSMUSG00000038576	524.581	667.895	381.266	0.570847	-0.808823	0.0497552	1	Down	Susd4	protein_coding	ensembl_havana_gene	15	sushi domain containing 4 [Source:MGI Symbol;Acc:MGI:2138351]	OTTMUSG00000027014	5	GO:0003674,GO:0005575,GO:0016020,GO:0016021,GO:0030449,GO:0045957,GO:0045959	molecular_function|cellular_component|membrane|integral component of membrane|regulation of complement activation|negative regulation of complement activation, alternative pathway|negative regulation of complement activation, classical pathway
ENSMUSG00000021670	966.839	1231.24	702.436	0.570511	-0.809674	0.0450468	1	Down	Hmgcr	protein_coding	ensembl_havana_gene	14	3-hydroxy-3-methylglutaryl-Coenzyme A reductase [Source:MGI Symbol;Acc:MGI:96159]	OTTMUSG00000035511	2	GO:0004420,GO:0005778,GO:0005783,GO:0005789,GO:0006629,GO:0006694,GO:0006695,GO:0006743,GO:0008202,GO:0008203,GO:0008284,GO:0008299,GO:0008542,GO:0009790,GO:0010664,GO:0010666,GO:0015936,GO:0016020,GO:0016021,GO:0016126,GO:0016491,GO:0016616,GO:0032874,GO:0042282,GO:0042803,GO:0043066,GO:0043231,GO:0043407,GO:0045908,GO:0048643,GO:0048661,GO:0050661,GO:0050662,GO:0051262,GO:0051721,GO:0055114,GO:…	hydroxymethylglutaryl-CoA reductase (NADPH) activity|peroxisomal membrane|endoplasmic reticulum|endoplasmic reticulum membrane|lipid metabolic process|steroid biosynthetic process|cholesterol biosynthetic process|ubiquinone metabolic process|steroid metabolic process|cholesterol metabolic process|positive regulation of cell proliferation|isoprenoid biosynthetic process|visual learning|embryo deve…	path:mmu00900,path:mmu04152,path:mmu04976	Terpenoid backbone biosynthesis|AMPK signaling pathway|Bile secretion
ENSMUSG00000032038	1322.28	1685.98	958.584	0.568563	-0.814609	0.0463994	1	Down	St3gal4	protein_coding	ensembl	6	ST3 beta-galactoside alpha-2,3-sialyltransferase 4 [Source:MGI Symbol;Acc:MGI:1316743]			GO:0001574,GO:0003836,GO:0005794,GO:0006486,GO:0008373,GO:0008932,GO:0009311,GO:0016020,GO:0016021,GO:0016740,GO:0016757,GO:0018279,GO:0030173,GO:0047288,GO:0050890,GO:0070062	ganglioside biosynthetic process|beta-galactoside (CMP) alpha-2,3-sialyltransferase activity|Golgi apparatus|protein glycosylation|sialyltransferase activity|lytic endotransglycosylase activity|oligosaccharide metabolic process|membrane|integral component of membrane|transferase activity|transferase activity, transferring glycosyl groups|protein N-linked glycosylation via asparagine|integral comp…	path:mmu00601	Glycosphingolipid biosynthesis - lacto and neolacto series
ENSMUSG00000033184	761.04	970.377	551.703	0.568545	-0.814653	0.0434253	1	Down	Tmed7	protein_coding	ensembl_havana_gene	14	transmembrane emp24 protein transport domain containing 7 [Source:MGI Symbol;Acc:MGI:1913926]	OTTMUSG00000033481	2	GO:0003674,GO:0005783,GO:0005793,GO:0005794,GO:0008150,GO:0070062	molecular_function|endoplasmic reticulum|endoplasmic reticulum-Golgi intermediate compartment|Golgi apparatus|biological_process|extracellular exosome
ENSMUSG00000053460	1330.33	1697.14	963.51	0.567724	-0.816737	0.0459124	1	Down	Ggcx	protein_coding	ensembl_havana_gene	8	gamma-glutamyl carboxylase [Source:MGI Symbol;Acc:MGI:1927655]	OTTMUSG00000026391	2	GO:0005783,GO:0008488,GO:0016020,GO:0016021,GO:0016829,GO:0017187,GO:0019842,GO:0043231	endoplasmic reticulum|gamma-glutamyl carboxylase activity|membrane|integral component of membrane|lyase activity|peptidyl-glutamic acid carboxylation|vitamin binding|intracellular membrane-bounded organelle	path:mmu00130	Ubiquinone and other terpenoid-quinone biosynthesis
ENSMUSG00000024799	1511.6	1931.62	1091.58	0.565114	-0.823386	0.0459333	1	Down	Tm7sf2	protein_coding	ensembl_havana_gene	14	transmembrane 7 superfamily member 2 [Source:MGI Symbol;Acc:MGI:1920416]	OTTMUSG00000024785	10	GO:0005783,GO:0006629,GO:0006694,GO:0006695,GO:0008202,GO:0008203,GO:0016020,GO:0016021,GO:0016126,GO:0016491,GO:0016627,GO:0016628,GO:0030176,GO:0043231,GO:0043235,GO:0050613,GO:0055114	endoplasmic reticulum|lipid metabolic process|steroid biosynthetic process|cholesterol biosynthetic process|steroid metabolic process|cholesterol metabolic process|membrane|integral component of membrane|sterol biosynthetic process|oxidoreductase activity|oxidoreductase activity, acting on the CH-CH group of donors|oxidoreductase activity, acting on the CH-CH group of donors, NAD or NADP as accep…	path:mmu00100	Steroid biosynthesis
ENSMUSG00000024479	982.468	1255.6	709.333	0.564934	-0.823845	0.0415377	1	Down	Mal2	protein_coding	ensembl	2	mal, T cell differentiation protein 2 [Source:MGI Symbol;Acc:MGI:2146021]			GO:0003674,GO:0005886,GO:0008150,GO:0016020,GO:0016021,GO:0045056,GO:0045121,GO:0070062	molecular_function|plasma membrane|biological_process|membrane|integral component of membrane|transcytosis|membrane raft|extracellular exosome
ENSMUSG00000052656	1959.96	2508.16	1411.77	0.56287	-0.829125	0.0492024	1	Down	Rnf103	protein_coding	ensembl_havana_gene	12	ring finger protein 103 [Source:MGI Symbol;Acc:MGI:109483]	OTTMUSG00000023991	2	GO:0004842,GO:0005783,GO:0008270,GO:0008766,GO:0016020,GO:0016021,GO:0016567,GO:0016874,GO:0018169,GO:0030433,GO:0043773,GO:0043774,GO:0046872,GO:0070735,GO:0070736,GO:0070737,GO:0070738,GO:0070739,GO:0070740	ubiquitin-protein transferase activity|endoplasmic reticulum|zinc ion binding|UDP-N-acetylmuramoylalanyl-D-glutamyl-2,6-diaminopimelate-D-alanyl-D-alanine ligase activity|membrane|integral component of membrane|protein ubiquitination|ligase activity|ribosomal S6-glutamic acid ligase activity|ER-associated ubiquitin-dependent protein catabolic process|coenzyme F420-0 gamma-glutamyl ligase activity…
ENSMUSG00000078674	749.054	959.211	538.896	0.561811	-0.831842	0.0392907	1	Down	Mup18	protein_coding	ensembl_havana_gene	2	major urinary protein 18 [Source:MGI Symbol;Acc:MGI:3705220]	OTTMUSG00000007486	2	GO:0003674,GO:0005575,GO:0008150	molecular_function|cellular_component|biological_process
ENSMUSG00000017978	458.872	587.707	330.037	0.561567	-0.832471	0.0467708	1	Down	Cadps2	protein_coding	ensembl_havana_gene	18	Ca2+-dependent activator protein for secretion 2 [Source:MGI Symbol;Acc:MGI:2443963]	OTTMUSG00000022856	9	GO:0005515,GO:0005654,GO:0006810,GO:0006887,GO:0008021,GO:0008289,GO:0009267,GO:0015031,GO:0016020,GO:0016023,GO:0016079,GO:0016082,GO:0030054,GO:0031410,GO:0042734,GO:0043231,GO:0045202,GO:0045211,GO:0045921,GO:0046872,GO:1990504	protein binding|nucleoplasm|transport|exocytosis|synaptic vesicle|lipid binding|cellular response to starvation|protein transport|membrane|cytoplasmic, membrane-bounded vesicle|synaptic vesicle exocytosis|synaptic vesicle priming|cell junction|cytoplasmic vesicle|presynaptic membrane|intracellular membrane-bounded organelle|synapse|postsynaptic membrane|positive regulation of exocytosis|metal ion…
ENSMUSG00000019944	1336.48	1713.38	959.57	0.560043	-0.83639	0.0410451	1	Down	Rhobtb1	protein_coding	ensembl_havana_gene	14	Rho-related BTB domain containing 1 [Source:MGI Symbol;Acc:MGI:1916538]	OTTMUSG00000035399	6	GO:0000166,GO:0005515,GO:0005525,GO:0005575,GO:0007264	nucleotide binding|protein binding|GTP binding|cellular_component|small GTPase mediated signal transduction	path:mmu04120	Ubiquitin mediated proteolysis
ENSMUSG00000026024	1523.77	1954.96	1092.57	0.558869	-0.839417	0.0420314	1	Down	Als2	protein_coding	ensembl_havana_gene	14	amyotrophic lateral sclerosis 2 (juvenile) [Source:MGI Symbol;Acc:MGI:1921268]	OTTMUSG00000021752	5	GO:0001662,GO:0001726,GO:0001881,GO:0005085,GO:0005089,GO:0005096,GO:0005515,GO:0005634,GO:0005737,GO:0005769,GO:0005813,GO:0005829,GO:0006979,GO:0007032,GO:0007041,GO:0007409,GO:0007528,GO:0007626,GO:0008104,GO:0008219,GO:0014069,GO:0016020,GO:0016050,GO:0016197,GO:0016601,GO:0017112,GO:0017137,GO:0030027,GO:0030424,GO:0030425,GO:0030426,GO:0030676,GO:0031982,GO:0035023,GO:0035249,GO:0042802,GO:…	behavioral fear response|ruffle|receptor recycling|guanyl-nucleotide exchange factor activity|Rho guanyl-nucleotide exchange factor activity|GTPase activator activity|protein binding|nucleus|cytoplasm|early endosome|centrosome|cytosol|response to oxidative stress|endosome organization|lysosomal transport|axonogenesis|neuromuscular junction development|locomotory behavior|protein localization|cell…	path:mmu05014	Amyotrophic lateral sclerosis (ALS)
ENSMUSG00000038217	1860.16	2387.37	1332.95	0.558336	-0.840795	0.0450809	1	Down	Tlcd2	protein_coding	ensembl_havana_gene	13	TLC domain containing 2 [Source:MGI Symbol;Acc:MGI:1917141]	OTTMUSG00000006202	3	GO:0003674,GO:0005575,GO:0008150,GO:0016020,GO:0016021	molecular_function|cellular_component|biological_process|membrane|integral component of membrane
ENSMUSG00000040648	1629.3	2097.07	1161.53	0.553884	-0.852345	0.0399896	1	Down	Ppip5k2	protein_coding	ensembl_havana_gene	14	diphosphoinositol pentakisphosphate kinase 2 [Source:MGI Symbol;Acc:MGI:2142810]	OTTMUSG00000021900	3	GO:0000166,GO:0000828,GO:0000832,GO:0003993,GO:0005524,GO:0005737,GO:0005829,GO:0016301,GO:0016310,GO:0016740,GO:0033857,GO:0052723,GO:0052724	nucleotide binding|inositol hexakisphosphate kinase activity|inositol hexakisphosphate 5-kinase activity|acid phosphatase activity|ATP binding|cytoplasm|cytosol|kinase activity|phosphorylation|transferase activity|diphosphoinositol-pentakisphosphate kinase activity|inositol hexakisphosphate 1-kinase activity|inositol hexakisphosphate 3-kinase activity	path:mmu04070	Phosphatidylinositol signaling system
ENSMUSG00000022265	476.993	614.098	339.889	0.553476	-0.853408	0.0406132	1	Down	Ank	protein_coding	ensembl_havana_gene	6	progressive ankylosis [Source:MGI Symbol;Acc:MGI:3045421]	OTTMUSG00000026300	1	GO:0005315,GO:0005886,GO:0005887,GO:0006810,GO:0006817,GO:0015114,GO:0016020,GO:0016021,GO:0030500,GO:0030504,GO:0035435	inorganic phosphate transmembrane transporter activity|plasma membrane|integral component of plasma membrane|transport|phosphate ion transport|phosphate ion transmembrane transporter activity|membrane|integral component of membrane|regulation of bone mineralization|inorganic diphosphate transmembrane transporter activity|phosphate ion transmembrane transport
ENSMUSG00000034118	463.44	596.843	330.037	0.552971	-0.854724	0.0410139	1	Down	Tpst1	protein_coding	ensembl_havana_gene	15	protein-tyrosine sulfotransferase 1 [Source:MGI Symbol;Acc:MGI:1298231]	OTTMUSG00000027866	4	GO:0005794,GO:0006478,GO:0008476,GO:0016020,GO:0016021,GO:0016740	Golgi apparatus|peptidyl-tyrosine sulfation|protein-tyrosine sulfotransferase activity|membrane|integral component of membrane|transferase activity
ENSMUSG00000028961	1082.03	1393.65	770.414	0.552804	-0.85516	0.0349747	0.963339	Down	Pgd	protein_coding	ensembl_havana_gene	15	phosphogluconate dehydrogenase [Source:MGI Symbol;Acc:MGI:97553]	OTTMUSG00000010934	2	GO:0004616,GO:0005634,GO:0005737,GO:0005975,GO:0006098,GO:0006739,GO:0008114,GO:0009051,GO:0016491,GO:0019322,GO:0019521,GO:0030246,GO:0031406,GO:0043231,GO:0050661,GO:0055114,GO:0070062	phosphogluconate dehydrogenase (decarboxylating) activity|nucleus|cytoplasm|carbohydrate metabolic process|pentose-phosphate shunt|NADP metabolic process|phosphogluconate 2-dehydrogenase activity|pentose-phosphate shunt, oxidative branch|oxidoreductase activity|pentose biosynthetic process|D-gluconate metabolic process|carbohydrate binding|carboxylic acid binding|intracellular membrane-bounded or…	path:mmu01200,path:mmu00030,path:mmu00480	Carbon metabolism|Pentose phosphate pathway|Glutathione metabolism
ENSMUSG00000029575	583.946	752.143	415.748	0.552751	-0.855299	0.0363384	0.986186	Down	Mmab	protein_coding	ensembl_havana_gene	17	methylmalonic aciduria (cobalamin deficiency) type B homolog (human) [Source:MGI Symbol;Acc:MGI:1924947]	OTTMUSG00000014461	3	GO:0000166,GO:0005524,GO:0005739,GO:0008817,GO:0009235,GO:0016740	nucleotide binding|ATP binding|mitochondrion|cob(I)yrinic acid a,c-diamide adenosyltransferase activity|cobalamin metabolic process|transferase activity	path:mmu00860	Porphyrin and chlorophyll metabolism
ENSMUSG00000020300	739.605	953.121	526.088	0.551964	-0.857354	0.0337578	0.94798	Down	Cpeb4	protein_coding	ensembl_havana_gene	14	cytoplasmic polyadenylation element binding protein 4 [Source:MGI Symbol;Acc:MGI:1914829]	OTTMUSG00000005363	1	GO:0000166,GO:0000900,GO:0002931,GO:0003676,GO:0003723,GO:0003730,GO:0005634,GO:0005737,GO:0005783,GO:0008135,GO:0014069,GO:0030425,GO:0035235,GO:0036294,GO:0042149,GO:0043022,GO:0043524,GO:0044822,GO:0045202,GO:0071230,GO:1990124,GO:2000766	nucleotide binding|translation repressor activity, nucleic acid binding|response to ischemia|nucleic acid binding|RNA binding|mRNA 3'-UTR binding|nucleus|cytoplasm|endoplasmic reticulum|translation factor activity, RNA binding|postsynaptic density|dendrite|ionotropic glutamate receptor signaling pathway|cellular response to decreased oxygen levels|cellular response to glucose starvation|ribosome …	path:mmu04114,path:mmu04914,path:mmu04320	Oocyte meiosis|Progesterone-mediated oocyte maturation|Dorso-ventral axis formation
ENSMUSG00000026072	954.509	1230.23	678.792	0.551762	-0.857883	0.0337922	0.94798	Down	Il1r1	protein_coding	ensembl_havana_gene	12	interleukin 1 receptor, type I [Source:MGI Symbol;Acc:MGI:96545]	OTTMUSG00000050518	3	GO:0002020,GO:0004871,GO:0004908,GO:0004909,GO:0005161,GO:0005515,GO:0005576,GO:0005615,GO:0005634,GO:0005886,GO:0007165,GO:0009314,GO:0009986,GO:0010286,GO:0014069,GO:0016020,GO:0016021,GO:0019221,GO:0019966,GO:0030424,GO:0035255,GO:0043234,GO:0050727,GO:0070498,GO:0070555,GO:2000391,GO:2000661,GO:2001224	protease binding|signal transducer activity|interleukin-1 receptor activity|interleukin-1, Type I, activating receptor activity|platelet-derived growth factor receptor binding|protein binding|extracellular region|extracellular space|nucleus|plasma membrane|signal transduction|response to radiation|cell surface|heat acclimation|postsynaptic density|membrane|integral component of membrane|cytokine-…	path:mmu04010,path:mmu04064,path:mmu04060,path:mmu04640,path:mmu04750,path:mmu04380,path:mmu05166,path:mmu05146	MAPK signaling pathway|NF-kappa B signaling pathway|Cytokine-cytokine receptor interaction|Hematopoietic cell lineage|Inflammatory mediator regulation of TRP channels|Osteoclast differentiation|HTLV-I infection|Amoebiasis
ENSMUSG00000045441	575.422	741.993	408.852	0.551018	-0.859829	0.0355855	0.970747	Down	Gprin3	protein_coding	ensembl_havana_gene	5	GPRIN family member 3 [Source:MGI Symbol;Acc:MGI:1924785]	OTTMUSG00000057687	1	GO:0003674,GO:0005575,GO:0008150	molecular_function|cellular_component|biological_process
ENSMUSG00000031974	679.374	876.993	481.755	0.549326	-0.864266	0.032844	0.932957	Down	Abcb10	protein_coding	ensembl_havana_gene	8	ATP-binding cassette, sub-family B (MDR/TAP), member 10 [Source:MGI Symbol;Acc:MGI:1860508]	OTTMUSG00000031206	1	GO:0000166,GO:0005215,GO:0005515,GO:0005524,GO:0005739,GO:0005743,GO:0006810,GO:0016020,GO:0016021,GO:0016887,GO:0032592,GO:0042626,GO:0042803,GO:0055085	nucleotide binding|transporter activity|protein binding|ATP binding|mitochondrion|mitochondrial inner membrane|transport|membrane|integral component of membrane|ATPase activity|integral component of mitochondrial membrane|ATPase activity, coupled to transmembrane movement of substances|protein homodimerization activity|transmembrane transport	path:mmu02010	ABC transporters
ENSMUSG00000028412	875.217	1130.75	619.681	0.548025	-0.867686	0.0316103	0.91266	Down	Slc44a1	protein_coding	ensembl_havana_gene	17	solute carrier family 44, member 1 [Source:MGI Symbol;Acc:MGI:2140592]	OTTMUSG00000007068	1	GO:0005654,GO:0005739,GO:0005741,GO:0005886,GO:0006810,GO:0015220,GO:0015871,GO:0016020,GO:0016021,GO:0070062	nucleoplasm|mitochondrion|mitochondrial outer membrane|plasma membrane|transport|choline transmembrane transporter activity|choline transport|membrane|integral component of membrane|extracellular exosome	path:mmu05231	Choline metabolism in cancer
ENSMUSG00000006782	578.96	748.083	409.837	0.547849	-0.86815	0.033777	0.94798	Down	Cnp	protein_coding	ensembl_havana_gene	16	2',3'-cyclic nucleotide 3' phosphodiesterase [Source:MGI Symbol;Acc:MGI:88437]	OTTMUSG00000002001	2	GO:0000226,GO:0003723,GO:0004113,GO:0005615,GO:0005634,GO:0005654,GO:0005737,GO:0005741,GO:0005743,GO:0005874,GO:0005886,GO:0005902,GO:0007409,GO:0008344,GO:0009214,GO:0009636,GO:0016020,GO:0016787,GO:0030551,GO:0031143,GO:0035748,GO:0035749,GO:0042995,GO:0043209,GO:0046902,GO:0048471,GO:0048709,GO:0070062	microtubule cytoskeleton organization|RNA binding|2',3'-cyclic-nucleotide 3'-phosphodiesterase activity|extracellular space|nucleus|nucleoplasm|cytoplasm|mitochondrial outer membrane|mitochondrial inner membrane|microtubule|plasma membrane|microvillus|axonogenesis|adult locomotory behavior|cyclic nucleotide catabolic process|response to toxic substance|membrane|hydrolase activity|cyclic nucleotid…
ENSMUSG00000053841	824.002	1064.78	583.229	0.547749	-0.868414	0.0314008	0.911604	Down	Txlna	protein_coding	ensembl_havana_gene	15	taxilin alpha [Source:MGI Symbol;Acc:MGI:105968]	OTTMUSG00000009521	3	GO:0005737,GO:0006887,GO:0016020,GO:0019905,GO:0042113,GO:0098779	cytoplasm|exocytosis|membrane|syntaxin binding|B cell activation|mitophagy in response to mitochondrial depolarization
ENSMUSG00000021748	2203.89	2849.21	1558.56	0.547015	-0.870348	0.0414643	1	Down	Pdhb	protein_coding	ensembl	8	pyruvate dehydrogenase (lipoamide) beta [Source:MGI Symbol;Acc:MGI:1915513]			GO:0003824,GO:0004738,GO:0004739,GO:0005634,GO:0005654,GO:0005739,GO:0005975,GO:0006006,GO:0006086,GO:0006099,GO:0008152,GO:0016491,GO:0034604,GO:0045254,GO:0055114,GO:0061732,GO:0070062	catalytic activity|pyruvate dehydrogenase activity|pyruvate dehydrogenase (acetyl-transferring) activity|nucleus|nucleoplasm|mitochondrion|carbohydrate metabolic process|glucose metabolic process|acetyl-CoA biosynthetic process from pyruvate|tricarboxylic acid cycle|metabolic process|oxidoreductase activity|pyruvate dehydrogenase (NAD+) activity|pyruvate dehydrogenase complex|oxidation-reduction …	path:mmu01200,path:mmu00010,path:mmu00020,path:mmu00620,path:mmu04066,path:mmu04922,path:mmu05230	Carbon metabolism|Glycolysis / Gluconeogenesis|Citrate cycle (TCA cycle)|Pyruvate metabolism|HIF-1 signaling pathway|Glucagon signaling pathway|Central carbon metabolism in cancer
ENSMUSG00000049516	341.963	442.557	241.37	0.545399	-0.874615	0.0459732	1	Down	Spty2d1	protein_coding	ensembl_havana_gene	9	SPT2, Suppressor of Ty, domain containing 1 (S. cerevisiae) [Source:MGI Symbol;Acc:MGI:2142062]	OTTMUSG00000027277	2	GO:0003677,GO:0005575,GO:0005634,GO:0006334,GO:0006351,GO:0006355,GO:0010847,GO:0042393,GO:0043486	DNA binding|cellular_component|nucleus|nucleosome assembly|transcription, DNA-templated|regulation of transcription, DNA-templated|regulation of chromatin assembly|histone binding|histone exchange
ENSMUSG00000022708	2255.65	2919.25	1592.06	0.545365	-0.874705	0.0409749	1	Down	Zbtb20	protein_coding	ensembl_havana_gene	16	zinc finger and BTB domain containing 20 [Source:MGI Symbol;Acc:MGI:1929213]	OTTMUSG00000025618	6	GO:0000122,GO:0001078,GO:0003676,GO:0003677,GO:0005634,GO:0005654,GO:0006351,GO:0006355,GO:0010629,GO:0032728,GO:0032755,GO:0032760,GO:0045892,GO:0046872	negative regulation of transcription from RNA polymerase II promoter|transcriptional repressor activity, RNA polymerase II core promoter proximal region sequence-specific binding|nucleic acid binding|DNA binding|nucleus|nucleoplasm|transcription, DNA-templated|regulation of transcription, DNA-templated|negative regulation of gene expression|positive regulation of interferon-beta production|positi…
ENSMUSG00000035828	483.069	625.264	340.874	0.545168	-0.875227	0.0355337	0.970747	Down	Pim3	protein_coding	ensembl	10	proviral integration site 3 [Source:MGI Symbol;Acc:MGI:1355297]			GO:0000166,GO:0004672,GO:0004674,GO:0005515,GO:0005524,GO:0005737,GO:0006468,GO:0006915,GO:0007049,GO:0007346,GO:0016301,GO:0016310,GO:0016572,GO:0016740,GO:0043066,GO:0046777,GO:0061179	nucleotide binding|protein kinase activity|protein serine/threonine kinase activity|protein binding|ATP binding|cytoplasm|protein phosphorylation|apoptotic process|cell cycle|regulation of mitotic cell cycle|kinase activity|phosphorylation|histone phosphorylation|transferase activity|negative regulation of apoptotic process|protein autophosphorylation|negative regulation of insulin secretion invo…
ENSMUSG00000025271	912.938	1183.53	642.34	0.54273	-0.881693	0.0290854	0.873225	Down	Pfkfb1	protein_coding	ensembl_havana_gene	13	6-phosphofructo-2-kinase/fructose-2,6-biphosphatase 1 [Source:MGI Symbol;Acc:MGI:107816]	OTTMUSG00000019170	2	GO:0000166,GO:0003824,GO:0003873,GO:0004331,GO:0005524,GO:0006000,GO:0006003,GO:0008152,GO:0016301,GO:0016310,GO:0016740,GO:0016787,GO:0019900,GO:0033133,GO:0042802,GO:0043540,GO:0046835,GO:0070095	nucleotide binding|catalytic activity|6-phosphofructo-2-kinase activity|fructose-2,6-bisphosphate 2-phosphatase activity|ATP binding|fructose metabolic process|fructose 2,6-bisphosphate metabolic process|metabolic process|kinase activity|phosphorylation|transferase activity|hydrolase activity|kinase binding|positive regulation of glucokinase activity|identical protein binding|6-phosphofructo-2-ki…	path:mmu00051,path:mmu04152,path:mmu04922	Fructose and mannose metabolism|AMPK signaling pathway|Glucagon signaling pathway
ENSMUSG00000039529	978.736	1269.81	687.659	0.541543	-0.884852	0.0287343	0.870946	Down	Atp8b1	protein_coding	ensembl	8	ATPase, class I, type 8B, member 1 [Source:MGI Symbol;Acc:MGI:1859665]			GO:0000166,GO:0000287,GO:0004012,GO:0005319,GO:0005524,GO:0005783,GO:0005794,GO:0005886,GO:0006810,GO:0006855,GO:0006869,GO:0007030,GO:0007605,GO:0008206,GO:0015914,GO:0016020,GO:0016021,GO:0016324,GO:0016787,GO:0021650,GO:0031526,GO:0032420,GO:0032534,GO:0042995,GO:0045332,GO:0045892,GO:0046872,GO:0060119,GO:1901612	nucleotide binding|magnesium ion binding|phospholipid-translocating ATPase activity|lipid transporter activity|ATP binding|endoplasmic reticulum|Golgi apparatus|plasma membrane|transport|drug transmembrane transport|lipid transport|Golgi organization|sensory perception of sound|bile acid metabolic process|phospholipid transport|membrane|integral component of membrane|apical plasma membrane|hydrol…
ENSMUSG00000035284	670.403	869.888	470.918	0.541355	-0.885353	0.02896	0.871113	Down	Vps13c	protein_coding	ensembl	9	vacuolar protein sorting 13C (yeast) [Source:MGI Symbol;Acc:MGI:2444207]			GO:0003674,GO:0005622,GO:0005741,GO:0005829,GO:0006623,GO:0007005,GO:0019898,GO:0045053,GO:0070062,GO:1905090	molecular_function|intracellular|mitochondrial outer membrane|cytosol|protein targeting to vacuole|mitochondrion organization|extrinsic component of membrane|protein retention in Golgi apparatus|extracellular exosome|negative regulation of parkin-mediated mitophagy in response to mitochondrial depolarization
ENSMUSG00000037025	399.239	518.685	279.792	0.539427	-0.890501	0.037142	0.99898	Down	Foxa2	protein_coding	ensembl_havana_gene	11	forkhead box A2 [Source:MGI Symbol;Acc:MGI:1347476]	OTTMUSG00000015678	4	GO:0000432,GO:0000433,GO:0000978,GO:0001077,GO:0001205,GO:0001228,GO:0001701,GO:0001705,GO:0001708,GO:0003677,GO:0003690,GO:0003700,GO:0003705,GO:0005515,GO:0005634,GO:0005654,GO:0005737,GO:0006351,GO:0006355,GO:0006357,GO:0007219,GO:0007275,GO:0007389,GO:0008134,GO:0008344,GO:0009653,GO:0009952,GO:0009953,GO:0010468,GO:0010719,GO:0016568,GO:0019216,GO:0019218,GO:0019900,GO:0019904,GO:0021533,GO:…	positive regulation of transcription from RNA polymerase II promoter by glucose|negative regulation of transcription from RNA polymerase II promoter by glucose|RNA polymerase II core promoter proximal region sequence-specific DNA binding|transcriptional activator activity, RNA polymerase II core promoter proximal region sequence-specific binding|transcriptional activator activity, RNA polymerase …	path:mmu04213,path:mmu04950	Longevity regulating pathway - multiple species|Maturity onset diabetes of the young
ENSMUSG00000000303	1865.69	2427.97	1303.4	0.536826	-0.897473	0.0326459	0.932353	Down	Cdh1	protein_coding	ensembl_havana_gene	12	cadherin 1 [Source:MGI Symbol;Acc:MGI:88354]	OTTMUSG00000020588	1	GO:0001701,GO:0001829,GO:0001948,GO:0003382,GO:0005509,GO:0005515,GO:0005737,GO:0005768,GO:0005794,GO:0005802,GO:0005886,GO:0005911,GO:0005912,GO:0005913,GO:0005925,GO:0007155,GO:0007156,GO:0007416,GO:0007566,GO:0007605,GO:0008013,GO:0009898,GO:0009986,GO:0010955,GO:0015629,GO:0016020,GO:0016021,GO:0016235,GO:0016323,GO:0016328,GO:0016337,GO:0016339,GO:0016342,GO:0016600,GO:0019538,GO:0019903,GO:…	in utero embryonic development|trophectodermal cell differentiation|glycoprotein binding|epithelial cell morphogenesis|calcium ion binding|protein binding|cytoplasm|endosome|Golgi apparatus|trans-Golgi network|plasma membrane|cell-cell junction|adherens junction|cell-cell adherens junction|focal adhesion|cell adhesion|homophilic cell adhesion via plasma membrane adhesion molecules|synapse assembl…	path:mmu04015,path:mmu04390,path:mmu04514,path:mmu04520,path:mmu05200,path:mmu05216,path:mmu05218,path:mmu05219,path:mmu05213,path:mmu05100	Rap1 signaling pathway|Hippo signaling pathway|Cell adhesion molecules (CAMs)|Adherens junction|Pathways in cancer|Thyroid cancer|Melanoma|Bladder cancer|Endometrial cancer|Bacterial invasion of epithelial cells
ENSMUSG00000029482	777.445	1014.02	540.866	0.533386	-0.906747	0.0247558	0.792888	Down	Aacs	protein_coding	ensembl_havana_gene	4	acetoacetyl-CoA synthetase [Source:MGI Symbol;Acc:MGI:1926144]	OTTMUSG00000023532	2	GO:0000166,GO:0001889,GO:0003824,GO:0005524,GO:0005623,GO:0005737,GO:0005829,GO:0006629,GO:0006631,GO:0007584,GO:0008152,GO:0010243,GO:0014070,GO:0016874,GO:0030729,GO:0032024,GO:0034201,GO:0042493,GO:0045471,GO:0047760,GO:0071333	nucleotide binding|liver development|catalytic activity|ATP binding|cell|cytoplasm|cytosol|lipid metabolic process|fatty acid metabolic process|response to nutrient|metabolic process|response to organonitrogen compound|response to organic cyclic compound|ligase activity|acetoacetate-CoA ligase activity|positive regulation of insulin secretion|response to oleic acid|response to drug|response to et…	path:mmu00650,path:mmu00280	Butanoate metabolism|Valine, leucine and isoleucine degradation
ENSMUSG00000038886	1108.42	1446.43	770.414	0.532632	-0.90879	0.0252886	0.8012	Down	Man2a2	protein_coding	ensembl_havana_gene	10	mannosidase 2, alpha 2 [Source:MGI Symbol;Acc:MGI:2150656]	OTTMUSG00000058665	1	GO:0000139,GO:0003824,GO:0004553,GO:0004559,GO:0004572,GO:0005794,GO:0005975,GO:0006013,GO:0006491,GO:0006517,GO:0008152,GO:0008270,GO:0008933,GO:0015923,GO:0015924,GO:0015925,GO:0015926,GO:0015927,GO:0015928,GO:0015929,GO:0016020,GO:0016021,GO:0016160,GO:0016787,GO:0016798,GO:0016799,GO:0030246,GO:0044653,GO:0044654,GO:0046872,GO:0052736,GO:0052769,GO:0052859	Golgi membrane|catalytic activity|hydrolase activity, hydrolyzing O-glycosyl compounds|alpha-mannosidase activity|mannosyl-oligosaccharide 1,3-1,6-alpha-mannosidase activity|Golgi apparatus|carbohydrate metabolic process|mannose metabolic process|N-glycan processing|protein deglycosylation|metabolic process|zinc ion binding|lytic transglycosylase activity|mannosidase activity|mannosyl-oligosaccha…	path:mmu00510	N-Glycan biosynthesis
ENSMUSG00000070284	429.914	561.316	298.511	0.531805	-0.91103	0.0311909	0.91052	Down	Gmppb	protein_coding	ensembl_havana_gene	10	GDP-mannose pyrophosphorylase B [Source:MGI Symbol;Acc:MGI:2660880]	OTTMUSG00000016525	3	GO:0000166,GO:0004475,GO:0005525,GO:0005737,GO:0005739,GO:0009058,GO:0016740,GO:0016779	nucleotide binding|mannose-1-phosphate guanylyltransferase activity|GTP binding|cytoplasm|mitochondrion|biosynthetic process|transferase activity|nucleotidyltransferase activity	path:mmu00051,path:mmu00520	Fructose and mannose metabolism|Amino sugar and nucleotide sugar metabolism
ENSMUSG00000020926	366.638	479.098	254.178	0.530533	-0.914485	0.0348086	0.961155	Down	Adam11	protein_coding	ensembl_havana_gene	16	a disintegrin and metallopeptidase domain 11 [Source:MGI Symbol;Acc:MGI:1098667]	OTTMUSG00000002992	1	GO:0004222,GO:0005515,GO:0006508,GO:0008237,GO:0008270,GO:0016020,GO:0016021	metalloendopeptidase activity|protein binding|proteolysis|metallopeptidase activity|zinc ion binding|membrane|integral component of membrane
ENSMUSG00000021051	1106.45	1446.43	766.473	0.529907	-0.916189	0.0241311	0.780781	Down	Ppp2r5e	protein_coding	ensembl	9	protein phosphatase 2, regulatory subunit B', epsilon [Source:MGI Symbol;Acc:MGI:1349473]			GO:0000159,GO:0005737,GO:0007165,GO:0008601	protein phosphatase type 2A complex|cytoplasm|signal transduction|protein phosphatase type 2A regulator activity	path:mmu03015,path:mmu04071,path:mmu04151,path:mmu04152,path:mmu04114,path:mmu04261,path:mmu04728	mRNA surveillance pathway|Sphingolipid signaling pathway|PI3K-Akt signaling pathway|AMPK signaling pathway|Oocyte meiosis|Adrenergic signaling in cardiomyocytes|Dopaminergic synapse
ENSMUSG00000026107	301.855	394.85	208.859	0.528958	-0.918775	0.0407321	1	Down	Nabp1	protein_coding	ensembl_havana_gene	11	nucleic acid binding protein 1 [Source:MGI Symbol;Acc:MGI:1923258]	OTTMUSG00000046715	1	GO:0000724,GO:0000784,GO:0003677,GO:0003697,GO:0003723,GO:0005634,GO:0005654,GO:0005737,GO:0006281,GO:0006974,GO:0007093,GO:0010212,GO:0070876	double-strand break repair via homologous recombination|nuclear chromosome, telomeric region|DNA binding|single-stranded DNA binding|RNA binding|nucleus|nucleoplasm|cytoplasm|DNA repair|cellular response to DNA damage stimulus|mitotic cell cycle checkpoint|response to ionizing radiation|SOSS complex
ENSMUSG00000027429	1283.26	1678.87	887.651	0.528718	-0.919429	0.0245857	0.789468	Down	Sec23b	protein_coding	ensembl_havana_gene	16	SEC23 homolog B, COPII coat complex component [Source:MGI Symbol;Acc:MGI:1350925]	OTTMUSG00000003918	13	GO:0005515,GO:0005783,GO:0005794,GO:0006810,GO:0006886,GO:0006888,GO:0008270,GO:0012505,GO:0015031,GO:0016020,GO:0016192,GO:0030127,GO:0043231,GO:0048471	protein binding|endoplasmic reticulum|Golgi apparatus|transport|intracellular protein transport|ER to Golgi vesicle-mediated transport|zinc ion binding|endomembrane system|protein transport|membrane|vesicle-mediated transport|COPII vesicle coat|intracellular membrane-bounded organelle|perinuclear region of cytoplasm	path:mmu04141	Protein processing in endoplasmic reticulum
ENSMUSG00000031431	1071.31	1401.77	740.859	0.528517	-0.919977	0.0234039	0.77145	Down	Tsc22d3	protein_coding	ensembl_havana_gene	13	TSC22 domain family, member 3 [Source:MGI Symbol;Acc:MGI:1196284]	OTTMUSG00000018845	2	GO:0000122,GO:0003700,GO:0005634,GO:0005737,GO:0006355,GO:0006970,GO:0043426,GO:0048642,GO:0070236	negative regulation of transcription from RNA polymerase II promoter|transcription factor activity, sequence-specific DNA binding|nucleus|cytoplasm|regulation of transcription, DNA-templated|response to osmotic stress|MRF binding|negative regulation of skeletal muscle tissue development|negative regulation of activation-induced cell death of T cells
ENSMUSG00000070690	628.324	822.181	434.466	0.528431	-0.920212	0.0237652	0.779357	Down	5830473C10Rik	protein_coding	ensembl_havana_gene	7	RIKEN cDNA 5830473C10 gene [Source:MGI Symbol;Acc:MGI:1923342]	OTTMUSG00000055489	1	GO:0003674,GO:0005575,GO:0008150	molecular_function|cellular_component|biological_process
ENSMUSG00000030660	445.005	582.632	307.378	0.527567	-0.922573	0.0283993	0.868977	Down	Pik3c2a	protein_coding	ensembl_havana_gene	9	phosphatidylinositol 3-kinase, C2 domain containing, alpha polypeptide [Source:MGI Symbol;Acc:MGI:1203729]	OTTMUSG00000058790	2	GO:0000166,GO:0005524,GO:0005634,GO:0005737,GO:0005794,GO:0005886,GO:0005942,GO:0006887,GO:0006897,GO:0009267,GO:0016020,GO:0016301,GO:0016303,GO:0016310,GO:0016740,GO:0031410,GO:0031982,GO:0035005,GO:0035091,GO:0036092,GO:0046854,GO:0048015,GO:0070062,GO:0071583,GO:1905037	nucleotide binding|ATP binding|nucleus|cytoplasm|Golgi apparatus|plasma membrane|phosphatidylinositol 3-kinase complex|exocytosis|endocytosis|cellular response to starvation|membrane|kinase activity|1-phosphatidylinositol-3-kinase activity|phosphorylation|transferase activity|cytoplasmic vesicle|vesicle|1-phosphatidylinositol-4-phosphate 3-kinase activity|phosphatidylinositol binding|phosphatidyl…	path:mmu00562,path:mmu04070	Inositol phosphate metabolism|Phosphatidylinositol signaling system
ENSMUSG00000042363	369.19	485.188	253.192	0.521843	-0.938311	0.0302199	0.892052	Down	Lgalsl	protein_coding	ensembl_havana_gene	14	lectin, galactoside binding-like [Source:MGI Symbol;Acc:MGI:1916114]	OTTMUSG00000005233	1	GO:0003674,GO:0005622,GO:0008150,GO:0030246	molecular_function|intracellular|biological_process|carbohydrate binding
ENSMUSG00000072889	311.93	410.076	213.785	0.521331	-0.939729	0.0352333	0.966138	Down	Nfxl1	protein_coding	ensembl_havana_gene	9	nuclear transcription factor, X-box binding-like 1 [Source:MGI Symbol;Acc:MGI:1923646]	OTTMUSG00000026056	4	GO:0000977,GO:0001078,GO:0005634,GO:0006366,GO:0016020	RNA polymerase II regulatory region sequence-specific DNA binding|transcriptional repressor activity, RNA polymerase II core promoter proximal region sequence-specific binding|nucleus|transcription from RNA polymerase II promoter|membrane
ENSMUSG00000038068	901.16	1186.58	615.74	0.51892	-0.946416	0.0192665	0.672539	Down	Rnf144b	protein_coding	ensembl	14	ring finger protein 144B [Source:MGI Symbol;Acc:MGI:2384986]			GO:0000151,GO:0000209,GO:0004842,GO:0005737,GO:0005739,GO:0006915,GO:0008270,GO:0008766,GO:0016020,GO:0016021,GO:0016567,GO:0016874,GO:0018169,GO:0031624,GO:0031966,GO:0032436,GO:0042787,GO:0043773,GO:0043774,GO:0046872,GO:0061630,GO:0070735,GO:0070736,GO:0070737,GO:0070738,GO:0070739,GO:0070740	ubiquitin ligase complex|protein polyubiquitination|ubiquitin-protein transferase activity|cytoplasm|mitochondrion|apoptotic process|zinc ion binding|UDP-N-acetylmuramoylalanyl-D-glutamyl-2,6-diaminopimelate-D-alanyl-D-alanine ligase activity|membrane|integral component of membrane|protein ubiquitination|ligase activity|ribosomal S6-glutamic acid ligase activity|ubiquitin conjugating enzyme bindi…
ENSMUSG00000043091	1062.91	1399.74	726.081	0.518726	-0.946955	0.0196624	0.675826	Down	Tuba1c	protein_coding	ensembl	8	tubulin, alpha 1C [Source:MGI Symbol;Acc:MGI:1095409]			GO:0000166,GO:0003674,GO:0003924,GO:0005200,GO:0005525,GO:0005634,GO:0005737,GO:0005856,GO:0005874,GO:0005881,GO:0007017,GO:0008150,GO:0031982	nucleotide binding|molecular_function|GTPase activity|structural constituent of cytoskeleton|GTP binding|nucleus|cytoplasm|cytoskeleton|microtubule|cytoplasmic microtubule|microtubule-based process|biological_process|vesicle	path:mmu04145,path:mmu04210,path:mmu04540	Phagosome|Apoptosis|Gap junction
ENSMUSG00000067279	1161.95	1535.75	788.147	0.513199	-0.962409	0.0181641	0.645827	Down	Ppp1r3c	protein_coding	ensembl	2	protein phosphatase 1, regulatory (inhibitor) subunit 3C [Source:MGI Symbol;Acc:MGI:1858229]			GO:0004721,GO:0005975,GO:0005977,GO:0005978,GO:0006605,GO:0019888,GO:0019899,GO:0019903,GO:0042587,GO:0043231	phosphoprotein phosphatase activity|carbohydrate metabolic process|glycogen metabolic process|glycogen biosynthetic process|protein targeting|protein phosphatase regulator activity|enzyme binding|protein phosphatase binding|glycogen granule|intracellular membrane-bounded organelle	path:mmu04910,path:mmu04931	Insulin signaling pathway|Insulin resistance
ENSMUSG00000039704	429.525	568.422	290.629	0.511292	-0.967781	0.0222381	0.743873	Down	Lmbrd2	protein_coding	ensembl	6	LMBR1 domain containing 2 [Source:MGI Symbol;Acc:MGI:2444173]			GO:0003674,GO:0008150,GO:0016020,GO:0016021	molecular_function|biological_process|membrane|integral component of membrane
ENSMUSG00000038422	601.843	796.805	406.881	0.510641	-0.96962	0.0176205	0.637966	Down	Hdhd3	protein_coding	ensembl_havana_gene	2	haloacid dehalogenase-like hydrolase domain containing 3 [Source:MGI Symbol;Acc:MGI:1919998]	OTTMUSG00000000236	1	GO:0005739,GO:0008152,GO:0016787	mitochondrion|metabolic process|hydrolase activity
ENSMUSG00000034998	221.547	293.346	149.748	0.510482	-0.970067	0.0436976	1	Down	Foxn2	protein_coding	ensembl_havana_gene	18	forkhead box N2 [Source:MGI Symbol;Acc:MGI:1347478]	OTTMUSG00000033848	4	GO:0005634,GO:0035914,GO:0043231	nucleus|skeletal muscle cell differentiation|intracellular membrane-bounded organelle
ENSMUSG00000021792	3234.36	4287.52	2181.2	0.508732	-0.975023	0.0297238	0.882344	Down	Fam213a	protein_coding	ensembl_havana_gene	15	family with sequence similarity 213, member A [Source:MGI Symbol;Acc:MGI:1917814]	OTTMUSG00000027960	5	GO:0005737,GO:0005739,GO:0016209,GO:0045670,GO:0055114,GO:0070062	cytoplasm|mitochondrion|antioxidant activity|regulation of osteoclast differentiation|oxidation-reduction process|extracellular exosome
ENSMUSG00000068083	875.157	1160.19	590.125	0.508646	-0.975266	0.0158985	0.601621	Down	Cyp2d40	protein_coding	ensembl	1	cytochrome P450, family 2, subfamily d, polypeptide 40 [Source:MGI Symbol;Acc:MGI:1919004]			GO:0008392,GO:0008395,GO:0019369	arachidonic acid epoxygenase activity|steroid hydroxylase activity|arachidonic acid metabolic process	path:mmu00140,path:mmu04726	Steroid hormone biosynthesis|Serotonergic synapse
ENSMUSG00000020593	3782.99	5016.32	2549.66	0.508272	-0.976326	0.0334302	0.942839	Down	Lpin1	protein_coding	ensembl	14	lipin 1 [Source:MGI Symbol;Acc:MGI:1891340]			GO:0000122,GO:0000266,GO:0001085,GO:0003713,GO:0005515,GO:0005634,GO:0005667,GO:0005737,GO:0005739,GO:0005741,GO:0005783,GO:0006351,GO:0006355,GO:0006357,GO:0006629,GO:0006642,GO:0008195,GO:0009062,GO:0016020,GO:0016787,GO:0019432,GO:0031065,GO:0031529,GO:0031532,GO:0031965,GO:0032869,GO:0042826,GO:0042975,GO:0045444,GO:0045598,GO:0045944	negative regulation of transcription from RNA polymerase II promoter|mitochondrial fission|RNA polymerase II transcription factor binding|transcription coactivator activity|protein binding|nucleus|transcription factor complex|cytoplasm|mitochondrion|mitochondrial outer membrane|endoplasmic reticulum|transcription, DNA-templated|regulation of transcription, DNA-templated|regulation of transcriptio…	path:mmu00561,path:mmu00564	Glycerolipid metabolism|Glycerophospholipid metabolism
ENSMUSG00000015568	1704.61	2260.49	1148.72	0.508175	-0.976602	0.019298	0.672539	Down	Lpl	protein_coding	ensembl_havana_gene	15	lipoprotein lipase [Source:MGI Symbol;Acc:MGI:96820]	OTTMUSG00000036084	4	GO:0004465,GO:0004806,GO:0005102,GO:0005515,GO:0005576,GO:0005615,GO:0005886,GO:0006629,GO:0006633,GO:0008201,GO:0009986,GO:0010744,GO:0010886,GO:0010890,GO:0016020,GO:0016042,GO:0016787,GO:0017129,GO:0019432,GO:0019433,GO:0031012,GO:0031225,GO:0034185,GO:0034361,GO:0034372,GO:0042627,GO:0042632,GO:0052689,GO:0070062,GO:0070328,GO:0090197	lipoprotein lipase activity|triglyceride lipase activity|receptor binding|protein binding|extracellular region|extracellular space|plasma membrane|lipid metabolic process|fatty acid biosynthetic process|heparin binding|cell surface|positive regulation of macrophage derived foam cell differentiation|positive regulation of cholesterol storage|positive regulation of sequestering of triglyceride|memb…	path:mmu00561,path:mmu03320,path:mmu05010	Glycerolipid metabolism|PPAR signaling pathway|Alzheimer's disease
ENSMUSG00000036879	688.778	913.535	464.022	0.507941	-0.977267	0.0159702	0.601621	Down	Phkb	protein_coding	ensembl_havana_gene	15	phosphorylase kinase beta [Source:MGI Symbol;Acc:MGI:97578]	OTTMUSG00000031187	20	GO:0003824,GO:0004689,GO:0005516,GO:0005886,GO:0005964,GO:0005975,GO:0005977,GO:0016020	catalytic activity|phosphorylase kinase activity|calmodulin binding|plasma membrane|phosphorylase kinase complex|carbohydrate metabolic process|glycogen metabolic process|membrane	path:mmu04020,path:mmu04910,path:mmu04922	Calcium signaling pathway|Insulin signaling pathway|Glucagon signaling pathway
ENSMUSG00000047036	605.903	804.925	406.881	0.505489	-0.984248	0.0159628	0.601621	Down	Zfp445	protein_coding	ensembl	7	zinc finger protein 445 [Source:MGI Symbol;Acc:MGI:2143340]			GO:0003676,GO:0003677,GO:0003700,GO:0005622,GO:0005634,GO:0006351,GO:0006355,GO:0046872,GO:0070062	nucleic acid binding|DNA binding|transcription factor activity, sequence-specific DNA binding|intracellular|nucleus|transcription, DNA-templated|regulation of transcription, DNA-templated|metal ion binding|extracellular exosome
ENSMUSG00000021831	279.345	371.504	187.185	0.503857	-0.988913	0.0303618	0.894572	Down	Ero1l	protein_coding	ensembl	8	ERO1-like (S. cerevisiae) [Source:MGI Symbol;Acc:MGI:1354385]			GO:0003756,GO:0005783,GO:0006457,GO:0006810,GO:0006915,GO:0008113,GO:0015035,GO:0016020,GO:0016491,GO:0016671,GO:0019471,GO:0022417,GO:0030176,GO:0030198,GO:0030425,GO:0030968,GO:0033743,GO:0034976,GO:0045454,GO:0050873,GO:0051085,GO:0051209,GO:0055114,GO:0070059,GO:0070191	protein disulfide isomerase activity|endoplasmic reticulum|protein folding|transport|apoptotic process|peptide-methionine (S)-S-oxide reductase activity|protein disulfide oxidoreductase activity|membrane|oxidoreductase activity|oxidoreductase activity, acting on a sulfur group of donors, disulfide as acceptor|4-hydroxyproline metabolic process|protein maturation by protein folding|integral compon…	path:mmu04141	Protein processing in endoplasmic reticulum
ENSMUSG00000029992	696.376	927.745	465.007	0.501223	-0.996476	0.0140074	0.551305	Down	Gfpt1	protein_coding	ensembl_havana_gene	14	glutamine fructose-6-phosphate transaminase 1 [Source:MGI Symbol;Acc:MGI:95698]	OTTMUSG00000022939	2	GO:0004360,GO:0005975,GO:0006002,GO:0006042,GO:0006047,GO:0006541,GO:0008483,GO:0016597,GO:0016740,GO:0030246,GO:0032922,GO:0045719,GO:0048511,GO:0051289,GO:0070062,GO:1901137	glutamine-fructose-6-phosphate transaminase (isomerizing) activity|carbohydrate metabolic process|fructose 6-phosphate metabolic process|glucosamine biosynthetic process|UDP-N-acetylglucosamine metabolic process|glutamine metabolic process|transaminase activity|amino acid binding|transferase activity|carbohydrate binding|circadian regulation of gene expression|negative regulation of glycogen bios…	path:mmu00520,path:mmu00250,path:mmu04931	Amino sugar and nucleotide sugar metabolism|Alanine, aspartate and glutamate metabolism|Insulin resistance
ENSMUSG00000043671	199.47	265.94	133	0.500112	-0.999676	0.0428966	1	Down	Dpy19l3	protein_coding	ensembl_havana_gene	14	dpy-19-like 3 (C. elegans) [Source:MGI Symbol;Acc:MGI:2443952]	OTTMUSG00000030802	3	GO:0000009,GO:0000026,GO:0000030,GO:0000033,GO:0001962,GO:0003980,GO:0004376,GO:0004576,GO:0004583,GO:0005637,GO:0008375,GO:0008376,GO:0008378,GO:0008417,GO:0008755,GO:0008921,GO:0016020,GO:0016021,GO:0016740,GO:0016757,GO:0016759,GO:0018406,GO:0018715,GO:0018716,GO:0018717,GO:0018718,GO:0019112,GO:0019187,GO:0031278,GO:0033556,GO:0035496,GO:0042281,GO:0042283,GO:0045140,GO:0046527,GO:0046920,GO:…	alpha-1,6-mannosyltransferase activity|alpha-1,2-mannosyltransferase activity|mannosyltransferase activity|alpha-1,3-mannosyltransferase activity|alpha-1,3-galactosyltransferase activity|UDP-glucose:glycoprotein glucosyltransferase activity|glycolipid mannosyltransferase activity|oligosaccharyl transferase activity|dolichyl-phosphate-glucose-glycolipid alpha-glucosyltransferase activity|nuclear i…
ENSMUSG00000031628	303.482	405	201.963	0.498673	-1.00383	0.0254365	0.803306	Down	Casp3	protein_coding	ensembl	8	caspase 3 [Source:MGI Symbol;Acc:MGI:107739]			GO:0001782,GO:0002020,GO:0004190,GO:0004197,GO:0004861,GO:0005123,GO:0005515,GO:0005634,GO:0005737,GO:0005829,GO:0006508,GO:0006915,GO:0006974,GO:0007507,GO:0007605,GO:0007611,GO:0008233,GO:0008234,GO:0009411,GO:0009611,GO:0009749,GO:0010033,GO:0016005,GO:0016485,GO:0016787,GO:0030182,GO:0030216,GO:0030218,GO:0030889,GO:0031264,GO:0032403,GO:0034349,GO:0035556,GO:0042542,GO:0043029,GO:0043065,GO:…	B cell homeostasis|protease binding|aspartic-type endopeptidase activity|cysteine-type endopeptidase activity|cyclin-dependent protein serine/threonine kinase inhibitor activity|death receptor binding|protein binding|nucleus|cytoplasm|cytosol|proteolysis|apoptotic process|cellular response to DNA damage stimulus|heart development|sensory perception of sound|learning or memory|peptidase activity|c…	path:mmu04010,path:mmu04668,path:mmu04210,path:mmu04215,path:mmu04115,path:mmu04650,path:mmu04726,path:mmu05200,path:mmu05206,path:mmu05205,path:mmu05203,path:mmu05210,path:mmu05010,path:mmu05012,path:mmu05014,path:mmu05016,path:mmu05416,path:mmu04932,path:mmu04933,path:mmu05133,path:mmu05134,path:mmu05152,path:mmu05161,path:mmu05168,path:mmu05146,path:mmu05145	MAPK signaling pathway|TNF signaling pathway|Apoptosis|Apoptosis - multiple species|p53 signaling pathway|Natural killer cell mediated cytotoxicity|Serotonergic synapse|Pathways in cancer|MicroRNAs in cancer|Proteoglycans in cancer|Viral carcinogenesis|Colorectal cancer|Alzheimer's disease|Parkinson's disease|Amyotrophic lateral sclerosis (ALS)|Huntington's disease|Viral myocarditis|Non-alcoholic…
ENSMUSG00000058594	494.921	660.79	329.052	0.497967	-1.00588	0.0156445	0.595626	Down	Fbxo18	protein_coding	ensembl_havana_gene	15	F-box protein 18 [Source:MGI Symbol;Acc:MGI:1354699]	OTTMUSG00000011294	3	GO:0000166,GO:0000737,GO:0000785,GO:0001934,GO:0003677,GO:0003678,GO:0003690,GO:0003697,GO:0004003,GO:0004386,GO:0005515,GO:0005524,GO:0005634,GO:0005694,GO:0006281,GO:0006974,GO:0008219,GO:0015616,GO:0016567,GO:0016787,GO:0019005,GO:0031297,GO:0035562,GO:0043138,GO:0048478,GO:0072429,GO:1902231,GO:2000042	nucleotide binding|DNA catabolic process, endonucleolytic|chromatin|positive regulation of protein phosphorylation|DNA binding|DNA helicase activity|double-stranded DNA binding|single-stranded DNA binding|ATP-dependent DNA helicase activity|helicase activity|protein binding|ATP binding|nucleus|chromosome|DNA repair|cellular response to DNA damage stimulus|cell death|DNA translocase activity|prote…
ENSMUSG00000026435	423.077	565.376	280.778	0.496621	-1.00978	0.0173809	0.631426	Down	Slc45a3	protein_coding	ensembl_havana_gene	15	solute carrier family 45, member 3 [Source:MGI Symbol;Acc:MGI:1922082]	OTTMUSG00000049196	2	GO:0005575,GO:0006810,GO:0008506,GO:0010907,GO:0015770,GO:0016020,GO:0016021,GO:0045723,GO:0048713,GO:0055085	cellular_component|transport|sucrose:proton symporter activity|positive regulation of glucose metabolic process|sucrose transport|membrane|integral component of membrane|positive regulation of fatty acid biosynthetic process|regulation of oligodendrocyte differentiation|transmembrane transport	path:mmu05202,path:mmu05206	Transcriptional misregulation in cancers|MicroRNAs in cancer
ENSMUSG00000024378	2203.02	2957.82	1448.22	0.489624	-1.03025	0.0161033	0.602334	Down	Stard4	protein_coding	ensembl_havana_gene	9	StAR-related lipid transfer (START) domain containing 4 [Source:MGI Symbol;Acc:MGI:2156764]	OTTMUSG00000028069	1	GO:0005739,GO:0005783,GO:0005829,GO:0006810,GO:0006869,GO:0008289,GO:0015485,GO:0016023,GO:0034435	mitochondrion|endoplasmic reticulum|cytosol|transport|lipid transport|lipid binding|cholesterol binding|cytoplasmic, membrane-bounded vesicle|cholesterol esterification
ENSMUSG00000032932	1095.5	1471.81	719.185	0.488641	-1.03315	0.0111401	0.485878	Down	Hspa13	protein_coding	ensembl_havana_gene	14	heat shock protein 70 family, member 13 [Source:MGI Symbol;Acc:MGI:1309463]	OTTMUSG00000023583	1	GO:0000166,GO:0005524,GO:0005783,GO:0043231,GO:0070062	nucleotide binding|ATP binding|endoplasmic reticulum|intracellular membrane-bounded organelle|extracellular exosome
ENSMUSG00000019935	1173.92	1579.4	768.444	0.486542	-1.03936	0.0108889	0.479902	Down	Slc17a8	protein_coding	ensembl_havana_gene	16	solute carrier family 17 (sodium-dependent inorganic phosphate cotransporter), member 8 [Source:MGI Symbol;Acc:MGI:3039629]	OTTMUSG00000024564	2	GO:0005313,GO:0005737,GO:0005771,GO:0006810,GO:0006811,GO:0006814,GO:0006836,GO:0007605,GO:0015293,GO:0015813,GO:0016020,GO:0016021,GO:0016023,GO:0030054,GO:0030425,GO:0030672,GO:0031410,GO:0043005,GO:0043025,GO:0043204,GO:0043679,GO:0045202,GO:0055085,GO:0060076,GO:0097440,GO:0097441,GO:0097451,GO:1990030	L-glutamate transmembrane transporter activity|cytoplasm|multivesicular body|transport|ion transport|sodium ion transport|neurotransmitter transport|sensory perception of sound|symporter activity|L-glutamate transport|membrane|integral component of membrane|cytoplasmic, membrane-bounded vesicle|cell junction|dendrite|synaptic vesicle membrane|cytoplasmic vesicle|neuron projection|neuronal cell bo…	path:mmu04724,path:mmu04723,path:mmu04721,path:mmu05033	Glutamatergic synapse|Retrograde endocannabinoid signaling|Synaptic vesicle cycle|Nicotine addiction
ENSMUSG00000026614	626.189	844.512	407.866	0.482961	-1.05002	0.0100841	0.46186	Down	Slc30a10	protein_coding	ensembl	6	solute carrier family 30, member 10 [Source:MGI Symbol;Acc:MGI:2685058]			GO:0005385,GO:0005886,GO:0006810,GO:0006811,GO:0006812,GO:0006828,GO:0006829,GO:0008324,GO:0010043,GO:0016020,GO:0016021,GO:0055085,GO:0061088	zinc ion transmembrane transporter activity|plasma membrane|transport|ion transport|cation transport|manganese ion transport|zinc II ion transport|cation transmembrane transporter activity|response to zinc ion|membrane|integral component of membrane|transmembrane transport|regulation of sequestering of zinc ion
ENSMUSG00000031604	1610.3	2178.27	1042.33	0.47851	-1.06338	0.0106247	0.474236	Down	Msmo1	protein_coding	ensembl_havana_gene	10	methylsterol monoxygenase 1 [Source:MGI Symbol;Acc:MGI:1913484]	OTTMUSG00000022600	4	GO:0000254,GO:0005506,GO:0005783,GO:0006629,GO:0006633,GO:0006694,GO:0008202,GO:0016020,GO:0016021,GO:0016126,GO:0016491,GO:0055114	C-4 methylsterol oxidase activity|iron ion binding|endoplasmic reticulum|lipid metabolic process|fatty acid biosynthetic process|steroid biosynthetic process|steroid metabolic process|membrane|integral component of membrane|sterol biosynthetic process|oxidoreductase activity|oxidation-reduction process	path:mmu00100	Steroid biosynthesis
ENSMUSG00000032028	155.301	210.113	100.489	0.478261	-1.06413	0.0438401	1	Down	Nxpe2	protein_coding	ensembl_havana_gene	15	neurexophilin and PC-esterase domain family, member 2 [Source:MGI Symbol;Acc:MGI:1925502]	OTTMUSG00000027436	2	GO:0003674,GO:0005575,GO:0008150,GO:0016020,GO:0016021	molecular_function|cellular_component|biological_process|membrane|integral component of membrane
ENSMUSG00000014905	1694.26	2293.99	1094.54	0.477134	-1.06753	0.0106405	0.474236	Down	Dnajb9	protein_coding	ensembl	3	DnaJ heat shock protein family (Hsp40) member B9 [Source:MGI Symbol;Acc:MGI:1351618]			GO:0005515,GO:0005730,GO:0005737,GO:0005783,GO:0030433,GO:0051787,GO:0070062	protein binding|nucleolus|cytoplasm|endoplasmic reticulum|ER-associated ubiquitin-dependent protein catabolic process|misfolded protein binding|extracellular exosome
ENSMUSG00000030103	2080.26	2816.73	1343.79	0.477075	-1.06771	0.0121717	0.51355	Down	Bhlhe40	protein_coding	ensembl_havana_gene	11	basic helix-loop-helix family, member e40 [Source:MGI Symbol;Acc:MGI:1097714]	OTTMUSG00000035997	2	GO:0000122,GO:0000981,GO:0001078,GO:0001102,GO:0001191,GO:0003677,GO:0003705,GO:0003714,GO:0005515,GO:0005634,GO:0005730,GO:0005737,GO:0005794,GO:0006351,GO:0006355,GO:0009416,GO:0009649,GO:0019904,GO:0032922,GO:0042803,GO:0043153,GO:0043425,GO:0043426,GO:0043433,GO:0045892,GO:0046982,GO:0046983,GO:0048511,GO:0070888	negative regulation of transcription from RNA polymerase II promoter|RNA polymerase II transcription factor activity, sequence-specific DNA binding|transcriptional repressor activity, RNA polymerase II core promoter proximal region sequence-specific binding|RNA polymerase II activating transcription factor binding|transcriptional repressor activity, RNA polymerase II transcription factor binding|…	path:mmu04710	Circadian rhythm
ENSMUSG00000034853	192.499	260.865	124.133	0.475853	-1.07141	0.0317387	0.914489	Down	Acot11	protein_coding	ensembl_havana_gene	16	acyl-CoA thioesterase 11 [Source:MGI Symbol;Acc:MGI:1913736]	OTTMUSG00000008201	5	GO:0005737,GO:0006631,GO:0008289,GO:0016289,GO:0016787,GO:0034843,GO:0034869,GO:0034946,GO:0035556,GO:0044466,GO:0047617,GO:0052689,GO:0070062	cytoplasm|fatty acid metabolic process|lipid binding|CoA hydrolase activity|hydrolase activity|2-oxoglutaryl-CoA thioesterase activity|2,4,4-trimethyl-3-oxopentanoyl-CoA thioesterase activity|3-isopropylbut-3-enoyl-CoA thioesterase activity|intracellular signal transduction|glutaryl-CoA hydrolase activity|acyl-CoA hydrolase activity|carboxylic ester hydrolase activity|extracellular exosome
ENSMUSG00000056234	420.226	572.482	267.97	0.468085	-1.09516	0.0100937	0.46186	Down	Ncoa4	protein_coding	ensembl_havana_gene	14	nuclear receptor coactivator 4 [Source:MGI Symbol;Acc:MGI:1350932]	OTTMUSG00000036491	5	GO:0003674,GO:0005739,GO:0008150	molecular_function|mitochondrion|biological_process	path:mmu05200,path:mmu05216	Pathways in cancer|Thyroid cancer
ENSMUSG00000029664	1537.16	2095.04	979.273	0.467425	-1.09719	0.00821063	0.393662	Down	Tfpi2	protein_coding	ensembl_havana_gene	10	tissue factor pathway inhibitor 2 [Source:MGI Symbol;Acc:MGI:108543]	OTTMUSG00000042627	5	GO:0004867,GO:0005576,GO:0005634,GO:0007596,GO:0007599,GO:0010466,GO:0030414	serine-type endopeptidase inhibitor activity|extracellular region|nucleus|blood coagulation|hemostasis|negative regulation of peptidase activity|peptidase inhibitor activity
ENSMUSG00000002107	170.915	233.459	108.37	0.464194	-1.1072	0.0315356	0.912168	Down	Celf2	protein_coding	ensembl_havana_gene	18	CUGBP, Elav-like family member 2 [Source:MGI Symbol;Acc:MGI:1338822]	OTTMUSG00000011788	6	GO:0000166,GO:0003676,GO:0003723,GO:0005634,GO:0005737,GO:0006376,GO:0006397,GO:0044822	nucleotide binding|nucleic acid binding|RNA binding|nucleus|cytoplasm|mRNA splice site selection|mRNA processing|poly(A) RNA binding
ENSMUSG00000032776	181.975	248.684	115.267	0.463505	-1.10934	0.0285175	0.869373	Down	Mctp2	protein_coding	ensembl_havana_gene	9	multiple C2 domains, transmembrane 2 [Source:MGI Symbol;Acc:MGI:2685335]	OTTMUSG00000049579	2	GO:0005509,GO:0005654,GO:0005737,GO:0005783,GO:0007275,GO:0008150,GO:0016020,GO:0016021	calcium ion binding|nucleoplasm|cytoplasm|endoplasmic reticulum|multicellular organism development|biological_process|membrane|integral component of membrane
ENSMUSG00000006494	865.649	1183.53	547.763	0.462819	-1.11148	0.00613098	0.316504	Down	Pdk1	protein_coding	ensembl_havana_gene	11	pyruvate dehydrogenase kinase, isoenzyme 1 [Source:MGI Symbol;Acc:MGI:1926119]	OTTMUSG00000013264	4	GO:0000166,GO:0004672,GO:0004674,GO:0004740,GO:0005524,GO:0005739,GO:0005886,GO:0005967,GO:0005975,GO:0006006,GO:0006468,GO:0007166,GO:0008283,GO:0008631,GO:0010510,GO:0010906,GO:0016301,GO:0016310,GO:0016740,GO:0018105,GO:0032403,GO:0035556,GO:0042803,GO:0045254,GO:0046982,GO:0097411,GO:0098779	nucleotide binding|protein kinase activity|protein serine/threonine kinase activity|pyruvate dehydrogenase (acetyl-transferring) kinase activity|ATP binding|mitochondrion|plasma membrane|mitochondrial pyruvate dehydrogenase complex|carbohydrate metabolic process|glucose metabolic process|protein phosphorylation|cell surface receptor signaling pathway|cell proliferation|intrinsic apoptotic signali…	path:mmu04066,path:mmu04360,path:mmu05230	HIF-1 signaling pathway|Axon guidance|Central carbon metabolism in cancer
ENSMUSG00000032265	380.042	519.7	240.385	0.462546	-1.11233	0.0101001	0.46186	Down	Fam46a	protein_coding	ensembl_havana_gene	14	family with sequence similarity 46, member A [Source:MGI Symbol;Acc:MGI:2670964]	OTTMUSG00000045030	1	GO:0005575,GO:0010468,GO:0030193,GO:0044822	cellular_component|regulation of gene expression|regulation of blood coagulation|poly(A) RNA binding
ENSMUSG00000032434	2870.93	3926.17	1815.69	0.46246	-1.1126	0.0119338	0.506213	Down	Cmtm6	protein_coding	ensembl	8	CKLF-like MARVEL transmembrane domain containing 6 [Source:MGI Symbol;Acc:MGI:2447165]			GO:0003674,GO:0005125,GO:0005615,GO:0006935,GO:0008150,GO:0016020,GO:0016021,GO:0070062	molecular_function|cytokine activity|extracellular space|chemotaxis|biological_process|membrane|integral component of membrane|extracellular exosome
ENSMUSG00000031725	6831.31	9348.5	4314.12	0.461477	-1.11567	0.0283366	0.868879	Down	Ces1f	protein_coding	ensembl_havana_gene	8	carboxylesterase 1F [Source:MGI Symbol;Acc:MGI:2142687]	OTTMUSG00000024519	2	GO:0004620,GO:0005615,GO:0005811,GO:0005829,GO:0010296,GO:0016298,GO:0018731,GO:0018732,GO:0018733,GO:0018734,GO:0019626,GO:0034892,GO:0035460,GO:0043905,GO:0043906,GO:0043907,GO:0043908,GO:0047376,GO:0050253,GO:0052689,GO:0052767,GO:0052768,GO:0080030,GO:0080031,GO:0080032	phospholipase activity|extracellular space|lipid particle|cytosol|prenylcysteine methylesterase activity|lipase activity|1-oxa-2-oxocycloheptane lactonase activity|sulfolactone hydrolase activity|3,4-dihydrocoumarin hydrolase activity|butyrolactone hydrolase activity|short-chain fatty acid catabolic process|endosulfan lactone lactonase activity|L-ascorbate 6-phosphate lactonase activity|Ser-tRNA(…
ENSMUSG00000047492	1152.77	1581.43	724.111	0.457883	-1.12695	0.00581835	0.312641	Down	Inhbe	protein_coding	ensembl	4	inhibin beta-E [Source:MGI Symbol;Acc:MGI:109269]			GO:0005125,GO:0005160,GO:0005179,GO:0005576,GO:0005615,GO:0008083,GO:0010862,GO:0042981,GO:0043408,GO:0048468,GO:0060395	cytokine activity|transforming growth factor beta receptor binding|hormone activity|extracellular region|extracellular space|growth factor activity|positive regulation of pathway-restricted SMAD protein phosphorylation|regulation of apoptotic process|regulation of MAPK cascade|cell development|SMAD protein signal transduction	path:mmu04350,path:mmu04060,path:mmu04550	TGF-beta signaling pathway|Cytokine-cytokine receptor interaction|Signaling pathways regulating pluripotency of stem cells
ENSMUSG00000024978	3007.36	4126.13	1888.6	0.457717	-1.12747	0.0113658	0.487342	Down	Gpam	protein_coding	ensembl_havana_gene	10	glycerol-3-phosphate acyltransferase, mitochondrial [Source:MGI Symbol;Acc:MGI:109162]	OTTMUSG00000033406	1	GO:0004366,GO:0005739,GO:0005741,GO:0005743,GO:0005886,GO:0006629,GO:0006631,GO:0006637,GO:0006641,GO:0006650,GO:0008152,GO:0008374,GO:0008654,GO:0009749,GO:0010867,GO:0014823,GO:0016020,GO:0016021,GO:0016740,GO:0016746,GO:0019432,GO:0031966,GO:0032869,GO:0040018,GO:0042104,GO:0044255,GO:0050707,GO:0051607,GO:0055089,GO:0055091,GO:0070236,GO:0070970	glycerol-3-phosphate O-acyltransferase activity|mitochondrion|mitochondrial outer membrane|mitochondrial inner membrane|plasma membrane|lipid metabolic process|fatty acid metabolic process|acyl-CoA metabolic process|triglyceride metabolic process|glycerophospholipid metabolic process|metabolic process|O-acyltransferase activity|phospholipid biosynthetic process|response to glucose|positive regula…	path:mmu00561,path:mmu00564	Glycerolipid metabolism|Glycerophospholipid metabolism
ENSMUSG00000031278	1454.92	1996.58	913.266	0.457415	-1.12842	0.0063911	0.326193	Down	Acsl4	protein_coding	ensembl_havana_gene	12	acyl-CoA synthetase long-chain family member 4 [Source:MGI Symbol;Acc:MGI:1354713]	OTTMUSG00000018811	1	GO:0000166,GO:0003824,GO:0004467,GO:0005524,GO:0005737,GO:0005739,GO:0005741,GO:0005777,GO:0005783,GO:0005811,GO:0006629,GO:0006631,GO:0006641,GO:0008152,GO:0008610,GO:0015908,GO:0016020,GO:0016021,GO:0016874,GO:0019217,GO:0030182,GO:0030307,GO:0031957,GO:0031966,GO:0032307,GO:0043025,GO:0043231,GO:0044233,GO:0047676,GO:0060136,GO:0060996,GO:0070062,GO:0102391	nucleotide binding|catalytic activity|long-chain fatty acid-CoA ligase activity|ATP binding|cytoplasm|mitochondrion|mitochondrial outer membrane|peroxisome|endoplasmic reticulum|lipid particle|lipid metabolic process|fatty acid metabolic process|triglyceride metabolic process|metabolic process|lipid biosynthetic process|fatty acid transport|membrane|integral component of membrane|ligase activity|…	path:mmu01212,path:mmu00061,path:mmu00071,path:mmu04146,path:mmu04920,path:mmu03320	Fatty acid metabolism|Fatty acid biosynthesis|Fatty acid degradation|Peroxisome|Adipocytokine signaling pathway|PPAR signaling pathway
ENSMUSG00000025266	381.58	523.76	239.4	0.457079	-1.12948	0.0089822	0.422966	Down	Gnl3l	protein_coding	ensembl_havana_gene	11	guanine nucleotide binding protein-like 3 (nucleolar)-like [Source:MGI Symbol;Acc:MGI:2448557]	OTTMUSG00000019232	4	GO:0000166,GO:0003924,GO:0005525,GO:0005634,GO:0005697,GO:0005730,GO:0005737,GO:0005739,GO:0016020,GO:0031397,GO:0031647,GO:0032091,GO:0032211,GO:0033234,GO:0042254,GO:0044822,GO:0090073,GO:1904816	nucleotide binding|GTPase activity|GTP binding|nucleus|telomerase holoenzyme complex|nucleolus|cytoplasm|mitochondrion|membrane|negative regulation of protein ubiquitination|regulation of protein stability|negative regulation of protein binding|negative regulation of telomere maintenance via telomerase|negative regulation of protein sumoylation|ribosome biogenesis|poly(A) RNA binding|positive reg…	path:mmu03008	Ribosome biogenesis in eukaryotes
ENSMUSG00000000127	141.777	194.887	88.6666	0.454963	-1.13618	0.0361408	0.984198	Down	Fer	protein_coding	ensembl	14	fer (fms/fps related) protein kinase [Source:MGI Symbol;Acc:MGI:105917]			GO:0000166,GO:0000226,GO:0000278,GO:0000790,GO:0001932,GO:0003779,GO:0004672,GO:0004713,GO:0004715,GO:0005102,GO:0005154,GO:0005515,GO:0005524,GO:0005634,GO:0005737,GO:0005856,GO:0005886,GO:0006468,GO:0006935,GO:0007155,GO:0007165,GO:0007173,GO:0008092,GO:0008157,GO:0008283,GO:0008284,GO:0008289,GO:0010591,GO:0010762,GO:0015629,GO:0015630,GO:0016020,GO:0016301,GO:0016310,GO:0016740,GO:0017137,GO:…	nucleotide binding|microtubule cytoskeleton organization|mitotic cell cycle|nuclear chromatin|regulation of protein phosphorylation|actin binding|protein kinase activity|protein tyrosine kinase activity|non-membrane spanning protein tyrosine kinase activity|receptor binding|epidermal growth factor receptor binding|protein binding|ATP binding|nucleus|cytoplasm|cytoskeleton|plasma membrane|protein …	path:mmu04520	Adherens junction
ENSMUSG00000054277	328.305	451.692	204.918	0.453668	-1.14029	0.010185	0.464399	Down	Arfgap3	protein_coding	ensembl	7	ADP-ribosylation factor GTPase activating protein 3 [Source:MGI Symbol;Acc:MGI:1913501]			GO:0005096,GO:0005737,GO:0005794,GO:0005829,GO:0006810,GO:0015031,GO:0016020,GO:0016192,GO:0046872	GTPase activator activity|cytoplasm|Golgi apparatus|cytosol|transport|protein transport|membrane|vesicle-mediated transport|metal ion binding	path:mmu04144	Endocytosis
ENSMUSG00000032349	11312.8	15568.7	7056.88	0.453274	-1.14154	0.0397073	1	Down	Elovl5	protein_coding	ensembl_havana_gene	13	ELOVL family member 5, elongation of long chain fatty acids (yeast) [Source:MGI Symbol;Acc:MGI:1916051]	OTTMUSG00000022986	3	GO:0005783,GO:0006629,GO:0006631,GO:0006633,GO:0009922,GO:0016020,GO:0016021,GO:0016740,GO:0019367,GO:0030148,GO:0030176,GO:0034625,GO:0034626,GO:0042761,GO:0042995,GO:0043025,GO:0097447,GO:0102336,GO:0102337,GO:0102338	endoplasmic reticulum|lipid metabolic process|fatty acid metabolic process|fatty acid biosynthetic process|fatty acid elongase activity|membrane|integral component of membrane|transferase activity|fatty acid elongation, saturated fatty acid|sphingolipid biosynthetic process|integral component of endoplasmic reticulum membrane|fatty acid elongation, monounsaturated fatty acid|fatty acid elongation…	path:mmu01212,path:mmu00062,path:mmu01040	Fatty acid metabolism|Fatty acid elongation|Biosynthesis of unsaturated fatty acids
ENSMUSG00000041439	332.336	457.782	206.889	0.451937	-1.14581	0.00967072	0.447398	Down	Mfsd6	protein_coding	ensembl_havana_gene	15	major facilitator superfamily domain containing 6 [Source:MGI Symbol;Acc:MGI:1922925]	OTTMUSG00000033382	3	GO:0002250,GO:0002376,GO:0016020,GO:0016021	adaptive immune response|immune system process|membrane|integral component of membrane
ENSMUSG00000047822	634.011	873.948	394.074	0.450912	-1.14908	0.0049285	0.284594	Down	Angptl8	protein_coding	ensembl	7	angiopoietin-like 8 [Source:MGI Symbol;Acc:MGI:3643534]			GO:0005179,GO:0005576,GO:0006006,GO:0006629,GO:0010954,GO:0019216,GO:0044255,GO:0044342,GO:0045444,GO:0048469,GO:0050746,GO:0051005,GO:0070328	hormone activity|extracellular region|glucose metabolic process|lipid metabolic process|positive regulation of protein processing|regulation of lipid metabolic process|cellular lipid metabolic process|type B pancreatic cell proliferation|fat cell differentiation|cell maturation|regulation of lipoprotein metabolic process|negative regulation of lipoprotein lipase activity|triglyceride homeostasis
ENSMUSG00000010663	6190.3	8534.44	3846.16	0.450663	-1.14988	0.0216453	0.736354	Down	Fads1	protein_coding	ensembl	4	fatty acid desaturase 1 [Source:MGI Symbol;Acc:MGI:1923517]			GO:0005634,GO:0005739,GO:0005783,GO:0006629,GO:0006631,GO:0006633,GO:0006636,GO:0006810,GO:0009267,GO:0016020,GO:0016021,GO:0016213,GO:0016215,GO:0016491,GO:0016717,GO:0019369,GO:0042759,GO:0043231,GO:0055114	nucleus|mitochondrion|endoplasmic reticulum|lipid metabolic process|fatty acid metabolic process|fatty acid biosynthetic process|unsaturated fatty acid biosynthetic process|transport|cellular response to starvation|membrane|integral component of membrane|linoleoyl-CoA desaturase activity|acyl-CoA desaturase activity|oxidoreductase activity|oxidoreductase activity, acting on paired donors, with ox…	path:mmu01212,path:mmu01040	Fatty acid metabolism|Biosynthesis of unsaturated fatty acids
ENSMUSG00000022672	229.279	316.692	141.867	0.447964	-1.15855	0.0155525	0.595626	Down	Prkdc	protein_coding	ensembl_havana_gene	8	protein kinase, DNA activated, catalytic polypeptide [Source:MGI Symbol;Acc:MGI:104779]	OTTMUSG00000043440	2	GO:0000166,GO:0000723,GO:0000784,GO:0001756,GO:0001933,GO:0002326,GO:0002328,GO:0002360,GO:0002377,GO:0002638,GO:0002684,GO:0003677,GO:0003690,GO:0004672,GO:0004674,GO:0004677,GO:0005515,GO:0005524,GO:0005634,GO:0005654,GO:0005667,GO:0005958,GO:0006281,GO:0006302,GO:0006303,GO:0006974,GO:0007420,GO:0007507,GO:0008134,GO:0008283,GO:0008630,GO:0010212,GO:0010332,GO:0016020,GO:0016233,GO:0016301,GO:…	nucleotide binding|telomere maintenance|nuclear chromosome, telomeric region|somitogenesis|negative regulation of protein phosphorylation|B cell lineage commitment|pro-B cell differentiation|T cell lineage commitment|immunoglobulin production|negative regulation of immunoglobulin production|positive regulation of immune system process|DNA binding|double-stranded DNA binding|protein kinase activit…	path:mmu03450,path:mmu04110	Non-homologous end-joining|Cell cycle
ENSMUSG00000053553	114.64	158.346	70.9333	0.447964	-1.15855	0.0445659	1	Down	3110082I17Rik	protein_coding	ensembl_havana_gene	11	RIKEN cDNA 3110082I17 gene [Source:MGI Symbol;Acc:MGI:1920462]	OTTMUSG00000035852	2	GO:0005575,GO:0008150,GO:0044822	cellular_component|biological_process|poly(A) RNA binding
ENSMUSG00000039145	521.416	720.677	322.155	0.447017	-1.1616	0.00515175	0.290075	Down	Camk1d	protein_coding	ensembl_havana_gene	16	calcium/calmodulin-dependent protein kinase ID [Source:MGI Symbol;Acc:MGI:2442190]	OTTMUSG00000010993	1	GO:0000166,GO:0003824,GO:0004672,GO:0004674,GO:0004683,GO:0005516,GO:0005524,GO:0005634,GO:0005737,GO:0006468,GO:0006954,GO:0007399,GO:0008152,GO:0010976,GO:0016301,GO:0016310,GO:0016740,GO:0032793,GO:0043065,GO:0043066,GO:0050766,GO:0050773,GO:0060267,GO:0071622,GO:0090023	nucleotide binding|catalytic activity|protein kinase activity|protein serine/threonine kinase activity|calmodulin-dependent protein kinase activity|calmodulin binding|ATP binding|nucleus|cytoplasm|protein phosphorylation|inflammatory response|nervous system development|metabolic process|positive regulation of neuron projection development|kinase activity|phosphorylation|transferase activity|posit…	path:mmu04921,path:mmu04925	Oxytocin signaling pathway|Aldosterone synthesis and secretion
ENSMUSG00000049047	134.254	185.752	82.7555	0.445516	-1.16645	0.0342677	0.954548	Down	Armcx3	protein_coding	ensembl_havana_gene	11	armadillo repeat containing, X-linked 3 [Source:MGI Symbol;Acc:MGI:1918953]	OTTMUSG00000019455	1	GO:0005515,GO:0016020,GO:0016021,GO:0031307,GO:0034613,GO:0045944	protein binding|membrane|integral component of membrane|integral component of mitochondrial outer membrane|cellular protein localization|positive regulation of transcription from RNA polymerase II promoter
ENSMUSG00000039809	283.091	391.805	174.378	0.445062	-1.16792	0.010628	0.474236	Down	Gabbr2	protein_coding	ensembl_havana_gene	10	gamma-aminobutyric acid (GABA) B receptor, 2 [Source:MGI Symbol;Acc:MGI:2386030]	OTTMUSG00000006774	2	GO:0004871,GO:0004930,GO:0004965,GO:0005515,GO:0005737,GO:0005886,GO:0005887,GO:0007165,GO:0007186,GO:0007214,GO:0016020,GO:0016021,GO:0030054,GO:0038039,GO:0043005,GO:0045202,GO:0045211	signal transducer activity|G-protein coupled receptor activity|G-protein coupled GABA receptor activity|protein binding|cytoplasm|plasma membrane|integral component of plasma membrane|signal transduction|G-protein coupled receptor signaling pathway|gamma-aminobutyric acid signaling pathway|membrane|integral component of membrane|cell junction|G-protein coupled receptor heterodimeric complex|neuro…	path:mmu04024,path:mmu04080,path:mmu04915,path:mmu04727,path:mmu04742,path:mmu05032	cAMP signaling pathway|Neuroactive ligand-receptor interaction|Estrogen signaling pathway|GABAergic synapse|Taste transduction|Morphine addiction
ENSMUSG00000023073	203.142	281.166	125.118	0.444999	-1.16813	0.0178643	0.642385	Down	Slc10a2	protein_coding	ensembl_havana_gene	2	solute carrier family 10, member 2 [Source:MGI Symbol;Acc:MGI:1201406]	OTTMUSG00000059770	1	GO:0000502,GO:0005634,GO:0005887,GO:0005902,GO:0006810,GO:0006811,GO:0006814,GO:0008508,GO:0015293,GO:0015721,GO:0016020,GO:0016021,GO:0016324	proteasome complex|nucleus|integral component of plasma membrane|microvillus|transport|ion transport|sodium ion transport|bile acid:sodium symporter activity|symporter activity|bile acid and bile salt transport|membrane|integral component of membrane|apical plasma membrane	path:mmu04976	Bile secretion
ENSMUSG00000023087	134.761	186.767	82.7555	0.443095	-1.17431	0.032918	0.933384	Down	Noct	protein_coding	ensembl_havana_gene	15	nocturnin [Source:MGI Symbol;Acc:MGI:109382]	OTTMUSG00000027519	4	GO:0000290,GO:0000932,GO:0003723,GO:0003729,GO:0004518,GO:0004527,GO:0004535,GO:0005515,GO:0005634,GO:0005737,GO:0006397,GO:0009991,GO:0010629,GO:0016787,GO:0032496,GO:0032922,GO:0033962,GO:0042752,GO:0045600,GO:0045668,GO:0045995,GO:0046872,GO:0048255,GO:0048471,GO:0048511	deadenylation-dependent decapping of nuclear-transcribed mRNA|cytoplasmic mRNA processing body|RNA binding|mRNA binding|nuclease activity|exonuclease activity|poly(A)-specific ribonuclease activity|protein binding|nucleus|cytoplasm|mRNA processing|response to extracellular stimulus|negative regulation of gene expression|hydrolase activity|response to lipopolysaccharide|circadian regulation of gen…
ENSMUSG00000021061	122.193	169.511	74.874	0.441705	-1.17885	0.0373662	1	Down	Sptb	protein_coding	ensembl_havana_gene	15	spectrin beta, erythrocytic [Source:MGI Symbol;Acc:MGI:98387]	OTTMUSG00000035470	1	GO:0003779,GO:0005200,GO:0005737,GO:0005856,GO:0005886,GO:0006779,GO:0007009,GO:0008091,GO:0009986,GO:0014731,GO:0016020,GO:0030097,GO:0030506,GO:0030863,GO:0043234,GO:0046982,GO:0051015,GO:0051693	actin binding|structural constituent of cytoskeleton|cytoplasm|cytoskeleton|plasma membrane|porphyrin-containing compound biosynthetic process|plasma membrane organization|spectrin|cell surface|spectrin-associated cytoskeleton|membrane|hemopoiesis|ankyrin binding|cortical cytoskeleton|protein complex|protein heterodimerization activity|actin filament binding|actin filament capping
ENSMUSG00000050144	1834.41	2545.72	1123.11	0.441176	-1.18057	0.00512923	0.290075	Down	Slc25a44	protein_coding	ensembl_havana_gene	13	solute carrier family 25, member 44 [Source:MGI Symbol;Acc:MGI:2444391]	OTTMUSG00000052157	1	GO:0003735,GO:0005739,GO:0005743,GO:0006412,GO:0006810,GO:0016020,GO:0016021,GO:0055085	structural constituent of ribosome|mitochondrion|mitochondrial inner membrane|translation|transport|membrane|integral component of membrane|transmembrane transport
ENSMUSG00000040127	2172.42	3020.75	1324.09	0.43833	-1.18991	0.00553325	0.300849	Down	Sdr9c7	protein_coding	ensembl_havana_gene	13	4short chain dehydrogenase/reductase family 9C, member 7 [Source:MGI Symbol;Acc:MGI:1917311]	OTTMUSG00000027610	2	GO:0000252,GO:0004033,GO:0004448,GO:0004495,GO:0004745,GO:0005730,GO:0005737,GO:0008875,GO:0016229,GO:0016491,GO:0018451,GO:0018452,GO:0018453,GO:0019152,GO:0032442,GO:0032866,GO:0032867,GO:0033709,GO:0033764,GO:0033765,GO:0034831,GO:0034840,GO:0035380,GO:0035410,GO:0043713,GO:0044103,GO:0044105,GO:0048258,GO:0051990,GO:0052677,GO:0055114	C-3 sterol dehydrogenase (C-4 sterol decarboxylase) activity|aldo-keto reductase (NADP) activity|isocitrate dehydrogenase activity|mevaldate reductase activity|retinol dehydrogenase activity|nucleolus|cytoplasm|gluconate dehydrogenase activity|steroid dehydrogenase activity|oxidoreductase activity|epoxide dehydrogenase activity|5-exo-hydroxycamphor dehydrogenase activity|2-hydroxytetrahydrofuran …
ENSMUSG00000038648	691.973	963.271	420.674	0.436714	-1.19524	0.0033481	0.203677	Down	Creb3l2	protein_coding	ensembl_havana_gene	5	cAMP responsive element binding protein 3-like 2 [Source:MGI Symbol;Acc:MGI:2442695]	OTTMUSG00000023205	1	GO:0000978,GO:0001077,GO:0002062,GO:0003677,GO:0003700,GO:0005634,GO:0005654,GO:0005783,GO:0006351,GO:0006355,GO:0006888,GO:0006986,GO:0007275,GO:0016020,GO:0016021,GO:0030968,GO:0035497,GO:0043565,GO:0044212,GO:0045893,GO:0045944,GO:0051216	RNA polymerase II core promoter proximal region sequence-specific DNA binding|transcriptional activator activity, RNA polymerase II core promoter proximal region sequence-specific binding|chondrocyte differentiation|DNA binding|transcription factor activity, sequence-specific DNA binding|nucleus|nucleoplasm|endoplasmic reticulum|transcription, DNA-templated|regulation of transcription, DNA-templa…	path:mmu04668,path:mmu04024,path:mmu04022,path:mmu04151,path:mmu04152,path:mmu04911,path:mmu04922,path:mmu04915,path:mmu04918,path:mmu04916,path:mmu04925,path:mmu04261,path:mmu04962,path:mmu04725,path:mmu04728,path:mmu04211,path:mmu05203,path:mmu05215,path:mmu05016,path:mmu05030,path:mmu05031,path:mmu05034,path:mmu04931,path:mmu05161	TNF signaling pathway|cAMP signaling pathway|cGMP - PKG signaling pathway|PI3K-Akt signaling pathway|AMPK signaling pathway|Insulin secretion|Glucagon signaling pathway|Estrogen signaling pathway|Thyroid hormone synthesis|Melanogenesis|Aldosterone synthesis and secretion|Adrenergic signaling in cardiomyocytes|Vasopressin-regulated water reabsorption|Cholinergic synapse|Dopaminergic synapse|Longev…
ENSMUSG00000018068	128.238	178.647	77.8296	0.435662	-1.19872	0.0319048	0.914489	Down	Ints2	protein_coding	ensembl_havana_gene	13	integrator complex subunit 2 [Source:MGI Symbol;Acc:MGI:1917672]	OTTMUSG00000001206	4	GO:0003674,GO:0005622,GO:0005634,GO:0016020,GO:0016021,GO:0016180,GO:0032039	molecular_function|intracellular|nucleus|membrane|integral component of membrane|snRNA processing|integrator complex
ENSMUSG00000038910	149.36	208.083	90.637	0.435581	-1.19899	0.0250717	0.798159	Down	Plcl2	protein_coding	ensembl	6	phospholipase C-like 2 [Source:MGI Symbol;Acc:MGI:1352756]			GO:0002322,GO:0002337,GO:0004435,GO:0004871,GO:0005737,GO:0006629,GO:0007165,GO:0007214,GO:0008081,GO:0032228,GO:0033135,GO:0035556,GO:0050811,GO:0050859,GO:1900122	B cell proliferation involved in immune response|B-1a B cell differentiation|phosphatidylinositol phospholipase C activity|signal transducer activity|cytoplasm|lipid metabolic process|signal transduction|gamma-aminobutyric acid signaling pathway|phosphoric diester hydrolase activity|regulation of synaptic transmission, GABAergic|regulation of peptidyl-serine phosphorylation|intracellular signal t…
ENSMUSG00000041075	348.516	486.203	210.829	0.433624	-1.20548	0.00611601	0.316504	Down	Fzd7	protein_coding	ensembl_havana_gene	8	frizzled class receptor 7 [Source:MGI Symbol;Acc:MGI:108570]	OTTMUSG00000020777	2	GO:0004871,GO:0004888,GO:0004930,GO:0005109,GO:0005515,GO:0005886,GO:0006355,GO:0007165,GO:0007166,GO:0007186,GO:0007275,GO:0010812,GO:0014834,GO:0016020,GO:0016021,GO:0016055,GO:0017147,GO:0019827,GO:0030165,GO:0033077,GO:0034446,GO:0035412,GO:0035567,GO:0038031,GO:0042327,GO:0042666,GO:0042813,GO:0045893,GO:0048103,GO:0060054,GO:0060070,GO:0060231	signal transducer activity|transmembrane signaling receptor activity|G-protein coupled receptor activity|frizzled binding|protein binding|plasma membrane|regulation of transcription, DNA-templated|signal transduction|cell surface receptor signaling pathway|G-protein coupled receptor signaling pathway|multicellular organism development|negative regulation of cell-substrate adhesion|skeletal muscle…	path:mmu04310,path:mmu04390,path:mmu04550,path:mmu04916,path:mmu05200,path:mmu05205,path:mmu05217,path:mmu05166	Wnt signaling pathway|Hippo signaling pathway|Signaling pathways regulating pluripotency of stem cells|Melanogenesis|Pathways in cancer|Proteoglycans in cancer|Basal cell carcinoma|HTLV-I infection
ENSMUSG00000032066	236.37	329.887	142.852	0.433032	-1.20746	0.0112022	0.485878	Down	Bco2	protein_coding	ensembl_havana_gene	9	beta-carotene oxygenase 2 [Source:MGI Symbol;Acc:MGI:2177469]	OTTMUSG00000030004	1	GO:0005622,GO:0005739,GO:0016116,GO:0016119,GO:0016121,GO:0016122,GO:0016491,GO:0016702,GO:0042573,GO:0042574,GO:0046872,GO:0051213,GO:0051881,GO:0055114,GO:2000377	intracellular|mitochondrion|carotenoid metabolic process|carotene metabolic process|carotene catabolic process|xanthophyll metabolic process|oxidoreductase activity|oxidoreductase activity, acting on single donors with incorporation of molecular oxygen, incorporation of two atoms of oxygen|retinoic acid metabolic process|retinal metabolic process|metal ion binding|dioxygenase activity|regulation …
ENSMUSG00000039474	360.607	504.474	216.741	0.429637	-1.21881	0.005316	0.295122	Down	Wfs1	protein_coding	ensembl_havana_gene	13	Wolfram syndrome 1 homolog (human) [Source:MGI Symbol;Acc:MGI:1328355]	OTTMUSG00000035647	2	GO:0000122,GO:0000502,GO:0001822,GO:0003091,GO:0005516,GO:0005783,GO:0007601,GO:0007605,GO:0016020,GO:0016021,GO:0030176,GO:0030433,GO:0030968,GO:0031398,GO:0031625,GO:0032469,GO:0033613,GO:0034976,GO:0042593,GO:0043069,GO:0043433,GO:0043524,GO:0045762,GO:0045927,GO:0048306,GO:0050821,GO:0050877,GO:0051117,GO:0051247,GO:0051726,GO:0051928,GO:0055074,GO:1902236,GO:1903892,GO:2000675	negative regulation of transcription from RNA polymerase II promoter|proteasome complex|kidney development|renal water homeostasis|calmodulin binding|endoplasmic reticulum|visual perception|sensory perception of sound|membrane|integral component of membrane|integral component of endoplasmic reticulum membrane|ER-associated ubiquitin-dependent protein catabolic process|endoplasmic reticulum unfold…	path:mmu04141	Protein processing in endoplasmic reticulum
ENSMUSG00000058260	131.268	183.722	78.8147	0.428989	-1.22099	0.0278823	0.85661	Down	Serpina9	protein_coding	ensembl_havana_gene	2	serine (or cysteine) peptidase inhibitor, clade A (alpha-1 antiproteinase, antitrypsin), member 9 [Source:MGI Symbol;Acc:MGI:1919157]	OTTMUSG00000035417	2	GO:0004867,GO:0005576,GO:0005615,GO:0010466,GO:0030414	serine-type endopeptidase inhibitor activity|extracellular region|extracellular space|negative regulation of peptidase activity|peptidase inhibitor activity
ENSMUSG00000051748	2551.51	3575.98	1527.04	0.427026	-1.2276	0.00498254	0.286668	Down	Wfdc21	protein_coding	ensembl_havana_gene	2	WAP four-disulfide core domain 21 [Source:MGI Symbol;Acc:MGI:1913357]	OTTMUSG00000000976	1	GO:0005576,GO:0005615,GO:0008047,GO:0030414,GO:0032496,GO:0034612,GO:0050872	extracellular region|extracellular space|enzyme activator activity|peptidase inhibitor activity|response to lipopolysaccharide|response to tumor necrosis factor|white fat cell differentiation
ENSMUSG00000034780	699.138	981.542	416.733	0.42457	-1.23593	0.00243061	0.162266	Down	B3galt1	protein_coding	ensembl_havana_gene	6	UDP-Gal:betaGlcNAc beta 1,3-galactosyltransferase, polypeptide 1 [Source:MGI Symbol;Acc:MGI:1349403]	OTTMUSG00000012924	5	GO:0000009,GO:0000026,GO:0000030,GO:0000033,GO:0000139,GO:0001962,GO:0003980,GO:0004376,GO:0004576,GO:0004583,GO:0005794,GO:0006486,GO:0008375,GO:0008376,GO:0008378,GO:0008417,GO:0008499,GO:0008755,GO:0008921,GO:0009312,GO:0016020,GO:0016021,GO:0016740,GO:0016757,GO:0016759,GO:0018715,GO:0018716,GO:0018717,GO:0018718,GO:0019112,GO:0019187,GO:0031278,GO:0033556,GO:0035496,GO:0042281,GO:0042283,GO:…	alpha-1,6-mannosyltransferase activity|alpha-1,2-mannosyltransferase activity|mannosyltransferase activity|alpha-1,3-mannosyltransferase activity|Golgi membrane|alpha-1,3-galactosyltransferase activity|UDP-glucose:glycoprotein glucosyltransferase activity|glycolipid mannosyltransferase activity|oligosaccharyl transferase activity|dolichyl-phosphate-glucose-glycolipid alpha-glucosyltransferase act…	path:mmu00601	Glycosphingolipid biosynthesis - lacto and neolacto series
ENSMUSG00000060090	198.186	279.136	117.237	0.42	-1.25154	0.0118448	0.503787	Down	Rp2	protein_coding	ensembl_havana_gene	16	retinitis pigmentosa 2 homolog (human) [Source:MGI Symbol;Acc:MGI:1277953]	OTTMUSG00000017057	4	GO:0000166,GO:0000902,GO:0003779,GO:0005096,GO:0005525,GO:0005737,GO:0005794,GO:0005814,GO:0005886,GO:0005929,GO:0006810,GO:0006892,GO:0007010,GO:0015031,GO:0016020,GO:0031410,GO:0036064,GO:0042995,GO:0070062,GO:0097458,GO:1990075	nucleotide binding|cell morphogenesis|actin binding|GTPase activator activity|GTP binding|cytoplasm|Golgi apparatus|centriole|plasma membrane|cilium|transport|post-Golgi vesicle-mediated transport|cytoskeleton organization|protein transport|membrane|cytoplasmic vesicle|ciliary basal body|cell projection|extracellular exosome|neuron part|periciliary membrane compartment
ENSMUSG00000068747	452.722	638.459	266.985	0.418171	-1.25784	0.00294673	0.185013	Down	Sort1	protein_coding	ensembl_havana_gene	14	sortilin 1 [Source:MGI Symbol;Acc:MGI:1338015]	OTTMUSG00000007304	2	GO:0001503,GO:0005515,GO:0005634,GO:0005764,GO:0005768,GO:0005769,GO:0005783,GO:0005794,GO:0005886,GO:0005905,GO:0006810,GO:0006895,GO:0006897,GO:0007186,GO:0007218,GO:0007275,GO:0008333,GO:0008625,GO:0009986,GO:0010465,GO:0010468,GO:0014902,GO:0016020,GO:0016021,GO:0016023,GO:0016050,GO:0019899,GO:0030136,GO:0030140,GO:0030154,GO:0030379,GO:0030425,GO:0032509,GO:0032868,GO:0043025,GO:0043231,GO:…	ossification|protein binding|nucleus|lysosome|endosome|early endosome|endoplasmic reticulum|Golgi apparatus|plasma membrane|clathrin-coated pit|transport|Golgi to endosome transport|endocytosis|G-protein coupled receptor signaling pathway|neuropeptide signaling pathway|multicellular organism development|endosome to lysosome transport|extrinsic apoptotic signaling pathway via death domain receptor…	path:mmu04142,path:mmu04722	Lysosome|Neurotrophin signaling pathway
ENSMUSG00000075225	123.745	174.587	72.9036	0.417579	-1.25988	0.0258355	0.811051	Down	Ccdc162	protein_coding	ensembl_havana_gene	11	coiled-coil domain containing 162 [Source:MGI Symbol;Acc:MGI:1923223]	OTTMUSG00000034216	3	GO:0003674,GO:0005575,GO:0008150	molecular_function|cellular_component|biological_process
ENSMUSG00000045039	461.783	651.655	271.911	0.417262	-1.26097	0.00280871	0.178471	Down	Megf8	protein_coding	ensembl_havana_gene	9	multiple EGF-like-domains 8 [Source:MGI Symbol;Acc:MGI:2446294]	OTTMUSG00000033805	1	GO:0003143,GO:0003674,GO:0005509,GO:0005634,GO:0007368,GO:0010468,GO:0016020,GO:0016021,GO:0030326,GO:0030509,GO:0035108,GO:0042074,GO:0048704,GO:0048842,GO:0055113,GO:0060287,GO:0060971,GO:0060972,GO:0060976,GO:0061371,GO:0070062,GO:0071907,GO:0097094,GO:0097155,GO:1900164	embryonic heart tube morphogenesis|molecular_function|calcium ion binding|nucleus|determination of left/right symmetry|regulation of gene expression|membrane|integral component of membrane|embryonic limb morphogenesis|BMP signaling pathway|limb morphogenesis|cell migration involved in gastrulation|embryonic skeletal system morphogenesis|positive regulation of axon extension involved in axon guida…
ENSMUSG00000002845	210.785	298.421	123.148	0.412665	-1.27696	0.00917181	0.429338	Down	Tmem39a	protein_coding	ensembl_havana_gene	14	transmembrane protein 39a [Source:MGI Symbol;Acc:MGI:1915096]	OTTMUSG00000036539	2	GO:0002230,GO:0003674,GO:0005575,GO:0016020,GO:0016021,GO:0098779,GO:0098792	positive regulation of defense response to virus by host|molecular_function|cellular_component|membrane|integral component of membrane|mitophagy in response to mitochondrial depolarization|xenophagy
ENSMUSG00000019883	1933.81	2739.59	1128.04	0.411754	-1.28015	0.00258569	0.168357	Down	Echdc1	protein_coding	ensembl_havana_gene	10	enoyl Coenzyme A hydratase domain containing 1 [Source:MGI Symbol;Acc:MGI:1277169]	OTTMUSG00000028057	2	GO:0003824,GO:0004492,GO:0005737,GO:0005829,GO:0008152,GO:0016829,GO:0016831,GO:0070062	catalytic activity|methylmalonyl-CoA decarboxylase activity|cytoplasm|cytosol|metabolic process|lyase activity|carboxy-lyase activity|extracellular exosome	path:mmu00640	Propanoate metabolism
ENSMUSG00000026471	160.481	227.369	93.5925	0.411633	-1.28057	0.014885	0.577232	Down	Mr1	protein_coding	ensembl_havana_gene	14	major histocompatibility complex, class I-related [Source:MGI Symbol;Acc:MGI:1195463]	OTTMUSG00000049823	2	GO:0002367,GO:0002376,GO:0002474,GO:0003823,GO:0005783,GO:0005886,GO:0006955,GO:0016020,GO:0016021,GO:0019882,GO:0032611,GO:0032620,GO:0042605,GO:0042612,GO:0045087,GO:0050829	cytokine production involved in immune response|immune system process|antigen processing and presentation of peptide antigen via MHC class I|antigen binding|endoplasmic reticulum|plasma membrane|immune response|membrane|integral component of membrane|antigen processing and presentation|interleukin-1 beta production|interleukin-17 production|peptide antigen binding|MHC class I protein complex|inna…
ENSMUSG00000026827	887.427	1257.63	517.222	0.411266	-1.28186	0.00164776	0.116388	Down	Gpd2	protein_coding	ensembl_havana_gene	12	glycerol phosphate dehydrogenase 2, mitochondrial [Source:MGI Symbol;Acc:MGI:99778]	OTTMUSG00000012561	4	GO:0004367,GO:0004368,GO:0005509,GO:0005739,GO:0005743,GO:0006072,GO:0006094,GO:0006734,GO:0009331,GO:0016020,GO:0016491,GO:0035264,GO:0043010,GO:0046872,GO:0052590,GO:0052591,GO:0055114	glycerol-3-phosphate dehydrogenase [NAD+] activity|glycerol-3-phosphate dehydrogenase activity|calcium ion binding|mitochondrion|mitochondrial inner membrane|glycerol-3-phosphate metabolic process|gluconeogenesis|NADH metabolic process|glycerol-3-phosphate dehydrogenase complex|membrane|oxidoreductase activity|multicellular organism growth|camera-type eye development|metal ion binding|sn-glycerol…	path:mmu00564	Glycerophospholipid metabolism
ENSMUSG00000078650	4143.03	5884.18	2401.88	0.408193	-1.29268	0.00582917	0.312641	Down	G6pc	protein_coding	ensembl_havana_gene	2	glucose-6-phosphatase, catalytic [Source:MGI Symbol;Acc:MGI:95607]	OTTMUSG00000002811	1	GO:0004346,GO:0005783,GO:0005977,GO:0005980,GO:0006094,GO:0006641,GO:0006796,GO:0008202,GO:0010468,GO:0015760,GO:0016020,GO:0016021,GO:0016773,GO:0016787,GO:0030176,GO:0035264,GO:0042301,GO:0042593,GO:0042632,GO:0043231,GO:0046415,GO:0046838,GO:0051156,GO:0055088	glucose-6-phosphatase activity|endoplasmic reticulum|glycogen metabolic process|glycogen catabolic process|gluconeogenesis|triglyceride metabolic process|phosphate-containing compound metabolic process|steroid metabolic process|regulation of gene expression|glucose-6-phosphate transport|membrane|integral component of membrane|phosphotransferase activity, alcohol group as acceptor|hydrolase activi…	path:mmu00010,path:mmu00052,path:mmu00500,path:mmu04068,path:mmu04151,path:mmu04152,path:mmu04910,path:mmu04922,path:mmu04920,path:mmu04973,path:mmu04931	Glycolysis / Gluconeogenesis|Galactose metabolism|Starch and sucrose metabolism|FoxO signaling pathway|PI3K-Akt signaling pathway|AMPK signaling pathway|Insulin signaling pathway|Glucagon signaling pathway|Adipocytokine signaling pathway|Carbohydrate digestion and absorption|Insulin resistance
ENSMUSG00000025002	120.745	171.541	69.9481	0.407762	-1.2942	0.023143	0.766559	Down	Cyp2c55	protein_coding	ensembl_havana_gene	5	cytochrome P450, family 2, subfamily c, polypeptide 55 [Source:MGI Symbol;Acc:MGI:1919332]	OTTMUSG00000023617	2	GO:0004497,GO:0005506,GO:0005783,GO:0008392,GO:0008395,GO:0016020,GO:0016491,GO:0016705,GO:0019369,GO:0019373,GO:0020037,GO:0043231,GO:0043651,GO:0046872,GO:0055114,GO:0070330,GO:0071614	monooxygenase activity|iron ion binding|endoplasmic reticulum|arachidonic acid epoxygenase activity|steroid hydroxylase activity|membrane|oxidoreductase activity|oxidoreductase activity, acting on paired donors, with incorporation or reduction of molecular oxygen|arachidonic acid metabolic process|epoxygenase P450 pathway|heme binding|intracellular membrane-bounded organelle|linoleic acid metabol…	path:mmu00140,path:mmu00590,path:mmu00591,path:mmu00830,path:mmu04726,path:mmu04750,path:mmu05204	Steroid hormone biosynthesis|Arachidonic acid metabolism|Linoleic acid metabolism|Retinol metabolism|Serotonergic synapse|Inflammatory mediator regulation of TRP channels|Chemical carcinogenesis
ENSMUSG00000031274	110.684	157.331	64.037	0.407021	-1.29683	0.0265775	0.827773	Down	Col4a5	protein_coding	ensembl_havana_gene	16	collagen, type IV, alpha 5 [Source:MGI Symbol;Acc:MGI:88456]	OTTMUSG00000018954	7	GO:0005587,GO:0005604,GO:0005605,GO:0007528,GO:0031594,GO:0038063	collagen type IV trimer|basement membrane|basal lamina|neuromuscular junction development|neuromuscular junction|collagen-activated tyrosine kinase receptor signaling pathway	path:mmu04151,path:mmu04512,path:mmu04510,path:mmu04974,path:mmu05200,path:mmu05222,path:mmu04933,path:mmu05146	PI3K-Akt signaling pathway|ECM-receptor interaction|Focal adhesion|Protein digestion and absorption|Pathways in cancer|Small cell lung cancer|AGE-RAGE signaling pathway in diabetic complications|Amoebiasis
ENSMUSG00000025795	1279.44	1820.98	737.903	0.405223	-1.30321	0.00157511	0.113279	Down	Rassf3	protein_coding	ensembl	7	Ras association (RalGDS/AF-6) domain family member 3 [Source:MGI Symbol;Acc:MGI:2179722]			GO:0005737,GO:0005856,GO:0005874,GO:0005886,GO:0007165,GO:0042802	cytoplasm|cytoskeleton|microtubule|plasma membrane|signal transduction|identical protein binding
ENSMUSG00000060613	16337.9	23319.5	9356.3	0.401222	-1.31753	0.0272909	0.843353	Down	Cyp2c70	protein_coding	ensembl_havana_gene	10	cytochrome P450, family 2, subfamily c, polypeptide 70 [Source:MGI Symbol;Acc:MGI:2385878]	OTTMUSG00000036823	1	GO:0004497,GO:0005506,GO:0005783,GO:0008392,GO:0008395,GO:0016020,GO:0016491,GO:0016705,GO:0019373,GO:0020037,GO:0043231,GO:0046872,GO:0055114,GO:0070330	monooxygenase activity|iron ion binding|endoplasmic reticulum|arachidonic acid epoxygenase activity|steroid hydroxylase activity|membrane|oxidoreductase activity|oxidoreductase activity, acting on paired donors, with incorporation or reduction of molecular oxygen|epoxygenase P450 pathway|heme binding|intracellular membrane-bounded organelle|metal ion binding|oxidation-reduction process|aromatase …	path:mmu00140,path:mmu00590,path:mmu00591,path:mmu00830,path:mmu04726,path:mmu04750,path:mmu05204	Steroid hormone biosynthesis|Arachidonic acid metabolism|Linoleic acid metabolism|Retinol metabolism|Serotonergic synapse|Inflammatory mediator regulation of TRP channels|Chemical carcinogenesis
ENSMUSG00000020538	5664.56	8088.84	3240.27	0.400585	-1.31982	0.00766934	0.372222	Down	Srebf1	protein_coding	ensembl_havana_gene	15	sterol regulatory element binding transcription factor 1 [Source:MGI Symbol;Acc:MGI:107606]	OTTMUSG00000005809	3	GO:0000122,GO:0000978,GO:0000982,GO:0001077,GO:0003062,GO:0003677,GO:0003682,GO:0003700,GO:0005515,GO:0005634,GO:0005737,GO:0005783,GO:0005794,GO:0006351,GO:0006355,GO:0006629,GO:0008202,GO:0008203,GO:0008286,GO:0008610,GO:0009267,GO:0009749,GO:0010867,GO:0016020,GO:0016021,GO:0019217,GO:0019901,GO:0031065,GO:0031410,GO:0031647,GO:0032403,GO:0032810,GO:0042789,GO:0043231,GO:0043234,GO:0043565,GO:…	negative regulation of transcription from RNA polymerase II promoter|RNA polymerase II core promoter proximal region sequence-specific DNA binding|transcription factor activity, RNA polymerase II core promoter proximal region sequence-specific binding|transcriptional activator activity, RNA polymerase II core promoter proximal region sequence-specific binding|regulation of heart rate by chemical …	path:mmu04152,path:mmu04910,path:mmu04932,path:mmu04931	AMPK signaling pathway|Insulin signaling pathway|Non-alcoholic fatty liver disease (NAFLD)|Insulin resistance
ENSMUSG00000034361	125.79	179.662	71.9185	0.400299	-1.32085	0.0190875	0.669988	Down	Cpne2	protein_coding	ensembl_havana_gene	9	copine II [Source:MGI Symbol;Acc:MGI:2387578]	OTTMUSG00000023458	1	GO:0003674,GO:0005634,GO:0005737,GO:0005886,GO:0016020,GO:0045334,GO:0070062,GO:0071277	molecular_function|nucleus|cytoplasm|plasma membrane|membrane|clathrin-coated endocytic vesicle|extracellular exosome|cellular response to calcium ion
ENSMUSG00000045294	3154.83	4506.77	1802.89	0.40004	-1.32178	0.0033364	0.203677	Down	Insig1	protein_coding	ensembl_havana_gene	11	insulin induced gene 1 [Source:MGI Symbol;Acc:MGI:1916289]	OTTMUSG00000042425	2	GO:0005515,GO:0005783,GO:0006629,GO:0006641,GO:0006695,GO:0006991,GO:0008202,GO:0008203,GO:0010894,GO:0016020,GO:0016021,GO:0016126,GO:0032933,GO:0032937,GO:0042472,GO:0042474,GO:0045599,GO:0045717,GO:0060021,GO:0060363,GO:1901303	protein binding|endoplasmic reticulum|lipid metabolic process|triglyceride metabolic process|cholesterol biosynthetic process|response to sterol depletion|steroid metabolic process|cholesterol metabolic process|negative regulation of steroid biosynthetic process|membrane|integral component of membrane|sterol biosynthetic process|SREBP signaling pathway|SREBP-SCAP-Insig complex|inner ear morphogen…
ENSMUSG00000001467	1181.45	1689.02	673.866	0.398968	-1.32566	0.00125794	0.0961506	Down	Cyp51	protein_coding	ensembl_havana_gene	5	cytochrome P450, family 51 [Source:MGI Symbol;Acc:MGI:106040]	OTTMUSG00000022725	2	GO:0004497,GO:0005506,GO:0005783,GO:0005886,GO:0006629,GO:0006694,GO:0006695,GO:0008202,GO:0008203,GO:0008398,GO:0016020,GO:0016021,GO:0016126,GO:0016491,GO:0016705,GO:0020037,GO:0033488,GO:0043231,GO:0046872,GO:0055114	monooxygenase activity|iron ion binding|endoplasmic reticulum|plasma membrane|lipid metabolic process|steroid biosynthetic process|cholesterol biosynthetic process|steroid metabolic process|cholesterol metabolic process|sterol 14-demethylase activity|membrane|integral component of membrane|sterol biosynthetic process|oxidoreductase activity|oxidoreductase activity, acting on paired donors, with i…	path:mmu00100	Steroid biosynthesis
ENSMUSG00000020205	1074.78	1536.77	612.785	0.398749	-1.32645	0.00119922	0.0921074	Down	Phlda1	protein_coding	ensembl_havana_gene	8	pleckstrin homology-like domain, family A, member 1 [Source:MGI Symbol;Acc:MGI:1096880]	OTTMUSG00000035222	2	GO:0005515,GO:0005634,GO:0005737,GO:0006915,GO:0031410,GO:0043065,GO:0045210	protein binding|nucleus|cytoplasm|apoptotic process|cytoplasmic vesicle|positive regulation of apoptotic process|FasL biosynthetic process
ENSMUSG00000020176	138.374	197.932	78.8147	0.39819	-1.32847	0.0154481	0.59325	Down	Grb10	protein_coding	ensembl_havana_gene	17	growth factor receptor bound protein 10 [Source:MGI Symbol;Acc:MGI:103232]	OTTMUSG00000005165	3	GO:0001784,GO:0005070,GO:0005158,GO:0005515,GO:0005737,GO:0005829,GO:0007165,GO:0008286,GO:0030178,GO:0030949,GO:0032868,GO:0042326,GO:0042327,GO:0045719,GO:0046325,GO:0046627,GO:0048009	phosphotyrosine binding|SH3/SH2 adaptor activity|insulin receptor binding|protein binding|cytoplasm|cytosol|signal transduction|insulin receptor signaling pathway|negative regulation of Wnt signaling pathway|positive regulation of vascular endothelial growth factor receptor signaling pathway|response to insulin|negative regulation of phosphorylation|positive regulation of phosphorylation|negative…
ENSMUSG00000036120	237.519	341.053	133.985	0.392857	-1.34792	0.00474438	0.275976	Down	Rfxank	protein_coding	ensembl	9	regulatory factor X-associated ankyrin-containing protein [Source:MGI Symbol;Acc:MGI:1333865]			GO:0003677,GO:0003712,GO:0005515,GO:0005634,GO:0005654,GO:0005737,GO:0006351,GO:0006355,GO:0007265,GO:0042826,GO:0045171,GO:0045944	DNA binding|transcription cofactor activity|protein binding|nucleus|nucleoplasm|cytoplasm|transcription, DNA-templated|regulation of transcription, DNA-templated|Ras protein signal transduction|histone deacetylase binding|intercellular bridge|positive regulation of transcription from RNA polymerase II promoter	path:mmu04612,path:mmu05340,path:mmu05152	Antigen processing and presentation|Primary immunodeficiency|Tuberculosis
ENSMUSG00000022346	114.744	165.451	64.037	0.387044	-1.36943	0.0181599	0.645827	Down	Myc	protein_coding	ensembl_havana_gene	14	myelocytomatosis oncogene [Source:MGI Symbol;Acc:MGI:97250]	OTTMUSG00000034892	5	GO:0000122,GO:0000165,GO:0000320,GO:0000978,GO:0000979,GO:0000987,GO:0001077,GO:0001658,GO:0001783,GO:0002053,GO:0002082,GO:0002904,GO:0003677,GO:0003690,GO:0003700,GO:0005515,GO:0005634,GO:0005654,GO:0005719,GO:0005730,GO:0005737,GO:0005819,GO:0006006,GO:0006338,GO:0006351,GO:0006352,GO:0006355,GO:0006366,GO:0006848,GO:0006865,GO:0006879,GO:0006919,GO:0006974,GO:0007007,GO:0007050,GO:0007346,GO:…	negative regulation of transcription from RNA polymerase II promoter|MAPK cascade|re-entry into mitotic cell cycle|RNA polymerase II core promoter proximal region sequence-specific DNA binding|RNA polymerase II core promoter sequence-specific DNA binding|core promoter proximal region sequence-specific DNA binding|transcriptional activator activity, RNA polymerase II core promoter proximal region …	path:mmu04010,path:mmu04012,path:mmu04310,path:mmu04350,path:mmu04390,path:mmu04630,path:mmu04151,path:mmu04110,path:mmu04550,path:mmu04919,path:mmu05200,path:mmu05230,path:mmu05202,path:mmu05206,path:mmu05205,path:mmu05210,path:mmu05216,path:mmu05221,path:mmu05220,path:mmu05219,path:mmu05213,path:mmu05222,path:mmu05166,path:mmu05161,path:mmu05169	MAPK signaling pathway|ErbB signaling pathway|Wnt signaling pathway|TGF-beta signaling pathway|Hippo signaling pathway|Jak-STAT signaling pathway|PI3K-Akt signaling pathway|Cell cycle|Signaling pathways regulating pluripotency of stem cells|Thyroid hormone signaling pathway|Pathways in cancer|Central carbon metabolism in cancer|Transcriptional misregulation in cancers|MicroRNAs in cancer|Proteogl…
ENSMUSG00000034785	1385.06	2002.67	767.459	0.383218	-1.38376	0.000856521	0.0694968	Down	Dio1	protein_coding	ensembl_havana_gene	14	deiodinase, iodothyronine, type I [Source:MGI Symbol;Acc:MGI:94896]	OTTMUSG00000008706	5	GO:0004800,GO:0005783,GO:0008430,GO:0016020,GO:0016021,GO:0016491,GO:0042446,GO:0055114	thyroxine 5'-deiodinase activity|endoplasmic reticulum|selenium binding|membrane|integral component of membrane|oxidoreductase activity|hormone biosynthetic process|oxidation-reduction process	path:mmu04919	Thyroid hormone signaling pathway
ENSMUSG00000068877	11231.2	16250.8	6211.59	0.382234	-1.38747	0.0128212	0.523114	Down	Selenbp2	protein_coding	ensembl_havana_gene	12	selenium binding protein 2 [Source:MGI Symbol;Acc:MGI:104859]	OTTMUSG00000019564	5	GO:0005615,GO:0005634,GO:0005730,GO:0005737,GO:0006810,GO:0008430,GO:0015031,GO:0016020,GO:0070062	extracellular space|nucleus|nucleolus|cytoplasm|transport|selenium binding|protein transport|membrane|extracellular exosome
ENSMUSG00000032883	348.8	505.489	192.111	0.38005	-1.39574	0.00158703	0.11362	Down	Acsl3	protein_coding	ensembl_havana_gene	15	acyl-CoA synthetase long-chain family member 3 [Source:MGI Symbol;Acc:MGI:1921455]	OTTMUSG00000033118	5	GO:0000166,GO:0003824,GO:0004467,GO:0005524,GO:0005739,GO:0005741,GO:0005777,GO:0005783,GO:0005794,GO:0005811,GO:0006629,GO:0006631,GO:0006633,GO:0008152,GO:0016020,GO:0016021,GO:0016874,GO:0019901,GO:0019904,GO:0034379,GO:0042998,GO:0043231,GO:0044539,GO:0048471,GO:0051047,GO:0102391,GO:2001247	nucleotide binding|catalytic activity|long-chain fatty acid-CoA ligase activity|ATP binding|mitochondrion|mitochondrial outer membrane|peroxisome|endoplasmic reticulum|Golgi apparatus|lipid particle|lipid metabolic process|fatty acid metabolic process|fatty acid biosynthetic process|metabolic process|membrane|integral component of membrane|ligase activity|protein kinase binding|protein domain spe…	path:mmu01212,path:mmu00061,path:mmu00071,path:mmu04146,path:mmu04920,path:mmu03320	Fatty acid metabolism|Fatty acid biosynthesis|Fatty acid degradation|Peroxisome|Adipocytokine signaling pathway|PPAR signaling pathway
ENSMUSG00000093930	2637.4	3822.63	1452.16	0.379885	-1.39637	0.00153428	0.111868	Down	Hmgcs1	protein_coding	ensembl	1	3-hydroxy-3-methylglutaryl-Coenzyme A synthase 1 [Source:MGI Symbol;Acc:MGI:107592]			GO:0003824,GO:0004421,GO:0005634,GO:0005654,GO:0005737,GO:0005829,GO:0005886,GO:0006629,GO:0006694,GO:0006695,GO:0008144,GO:0008152,GO:0008202,GO:0008203,GO:0008299,GO:0010243,GO:0016126,GO:0016740,GO:0016853,GO:0042803,GO:0043177	catalytic activity|hydroxymethylglutaryl-CoA synthase activity|nucleus|nucleoplasm|cytoplasm|cytosol|plasma membrane|lipid metabolic process|steroid biosynthetic process|cholesterol biosynthetic process|drug binding|metabolic process|steroid metabolic process|cholesterol metabolic process|isoprenoid biosynthetic process|response to organonitrogen compound|sterol biosynthetic process|transferase a…	path:mmu00650,path:mmu00072,path:mmu00280,path:mmu00900	Butanoate metabolism|Synthesis and degradation of ketone bodies|Valine, leucine and isoleucine degradation|Terpenoid backbone biosynthesis
ENSMUSG00000025464	300.989	436.467	165.511	0.379207	-1.39894	0.00207604	0.143437	Down	Paox	protein_coding	ensembl_havana_gene	14	polyamine oxidase (exo-N4-amino) [Source:MGI Symbol;Acc:MGI:1916983]	OTTMUSG00000027287	1	GO:0005102,GO:0005737,GO:0005777,GO:0005782,GO:0006598,GO:0009446,GO:0009447,GO:0016491,GO:0046203,GO:0046208,GO:0046592,GO:0052899,GO:0052901,GO:0052902,GO:0052903,GO:0052904,GO:0055114,GO:1901307	receptor binding|cytoplasm|peroxisome|peroxisomal matrix|polyamine catabolic process|putrescine biosynthetic process|putrescine catabolic process|oxidoreductase activity|spermidine catabolic process|spermine catabolic process|polyamine oxidase activity|N(1),N(12)-diacetylspermine:oxygen oxidoreductase (3-acetamidopropanal-forming) activity|spermine:oxygen oxidoreductase (spermidine-forming) activ…	path:mmu04146	Peroxisome
ENSMUSG00000042213	166.108	241.579	90.637	0.375185	-1.41432	0.00684768	0.342861	Down	Zfand4	protein_coding	ensembl	15	zinc finger, AN1-type domain 4 [Source:MGI Symbol;Acc:MGI:1914742]			GO:0003674,GO:0005575,GO:0008150,GO:0008270,GO:0046872	molecular_function|cellular_component|biological_process|zinc ion binding|metal ion binding
ENSMUSG00000073436	85.0692	123.835	46.3037	0.373915	-1.41922	0.0258298	0.811051	Down	Eme2	protein_coding	ensembl_havana_gene	11	essential meiotic structure-specific endonuclease subunit 2 [Source:MGI Symbol;Acc:MGI:1919889]	OTTMUSG00000030476	1	GO:0003674,GO:0003677,GO:0004518,GO:0004519,GO:0005575,GO:0005634,GO:0006281,GO:0006310,GO:0006974,GO:0008150,GO:0016787,GO:0048476	molecular_function|DNA binding|nuclease activity|endonuclease activity|cellular_component|nucleus|DNA repair|DNA recombination|cellular response to DNA damage stimulus|biological_process|hydrolase activity|Holliday junction resolvase complex	path:mmu03460	Fanconi anemia pathway
[truncated: 147 more rows]
