# Supplementary material for: Mulberry Leaf Regulates Differentially Expressed Genes in Diabetic Mice Liver Based on RNA-Seq Analysis
Source: Front Physiol. 2018 Aug 7;9:1051. doi: 10.3389/fphys.2018.01051 (PMC6090096; doi:10.3389/fphys.2018.01051)
Supplement: Supplementary file 1 [file Presentation_1.zip › supplementary materials/C-DD-UP-DOWN.xls]

## Sheet: Sheet1
id	baseMean	baseMean_Sample_C	baseMean_Sample_DD	foldChange	log2FoldChange	pval	padj	up_down	Name	biotype	logic_name	version	description	havana_gene	havana_version	GO_id	GO_term	pathway	pathway_description
ENSMUSG00000000903	9.20133	0	18.4027	Inf	Inf	0.00597898	0.270042	Up	Vpreb3	protein_coding	ensembl_havana_gene	3	pre-B lymphocyte gene 3 [Source:MGI Symbol;Acc:MGI:98938]	OTTMUSG00000016465	2	GO:0002377,GO:0003674,GO:0005615,GO:0005783,GO:0006955,GO:0051025	immunoglobulin production|molecular_function|extracellular space|endoplasmic reticulum|immune response|negative regulation of immunoglobulin secretion
ENSMUSG00000003309	5.81137	0	11.6227	Inf	Inf	0.0252001	0.726627	Up	Ap1m2	protein_coding	ensembl	13	adaptor protein complex AP-1, mu 2 subunit [Source:MGI Symbol;Acc:MGI:1336974]			GO:0005794,GO:0005802,GO:0006810,GO:0006886,GO:0015031,GO:0016020,GO:0016192,GO:0030131,GO:0031410,GO:0043231	Golgi apparatus|trans-Golgi network|transport|intracellular protein transport|protein transport|membrane|vesicle-mediated transport|clathrin adaptor complex|cytoplasmic vesicle|intracellular membrane-bounded organelle	path:mmu04142	Lysosome
ENSMUSG00000004328	7.26421	0	14.5284	Inf	Inf	0.0131108	0.488417	Up	Hif3a	protein_coding	ensembl_havana_gene	15	hypoxia inducible factor 3, alpha subunit [Source:MGI Symbol;Acc:MGI:1859778]	OTTMUSG00000022817	2	GO:0000981,GO:0001525,GO:0001666,GO:0003677,GO:0003700,GO:0003713,GO:0003714,GO:0005515,GO:0005634,GO:0005737,GO:0005739,GO:0006351,GO:0006355,GO:0006357,GO:0006366,GO:0006915,GO:0007275,GO:0016607,GO:0045944,GO:0046983	RNA polymerase II transcription factor activity, sequence-specific DNA binding|angiogenesis|response to hypoxia|DNA binding|transcription factor activity, sequence-specific DNA binding|transcription coactivator activity|transcription corepressor activity|protein binding|nucleus|cytoplasm|mitochondrion|transcription, DNA-templated|regulation of transcription, DNA-templated|regulation of transcript…
ENSMUSG00000017412	4.84281	0	9.68561	Inf	Inf	0.040674	0.946443	Up	Cacnb4	protein_coding	ensembl_havana_gene	15	calcium channel, voltage-dependent, beta 4 subunit [Source:MGI Symbol;Acc:MGI:103301]	OTTMUSG00000012607	2	GO:0005244,GO:0005245,GO:0005262,GO:0005515,GO:0005886,GO:0005891,GO:0006810,GO:0006811,GO:0006816,GO:0006874,GO:0007214,GO:0007528,GO:0007628,GO:0008331,GO:0014051,GO:0019227,GO:0019901,GO:0030217,GO:0034765,GO:0035249,GO:0042391,GO:0045202,GO:0046058,GO:0048536,GO:0048538,GO:0048541,GO:0048747,GO:0050852,GO:0050877,GO:0050908,GO:0051932,GO:0070588,GO:1901385	voltage-gated ion channel activity|voltage-gated calcium channel activity|calcium channel activity|protein binding|plasma membrane|voltage-gated calcium channel complex|transport|ion transport|calcium ion transport|cellular calcium ion homeostasis|gamma-aminobutyric acid signaling pathway|neuromuscular junction development|adult walking behavior|high voltage-gated calcium channel activity|gamma-a…	path:mmu04010,path:mmu04921,path:mmu04260,path:mmu04261,path:mmu05410,path:mmu05412,path:mmu05414	MAPK signaling pathway|Oxytocin signaling pathway|Cardiac muscle contraction|Adrenergic signaling in cardiomyocytes|Hypertrophic cardiomyopathy (HCM)|Arrhythmogenic right ventricular cardiomyopathy (ARVC)|Dilated cardiomyopathy (DCM)
ENSMUSG00000018623	5.81137	0	11.6227	Inf	Inf	0.0252001	0.726627	Up	Mmp7	protein_coding	ensembl_havana_gene	9	matrix metallopeptidase 7 [Source:MGI Symbol;Acc:MGI:103189]	OTTMUSG00000033289	1	GO:0002779,GO:0002780,GO:0004222,GO:0005576,GO:0005578,GO:0005615,GO:0006508,GO:0008201,GO:0008233,GO:0008237,GO:0008270,GO:0009986,GO:0016787,GO:0030574,GO:0031012,GO:0042127,GO:0042493,GO:0042742,GO:0046872,GO:0050829,GO:0050830,GO:0070062	antibacterial peptide secretion|antibacterial peptide biosynthetic process|metalloendopeptidase activity|extracellular region|proteinaceous extracellular matrix|extracellular space|proteolysis|heparin binding|peptidase activity|metallopeptidase activity|zinc ion binding|cell surface|hydrolase activity|collagen catabolic process|extracellular matrix|regulation of cell proliferation|response to dru…	path:mmu04310	Wnt signaling pathway
ENSMUSG00000021416	16.4655	0	32.9311	Inf	Inf	0.000515256	0.037389	Up	Eci3	protein_coding	ensembl_havana_gene	11	enoyl-Coenzyme A delta isomerase 3 [Source:MGI Symbol;Acc:MGI:1916373]	OTTMUSG00000035929	2	GO:0000062,GO:0003824,GO:0004165,GO:0005777,GO:0006635,GO:0008152,GO:0016853	fatty-acyl-CoA binding|catalytic activity|dodecenoyl-CoA delta-isomerase activity|peroxisome|fatty acid beta-oxidation|metabolic process|isomerase activity
ENSMUSG00000022479	5.81137	0	11.6227	Inf	Inf	0.0252001	0.726627	Up	Vdr	protein_coding	ensembl_havana_gene	15	vitamin D receptor [Source:MGI Symbol;Acc:MGI:103076]	OTTMUSG00000026431	4	GO:0000122,GO:0000791,GO:0000792,GO:0000902,GO:0001501,GO:0001651,GO:0003677,GO:0003700,GO:0003707,GO:0004879,GO:0005499,GO:0005515,GO:0005634,GO:0005654,GO:0005720,GO:0005829,GO:0005901,GO:0006351,GO:0006355,GO:0006816,GO:0006874,GO:0007275,GO:0007595,GO:0008270,GO:0008285,GO:0008434,GO:0009887,GO:0010628,GO:0010839,GO:0010980,GO:0016363,GO:0030315,GO:0038183,GO:0038186,GO:0043231,GO:0043235,GO:…	negative regulation of transcription from RNA polymerase II promoter|euchromatin|heterochromatin|cell morphogenesis|skeletal system development|dense fibrillar component|DNA binding|transcription factor activity, sequence-specific DNA binding|steroid hormone receptor activity|RNA polymerase II transcription factor activity, ligand-activated sequence-specific DNA binding|vitamin D binding|protein …	path:mmu04978,path:mmu04961,path:mmu05152	Mineral absorption|Endocrine and other factor-regulated calcium reabsorption|Tuberculosis
ENSMUSG00000025202	7.74849	0	15.497	Inf	Inf	0.0106885	0.416416	Up	Scd3	protein_coding	ensembl	7	stearoyl-coenzyme A desaturase 3 [Source:MGI Symbol;Acc:MGI:1353437]			GO:0004768,GO:0005575,GO:0005783,GO:0006629,GO:0006631,GO:0006633,GO:0016020,GO:0016021,GO:0016215,GO:0016491,GO:0016717,GO:0032896,GO:0043231,GO:0046872,GO:0055114,GO:1903966	stearoyl-CoA 9-desaturase activity|cellular_component|endoplasmic reticulum|lipid metabolic process|fatty acid metabolic process|fatty acid biosynthetic process|membrane|integral component of membrane|acyl-CoA desaturase activity|oxidoreductase activity|oxidoreductase activity, acting on paired donors, with oxidation of a pair of donors resulting in the reduction of molecular oxygen to two molecu…	path:mmu01212,path:mmu01040,path:mmu04152,path:mmu03320	Fatty acid metabolism|Biosynthesis of unsaturated fatty acids|AMPK signaling pathway|PPAR signaling pathway
ENSMUSG00000027870	23.2455	0	46.4909	Inf	Inf	7.56193e-05	0.00777052	Up	Hao2	protein_coding	ensembl_havana_gene	8	hydroxyacid oxidase 2 [Source:MGI Symbol;Acc:MGI:96012]	OTTMUSG00000006827	3	GO:0003824,GO:0003973,GO:0005102,GO:0005739,GO:0005777,GO:0010181,GO:0016491,GO:0018924,GO:0019395,GO:0051260,GO:0052852,GO:0052853,GO:0052854,GO:0055114,GO:0070062	catalytic activity|(S)-2-hydroxy-acid oxidase activity|receptor binding|mitochondrion|peroxisome|FMN binding|oxidoreductase activity|mandelate metabolic process|fatty acid oxidation|protein homooligomerization|very-long-chain-(S)-2-hydroxy-acid oxidase activity|long-chain-(S)-2-hydroxy-long-chain-acid oxidase activity|medium-chain-(S)-2-hydroxy-acid oxidase activity|oxidation-reduction process|ex…	path:mmu01200,path:mmu00630,path:mmu04146	Carbon metabolism|Glyoxylate and dicarboxylate metabolism|Peroxisome
ENSMUSG00000027938	5.32709	0	10.6542	Inf	Inf	0.0318526	0.82242	Up	Creb3l4	protein_coding	ensembl_havana_gene	11	cAMP responsive element binding protein 3-like 4 [Source:MGI Symbol;Acc:MGI:1916603]	OTTMUSG00000021959	2	GO:0000977,GO:0001228,GO:0003677,GO:0003700,GO:0005634,GO:0005783,GO:0005794,GO:0006351,GO:0006355,GO:0006986,GO:0007275,GO:0007283,GO:0016020,GO:0016021,GO:0030154,GO:0030968,GO:0031410,GO:0035497,GO:0043565,GO:0045944	RNA polymerase II regulatory region sequence-specific DNA binding|transcriptional activator activity, RNA polymerase II transcription regulatory region sequence-specific binding|DNA binding|transcription factor activity, sequence-specific DNA binding|nucleus|endoplasmic reticulum|Golgi apparatus|transcription, DNA-templated|regulation of transcription, DNA-templated|response to unfolded protein|m…	path:mmu04668,path:mmu04024,path:mmu04022,path:mmu04151,path:mmu04152,path:mmu04911,path:mmu04922,path:mmu04915,path:mmu04918,path:mmu04916,path:mmu04925,path:mmu04261,path:mmu04962,path:mmu04725,path:mmu04728,path:mmu04211,path:mmu05203,path:mmu05215,path:mmu05016,path:mmu05030,path:mmu05031,path:mmu05034,path:mmu04931,path:mmu05161	TNF signaling pathway|cAMP signaling pathway|cGMP - PKG signaling pathway|PI3K-Akt signaling pathway|AMPK signaling pathway|Insulin secretion|Glucagon signaling pathway|Estrogen signaling pathway|Thyroid hormone synthesis|Melanogenesis|Aldosterone synthesis and secretion|Adrenergic signaling in cardiomyocytes|Vasopressin-regulated water reabsorption|Cholinergic synapse|Dopaminergic synapse|Longev…
ENSMUSG00000032908	4.84281	0	9.68561	Inf	Inf	0.040674	0.946443	Up	Sgpp2	protein_coding	ensembl_havana_gene	9	sphingosine-1-phosphate phosphotase 2 [Source:MGI Symbol;Acc:MGI:3589109]	OTTMUSG00000047786	1	GO:0005783,GO:0006670,GO:0008138,GO:0008330,GO:0008579,GO:0008969,GO:0016020,GO:0016021,GO:0016312,GO:0016787,GO:0017017,GO:0017161,GO:0019178,GO:0019198,GO:0030351,GO:0030352,GO:0030487,GO:0042392,GO:0043726,GO:0043812,GO:0043813,GO:0052629,GO:0052745,GO:0052825,GO:0052828,GO:0052829,GO:0052830,GO:0052831,GO:0052867,GO:1990003	endoplasmic reticulum|sphingosine metabolic process|protein tyrosine/serine/threonine phosphatase activity|protein tyrosine/threonine phosphatase activity|JUN kinase phosphatase activity|phosphohistidine phosphatase activity|membrane|integral component of membrane|inositol bisphosphate phosphatase activity|hydrolase activity|MAP kinase tyrosine/serine/threonine phosphatase activity|inositol-1,3,4…	path:mmu00600,path:mmu04071	Sphingolipid metabolism|Sphingolipid signaling pathway
ENSMUSG00000038656	32.4468	0	64.8936	Inf	Inf	7.39552e-06	0.00103883	Up	Cyp3a16	protein_coding	ensembl_havana_gene	5	cytochrome P450, family 3, subfamily a, polypeptide 16 [Source:MGI Symbol;Acc:MGI:106099]	OTTMUSG00000025125	1	GO:0004497,GO:0005506,GO:0005783,GO:0005789,GO:0016020,GO:0016491,GO:0016705,GO:0016712,GO:0020037,GO:0032451,GO:0043231,GO:0046872,GO:0050649,GO:0055114,GO:0070330	monooxygenase activity|iron ion binding|endoplasmic reticulum|endoplasmic reticulum membrane|membrane|oxidoreductase activity|oxidoreductase activity, acting on paired donors, with incorporation or reduction of molecular oxygen|oxidoreductase activity, acting on paired donors, with incorporation or reduction of molecular oxygen, reduced flavin or flavoprotein as one donor, and incorporation of on…	path:mmu00140,path:mmu00591,path:mmu00830,path:mmu05204	Steroid hormone biosynthesis|Linoleic acid metabolism|Retinol metabolism|Chemical carcinogenesis
ENSMUSG00000039552	8.23277	0	16.4655	Inf	Inf	0.0087631	0.360677	Up	Rsph4a	protein_coding	ensembl_havana_gene	13	radial spoke head 4 homolog A (Chlamydomonas) [Source:MGI Symbol;Acc:MGI:3027894]	OTTMUSG00000029742	1	GO:0003341,GO:0003674,GO:0005634,GO:0005654,GO:0005730,GO:0005737,GO:0005856,GO:0005929,GO:0005930,GO:0035082,GO:0042995	cilium movement|molecular_function|nucleus|nucleoplasm|nucleolus|cytoplasm|cytoskeleton|cilium|axoneme|axoneme assembly|cell projection
ENSMUSG00000048988	10.6542	0	21.3083	Inf	Inf	0.00347763	0.175151	Up	Elfn1	protein_coding	ensembl_havana_gene	8	leucine rich repeat and fibronectin type III, extracellular 1 [Source:MGI Symbol;Acc:MGI:2442479]	OTTMUSG00000054804	1	GO:0004864,GO:0010923,GO:0016020,GO:0016021,GO:0019902,GO:0030425,GO:0042995,GO:0050808,GO:0060076,GO:0070062	protein phosphatase inhibitor activity|negative regulation of phosphatase activity|membrane|integral component of membrane|phosphatase binding|dendrite|cell projection|synapse organization|excitatory synapse|extracellular exosome
ENSMUSG00000055003	15.497	0	30.994	Inf	Inf	0.000693063	0.0478979	Up	Lrtm2	protein_coding	ensembl_havana_gene	14	leucine-rich repeats and transmembrane domains 2 [Source:MGI Symbol;Acc:MGI:2141485]	OTTMUSG00000023523	4	GO:0003674,GO:0005575,GO:0007409,GO:0016020,GO:0016021,GO:0051965	molecular_function|cellular_component|axonogenesis|membrane|integral component of membrane|positive regulation of synapse assembly
ENSMUSG00000056008	15.0127	0	30.0254	Inf	Inf	0.000806002	0.0548475	Up	Gm11541	protein_coding	ensembl_havana_gene	1	predicted gene 11541 [Source:MGI Symbol;Acc:MGI:3650066]	OTTMUSG00000002038	1	GO:0003674,GO:0005575,GO:0008150	molecular_function|cellular_component|biological_process
ENSMUSG00000063446	7.26421	0	14.5284	Inf	Inf	0.0131108	0.488417	Up	Plppr1	protein_coding	ensembl_havana_gene	4	phospholipid phosphatase related 1 [Source:MGI Symbol;Acc:MGI:2445015]	OTTMUSG00000006909	2	GO:0005887,GO:0006644,GO:0007165,GO:0007399,GO:0016020,GO:0016021,GO:0042577,GO:0046839	integral component of plasma membrane|phospholipid metabolic process|signal transduction|nervous system development|membrane|integral component of membrane|lipid phosphatase activity|phospholipid dephosphorylation
ENSMUSG00000070645	12.5913	0	25.1826	Inf	Inf	0.00176968	0.103814	Up	Ren1	protein_coding	ensembl_havana_gene	5	renin 1 structural [Source:MGI Symbol;Acc:MGI:97898]	OTTMUSG00000021617	2	GO:0001822,GO:0002003,GO:0002016,GO:0002018,GO:0004175,GO:0004190,GO:0005102,GO:0005159,GO:0005576,GO:0005615,GO:0005622,GO:0005737,GO:0005764,GO:0006508,GO:0008065,GO:0008217,GO:0008233,GO:0009755,GO:0010033,GO:0016020,GO:0016787,GO:0042493,GO:0042756,GO:0043408,GO:0048469,GO:0051591,GO:0070305	kidney development|angiotensin maturation|regulation of blood volume by renin-angiotensin|renin-angiotensin regulation of aldosterone production|endopeptidase activity|aspartic-type endopeptidase activity|receptor binding|insulin-like growth factor receptor binding|extracellular region|extracellular space|intracellular|cytoplasm|lysosome|proteolysis|establishment of blood-nerve barrier|regulation…	path:mmu04924,path:mmu04614	Renin secretion|Renin-angiotensin system
ENSMUSG00000070811	796.157	0	1592.31	Inf	Inf	4.91789e-27	3.76489e-23	Up	Sult2a2	protein_coding	ensembl_havana_gene	6	sulfotransferase family 2A, dehydroepiandrosterone (DHEA)-preferring, member 2 [Source:MGI Symbol;Acc:MGI:107550]	OTTMUSG00000048115	1	GO:0001517,GO:0001537,GO:0003674,GO:0004394,GO:0005575,GO:0005737,GO:0006629,GO:0008146,GO:0008150,GO:0008202,GO:0016232,GO:0016740,GO:0017095,GO:0018721,GO:0018722,GO:0018723,GO:0018724,GO:0018725,GO:0018726,GO:0018727,GO:0019111,GO:0034930,GO:0047704,GO:0050694,GO:0050698,GO:0051922,GO:0080131	N-acetylglucosamine 6-O-sulfotransferase activity|N-acetylgalactosamine 4-O-sulfotransferase activity|molecular_function|heparan sulfate 2-O-sulfotransferase activity|cellular_component|cytoplasm|lipid metabolic process|sulfotransferase activity|biological_process|steroid metabolic process|HNK-1 sulfotransferase activity|transferase activity|heparan sulfate 6-O-sulfotransferase activity|trans-9R,…
ENSMUSG00000072476	12.107	0	24.214	Inf	Inf	0.00208616	0.12008	Up	Gm9008	protein_coding	ensembl_havana_gene	6	predicted pseudogene 9008 [Source:MGI Symbol;Acc:MGI:3644000]	OTTMUSG00000057356	1
ENSMUSG00000072612	5.32709	0	10.6542	Inf	Inf	0.0318526	0.82242	Up	Gm10382	protein_coding	ensembl	2	predicted gene 10382 [Source:MGI Symbol;Acc:MGI:3647829]			GO:0003674,GO:0005575,GO:0008150	molecular_function|cellular_component|biological_process
ENSMUSG00000075551	300.254	0	600.508	Inf	Inf	5.08535e-20	5.98937e-17	Up	Cyp3a41a	protein_coding	ensembl_havana_gene	4	cytochrome P450, family 3, subfamily a, polypeptide 41A [Source:MGI Symbol;Acc:MGI:1858451]	OTTMUSG00000055073	1	GO:0005789,GO:0010468,GO:0016491,GO:0032451,GO:0043231,GO:0050649,GO:0055114	endoplasmic reticulum membrane|regulation of gene expression|oxidoreductase activity|demethylase activity|intracellular membrane-bounded organelle|testosterone 6-beta-hydroxylase activity|oxidation-reduction process	path:mmu00140,path:mmu00591,path:mmu00830,path:mmu05204	Steroid hormone biosynthesis|Linoleic acid metabolism|Retinol metabolism|Chemical carcinogenesis
ENSMUSG00000075552	19.3712	0	38.7424	Inf	Inf	0.000219921	0.0192412	Up	Cyp3a41b	protein_coding	ensembl_havana_gene	4	cytochrome P450, family 3, subfamily a, polypeptide 41B [Source:MGI Symbol;Acc:MGI:3714859]	OTTMUSG00000055069	1	GO:0005575,GO:0005789,GO:0016491,GO:0032451,GO:0043231,GO:0050649,GO:0055114	cellular_component|endoplasmic reticulum membrane|oxidoreductase activity|demethylase activity|intracellular membrane-bounded organelle|testosterone 6-beta-hydroxylase activity|oxidation-reduction process	path:mmu00140,path:mmu00591,path:mmu00830,path:mmu05204	Steroid hormone biosynthesis|Linoleic acid metabolism|Retinol metabolism|Chemical carcinogenesis
ENSMUSG00000078452	24.6983	0	49.3966	Inf	Inf	5.14422e-05	0.00566642	Up	Raet1d	protein_coding	ensembl_havana_gene	10	retinoic acid early transcript delta [Source:MGI Symbol;Acc:MGI:1861032]	OTTMUSG00000033466	3	GO:0001913,GO:0003823,GO:0005515,GO:0005886,GO:0006955,GO:0009897,GO:0016020,GO:0019882,GO:0031225,GO:0042267,GO:0044214,GO:0046658,GO:0046703	T cell mediated cytotoxicity|antigen binding|protein binding|plasma membrane|immune response|external side of plasma membrane|membrane|antigen processing and presentation|anchored component of membrane|natural killer cell mediated cytotoxicity|spanning component of plasma membrane|anchored component of plasma membrane|natural killer cell lectin-like receptor binding	path:mmu04650	Natural killer cell mediated cytotoxicity
ENSMUSG00000078799	43.101	0	86.2019	Inf	Inf	6.61706e-07	0.000125079	Up	Sult2a5	protein_coding	ensembl_havana_gene	5	sulfotransferase family 2A, dehydroepiandrosterone (DHEA)-preferring, member 5 [Source:MGI Symbol;Acc:MGI:3648378]	OTTMUSG00000021844	3	GO:0001517,GO:0001537,GO:0004027,GO:0004394,GO:0005737,GO:0005829,GO:0008144,GO:0008146,GO:0008150,GO:0016232,GO:0016740,GO:0017095,GO:0018721,GO:0018722,GO:0018723,GO:0018724,GO:0018725,GO:0018726,GO:0018727,GO:0019111,GO:0034930,GO:0050656,GO:0050694,GO:0050698,GO:0051922,GO:0080131	N-acetylglucosamine 6-O-sulfotransferase activity|N-acetylgalactosamine 4-O-sulfotransferase activity|alcohol sulfotransferase activity|heparan sulfate 2-O-sulfotransferase activity|cytoplasm|cytosol|drug binding|sulfotransferase activity|biological_process|HNK-1 sulfotransferase activity|transferase activity|heparan sulfate 6-O-sulfotransferase activity|trans-9R,10R-dihydrodiolphenanthrene sulfo…
ENSMUSG00000092008	20.8241	0	41.6481	Inf	Inf	0.000146282	0.0135741	Up	Cyp2c69	protein_coding	ensembl	1	cytochrome P450, family 2, subfamily c, polypeptide 69 [Source:MGI Symbol;Acc:MGI:3721049]			GO:0008392,GO:0008395,GO:0019373	arachidonic acid epoxygenase activity|steroid hydroxylase activity|epoxygenase P450 pathway
ENSMUSG00000094420	4.84281	0	9.68561	Inf	Inf	0.040674	0.946443	Up	Igkv10-96	IG_V_gene	ensembl_havana_ig_gene	2	immunoglobulin kappa variable 10-96 [Source:MGI Symbol;Acc:MGI:4439561]	OTTMUSG00000052729	2
ENSMUSG00000069668	2326.03	1.03246	4651.03	4504.81	12.1372	2.24279e-25	7.47868e-22	Up	Sult3a1	protein_coding	ensembl	3	sulfotransferase family 3A, member 1 [Source:MGI Symbol;Acc:MGI:1931469]			GO:0001517,GO:0001537,GO:0004394,GO:0005737,GO:0008146,GO:0016232,GO:0016740,GO:0017095,GO:0018721,GO:0018722,GO:0018723,GO:0018724,GO:0018725,GO:0018726,GO:0018727,GO:0019111,GO:0034930,GO:0047685,GO:0050694,GO:0050698,GO:0051922,GO:0051923,GO:0080131	N-acetylglucosamine 6-O-sulfotransferase activity|N-acetylgalactosamine 4-O-sulfotransferase activity|heparan sulfate 2-O-sulfotransferase activity|cytoplasm|sulfotransferase activity|HNK-1 sulfotransferase activity|transferase activity|heparan sulfate 6-O-sulfotransferase activity|trans-9R,10R-dihydrodiolphenanthrene sulfotransferase activity|1-phenanthrol sulfotransferase activity|3-phenanthrol…
ENSMUSG00000026691	10079.1	7.22722	20150.9	2788.2	11.4451	4.97698e-15	3.48286e-12	Up	Fmo3	protein_coding	ensembl_havana_gene	10	flavin containing monooxygenase 3 [Source:MGI Symbol;Acc:MGI:1100496]	OTTMUSG00000024141	2	GO:0004497,GO:0004499,GO:0005783,GO:0016020,GO:0016021,GO:0016491,GO:0016597,GO:0017144,GO:0034899,GO:0043231,GO:0050660,GO:0050661,GO:0055114	monooxygenase activity|N,N-dimethylaniline monooxygenase activity|endoplasmic reticulum|membrane|integral component of membrane|oxidoreductase activity|amino acid binding|drug metabolic process|trimethylamine monooxygenase activity|intracellular membrane-bounded organelle|flavin adenine dinucleotide binding|NADP binding|oxidation-reduction process	path:mmu00982	Drug metabolism - cytochrome P450
ENSMUSG00000078798	1076.1	1.03246	2151.17	2083.54	11.0248	1.70423e-26	8.69783e-23	Up	Sult2a1	protein_coding	ensembl_havana_gene	4	sulfotransferase family 2A, dehydroepiandrosterone (DHEA)-preferring, member 1 [Source:MGI Symbol;Acc:MGI:98430]	OTTMUSG00000048118	1	GO:0004027,GO:0005737,GO:0005829,GO:0006629,GO:0008144,GO:0008146,GO:0008202,GO:0016740,GO:0047704,GO:0050656,GO:0051923	alcohol sulfotransferase activity|cytoplasm|cytosol|lipid metabolic process|drug binding|sulfotransferase activity|steroid metabolic process|transferase activity|bile-salt sulfotransferase activity|3'-phosphoadenosine 5'-phosphosulfate binding|sulfation	path:mmu00980,path:mmu04976,path:mmu05204	Metabolism of xenobiotics by cytochrome P450|Bile secretion|Chemical carcinogenesis
ENSMUSG00000022347	2444.74	3.09738	4886.39	1577.59	10.6235	9.44635e-24	2.41055e-20	Up	A1bg	protein_coding	ensembl	7	alpha-1-B glycoprotein [Source:MGI Symbol;Acc:MGI:2152878]			GO:0003674,GO:0005576,GO:0005615,GO:0008150,GO:0070062,GO:0072562	molecular_function|extracellular region|extracellular space|biological_process|extracellular exosome|blood microparticle
ENSMUSG00000054417	185.511	1.03246	369.99	358.358	8.48526	1.03578e-14	6.89512e-12	Up	Cyp3a44	protein_coding	ensembl_havana_gene	5	cytochrome P450, family 3, subfamily a, polypeptide 44 [Source:MGI Symbol;Acc:MGI:2449818]	OTTMUSG00000025126	1	GO:0005575,GO:0005789,GO:0016491,GO:0032451,GO:0043231,GO:0050649,GO:0055114	cellular_component|endoplasmic reticulum membrane|oxidoreductase activity|demethylase activity|intracellular membrane-bounded organelle|testosterone 6-beta-hydroxylase activity|oxidation-reduction process	path:mmu00140,path:mmu00591,path:mmu00830,path:mmu05204	Steroid hormone biosynthesis|Linoleic acid metabolism|Retinol metabolism|Chemical carcinogenesis
ENSMUSG00000021228	499.389	3.09738	995.681	321.459	8.32849	1.54843e-21	2.63423e-18	Up	Acot3	protein_coding	ensembl_havana_gene	14	acyl-CoA thioesterase 3 [Source:MGI Symbol;Acc:MGI:2159619]	OTTMUSG00000027601	1	GO:0000038,GO:0001676,GO:0005777,GO:0005829,GO:0006637,GO:0016290,GO:0016787,GO:0016790,GO:0032788,GO:0032789,GO:0047617,GO:0052689	very long-chain fatty acid metabolic process|long-chain fatty acid metabolic process|peroxisome|cytosol|acyl-CoA metabolic process|palmitoyl-CoA hydrolase activity|hydrolase activity|thiolester hydrolase activity|saturated monocarboxylic acid metabolic process|unsaturated monocarboxylic acid metabolic process|acyl-CoA hydrolase activity|carboxylic ester hydrolase activity	path:mmu00062,path:mmu01040	Fatty acid elongation|Biosynthesis of unsaturated fatty acids
ENSMUSG00000090298	299.834	2.06492	597.602	289.407	8.17696	5.27888e-18	5.38833e-15	Up	Gm4794	protein_coding	ensembl	1	predicted gene 4794 [Source:MGI Symbol;Acc:MGI:3645972]
ENSMUSG00000029272	149.675	1.03246	298.317	288.938	8.17462	5.00513e-13	2.73691e-10	Up	Sult1e1	protein_coding	ensembl_havana_gene	8	sulfotransferase family 1E, member 1 [Source:MGI Symbol;Acc:MGI:98431]	OTTMUSG00000054067	2	GO:0001517,GO:0001537,GO:0004304,GO:0004394,GO:0005496,GO:0005737,GO:0007565,GO:0008146,GO:0008210,GO:0008289,GO:0016232,GO:0016740,GO:0017095,GO:0018721,GO:0018722,GO:0018723,GO:0018724,GO:0018725,GO:0018726,GO:0018727,GO:0019111,GO:0034930,GO:0045600,GO:0047894,GO:0050294,GO:0050694,GO:0050698,GO:0051922,GO:0051923,GO:0080131	N-acetylglucosamine 6-O-sulfotransferase activity|N-acetylgalactosamine 4-O-sulfotransferase activity|estrone sulfotransferase activity|heparan sulfate 2-O-sulfotransferase activity|steroid binding|cytoplasm|female pregnancy|sulfotransferase activity|estrogen metabolic process|lipid binding|HNK-1 sulfotransferase activity|transferase activity|heparan sulfate 6-O-sulfotransferase activity|trans-9R…	path:mmu00140	Steroid hormone biosynthesis
ENSMUSG00000070810	112.869	1.03246	224.706	217.642	7.76581	4.80062e-11	1.88467e-08	Up	Sult2a6	protein_coding	ensembl_havana_gene	10	sulfotransferase family 2A, dehydroepiandrosterone (DHEA)-preferring, member 6 [Source:MGI Symbol;Acc:MGI:3648915]	OTTMUSG00000021842	2	GO:0001517,GO:0001537,GO:0004027,GO:0004394,GO:0005737,GO:0005829,GO:0008144,GO:0008146,GO:0008150,GO:0016232,GO:0016740,GO:0017095,GO:0018721,GO:0018722,GO:0018723,GO:0018724,GO:0018725,GO:0018726,GO:0018727,GO:0019111,GO:0034930,GO:0050656,GO:0050694,GO:0050698,GO:0051922,GO:0080131	N-acetylglucosamine 6-O-sulfotransferase activity|N-acetylgalactosamine 4-O-sulfotransferase activity|alcohol sulfotransferase activity|heparan sulfate 2-O-sulfotransferase activity|cytoplasm|cytosol|drug binding|sulfotransferase activity|biological_process|HNK-1 sulfotransferase activity|transferase activity|heparan sulfate 6-O-sulfotransferase activity|trans-9R,10R-dihydrodiolphenanthrene sulfo…
ENSMUSG00000053303	437.433	4.12984	870.736	210.84	7.72001	7.39305e-20	8.08535e-17	Up	Slc22a26	protein_coding	ensembl_havana_gene	14	solute carrier family 22 (organic cation transporter), member 26 [Source:MGI Symbol;Acc:MGI:2385316]	OTTMUSG00000028394	1	GO:0005452,GO:0005887,GO:0015347,GO:0043252	inorganic anion exchanger activity|integral component of plasma membrane|sodium-independent organic anion transmembrane transporter activity|sodium-independent organic anion transport
ENSMUSG00000040583	605.606	8.25967	1202.95	145.642	7.18628	3.56767e-20	4.55205e-17	Up	Cyp2b13	protein_coding	ensembl_havana_gene	8	cytochrome P450, family 2, subfamily b, polypeptide 13 [Source:MGI Symbol;Acc:MGI:88599]	OTTMUSG00000058411	1	GO:0008392,GO:0008395,GO:0019373,GO:0043231	arachidonic acid epoxygenase activity|steroid hydroxylase activity|epoxygenase P450 pathway|intracellular membrane-bounded organelle	path:mmu00140,path:mmu00590,path:mmu00830,path:mmu05204	Steroid hormone biosynthesis|Arachidonic acid metabolism|Retinol metabolism|Chemical carcinogenesis
ENSMUSG00000003555	2235.68	54.7203	4416.64	80.7129	6.33473	5.00443e-15	3.48286e-12	Up	Cyp17a1	protein_coding	ensembl_havana_gene	7	cytochrome P450, family 17, subfamily a, polypeptide 1 [Source:MGI Symbol;Acc:MGI:88586]	OTTMUSG00000023316	1	GO:0004497,GO:0004508,GO:0005506,GO:0005739,GO:0005783,GO:0006694,GO:0006704,GO:0007548,GO:0008202,GO:0016020,GO:0016491,GO:0016705,GO:0016829,GO:0020037,GO:0030424,GO:0042446,GO:0042448,GO:0042995,GO:0043025,GO:0043231,GO:0046872,GO:0047442,GO:0055114,GO:0090031	monooxygenase activity|steroid 17-alpha-monooxygenase activity|iron ion binding|mitochondrion|endoplasmic reticulum|steroid biosynthetic process|glucocorticoid biosynthetic process|sex differentiation|steroid metabolic process|membrane|oxidoreductase activity|oxidoreductase activity, acting on paired donors, with incorporation or reduction of molecular oxygen|lyase activity|heme binding|axon|horm…	path:mmu00140,path:mmu04913,path:mmu04917	Steroid hormone biosynthesis|Ovarian Steroidogenesis|Prolactin signaling pathway
ENSMUSG00000032271	3893.61	124.928	7662.29	61.3338	5.93861	2.66924e-11	1.20202e-08	Up	Nnmt	protein_coding	ensembl_havana_gene	13	nicotinamide N-methyltransferase [Source:MGI Symbol;Acc:MGI:1099443]	OTTMUSG00000027445	2	GO:0005737,GO:0005829,GO:0008112,GO:0008168,GO:0016740,GO:0032259	cytoplasm|cytosol|nicotinamide N-methyltransferase activity|methyltransferase activity|transferase activity|methylation	path:mmu00760	Nicotinate and nicotinamide metabolism
ENSMUSG00000074254	14375.4	610.183	28140.6	46.1182	5.52727	7.83119e-06	0.00108021	Up	Cyp2a4	protein_coding	ensembl_havana_gene	4	cytochrome P450, family 2, subfamily a, polypeptide 4 [Source:MGI Symbol;Acc:MGI:88596]	OTTMUSG00000058416	1	GO:0005881,GO:0008389,GO:0008392,GO:0008395,GO:0019373,GO:0019899,GO:0020037	cytoplasmic microtubule|coumarin 7-hydroxylase activity|arachidonic acid epoxygenase activity|steroid hydroxylase activity|epoxygenase P450 pathway|enzyme binding|heme binding	path:mmu00830	Retinol metabolism
ENSMUSG00000050122	21.3403	1.03246	41.6481	40.3388	5.33409	0.000694489	0.0478979	Up	Vwa3b	protein_coding	ensembl_havana_gene	18	von Willebrand factor A domain containing 3B [Source:MGI Symbol;Acc:MGI:1918103]	OTTMUSG00000029372	7	GO:0003674,GO:0005575,GO:0008150	molecular_function|cellular_component|biological_process
ENSMUSG00000067656	40.7435	2.06492	79.422	38.4625	5.26538	2.93137e-05	0.00350642	Up	Slc22a27	protein_coding	ensembl_havana_gene	13	solute carrier family 22, member 27 [Source:MGI Symbol;Acc:MGI:3042283]	OTTMUSG00000044358	3	GO:0005452,GO:0005887,GO:0015347,GO:0043252	inorganic anion exchanger activity|integral component of plasma membrane|sodium-independent organic anion transmembrane transporter activity|sodium-independent organic anion transport
ENSMUSG00000042248	3428.26	188.94	6667.58	35.2894	5.14116	6.23257e-10	1.94749e-07	Up	Cyp2c37	protein_coding	ensembl_havana_gene	4	cytochrome P450, family 2. subfamily c, polypeptide 37 [Source:MGI Symbol;Acc:MGI:1306806]	OTTMUSG00000028289	1	GO:0004497,GO:0005506,GO:0005783,GO:0008392,GO:0008395,GO:0016020,GO:0016491,GO:0016705,GO:0019373,GO:0020037,GO:0043231,GO:0046872,GO:0055114,GO:0070330	monooxygenase activity|iron ion binding|endoplasmic reticulum|arachidonic acid epoxygenase activity|steroid hydroxylase activity|membrane|oxidoreductase activity|oxidoreductase activity, acting on paired donors, with incorporation or reduction of molecular oxygen|epoxygenase P450 pathway|heme binding|intracellular membrane-bounded organelle|metal ion binding|oxidation-reduction process|aromatase …	path:mmu00140,path:mmu00590,path:mmu00591,path:mmu00830,path:mmu04726,path:mmu04750,path:mmu05204	Steroid hormone biosynthesis|Arachidonic acid metabolism|Linoleic acid metabolism|Retinol metabolism|Serotonergic synapse|Inflammatory mediator regulation of TRP channels|Chemical carcinogenesis
ENSMUSG00000015312	107.218	6.19476	208.241	33.6156	5.07106	4.62451e-08	1.0568e-05	Up	Gadd45b	protein_coding	ensembl	8	growth arrest and DNA-damage-inducible 45 beta [Source:MGI Symbol;Acc:MGI:107776]			GO:0000185,GO:0000186,GO:0005515,GO:0005634,GO:0005737,GO:0006469,GO:0006915,GO:0006950,GO:0007275,GO:0030154,GO:0043065,GO:0046330,GO:0051726,GO:1900745	activation of MAPKKK activity|activation of MAPKK activity|protein binding|nucleus|cytoplasm|negative regulation of protein kinase activity|apoptotic process|response to stress|multicellular organism development|cell differentiation|positive regulation of apoptotic process|positive regulation of JNK cascade|regulation of cell cycle|positive regulation of p38MAPK cascade	path:mmu04010,path:mmu04064,path:mmu04068,path:mmu04110,path:mmu04210,path:mmu04115	MAPK signaling pathway|NF-kappa B signaling pathway|FoxO signaling pathway|Cell cycle|Apoptosis|p53 signaling pathway
ENSMUSG00000076612	16.9818	1.03246	32.9311	31.8958	4.99529	0.00225846	0.126664	Up	Ighg2c	IG_C_gene	ensembl_havana_ig_gene	7	immunoglobulin heavy constant gamma 2C [Source:MGI Symbol;Acc:MGI:2686979]	OTTMUSG00000051447	1	GO:0002455,GO:0003823,GO:0005615,GO:0006910,GO:0006911,GO:0006958,GO:0009897,GO:0016064,GO:0019731,GO:0034987,GO:0042571,GO:0042742,GO:0045087,GO:0050853,GO:0050871,GO:0072562	humoral immune response mediated by circulating immunoglobulin|antigen binding|extracellular space|phagocytosis, recognition|phagocytosis, engulfment|complement activation, classical pathway|external side of plasma membrane|immunoglobulin mediated immune response|antibacterial humoral response|immunoglobulin receptor binding|immunoglobulin complex, circulating|defense response to bacterium|innate…
ENSMUSG00000021278	15.5289	1.03246	30.0254	29.0814	4.86203	0.00342604	0.173696	Up	Amn	protein_coding	ensembl	6	amnionless [Source:MGI Symbol;Acc:MGI:1934943]			GO:0005102,GO:0005615,GO:0005768,GO:0005886,GO:0005905,GO:0006810,GO:0006898,GO:0007275,GO:0007588,GO:0008104,GO:0015031,GO:0015889,GO:0016020,GO:0016021,GO:0016324,GO:0030139,GO:0043001,GO:0045177,GO:0070062	receptor binding|extracellular space|endosome|plasma membrane|clathrin-coated pit|transport|receptor-mediated endocytosis|multicellular organism development|excretion|protein localization|protein transport|cobalamin transport|membrane|integral component of membrane|apical plasma membrane|endocytic vesicle|Golgi to plasma membrane protein transport|apical part of cell|extracellular exosome
ENSMUSG00000050423	276.615	18.5843	534.646	28.7687	4.84643	3.11345e-11	1.32417e-08	Up	Ppp1r3g	protein_coding	ensembl_havana_gene	10	protein phosphatase 1, regulatory (inhibitor) subunit 3G [Source:MGI Symbol;Acc:MGI:1923737]	OTTMUSG00000033597	2	GO:0005737,GO:0019903,GO:0042593,GO:0045725,GO:2000467,GO:2001069	cytoplasm|protein phosphatase binding|glucose homeostasis|positive regulation of glycogen biosynthetic process|positive regulation of glycogen (starch) synthase activity|glycogen binding
ENSMUSG00000044244	14.0761	1.03246	27.1197	26.2671	4.71519	0.00527564	0.246786	Up	Il20rb	protein_coding	ensembl_havana_gene	18	interleukin 20 receptor beta [Source:MGI Symbol;Acc:MGI:2143266]	OTTMUSG00000027484	2	GO:0001808,GO:0002437,GO:0002765,GO:0004896,GO:0005886,GO:0016021,GO:0019221,GO:0032689,GO:0032703,GO:0032733,GO:0032753,GO:0042015,GO:0042130,GO:0048873,GO:0050863	negative regulation of type IV hypersensitivity|inflammatory response to antigenic stimulus|immune response-inhibiting signal transduction|cytokine receptor activity|plasma membrane|integral component of membrane|cytokine-mediated signaling pathway|negative regulation of interferon-gamma production|negative regulation of interleukin-2 production|positive regulation of interleukin-10 production|po…	path:mmu04630,path:mmu04060	Jak-STAT signaling pathway|Cytokine-cytokine receptor interaction
ENSMUSG00000057722	972.282	73.3046	1871.26	25.5272	4.67396	2.01685e-12	9.65002e-10	Up	Lepr	protein_coding	ensembl_havana_gene	17	leptin receptor [Source:MGI Symbol;Acc:MGI:104993]	OTTMUSG00000008454	5	GO:0001525,GO:0004888,GO:0004896,GO:0005515,GO:0005576,GO:0005615,GO:0005886,GO:0005887,GO:0006909,GO:0007165,GO:0008203,GO:0010507,GO:0016020,GO:0016021,GO:0016500,GO:0017046,GO:0019222,GO:0019953,GO:0030217,GO:0033210,GO:0035774,GO:0038021,GO:0042593,GO:0042755,GO:0042802,GO:0043235,GO:0043410,GO:0044321,GO:0045721,GO:0046850,GO:0051346,GO:0060259,GO:0097009,GO:0098868,GO:1903999,GO:1904060,GO:…	angiogenesis|transmembrane signaling receptor activity|cytokine receptor activity|protein binding|extracellular region|extracellular space|plasma membrane|integral component of plasma membrane|phagocytosis|signal transduction|cholesterol metabolic process|negative regulation of autophagy|membrane|integral component of membrane|protein-hormone receptor activity|peptide hormone binding|regulation o…	path:mmu04630,path:mmu04152,path:mmu04080,path:mmu04060,path:mmu04920,path:mmu04932	Jak-STAT signaling pathway|AMPK signaling pathway|Neuroactive ligand-receptor interaction|Cytokine-cytokine receptor interaction|Adipocytokine signaling pathway|Non-alcoholic fatty liver disease (NAFLD)
ENSMUSG00000020553	177.662	13.422	341.902	25.4733	4.67091	3.58355e-09	9.79781e-07	Up	Pctp	protein_coding	ensembl_havana_gene	8	phosphatidylcholine transfer protein [Source:MGI Symbol;Acc:MGI:107375]	OTTMUSG00000001285	1	GO:0005737,GO:0006810,GO:0006869,GO:0008203,GO:0008289,GO:0008525,GO:0015914,GO:0031210	cytoplasm|transport|lipid transport|cholesterol metabolic process|lipid binding|phosphatidylcholine transporter activity|phospholipid transport|phosphatidylcholine binding
ENSMUSG00000030553	13.5918	1.03246	26.1512	25.329	4.66272	0.00611504	0.274567	Up	Pgpep1l	protein_coding	ensembl_havana_gene	3	pyroglutamyl-peptidase I-like [Source:MGI Symbol;Acc:MGI:1925694]	OTTMUSG00000059610	1	GO:0003674,GO:0005575,GO:0006508,GO:0008233,GO:0008234,GO:0016787,GO:0016920	molecular_function|cellular_component|proteolysis|peptidase activity|cysteine-type peptidase activity|hydrolase activity|pyroglutamyl-peptidase activity
ENSMUSG00000040660	5066.35	400.594	9732.1	24.2942	4.60254	2.58196e-07	5.34222e-05	Up	Cyp2b9	protein_coding	ensembl_havana_gene	6	cytochrome P450, family 2, subfamily b, polypeptide 9 [Source:MGI Symbol;Acc:MGI:88600]	OTTMUSG00000037984	1	GO:0004497,GO:0005506,GO:0005783,GO:0008392,GO:0008395,GO:0016020,GO:0016491,GO:0016705,GO:0016712,GO:0019373,GO:0020037,GO:0043231,GO:0046872,GO:0055114,GO:0070330	monooxygenase activity|iron ion binding|endoplasmic reticulum|arachidonic acid epoxygenase activity|steroid hydroxylase activity|membrane|oxidoreductase activity|oxidoreductase activity, acting on paired donors, with incorporation or reduction of molecular oxygen|oxidoreductase activity, acting on paired donors, with incorporation or reduction of molecular oxygen, reduced flavin or flavoprotein a…	path:mmu00140,path:mmu00590,path:mmu00830,path:mmu05204	Steroid hormone biosynthesis|Arachidonic acid metabolism|Retinol metabolism|Chemical carcinogenesis
ENSMUSG00000091867	819.963	65.0449	1574.88	24.2122	4.59766	2.18059e-12	1.01173e-09	Up	Cyp2a22	protein_coding	ensembl_havana_gene	2	cytochrome P450, family 2, subfamily a, polypeptide 22 [Source:MGI Symbol;Acc:MGI:3648316]	OTTMUSG00000058548	1	GO:0008392,GO:0008395,GO:0019373	arachidonic acid epoxygenase activity|steroid hydroxylase activity|epoxygenase P450 pathway
ENSMUSG00000024485	50.9773	4.12984	97.8247	23.6873	4.56604	3.1838e-05	0.00377885	Up	Slc4a9	protein_coding	ensembl	15	solute carrier family 4, sodium bicarbonate cotransporter, member 9 [Source:MGI Symbol;Acc:MGI:2443384]			GO:0005887,GO:0006820,GO:0008509,GO:0015301,GO:0015701,GO:0016323,GO:0045177,GO:0051453,GO:0098656	integral component of plasma membrane|anion transport|anion transmembrane transporter activity|anion:anion antiporter activity|bicarbonate transport|basolateral plasma membrane|apical part of cell|regulation of intracellular pH|anion transmembrane transport
ENSMUSG00000031762	2014.84	164.161	3865.53	23.5472	4.55748	3.13658e-10	1.09146e-07	Up	Mt2	protein_coding	ensembl	6	metallothionein 2 [Source:MGI Symbol;Acc:MGI:97172]			GO:0006882,GO:0007263,GO:0008270,GO:0010273,GO:0046872	cellular zinc ion homeostasis|nitric oxide mediated signal transduction|zinc ion binding|detoxification of copper ion|metal ion binding	path:mmu04978	Mineral absorption
ENSMUSG00000061540	1430.49	122.863	2738.12	22.286	4.47807	6.03828e-11	2.25493e-08	Up	Orm2	protein_coding	ensembl_havana_gene	3	orosomucoid 2 [Source:MGI Symbol;Acc:MGI:97444]	OTTMUSG00000000306	1	GO:0002682,GO:0005576,GO:0005615,GO:0006810,GO:0006953	regulation of immune system process|extracellular region|extracellular space|transport|acute-phase response
ENSMUSG00000066407	59.242	5.1623	113.322	21.9518	4.45627	1.80535e-05	0.00224729	Up	Gm10263	protein_coding	ensembl	3	predicted gene 10263 [Source:MGI Symbol;Acc:MGI:3642825]
ENSMUSG00000042589	68.4753	6.19476	130.756	21.1075	4.39968	9.1514e-06	0.00125105	Up	Cux2	protein_coding	ensembl_havana_gene	18	cut-like homeobox 2 [Source:MGI Symbol;Acc:MGI:107321]	OTTMUSG00000024684	5	GO:0000122,GO:0000977,GO:0000978,GO:0001078,GO:0003677,GO:0005634,GO:0006351,GO:0006355,GO:0007614,GO:0010628,GO:0043565,GO:0045892,GO:0050775,GO:0050890,GO:0051965,GO:0061003,GO:0070062,GO:0071310,GO:2000463	negative regulation of transcription from RNA polymerase II promoter|RNA polymerase II regulatory region sequence-specific DNA binding|RNA polymerase II core promoter proximal region sequence-specific DNA binding|transcriptional repressor activity, RNA polymerase II core promoter proximal region sequence-specific binding|DNA binding|nucleus|transcription, DNA-templated|regulation of transcription…
ENSMUSG00000055312	290.915	26.8439	554.986	20.6745	4.36978	4.18952e-10	1.37444e-07	Up	Them7	protein_coding	ensembl_havana_gene	2	thioesterase superfamily member 7 [Source:MGI Symbol;Acc:MGI:1921338]	OTTMUSG00000014989	1	GO:0003674,GO:0005739,GO:0008150	molecular_function|mitochondrion|biological_process
ENSMUSG00000031765	2736.94	259.147	5214.73	20.1227	4.33075	1.2004e-08	3.06321e-06	Up	Mt1	protein_coding	ensembl	7	metallothionein 1 [Source:MGI Symbol;Acc:MGI:97171]			GO:0005507,GO:0005764,GO:0005829,GO:0006875,GO:0006882,GO:0007263,GO:0008270,GO:0010273,GO:0043524,GO:0046872,GO:0071247,GO:0071294	copper ion binding|lysosome|cytosol|cellular metal ion homeostasis|cellular zinc ion homeostasis|nitric oxide mediated signal transduction|zinc ion binding|detoxification of copper ion|negative regulation of neuron apoptotic process|metal ion binding|cellular response to chromate|cellular response to zinc ion	path:mmu04978	Mineral absorption
ENSMUSG00000030137	183.601	17.5518	349.651	19.9211	4.31622	1.68518e-08	4.16157e-06	Up	Tuba8	protein_coding	ensembl_havana_gene	8	tubulin, alpha 8 [Source:MGI Symbol;Acc:MGI:1858225]	OTTMUSG00000022202	2	GO:0000166,GO:0000226,GO:0003924,GO:0005200,GO:0005525,GO:0005737,GO:0005856,GO:0005874,GO:0007017	nucleotide binding|microtubule cytoskeleton organization|GTPase activity|structural constituent of cytoskeleton|GTP binding|cytoplasm|cytoskeleton|microtubule|microtubule-based process	path:mmu04145,path:mmu04210,path:mmu04540	Phagosome|Apoptosis|Gap junction
ENSMUSG00000020429	4020.39	434.665	7606.11	17.4988	4.12918	5.13078e-07	9.94397e-05	Up	Igfbp1	protein_coding	ensembl_havana_gene	7	insulin-like growth factor binding protein 1 [Source:MGI Symbol;Acc:MGI:96436]	OTTMUSG00000005136	1	GO:0001558,GO:0005520,GO:0005576,GO:0005615,GO:0019838,GO:0031994,GO:0031995,GO:0043567	regulation of cell growth|insulin-like growth factor binding|extracellular region|extracellular space|growth factor binding|insulin-like growth factor I binding|insulin-like growth factor II binding|regulation of insulin-like growth factor receptor signaling pathway
ENSMUSG00000032786	10476.5	1142.93	19810	17.3326	4.11542	0.000104969	0.0103025	Up	Alas1	protein_coding	ensembl_havana_gene	14	aminolevulinic acid synthase 1 [Source:MGI Symbol;Acc:MGI:87989]	OTTMUSG00000033383	1	GO:0003824,GO:0003870,GO:0005654,GO:0005737,GO:0005739,GO:0005759,GO:0006778,GO:0006783,GO:0008152,GO:0009058,GO:0016740,GO:0016746,GO:0030170,GO:0033014	catalytic activity|5-aminolevulinate synthase activity|nucleoplasm|cytoplasm|mitochondrion|mitochondrial matrix|porphyrin-containing compound metabolic process|heme biosynthetic process|metabolic process|biosynthetic process|transferase activity|transferase activity, transferring acyl groups|pyridoxal phosphate binding|tetrapyrrole biosynthetic process	path:mmu00260,path:mmu00860	Glycine, serine and threonine metabolism|Porphyrin and chlorophyll metabolism
ENSMUSG00000052131	47.135	5.1623	89.1076	17.2612	4.10946	0.000138679	0.0131069	Up	Akr1b7	protein_coding	ensembl_havana_gene	7	aldo-keto reductase family 1, member B7 [Source:MGI Symbol;Acc:MGI:101918]	OTTMUSG00000014785	1	GO:0004032,GO:0005737,GO:0005739,GO:0016491,GO:0044255,GO:0055114	alditol:NADP+ 1-oxidoreductase activity|cytoplasm|mitochondrion|oxidoreductase activity|cellular lipid metabolic process|oxidation-reduction process	path:mmu00040,path:mmu00051,path:mmu00052,path:mmu00561	Pentose and glucuronate interconversions|Fructose and mannose metabolism|Galactose metabolism|Glycerolipid metabolism
ENSMUSG00000025003	11321.1	1285.41	21356.8	16.6147	4.05439	0.000174969	0.0158518	Up	Cyp2c39	protein_coding	ensembl_havana_gene	6	cytochrome P450, family 2, subfamily c, polypeptide 39 [Source:MGI Symbol;Acc:MGI:1306818]	OTTMUSG00000028407	1	GO:0004497,GO:0005506,GO:0005783,GO:0008392,GO:0008395,GO:0016020,GO:0016491,GO:0016705,GO:0019373,GO:0020037,GO:0034875,GO:0043231,GO:0046872,GO:0055114,GO:0070330	monooxygenase activity|iron ion binding|endoplasmic reticulum|arachidonic acid epoxygenase activity|steroid hydroxylase activity|membrane|oxidoreductase activity|oxidoreductase activity, acting on paired donors, with incorporation or reduction of molecular oxygen|epoxygenase P450 pathway|heme binding|caffeine oxidase activity|intracellular membrane-bounded organelle|metal ion binding|oxidation-re…	path:mmu00140,path:mmu00590,path:mmu00591,path:mmu00830,path:mmu04726,path:mmu04750,path:mmu05204	Steroid hormone biosynthesis|Arachidonic acid metabolism|Linoleic acid metabolism|Retinol metabolism|Serotonergic synapse|Inflammatory mediator regulation of TRP channels|Chemical carcinogenesis
ENSMUSG00000031595	17.9823	2.06492	33.8996	16.4169	4.03711	0.00522352	0.246084	Up	Pdgfrl	protein_coding	ensembl_havana_gene	9	platelet-derived growth factor receptor-like [Source:MGI Symbol;Acc:MGI:1916047]	OTTMUSG00000031636	1	GO:0003674,GO:0005575,GO:0005576,GO:0008150	molecular_function|cellular_component|extracellular region|biological_process
ENSMUSG00000023963	1585.12	189.973	2980.26	15.6879	3.97158	4.34182e-09	1.16627e-06	Up	Cyp39a1	protein_coding	ensembl	9	cytochrome P450, family 39, subfamily a, polypeptide 1 [Source:MGI Symbol;Acc:MGI:1927096]			GO:0004497,GO:0005506,GO:0005783,GO:0006629,GO:0006699,GO:0006707,GO:0007586,GO:0008202,GO:0008387,GO:0008396,GO:0016020,GO:0016042,GO:0016491,GO:0016705,GO:0020037,GO:0030573,GO:0043231,GO:0046872,GO:0055114	monooxygenase activity|iron ion binding|endoplasmic reticulum|lipid metabolic process|bile acid biosynthetic process|cholesterol catabolic process|digestion|steroid metabolic process|steroid 7-alpha-hydroxylase activity|oxysterol 7-alpha-hydroxylase activity|membrane|lipid catabolic process|oxidoreductase activity|oxidoreductase activity, acting on paired donors, with incorporation or reduction o…	path:mmu00120	Primary bile acid biosynthesis
ENSMUSG00000041801	42.7764	5.1623	80.3906	15.5726	3.96094	0.000300823	0.0243699	Up	Phlda3	protein_coding	ensembl_havana_gene	5	pleckstrin homology-like domain, family A, member 3 [Source:MGI Symbol;Acc:MGI:1351485]	OTTMUSG00000022104	1	GO:0005546,GO:0005547,GO:0005737,GO:0005886,GO:0006915,GO:0010314,GO:0016020,GO:0032266,GO:0042771,GO:0043065,GO:0043325,GO:0051898,GO:0070062,GO:0080025	phosphatidylinositol-4,5-bisphosphate binding|phosphatidylinositol-3,4,5-trisphosphate binding|cytoplasm|plasma membrane|apoptotic process|phosphatidylinositol-5-phosphate binding|membrane|phosphatidylinositol-3-phosphate binding|intrinsic apoptotic signaling pathway in response to DNA damage by p53 class mediator|positive regulation of apoptotic process|phosphatidylinositol-3,4-bisphosphate bind…
ENSMUSG00000066072	8386.05	1025.23	15746.9	15.3593	3.94104	7.08957e-05	0.00743482	Up	Cyp4a10	protein_coding	ensembl_havana_gene	13	cytochrome P450, family 4, subfamily a, polypeptide 10 [Source:MGI Symbol;Acc:MGI:88611]	OTTMUSG00000008614	1	GO:0004497,GO:0005506,GO:0005737,GO:0005783,GO:0006631,GO:0008391,GO:0008392,GO:0016020,GO:0016324,GO:0016491,GO:0016705,GO:0018685,GO:0020037,GO:0043231,GO:0046872,GO:0050051,GO:0055114,GO:0070062	monooxygenase activity|iron ion binding|cytoplasm|endoplasmic reticulum|fatty acid metabolic process|arachidonic acid monooxygenase activity|arachidonic acid epoxygenase activity|membrane|apical plasma membrane|oxidoreductase activity|oxidoreductase activity, acting on paired donors, with incorporation or reduction of molecular oxygen|alkane 1-monooxygenase activity|heme binding|intracellular mem…	path:mmu00071,path:mmu00590,path:mmu00830,path:mmu03320,path:mmu04270,path:mmu04750	Fatty acid degradation|Arachidonic acid metabolism|Retinol metabolism|PPAR signaling pathway|Vascular smooth muscle contraction|Inflammatory mediator regulation of TRP channels
ENSMUSG00000029086	33.5432	4.12984	62.9565	15.2443	3.9302	0.000833942	0.0560021	Up	Prom1	protein_coding	ensembl_havana_gene	15	prominin 1 [Source:MGI Symbol;Acc:MGI:1100886]	OTTMUSG00000053805	13	GO:0001750,GO:0005615,GO:0005783,GO:0005793,GO:0005886,GO:0005887,GO:0005902,GO:0005903,GO:0005929,GO:0009986,GO:0010842,GO:0016020,GO:0016021,GO:0016324,GO:0031982,GO:0032420,GO:0042622,GO:0042805,GO:0042995,GO:0043231,GO:0045296,GO:0045494,GO:0060042,GO:0060219,GO:0070062,GO:0071914,GO:0072112,GO:0072139,GO:2000768	photoreceptor outer segment|extracellular space|endoplasmic reticulum|endoplasmic reticulum-Golgi intermediate compartment|plasma membrane|integral component of plasma membrane|microvillus|brush border|cilium|cell surface|retina layer formation|membrane|integral component of membrane|apical plasma membrane|vesicle|stereocilium|photoreceptor outer segment membrane|actinin binding|cell projection|i…	path:mmu05202	Transcriptional misregulation in cancers
ENSMUSG00000030483	7065.23	894.11	13236.4	14.804	3.88791	3.91462e-05	0.00447289	Up	Cyp2b10	protein_coding	ensembl_havana_gene	14	cytochrome P450, family 2, subfamily b, polypeptide 10 [Source:MGI Symbol;Acc:MGI:88598]	OTTMUSG00000027165	1	GO:0004497,GO:0005506,GO:0005783,GO:0006805,GO:0008202,GO:0008392,GO:0008395,GO:0016020,GO:0016491,GO:0016705,GO:0016712,GO:0017144,GO:0019373,GO:0020037,GO:0042180,GO:0042738,GO:0043231,GO:0046872,GO:0055114,GO:0070330	monooxygenase activity|iron ion binding|endoplasmic reticulum|xenobiotic metabolic process|steroid metabolic process|arachidonic acid epoxygenase activity|steroid hydroxylase activity|membrane|oxidoreductase activity|oxidoreductase activity, acting on paired donors, with incorporation or reduction of molecular oxygen|oxidoreductase activity, acting on paired donors, with incorporation or reductio…	path:mmu00140,path:mmu00590,path:mmu00830,path:mmu05204	Steroid hormone biosynthesis|Arachidonic acid metabolism|Retinol metabolism|Chemical carcinogenesis
ENSMUSG00000028359	121.065	15.4869	226.643	14.6345	3.8713	2.18435e-06	0.000359619	Up	Orm3	protein_coding	ensembl_havana_gene	4	orosomucoid 3 [Source:MGI Symbol;Acc:MGI:97445]	OTTMUSG00000000245	1	GO:0003674,GO:0005615,GO:0006953	molecular_function|extracellular space|acute-phase response
ENSMUSG00000076614	23.8256	3.09738	44.5538	14.3844	3.84643	0.00303308	0.158317	Up	Ighg1	IG_C_gene	ensembl_havana_ig_gene	7	immunoglobulin heavy constant gamma 1 (G1m marker) [Source:MGI Symbol;Acc:MGI:96446]	OTTMUSG00000051474	2	GO:0001788,GO:0001798,GO:0001812,GO:0002455,GO:0003823,GO:0005615,GO:0006910,GO:0006911,GO:0006958,GO:0009897,GO:0016064,GO:0019731,GO:0034987,GO:0042571,GO:0042742,GO:0045087,GO:0050766,GO:0050778,GO:0050853,GO:0050871,GO:0072562	antibody-dependent cellular cytotoxicity|positive regulation of type IIa hypersensitivity|positive regulation of type I hypersensitivity|humoral immune response mediated by circulating immunoglobulin|antigen binding|extracellular space|phagocytosis, recognition|phagocytosis, engulfment|complement activation, classical pathway|external side of plasma membrane|immunoglobulin mediated immune respons…
ENSMUSG00000005547	47345.7	6183.4	88508.1	14.3138	3.83934	0.0307104	0.806867	Up	Cyp2a5	protein_coding	ensembl_havana_gene	14	cytochrome P450, family 2, subfamily a, polypeptide 5 [Source:MGI Symbol;Acc:MGI:88597]	OTTMUSG00000036784	1	GO:0005881,GO:0008389,GO:0008392,GO:0008395,GO:0019373,GO:0019899,GO:0020037,GO:0042168,GO:0071276	cytoplasmic microtubule|coumarin 7-hydroxylase activity|arachidonic acid epoxygenase activity|steroid hydroxylase activity|epoxygenase P450 pathway|enzyme binding|heme binding|heme metabolic process|cellular response to cadmium ion	path:mmu00830	Retinol metabolism
ENSMUSG00000053964	227.57	29.9413	425.198	14.2011	3.82793	6.12151e-08	1.35836e-05	Up	Lgals4	protein_coding	ensembl_havana_gene	17	lectin, galactose binding, soluble 4 [Source:MGI Symbol;Acc:MGI:107536]	OTTMUSG00000022686	5	GO:0005515,GO:0005615,GO:0016936,GO:0030246	protein binding|extracellular space|galactoside binding|carbohydrate binding
ENSMUSG00000006345	7.78044	1.03246	14.5284	14.0717	3.81472	0.0442228	0.982019	Up	Ggt1	protein_coding	ensembl_havana_gene	10	gamma-glutamyltransferase 1 [Source:MGI Symbol;Acc:MGI:95706]	OTTMUSG00000034127	6	GO:0002682,GO:0003840,GO:0005615,GO:0005886,GO:0005887,GO:0006508,GO:0006536,GO:0006749,GO:0006750,GO:0006751,GO:0007283,GO:0008233,GO:0016020,GO:0016021,GO:0016740,GO:0016746,GO:0016787,GO:0019344,GO:0019370,GO:0031179,GO:0031638,GO:0031988,GO:0036374,GO:0050727,GO:0060427,GO:0070062,GO:0071260	regulation of immune system process|gamma-glutamyltransferase activity|extracellular space|plasma membrane|integral component of plasma membrane|proteolysis|glutamate metabolic process|glutathione metabolic process|glutathione biosynthetic process|glutathione catabolic process|spermatogenesis|peptidase activity|membrane|integral component of membrane|transferase activity|transferase activity, tra…	path:mmu00590,path:mmu00430,path:mmu00460,path:mmu00480	Arachidonic acid metabolism|Taurine and hypotaurine metabolism|Cyanoamino acid metabolism|Glutathione metabolism
ENSMUSG00000076613	45.2298	6.19476	84.2648	13.6026	3.76581	0.000381986	0.0296882	Up	Ighg2b	IG_C_gene	ensembl_havana_ig_gene	3	immunoglobulin heavy constant gamma 2B [Source:MGI Symbol;Acc:MGI:96445]	OTTMUSG00000051451	2	GO:0001798,GO:0001812,GO:0002455,GO:0003823,GO:0005615,GO:0006910,GO:0006911,GO:0006958,GO:0009897,GO:0016064,GO:0034987,GO:0042571,GO:0042742,GO:0045087,GO:0050766,GO:0050778,GO:0050853,GO:0050871,GO:0072562	positive regulation of type IIa hypersensitivity|positive regulation of type I hypersensitivity|humoral immune response mediated by circulating immunoglobulin|antigen binding|extracellular space|phagocytosis, recognition|phagocytosis, engulfment|complement activation, classical pathway|external side of plasma membrane|immunoglobulin mediated immune response|immunoglobulin receptor binding|immunog…
ENSMUSG00000028655	1648.84	230.238	3067.43	13.3229	3.73583	2.79473e-08	6.68596e-06	Up	Mfsd2a	protein_coding	ensembl_havana_gene	11	major facilitator superfamily domain containing 2A [Source:MGI Symbol;Acc:MGI:1923824]	OTTMUSG00000008939	2	GO:0005548,GO:0005737,GO:0005783,GO:0005886,GO:0005887,GO:0006810,GO:0006869,GO:0015293,GO:0015908,GO:0016020,GO:0016021,GO:0045056,GO:0060856,GO:1990379	phospholipid transporter activity|cytoplasm|endoplasmic reticulum|plasma membrane|integral component of plasma membrane|transport|lipid transport|symporter activity|fatty acid transport|membrane|integral component of membrane|transcytosis|establishment of blood-brain barrier|lipid transport across blood brain barrier
ENSMUSG00000029814	151.766	21.6816	281.851	12.9995	3.70039	1.34103e-06	0.000230703	Up	Igf2bp3	protein_coding	ensembl_havana_gene	10	insulin-like growth factor 2 mRNA binding protein 3 [Source:MGI Symbol;Acc:MGI:1890359]	OTTMUSG00000057404	1	GO:0000166,GO:0003676,GO:0003723,GO:0003730,GO:0005515,GO:0005634,GO:0005737,GO:0006417,GO:0006810,GO:0044822,GO:0048027,GO:0051028	nucleotide binding|nucleic acid binding|RNA binding|mRNA 3'-UTR binding|protein binding|nucleus|cytoplasm|regulation of translation|transport|poly(A) RNA binding|mRNA 5'-UTR binding|mRNA transport
ENSMUSG00000023806	100.693	14.4544	186.932	12.9325	3.69293	1.24483e-05	0.00161522	Up	Rsph3b	protein_coding	ensembl	9	radial spoke 3B homolog (Chlamydomonas) [Source:MGI Symbol;Acc:MGI:3630308]			GO:0003674,GO:0005575,GO:0008150	molecular_function|cellular_component|biological_process
ENSMUSG00000042510	100.693	14.4544	186.932	12.9325	3.69293	1.24483e-05	0.00161522	Up	AA986860	protein_coding	ensembl_havana_gene	7	expressed sequence AA986860 [Source:MGI Symbol;Acc:MGI:2138143]	OTTMUSG00000049611	1	GO:0003674,GO:0005737,GO:0008150,GO:0070062	molecular_function|cytoplasm|biological_process|extracellular exosome
ENSMUSG00000056737	48.6517	7.22722	90.0762	12.4635	3.63963	0.000395089	0.030398	Up	Capg	protein_coding	ensembl_havana_gene	14	capping protein (actin filament), gelsolin-like [Source:MGI Symbol;Acc:MGI:1098259]	OTTMUSG00000022323	8	GO:0003779,GO:0005576,GO:0005634,GO:0005654,GO:0005730,GO:0005737,GO:0005814,GO:0019904,GO:0030031,GO:0032403,GO:0051016,GO:0051693,GO:0070062,GO:0072686,GO:0090543	actin binding|extracellular region|nucleus|nucleoplasm|nucleolus|cytoplasm|centriole|protein domain specific binding|cell projection assembly|protein complex binding|barbed-end actin filament capping|actin filament capping|extracellular exosome|mitotic spindle|Flemming body
ENSMUSG00000025004	27.2475	4.12984	50.3652	12.1954	3.60827	0.00305395	0.158505	Up	Cyp2c40	protein_coding	ensembl_havana_gene	15	cytochrome P450, family 2, subfamily c, polypeptide 40 [Source:MGI Symbol;Acc:MGI:1306815]	OTTMUSG00000028294	4	GO:0004497,GO:0005506,GO:0005783,GO:0008392,GO:0008395,GO:0016020,GO:0016491,GO:0016705,GO:0019373,GO:0020037,GO:0043231,GO:0046872,GO:0055114,GO:0070330	monooxygenase activity|iron ion binding|endoplasmic reticulum|arachidonic acid epoxygenase activity|steroid hydroxylase activity|membrane|oxidoreductase activity|oxidoreductase activity, acting on paired donors, with incorporation or reduction of molecular oxygen|epoxygenase P450 pathway|heme binding|intracellular membrane-bounded organelle|metal ion binding|oxidation-reduction process|aromatase …	path:mmu00140,path:mmu00590,path:mmu00591,path:mmu00830,path:mmu04726,path:mmu04750,path:mmu05204	Steroid hormone biosynthesis|Arachidonic acid metabolism|Linoleic acid metabolism|Retinol metabolism|Serotonergic synapse|Inflammatory mediator regulation of TRP channels|Chemical carcinogenesis
ENSMUSG00000002831	114.833	17.5518	212.115	12.0851	3.59515	9.58176e-06	0.0012869	Up	Plin4	protein_coding	ensembl_havana_gene	13	perilipin 4 [Source:MGI Symbol;Acc:MGI:1929709]	OTTMUSG00000046184	1	GO:0005737,GO:0005811,GO:0005886,GO:0016020,GO:0043231	cytoplasm|lipid particle|plasma membrane|membrane|intracellular membrane-bounded organelle
ENSMUSG00000048498	40.387	6.19476	74.5792	12.0391	3.58965	0.000891061	0.0580555	Up	Cd300e	protein_coding	ensembl_havana_gene	7	CD300e antigen [Source:MGI Symbol;Acc:MGI:2387602]	OTTMUSG00000003608	1	GO:0002376,GO:0003674,GO:0005886,GO:0008150,GO:0016020,GO:0016021,GO:0070062	immune system process|molecular_function|plasma membrane|biological_process|membrane|integral component of membrane|extracellular exosome
ENSMUSG00000022340	13.1395	2.06492	24.214	11.7264	3.55169	0.0199254	0.639656	Up	Sybu	protein_coding	ensembl	14	syntabulin (syntaxin-interacting) [Source:MGI Symbol;Acc:MGI:2442392]			GO:0005654,GO:0005739,GO:0005794,GO:0005874,GO:0008017,GO:0016020,GO:0016021,GO:0017075,GO:0019894,GO:0031982,GO:0043231,GO:0061178,GO:0097433	nucleoplasm|mitochondrion|Golgi apparatus|microtubule|microtubule binding|membrane|integral component of membrane|syntaxin-1 binding|kinesin binding|vesicle|intracellular membrane-bounded organelle|regulation of insulin secretion involved in cellular response to glucose stimulus|dense body
ENSMUSG00000094156	137.722	21.6816	253.763	11.704	3.54894	4.69195e-06	0.000704298	Up	Sult2a7	protein_coding	ensembl_havana_gene	1	sulfotransferase family 2A, dehydroepiandrosterone (DHEA)-preferring, member 7 [Source:MGI Symbol;Acc:MGI:3645246]	OTTMUSG00000048133	2	GO:0001517,GO:0001537,GO:0003674,GO:0004394,GO:0005575,GO:0008150,GO:0016232,GO:0017095,GO:0018721,GO:0018722,GO:0018723,GO:0018724,GO:0018725,GO:0018726,GO:0018727,GO:0019111,GO:0034930,GO:0050694,GO:0050698,GO:0051922,GO:0080131	N-acetylglucosamine 6-O-sulfotransferase activity|N-acetylgalactosamine 4-O-sulfotransferase activity|molecular_function|heparan sulfate 2-O-sulfotransferase activity|cellular_component|biological_process|HNK-1 sulfotransferase activity|heparan sulfate 6-O-sulfotransferase activity|trans-9R,10R-dihydrodiolphenanthrene sulfotransferase activity|1-phenanthrol sulfotransferase activity|3-phenanthrol…
ENSMUSG00000028715	13057.4	2182.62	23932.2	10.9649	3.45482	0.00158353	0.0947087	Up	Cyp4a14	protein_coding	ensembl_havana_gene	2	cytochrome P450, family 4, subfamily a, polypeptide 14 [Source:MGI Symbol;Acc:MGI:1096550]	OTTMUSG00000008625	1	GO:0004497,GO:0005504,GO:0005506,GO:0005783,GO:0008391,GO:0016020,GO:0016491,GO:0016705,GO:0018685,GO:0020037,GO:0043231,GO:0046872,GO:0050544,GO:0055114	monooxygenase activity|fatty acid binding|iron ion binding|endoplasmic reticulum|arachidonic acid monooxygenase activity|membrane|oxidoreductase activity|oxidoreductase activity, acting on paired donors, with incorporation or reduction of molecular oxygen|alkane 1-monooxygenase activity|heme binding|intracellular membrane-bounded organelle|metal ion binding|arachidonic acid binding|oxidation-redu…	path:mmu00071,path:mmu00590,path:mmu00830,path:mmu03320,path:mmu04270,path:mmu04750	Fatty acid degradation|Arachidonic acid metabolism|Retinol metabolism|PPAR signaling pathway|Vascular smooth muscle contraction|Inflammatory mediator regulation of TRP channels
ENSMUSG00000021198	12.1709	2.06492	22.2769	10.7883	3.43139	0.0265766	0.74807	Up	Unc79	protein_coding	ensembl_havana_gene	16	unc-79 homolog (C. elegans) [Source:MGI Symbol;Acc:MGI:2684729]	OTTMUSG00000037136	5	GO:0003674,GO:0005575,GO:0016020,GO:0016021,GO:0030534,GO:0035264,GO:0048149	molecular_function|cellular_component|membrane|integral component of membrane|adult behavior|multicellular organism growth|behavioral response to ethanol
ENSMUSG00000039533	283.869	49.558	518.18	10.456	3.38626	2.94467e-07	6.01145e-05	Up	Mmd2	protein_coding	ensembl_havana_gene	8	monocyte to macrophage differentiation-associated 2 [Source:MGI Symbol;Acc:MGI:1922354]	OTTMUSG00000054880	1	GO:0004672,GO:0005794,GO:0016020,GO:0016021,GO:0019835,GO:0032880,GO:0045666,GO:0045860,GO:0046579,GO:0048471	protein kinase activity|Golgi apparatus|membrane|integral component of membrane|cytolysis|regulation of protein localization|positive regulation of neuron differentiation|positive regulation of protein kinase activity|positive regulation of Ras protein signal transduction|perinuclear region of cytoplasm
ENSMUSG00000044734	47.2308	8.25967	86.2019	10.4365	3.38356	0.000862181	0.0567166	Up	Serpinb1a	protein_coding	ensembl_havana_gene	15	serine (or cysteine) peptidase inhibitor, clade B, member 1a [Source:MGI Symbol;Acc:MGI:1913472]	OTTMUSG00000000694	1	GO:0004867,GO:0005615,GO:0005737,GO:0010466,GO:0016020,GO:0030414,GO:0042176,GO:0070062	serine-type endopeptidase inhibitor activity|extracellular space|cytoplasm|negative regulation of peptidase activity|membrane|peptidase inhibitor activity|regulation of protein catabolic process|extracellular exosome	path:mmu05146	Amoebiasis
ENSMUSG00000069763	11.6866	2.06492	21.3083	10.3192	3.36726	0.0307914	0.806867	Up	Tmem100	protein_coding	ensembl_havana_gene	3	transmembrane protein 100 [Source:MGI Symbol;Acc:MGI:1915138]	OTTMUSG00000001282	1	GO:0001525,GO:0001570,GO:0001701,GO:0003197,GO:0003198,GO:0005515,GO:0005737,GO:0005783,GO:0005886,GO:0007219,GO:0007275,GO:0016020,GO:0016021,GO:0030154,GO:0030509,GO:0043204,GO:0043491,GO:0045603,GO:0048471,GO:0050848,GO:0051930,GO:0060842,GO:0071773,GO:2001214	angiogenesis|vasculogenesis|in utero embryonic development|endocardial cushion development|epithelial to mesenchymal transition involved in endocardial cushion formation|protein binding|cytoplasm|endoplasmic reticulum|plasma membrane|Notch signaling pathway|multicellular organism development|membrane|integral component of membrane|cell differentiation|BMP signaling pathway|perikaryon|protein kina…
ENSMUSG00000039878	22.889	4.12984	41.6481	10.0847	3.33409	0.00787062	0.331976	Up	Slc39a5	protein_coding	ensembl	12	solute carrier family 39 (metal ion transporter), member 5 [Source:MGI Symbol;Acc:MGI:1919336]			GO:0001654,GO:0005385,GO:0005886,GO:0005887,GO:0006810,GO:0006811,GO:0006829,GO:0006882,GO:0016020,GO:0016021,GO:0016323,GO:0030001,GO:0030509,GO:0034224,GO:0046873,GO:0048026,GO:0055085,GO:0070062,GO:0071578	eye development|zinc ion transmembrane transporter activity|plasma membrane|integral component of plasma membrane|transport|ion transport|zinc II ion transport|cellular zinc ion homeostasis|membrane|integral component of membrane|basolateral plasma membrane|metal ion transport|BMP signaling pathway|cellular response to zinc ion starvation|metal ion transmembrane transporter activity|positive regu…
ENSMUSG00000022947	10.7181	2.06492	19.3712	9.38111	3.22976	0.0416251	0.954074	Up	Cbr3	protein_coding	ensembl_havana_gene	7	carbonyl reductase 3 [Source:MGI Symbol;Acc:MGI:1309992]	OTTMUSG00000019916	1	GO:0000253,GO:0004090,GO:0005615,GO:0005654,GO:0005737,GO:0005829,GO:0016491,GO:0042376,GO:0050890,GO:0055114,GO:0070402	3-keto sterol reductase activity|carbonyl reductase (NADPH) activity|extracellular space|nucleoplasm|cytoplasm|cytosol|oxidoreductase activity|phylloquinone catabolic process|cognition|oxidation-reduction process|NADPH binding	path:mmu00590,path:mmu00980	Arachidonic acid metabolism|Metabolism of xenobiotics by cytochrome P450
ENSMUSG00000024987	1119.23	220.946	2017.51	9.13124	3.19081	3.0453e-07	6.13509e-05	Up	Cyp26a1	protein_coding	ensembl	5	cytochrome P450, family 26, subfamily a, polypeptide 1 [Source:MGI Symbol;Acc:MGI:1096359]			GO:0001972,GO:0004497,GO:0005506,GO:0005783,GO:0007417,GO:0008401,GO:0009952,GO:0014032,GO:0016020,GO:0016491,GO:0016705,GO:0018585,GO:0018586,GO:0018588,GO:0018589,GO:0018590,GO:0018591,GO:0018592,GO:0018593,GO:0018594,GO:0018595,GO:0018596,GO:0018597,GO:0018598,GO:0018599,GO:0018600,GO:0020037,GO:0034559,GO:0034562,GO:0034653,GO:0034786,GO:0034816,GO:0034857,GO:0034858,GO:0034859,GO:0034862,GO:…	retinoic acid binding|monooxygenase activity|iron ion binding|endoplasmic reticulum|central nervous system development|retinoic acid 4-hydroxylase activity|anterior/posterior pattern specification|neural crest cell development|membrane|oxidoreductase activity|oxidoreductase activity, acting on paired donors, with incorporation or reduction of molecular oxygen|fluorene oxygenase activity|mono-buty…	path:mmu00830	Retinol metabolism
ENSMUSG00000020108	372.323	75.3695	669.276	8.87993	3.15055	4.89282e-07	9.64038e-05	Up	Ddit4	protein_coding	ensembl	3	DNA-damage-inducible transcript 4 [Source:MGI Symbol;Acc:MGI:1921997]			GO:0001666,GO:0001764,GO:0005622,GO:0005737,GO:0005739,GO:0006915,GO:0007420,GO:0008283,GO:0009968,GO:0010801,GO:0030182,GO:0032007,GO:0033137,GO:0042771,GO:0043241,GO:0045820,GO:0048011,GO:0051607,GO:0071549,GO:0071889,GO:0072593,GO:1901216,GO:1902532	response to hypoxia|neuron migration|intracellular|cytoplasm|mitochondrion|apoptotic process|brain development|cell proliferation|negative regulation of signal transduction|negative regulation of peptidyl-threonine phosphorylation|neuron differentiation|negative regulation of TOR signaling|negative regulation of peptidyl-serine phosphorylation|intrinsic apoptotic signaling pathway in response to …	path:mmu04151,path:mmu04150,path:mmu05206	PI3K-Akt signaling pathway|mTOR signaling pathway|MicroRNAs in cancer
ENSMUSG00000072949	307.11	65.0449	549.174	8.443	3.07776	1.57327e-06	0.000267648	Up	Acot1	protein_coding	ensembl	5	acyl-CoA thioesterase 1 [Source:MGI Symbol;Acc:MGI:1349396]			GO:0001676,GO:0005737,GO:0005739,GO:0005829,GO:0006637,GO:0016290,GO:0016787,GO:0016790,GO:0047617,GO:0052689	long-chain fatty acid metabolic process|cytoplasm|mitochondrion|cytosol|acyl-CoA metabolic process|palmitoyl-CoA hydrolase activity|hydrolase activity|thiolester hydrolase activity|acyl-CoA hydrolase activity|carboxylic ester hydrolase activity	path:mmu00062,path:mmu01040	Fatty acid elongation|Biosynthesis of unsaturated fatty acids
ENSMUSG00000044177	14.6243	3.09738	26.1512	8.443	3.07776	0.0290776	0.786585	Up	Wfikkn2	protein_coding	ensembl_havana_gene	4	WAP, follistatin/kazal, immunoglobulin, kunitz and netrin domain containing 2 [Source:MGI Symbol;Acc:MGI:2669209]	OTTMUSG00000001708	2	GO:0001501,GO:0004857,GO:0004867,GO:0005515,GO:0005576,GO:0007179,GO:0008191,GO:0010466,GO:0030414,GO:0032091,GO:0043392,GO:0048747,GO:0060021	skeletal system development|enzyme inhibitor activity|serine-type endopeptidase inhibitor activity|protein binding|extracellular region|transforming growth factor beta receptor signaling pathway|metalloendopeptidase inhibitor activity|negative regulation of peptidase activity|peptidase inhibitor activity|negative regulation of protein binding|negative regulation of DNA binding|muscle fiber develo…
ENSMUSG00000064247	14.6243	3.09738	26.1512	8.443	3.07776	0.0290776	0.786585	Up	Plcxd1	protein_coding	ensembl_havana_gene	14	phosphatidylinositol-specific phospholipase C, X domain containing 1 [Source:MGI Symbol;Acc:MGI:2685422]	OTTMUSG00000026195	3	GO:0003674,GO:0005575,GO:0006629,GO:0008081	molecular_function|cellular_component|lipid metabolic process|phosphoric diester hydrolase activity
ENSMUSG00000001665	973.69	212.687	1734.69	8.1561	3.02788	6.97573e-07	0.000128681	Up	Gstt3	protein_coding	ensembl_havana_gene	10	glutathione S-transferase, theta 3 [Source:MGI Symbol;Acc:MGI:2143526]	OTTMUSG00000031847	3	GO:0004364,GO:0005737,GO:0006749	glutathione transferase activity|cytoplasm|glutathione metabolic process	path:mmu00480,path:mmu00980,path:mmu00982,path:mmu05204	Glutathione metabolism|Metabolism of xenobiotics by cytochrome P450|Drug metabolism - cytochrome P450|Chemical carcinogenesis
ENSMUSG00000003849	282.8	61.9476	503.652	8.13029	3.02331	3.03919e-06	0.000484719	Up	Nqo1	protein_coding	ensembl_havana_gene	8	NAD(P)H dehydrogenase, quinone 1 [Source:MGI Symbol;Acc:MGI:103187]	OTTMUSG00000022884	1	GO:0003955,GO:0004784,GO:0005737,GO:0005829,GO:0006801,GO:0006979,GO:0016491,GO:0042802,GO:0043025,GO:0043066,GO:0043086,GO:0043525,GO:0044822,GO:0055114,GO:0070062	NAD(P)H dehydrogenase (quinone) activity|superoxide dismutase activity|cytoplasm|cytosol|superoxide metabolic process|response to oxidative stress|oxidoreductase activity|identical protein binding|neuronal cell body|negative regulation of apoptotic process|negative regulation of catalytic activity|positive regulation of neuron apoptotic process|poly(A) RNA binding|oxidation-reduction process|extr…	path:mmu00130	Ubiquinone and other terpenoid-quinone biosynthesis
ENSMUSG00000030934	23684.4	5246.96	42121.8	8.02784	3.00501	0.0198221	0.639656	Up	Oat	protein_coding	ensembl	8	ornithine aminotransferase [Source:MGI Symbol;Acc:MGI:97394]			GO:0003824,GO:0004587,GO:0005737,GO:0005739,GO:0008483,GO:0010121,GO:0016740,GO:0019544,GO:0030170,GO:0034214,GO:0042802	catalytic activity|ornithine-oxo-acid transaminase activity|cytoplasm|mitochondrion|transaminase activity|arginine catabolic process to proline via ornithine|transferase activity|arginine catabolic process to glutamate|pyridoxal phosphate binding|protein hexamerization|identical protein binding	path:mmu00330	Arginine and proline metabolism
ENSMUSG00000026390	237.474	52.6554	422.293	8.01993	3.00359	6.77327e-06	0.000963688	Up	Marco	protein_coding	ensembl_havana_gene	7	macrophage receptor with collagenous structure [Source:MGI Symbol;Acc:MGI:1309998]	OTTMUSG00000049075	1	GO:0002376,GO:0005044,GO:0005581,GO:0006897,GO:0016020,GO:0016021,GO:0043277,GO:0045087	immune system process|scavenger receptor activity|collagen trimer|endocytosis|membrane|integral component of membrane|apoptotic cell clearance|innate immune response	path:mmu04145	Phagosome
ENSMUSG00000057933	1050.85	233.336	1868.35	8.00715	3.00129	1.00706e-06	0.000183561	Up	Gsta2	protein_coding	ensembl_havana_gene	10	glutathione S-transferase, alpha 2 (Yc2) [Source:MGI Symbol;Acc:MGI:95863]	OTTMUSG00000031004	12	GO:0004364,GO:0008152,GO:0016740,GO:0070062	glutathione transferase activity|metabolic process|transferase activity|extracellular exosome	path:mmu00480,path:mmu00980,path:mmu00982,path:mmu05204	Glutathione metabolism|Metabolism of xenobiotics by cytochrome P450|Drug metabolism - cytochrome P450|Chemical carcinogenesis
ENSMUSG00000028238	155.087	35.1036	275.071	7.83598	2.97011	4.48756e-05	0.00505213	Up	Atp6v0d2	protein_coding	ensembl_havana_gene	6	ATPase, H+ transporting, lysosomal V0 subunit D2 [Source:MGI Symbol;Acc:MGI:1924415]	OTTMUSG00000006382	2	GO:0005768,GO:0005769,GO:0006810,GO:0006811,GO:0015078,GO:0015991,GO:0015992,GO:0016020,GO:0016324,GO:0016471,GO:0033179,GO:0070062	endosome|early endosome|transport|ion transport|hydrogen ion transmembrane transporter activity|ATP hydrolysis coupled proton transport|proton transport|membrane|apical plasma membrane|vacuolar proton-transporting V-type ATPase complex|proton-transporting V-type ATPase, V0 domain|extracellular exosome	path:mmu00190,path:mmu04145,path:mmu04142,path:mmu04966,path:mmu04721,path:mmu05203,path:mmu05323,path:mmu05152	Oxidative phosphorylation|Phagosome|Lysosome|Collecting duct acid secretion|Synaptic vesicle cycle|Viral carcinogenesis|Rheumatoid arthritis|Tuberculosis
ENSMUSG00000021789	27.3114	6.19476	48.4281	7.81759	2.96672	0.0102232	0.403421	Up	Sftpa1	protein_coding	ensembl_havana_gene	14	surfactant associated protein A1 [Source:MGI Symbol;Acc:MGI:109518]	OTTMUSG00000035515	1	GO:0005615,GO:0005771,GO:0005791,GO:0031410,GO:0050766	extracellular space|multivesicular body|rough endoplasmic reticulum|cytoplasmic vesicle|positive regulation of phagocytosis	path:mmu04145,path:mmu05133	Phagosome|Pertussis
ENSMUSG00000019577	260.459	59.8826	461.035	7.69898	2.94467	6.73813e-06	0.000963688	Up	Pdk4	protein_coding	ensembl_havana_gene	6	pyruvate dehydrogenase kinase, isoenzyme 4 [Source:MGI Symbol;Acc:MGI:1351481]	OTTMUSG00000026853	3	GO:0000166,GO:0002230,GO:0004672,GO:0004712,GO:0004740,GO:0005524,GO:0005739,GO:0005743,GO:0005975,GO:0006006,GO:0006468,GO:0006885,GO:0008286,GO:0009267,GO:0010510,GO:0010565,GO:0010906,GO:0016301,GO:0016310,GO:0016740,GO:0042304,GO:0042593,GO:0042594,GO:0045124,GO:0046320,GO:0071398,GO:0072593,GO:0098792,GO:2000811	nucleotide binding|positive regulation of defense response to virus by host|protein kinase activity|protein serine/threonine/tyrosine kinase activity|pyruvate dehydrogenase (acetyl-transferring) kinase activity|ATP binding|mitochondrion|mitochondrial inner membrane|carbohydrate metabolic process|glucose metabolic process|protein phosphorylation|regulation of pH|insulin receptor signaling pathway|…
ENSMUSG00000032808	2300.42	534.814	4066.02	7.60268	2.92651	2.03742e-05	0.00251572	Up	Cyp2c38	protein_coding	ensembl_havana_gene	2	cytochrome P450, family 2, subfamily c, polypeptide 38 [Source:MGI Symbol;Acc:MGI:1306819]	OTTMUSG00000028396	1	GO:0004497,GO:0005506,GO:0005783,GO:0008392,GO:0008395,GO:0016020,GO:0016491,GO:0016705,GO:0019373,GO:0020037,GO:0034875,GO:0043231,GO:0046872,GO:0055114,GO:0070330	monooxygenase activity|iron ion binding|endoplasmic reticulum|arachidonic acid epoxygenase activity|steroid hydroxylase activity|membrane|oxidoreductase activity|oxidoreductase activity, acting on paired donors, with incorporation or reduction of molecular oxygen|epoxygenase P450 pathway|heme binding|caffeine oxidase activity|intracellular membrane-bounded organelle|metal ion binding|oxidation-re…	path:mmu00140,path:mmu00590,path:mmu00591,path:mmu00830,path:mmu04726,path:mmu04750,path:mmu05204	Steroid hormone biosynthesis|Arachidonic acid metabolism|Linoleic acid metabolism|Retinol metabolism|Serotonergic synapse|Inflammatory mediator regulation of TRP channels|Chemical carcinogenesis
ENSMUSG00000039457	814.239	193.07	1435.41	7.43465	2.89427	1.32929e-06	0.000230703	Up	Ppl	protein_coding	ensembl	3	periplakin [Source:MGI Symbol;Acc:MGI:1194898]			GO:0005515,GO:0005634,GO:0005737,GO:0005739,GO:0005856,GO:0005886,GO:0016020,GO:0019897,GO:0030054,GO:0031424,GO:0070062	protein binding|nucleus|cytoplasm|mitochondrion|cytoskeleton|plasma membrane|membrane|extrinsic component of plasma membrane|cell junction|keratinization|extracellular exosome
ENSMUSG00000027940	561.528	133.187	989.87	7.43216	2.89378	1.25913e-06	0.000221593	Up	Tpm3	protein_coding	ensembl_havana_gene	18	tropomyosin 3, gamma [Source:MGI Symbol;Acc:MGI:1890149]	OTTMUSG00000029647	4	GO:0001725,GO:0002102,GO:0003779,GO:0005515,GO:0005737,GO:0005856,GO:0030426,GO:0030863,GO:0031941,GO:0032154,GO:0043005,GO:0070062	stress fiber|podosome|actin binding|protein binding|cytoplasm|cytoskeleton|growth cone|cortical cytoskeleton|filamentous actin|cleavage furrow|neuron projection|extracellular exosome	path:mmu04260,path:mmu04261,path:mmu05200,path:mmu05216,path:mmu05410,path:mmu05414	Cardiac muscle contraction|Adrenergic signaling in cardiomyocytes|Pathways in cancer|Thyroid cancer|Hypertrophic cardiomyopathy (HCM)|Dilated cardiomyopathy (DCM)
ENSMUSG00000090622	30.249	7.22722	53.2709	7.37087	2.88183	0.0096776	0.389931	Up	A930033H14Rik	protein_coding	havana	1	RIKEN cDNA A930033H14 gene [Source:MGI Symbol;Acc:MGI:2444562]	OTTMUSG00000035398	1	GO:0003674,GO:0005575,GO:0008150	molecular_function|cellular_component|biological_process
ENSMUSG00000074179	85.3881	20.6492	150.127	7.27036	2.86203	0.000600328	0.0423577	Up	Gm10639	protein_coding	ensembl_havana_gene	11	predicted gene 10639 [Source:MGI Symbol;Acc:MGI:3704339]	OTTMUSG00000019693	10	GO:0003674,GO:0004364,GO:0005575,GO:0008150	molecular_function|glutathione transferase activity|cellular_component|biological_process
ENSMUSG00000030711	11328.5	2744.28	19912.6	7.25606	2.85919	0.00528678	0.246786	Up	Sult1a1	protein_coding	ensembl_havana_gene	15	sulfotransferase family 1A, phenol-preferring, member 1 [Source:MGI Symbol;Acc:MGI:102896]	OTTMUSG00000025254	1	GO:0000166,GO:0001517,GO:0001537,GO:0004062,GO:0004394,GO:0005737,GO:0005829,GO:0006584,GO:0006629,GO:0006805,GO:0008146,GO:0008202,GO:0008210,GO:0016232,GO:0016740,GO:0017067,GO:0017095,GO:0017144,GO:0018721,GO:0018722,GO:0018723,GO:0018724,GO:0018725,GO:0018726,GO:0018727,GO:0018960,GO:0019111,GO:0034930,GO:0042803,GO:0050656,GO:0050694,GO:0050698,GO:0051384,GO:0051922,GO:0051923,GO:0080131	nucleotide binding|N-acetylglucosamine 6-O-sulfotransferase activity|N-acetylgalactosamine 4-O-sulfotransferase activity|aryl sulfotransferase activity|heparan sulfate 2-O-sulfotransferase activity|cytoplasm|cytosol|catecholamine metabolic process|lipid metabolic process|xenobiotic metabolic process|sulfotransferase activity|steroid metabolic process|estrogen metabolic process|HNK-1 sulfotransfer…	path:mmu05204	Chemical carcinogenesis
ENSMUSG00000026413	12.6871	3.09738	22.2769	7.19218	2.84643	0.0493919	1	Up	Pkp1	protein_coding	ensembl_havana_gene	12	plakophilin 1 [Source:MGI Symbol;Acc:MGI:1328359]	OTTMUSG00000022498	4	GO:0005515,GO:0005521,GO:0005634,GO:0005654,GO:0005886,GO:0007155,GO:0016337,GO:0030054,GO:0030057,GO:0043231,GO:0045110,GO:0070062	protein binding|lamin binding|nucleus|nucleoplasm|plasma membrane|cell adhesion|single organismal cell-cell adhesion|cell junction|desmosome|intracellular membrane-bounded organelle|intermediate filament bundle assembly|extracellular exosome
ENSMUSG00000005514	21670.6	5321.3	38019.9	7.14486	2.83691	0.022442	0.688595	Up	Por	protein_coding	ensembl_havana_gene	14	P450 (cytochrome) oxidoreductase [Source:MGI Symbol;Acc:MGI:97744]	OTTMUSG00000029621	7	GO:0003420,GO:0003958,GO:0004128,GO:0005739,GO:0005783,GO:0008941,GO:0009055,GO:0010181,GO:0016020,GO:0016021,GO:0016491,GO:0016787,GO:0018393,GO:0019395,GO:0019899,GO:0030586,GO:0032332,GO:0032770,GO:0043066,GO:0043154,GO:0043231,GO:0043602,GO:0045542,GO:0045880,GO:0046210,GO:0047726,GO:0050660,GO:0050661,GO:0055114,GO:0060192,GO:0070988,GO:0090031,GO:0090181,GO:0090346	regulation of growth plate cartilage chondrocyte proliferation|NADPH-hemoprotein reductase activity|cytochrome-b5 reductase activity, acting on NAD(P)H|mitochondrion|endoplasmic reticulum|nitric oxide dioxygenase activity|electron carrier activity|FMN binding|membrane|integral component of membrane|oxidoreductase activity|hydrolase activity|internal peptidyl-lysine acetylation|fatty acid oxidatio…
ENSMUSG00000023912	24.89	6.19476	43.5853	7.03583	2.81472	0.0165337	0.57179	Up	Slc25a27	protein_coding	ensembl	9	solute carrier family 25, member 27 [Source:MGI Symbol;Acc:MGI:1921261]			GO:0003735,GO:0005739,GO:0006412,GO:0008284,GO:0010917,GO:0035356,GO:0043025,GO:0043066,GO:0045177,GO:0046324,GO:0051562,GO:0070997	structural constituent of ribosome|mitochondrion|translation|positive regulation of cell proliferation|negative regulation of mitochondrial membrane potential|cellular triglyceride homeostasis|neuronal cell body|negative regulation of apoptotic process|apical part of cell|regulation of glucose import|negative regulation of mitochondrial calcium ion concentration|neuron death
ENSMUSG00000014776	84.9358	21.6816	148.19	6.83481	2.7729	0.000844163	0.056441	Up	Nol3	protein_coding	ensembl	6	nucleolar protein 3 (apoptosis repressor with CARD domain) [Source:MGI Symbol;Acc:MGI:1925938]			GO:0001666,GO:0001974,GO:0002931,GO:0005102,GO:0005123,GO:0005509,GO:0005515,GO:0005730,GO:0005737,GO:0005739,GO:0006376,GO:0006397,GO:0010468,GO:0010659,GO:0010664,GO:0010667,GO:0010804,GO:0010880,GO:0014736,GO:0014808,GO:0014876,GO:0016020,GO:0016528,GO:0016529,GO:0019900,GO:0019902,GO:0035877,GO:0042345,GO:0042802,GO:0042981,GO:0043027,GO:0043066,GO:0043154,GO:0045445,GO:0046872,GO:0048659,GO:…	response to hypoxia|blood vessel remodeling|response to ischemia|receptor binding|death receptor binding|calcium ion binding|protein binding|nucleolus|cytoplasm|mitochondrion|mRNA splice site selection|mRNA processing|regulation of gene expression|cardiac muscle cell apoptotic process|negative regulation of striated muscle cell apoptotic process|negative regulation of cardiac muscle cell apoptoti…
ENSMUSG00000049985	161.575	41.2984	281.851	6.82476	2.77078	0.00010246	0.0101868	Up	Ankrd55	protein_coding	ensembl	14	ankyrin repeat domain 55 [Source:MGI Symbol;Acc:MGI:1924568]			GO:0003674,GO:0005575,GO:0008150	molecular_function|cellular_component|biological_process
ENSMUSG00000079547	16.1091	4.12984	28.0883	6.8013	2.76581	0.0381475	0.912619	Up	H2-DMb1	protein_coding	ensembl_havana_gene	3	histocompatibility 2, class II, locus Mb1 [Source:MGI Symbol;Acc:MGI:95922]	OTTMUSG00000037116	2	GO:0002376,GO:0002504,GO:0005764,GO:0005768,GO:0006955,GO:0016020,GO:0016021,GO:0019882,GO:0019886,GO:0023026,GO:0042613,GO:0051085	immune system process|antigen processing and presentation of peptide or polysaccharide antigen via MHC class II|lysosome|endosome|immune response|membrane|integral component of membrane|antigen processing and presentation|antigen processing and presentation of exogenous peptide antigen via MHC class II|MHC class II protein complex binding|MHC class II protein complex|chaperone mediated protein fo…	path:mmu04514,path:mmu04145,path:mmu04612,path:mmu04672,path:mmu05310,path:mmu05322,path:mmu05323,path:mmu05320,path:mmu05321,path:mmu05330,path:mmu05332,path:mmu05416,path:mmu04940,path:mmu05150,path:mmu05152,path:mmu05166,path:mmu05164,path:mmu05168,path:mmu05145,path:mmu05140	Cell adhesion molecules (CAMs)|Phagosome|Antigen processing and presentation|Intestinal immune network for IgA production|Asthma|Systemic lupus erythematosus|Rheumatoid arthritis|Autoimmune thyroid disease|Inflammatiory bowel disease (IBD)|Allograft rejection|Graft-versus-host disease|Viral myocarditis|Type I diabetes mellitus|Staphylococcus aureus infection|Tuberculosis|HTLV-I infection|Influenz…
ENSMUSG00000042485	27.8276	7.22722	48.4281	6.70079	2.74433	0.0152107	0.536615	Up	Mustn1	protein_coding	ensembl	6	musculoskeletal, embryonic nuclear protein 1 [Source:MGI Symbol;Acc:MGI:1913425]			GO:0002062,GO:0003674,GO:0005634,GO:0005654,GO:0035988,GO:0042060,GO:0042246	chondrocyte differentiation|molecular_function|nucleus|nucleoplasm|chondrocyte proliferation|wound healing|tissue regeneration
ENSMUSG00000064284	23.4372	6.19476	40.6796	6.56678	2.71519	0.0221752	0.686435	Up	Cdpf1	protein_coding	ensembl_havana_gene	12	cysteine rich, DPF motif domain containing 1 [Source:MGI Symbol;Acc:MGI:1919605]	OTTMUSG00000033736	2	GO:0003674,GO:0005575,GO:0008150	molecular_function|cellular_component|biological_process
ENSMUSG00000037035	120.608	32.0062	209.209	6.53651	2.70852	0.000362494	0.0283171	Up	Inhbb	protein_coding	ensembl_havana_gene	5	inhibin beta-B [Source:MGI Symbol;Acc:MGI:96571]	OTTMUSG00000034781	1	GO:0001654,GO:0005125,GO:0005160,GO:0005179,GO:0005576,GO:0005615,GO:0008083,GO:0009612,GO:0010862,GO:0032924,GO:0034711,GO:0040007,GO:0042803,GO:0043408,GO:0043513,GO:0046676,GO:0046881,GO:0046882,GO:0046982,GO:0048178,GO:0048471,GO:0048599,GO:0060279,GO:0060395,GO:0071397,GO:0071944,GO:2001235	eye development|cytokine activity|transforming growth factor beta receptor binding|hormone activity|extracellular region|extracellular space|growth factor activity|response to mechanical stimulus|positive regulation of pathway-restricted SMAD protein phosphorylation|activin receptor signaling pathway|inhibin binding|growth|protein homodimerization activity|regulation of MAPK cascade|inhibin B com…	path:mmu04350,path:mmu04060,path:mmu04550	TGF-beta signaling pathway|Cytokine-cytokine receptor interaction|Signaling pathways regulating pluripotency of stem cells
ENSMUSG00000005677	4818.72	1287.48	8349.97	6.48553	2.69722	0.000848499	0.0564842	Up	Nr1i3	protein_coding	ensembl_havana_gene	14	nuclear receptor subfamily 1, group I, member 3 [Source:MGI Symbol;Acc:MGI:1346307]	OTTMUSG00000022426	4	GO:0000977,GO:0001228,GO:0003677,GO:0003700,GO:0003707,GO:0004887,GO:0005515,GO:0005634,GO:0005654,GO:0005737,GO:0005829,GO:0005856,GO:0006351,GO:0006355,GO:0008270,GO:0043401,GO:0043565,GO:0045892,GO:0045944,GO:0046872	RNA polymerase II regulatory region sequence-specific DNA binding|transcriptional activator activity, RNA polymerase II transcription regulatory region sequence-specific binding|DNA binding|transcription factor activity, sequence-specific DNA binding|steroid hormone receptor activity|thyroid hormone receptor activity|protein binding|nucleus|nucleoplasm|cytoplasm|cytosol|cytoskeleton|transcription…
ENSMUSG00000024730	26.8591	7.22722	46.4909	6.43276	2.68544	0.0182702	0.606938	Up	Ms4a8a	protein_coding	ensembl_havana_gene	7	membrane-spanning 4-domains, subfamily A, member 8A [Source:MGI Symbol;Acc:MGI:1927657]	OTTMUSG00000047015	1	GO:0016020,GO:0016021	membrane|integral component of membrane
ENSMUSG00000032313	95.7177	25.8115	165.624	6.41668	2.68183	0.000824588	0.0556179	Up	Tmem266	protein_coding	ensembl_havana_gene	11	transmembrane protein 266 [Source:MGI Symbol;Acc:MGI:2142980]	OTTMUSG00000024534	1	GO:0005886,GO:0016020,GO:0016021	plasma membrane|membrane|integral component of membrane
ENSMUSG00000072596	34.1872	9.29213	59.0822	6.35831	2.66864	0.0117644	0.446959	Up	Ear2	protein_coding	ensembl_havana_gene	4	eosinophil-associated, ribonuclease A family, member 2 [Source:MGI Symbol;Acc:MGI:108020]	OTTMUSG00000034641	1	GO:0003676,GO:0004518,GO:0004519,GO:0004540,GO:0005575,GO:0006935,GO:0016787	nucleic acid binding|nuclease activity|endonuclease activity|ribonuclease activity|cellular_component|chemotaxis|hydrolase activity
ENSMUSG00000052392	541.152	147.642	934.662	6.33061	2.66234	6.79762e-06	0.000963688	Up	Acot4	protein_coding	ensembl_havana_gene	4	acyl-CoA thioesterase 4 [Source:MGI Symbol;Acc:MGI:2159621]	OTTMUSG00000027597	2	GO:0000038,GO:0001676,GO:0004778,GO:0005102,GO:0005777,GO:0006104,GO:0006637,GO:0016290,GO:0016787,GO:0016790,GO:0032788,GO:0032789,GO:0043648,GO:0043649,GO:0046459,GO:0047617,GO:0052689	very long-chain fatty acid metabolic process|long-chain fatty acid metabolic process|succinyl-CoA hydrolase activity|receptor binding|peroxisome|succinyl-CoA metabolic process|acyl-CoA metabolic process|palmitoyl-CoA hydrolase activity|hydrolase activity|thiolester hydrolase activity|saturated monocarboxylic acid metabolic process|unsaturated monocarboxylic acid metabolic process|dicarboxylic aci…	path:mmu00062,path:mmu01040	Fatty acid elongation|Biosynthesis of unsaturated fatty acids
ENSMUSG00000053461	22.4686	6.19476	38.7424	6.25407	2.6448	0.0270306	0.753853	Up	Hhipl2	protein_coding	ensembl_havana_gene	9	hedgehog interacting protein-like 2 [Source:MGI Symbol;Acc:MGI:1926022]	OTTMUSG00000050575	2	GO:0003674,GO:0003824,GO:0005575,GO:0005576,GO:0005975,GO:0008150,GO:0016901,GO:0048038	molecular_function|catalytic activity|cellular_component|extracellular region|carbohydrate metabolic process|biological_process|oxidoreductase activity, acting on the CH-OH group of donors, quinone or similar compound as acceptor|quinone binding
ENSMUSG00000060807	16473.8	4571.73	28375.9	6.20683	2.63386	0.0197983	0.639656	Up	Serpina6	protein_coding	ensembl_havana_gene	7	serine (or cysteine) peptidase inhibitor, clade A, member 6 [Source:MGI Symbol;Acc:MGI:88278]	OTTMUSG00000027668	2	GO:0004867,GO:0005496,GO:0005576,GO:0005615,GO:0006810,GO:0008211,GO:0008289,GO:0070062	serine-type endopeptidase inhibitor activity|steroid binding|extracellular region|extracellular space|transport|glucocorticoid metabolic process|lipid binding|extracellular exosome
ENSMUSG00000042116	18.5624	5.1623	31.9625	6.19153	2.6303	0.0375924	0.907851	Up	Vwa1	protein_coding	ensembl_havana_gene	3	von Willebrand factor A domain containing 1 [Source:MGI Symbol;Acc:MGI:2179729]	OTTMUSG00000010849	1	GO:0005515,GO:0005576,GO:0005578,GO:0005604,GO:0005614,GO:0005615,GO:0030198,GO:0042802,GO:0048266,GO:0070062	protein binding|extracellular region|proteinaceous extracellular matrix|basement membrane|interstitial matrix|extracellular space|extracellular matrix organization|identical protein binding|behavioral response to pain|extracellular exosome
ENSMUSG00000075256	103.562	28.9089	178.215	6.16473	2.62404	0.000816907	0.0553437	Up	Cerkl	protein_coding	ensembl_havana_gene	9	ceramide kinase-like [Source:MGI Symbol;Acc:MGI:3037816]	OTTMUSG00000013312	1	GO:0005730,GO:0005737,GO:0005783,GO:0005794,GO:0043066	nucleolus|cytoplasm|endoplasmic reticulum|Golgi apparatus|negative regulation of apoptotic process
ENSMUSG00000059791	21.9843	6.19476	37.7739	6.09772	2.60827	0.0298648	0.792478	Up	Nrm	protein_coding	ensembl_havana_gene	14	nurim (nuclear envelope membrane protein) [Source:MGI Symbol;Acc:MGI:2146855]	OTTMUSG00000037408	2	GO:0003674,GO:0005634,GO:0005635,GO:0005637,GO:0005652,GO:0008150,GO:0016020,GO:0016021	molecular_function|nucleus|nuclear envelope|nuclear inner membrane|nuclear lamina|biological_process|membrane|integral component of membrane
ENSMUSG00000040170	393.296	111.506	675.087	6.05429	2.59796	1.76999e-05	0.00222134	Up	Fmo2	protein_coding	ensembl_havana_gene	13	flavin containing monooxygenase 2 [Source:MGI Symbol;Acc:MGI:1916776]	OTTMUSG00000024135	3	GO:0004497,GO:0004499,GO:0005783,GO:0006082,GO:0006739,GO:0006805,GO:0009404,GO:0016020,GO:0016021,GO:0016491,GO:0017144,GO:0043231,GO:0050660,GO:0050661,GO:0055114,GO:0070995,GO:0072592	monooxygenase activity|N,N-dimethylaniline monooxygenase activity|endoplasmic reticulum|organic acid metabolic process|NADP metabolic process|xenobiotic metabolic process|toxin metabolic process|membrane|integral component of membrane|oxidoreductase activity|drug metabolic process|intracellular membrane-bounded organelle|flavin adenine dinucleotide binding|NADP binding|oxidation-reduction process…	path:mmu00982	Drug metabolism - cytochrome P450
ENSMUSG00000021208	124.61	36.1361	213.083	5.8967	2.55991	0.00061853	0.0430469	Up	Ifi27l2b	protein_coding	ensembl_havana_gene	9	interferon, alpha-inducible protein 27 like 2B [Source:MGI Symbol;Acc:MGI:1916390]	OTTMUSG00000016847	1	GO:0003674,GO:0005575,GO:0008150,GO:0016020,GO:0016021	molecular_function|cellular_component|biological_process|membrane|integral component of membrane
ENSMUSG00000051483	2661.8	788.799	4534.8	5.749	2.52331	0.000287321	0.023735	Up	Cbr1	protein_coding	ensembl_havana_gene	8	carbonyl reductase 1 [Source:MGI Symbol;Acc:MGI:88284]	OTTMUSG00000019917	2	GO:0004090,GO:0005634,GO:0005737,GO:0005886,GO:0005902,GO:0016491,GO:0016655,GO:0017144,GO:0042373,GO:0043231,GO:0047021,GO:0050221,GO:0055114,GO:0070062,GO:1903561	carbonyl reductase (NADPH) activity|nucleus|cytoplasm|plasma membrane|microvillus|oxidoreductase activity|oxidoreductase activity, acting on NAD(P)H, quinone or similar compound as acceptor|drug metabolic process|vitamin K metabolic process|intracellular membrane-bounded organelle|15-hydroxyprostaglandin dehydrogenase (NADP+) activity|prostaglandin-E2 9-reductase activity|oxidation-reduction proc…	path:mmu00590,path:mmu00980,path:mmu05204	Arachidonic acid metabolism|Metabolism of xenobiotics by cytochrome P450|Chemical carcinogenesis
ENSMUSG00000038508	26.891	8.25967	45.5224	5.5114	2.46242	0.0280665	0.77012	Up	Gdf15	protein_coding	ensembl_havana_gene	7	growth differentiation factor 15 [Source:MGI Symbol;Acc:MGI:1346047]	OTTMUSG00000023705	1	GO:0005125,GO:0005160,GO:0005576,GO:0005615,GO:0008083,GO:0010862,GO:0042981,GO:0043408,GO:0048468,GO:0060395,GO:0070062,GO:1901741	cytokine activity|transforming growth factor beta receptor binding|extracellular region|extracellular space|growth factor activity|positive regulation of pathway-restricted SMAD protein phosphorylation|regulation of apoptotic process|regulation of MAPK cascade|cell development|SMAD protein signal transduction|extracellular exosome|positive regulation of myoblast fusion
ENSMUSG00000030237	1924.01	593.664	3254.37	5.48183	2.45466	0.000165123	0.0150488	Up	Slco1a4	protein_coding	ensembl_havana_gene	14	solute carrier organic anion transporter family, member 1a4 [Source:MGI Symbol;Acc:MGI:1351896]	OTTMUSG00000036818	4	GO:0005215,GO:0005886,GO:0005887,GO:0006810,GO:0006811,GO:0006820,GO:0008206,GO:0008514,GO:0015125,GO:0015347,GO:0016020,GO:0016021,GO:0043252	transporter activity|plasma membrane|integral component of plasma membrane|transport|ion transport|anion transport|bile acid metabolic process|organic anion transmembrane transporter activity|bile acid transmembrane transporter activity|sodium-independent organic anion transmembrane transporter activity|membrane|integral component of membrane|sodium-independent organic anion transport	path:mmu04976	Bile secretion
ENSMUSG00000063838	63.5635	19.6167	107.51	5.48054	2.45432	0.00527905	0.246786	Up	Cdc42ep5	protein_coding	ensembl_havana_gene	6	CDC42 effector protein (Rho GTPase binding) 5 [Source:MGI Symbol;Acc:MGI:1929745]	OTTMUSG00000027902	1	GO:0005096,GO:0005515,GO:0005737,GO:0005856,GO:0005886,GO:0007254,GO:0007266,GO:0008360,GO:0016020,GO:0017049,GO:0030838,GO:0031274	GTPase activator activity|protein binding|cytoplasm|cytoskeleton|plasma membrane|JNK cascade|Rho protein signal transduction|regulation of cell shape|membrane|GTP-Rho binding|positive regulation of actin filament polymerization|positive regulation of pseudopodium assembly
ENSMUSG00000051076	26.4067	8.25967	44.5538	5.39414	2.43139	0.0306726	0.806867	Up	Vtcn1	protein_coding	ensembl_havana_gene	8	V-set domain containing T cell activation inhibitor 1 [Source:MGI Symbol;Acc:MGI:3039619]	OTTMUSG00000007078	2	GO:0001562,GO:0002250,GO:0002376,GO:0005102,GO:0005886,GO:0009897,GO:0016020,GO:0031225,GO:0042102,GO:0050868,GO:0072602,GO:0072643,GO:1900042	response to protozoan|adaptive immune response|immune system process|receptor binding|plasma membrane|external side of plasma membrane|membrane|anchored component of membrane|positive regulation of T cell proliferation|negative regulation of T cell activation|interleukin-4 secretion|interferon-gamma secretion|positive regulation of interleukin-2 secretion	path:mmu04514	Cell adhesion molecules (CAMs)
ENSMUSG00000002944	998.582	312.835	1684.33	5.38407	2.4287	4.56834e-05	0.00510553	Up	Cd36	protein_coding	ensembl_havana_gene	15	CD36 antigen [Source:MGI Symbol;Acc:MGI:107899]	OTTMUSG00000053047	3	GO:0000122,GO:0001676,GO:0001954,GO:0003085,GO:0005041,GO:0005515,GO:0005615,GO:0005622,GO:0005739,GO:0005783,GO:0005794,GO:0005886,GO:0005901,GO:0006631,GO:0006641,GO:0006810,GO:0006910,GO:0006955,GO:0007155,GO:0007166,GO:0007204,GO:0007263,GO:0008035,GO:0008289,GO:0009612,GO:0009897,GO:0009986,GO:0010629,GO:0010744,GO:0010886,GO:0015908,GO:0015909,GO:0016020,GO:0016021,GO:0016525,GO:0019395,GO:…	negative regulation of transcription from RNA polymerase II promoter|long-chain fatty acid metabolic process|positive regulation of cell-matrix adhesion|negative regulation of systemic arterial blood pressure|low-density lipoprotein receptor activity|protein binding|extracellular space|intracellular|mitochondrion|endoplasmic reticulum|Golgi apparatus|plasma membrane|caveola|fatty acid metabolic p…	path:mmu04152,path:mmu04512,path:mmu04145,path:mmu04640,path:mmu04920,path:mmu03320,path:mmu04975,path:mmu04931,path:mmu05144	AMPK signaling pathway|ECM-receptor interaction|Phagosome|Hematopoietic cell lineage|Adipocytokine signaling pathway|PPAR signaling pathway|Fat digestion and absorption|Insulin resistance|Malaria
ENSMUSG00000032849	196.113	61.9476	330.279	5.3316	2.41457	0.000328494	0.02606	Up	Abcc4	protein_coding	ensembl	13	ATP-binding cassette, sub-family C (CFTR/MRP), member 4 [Source:MGI Symbol;Acc:MGI:2443111]			GO:0005886,GO:0005929,GO:0006855,GO:0015132,GO:0015238,GO:0016020,GO:0016323,GO:0031088,GO:0032310,GO:0042384,GO:0048661	plasma membrane|cilium|drug transmembrane transport|prostaglandin transmembrane transporter activity|drug transmembrane transporter activity|membrane|basolateral plasma membrane|platelet dense granule membrane|prostaglandin secretion|cilium assembly|positive regulation of smooth muscle cell proliferation	path:mmu02010,path:mmu04024,path:mmu04976	ABC transporters|cAMP signaling pathway|Bile secretion
ENSMUSG00000041272	81.6736	25.8115	137.536	5.32847	2.41372	0.003334	0.170096	Up	Tox	protein_coding	ensembl_havana_gene	11	thymocyte selection-associated high mobility group box [Source:MGI Symbol;Acc:MGI:2181659]	OTTMUSG00000004332	2	GO:0003677,GO:0005634	DNA binding|nucleus
ENSMUSG00000028862	58.6888	18.5843	98.7932	5.31596	2.41033	0.00718807	0.310894	Up	Map3k6	protein_coding	ensembl_havana_gene	6	mitogen-activated protein kinase kinase kinase 6 [Source:MGI Symbol;Acc:MGI:1855691]	OTTMUSG00000010479	1	GO:0000166,GO:0000186,GO:0000287,GO:0004672,GO:0004674,GO:0004709,GO:0005515,GO:0005524,GO:0006468,GO:0016301,GO:0016310,GO:0016740,GO:0046872	nucleotide binding|activation of MAPKK activity|magnesium ion binding|protein kinase activity|protein serine/threonine kinase activity|MAP kinase kinase kinase activity|protein binding|ATP binding|protein phosphorylation|kinase activity|phosphorylation|transferase activity|metal ion binding	path:mmu04010	MAPK signaling pathway
ENSMUSG00000004864	22.5006	7.22722	37.7739	5.22662	2.38588	0.0424495	0.960035	Up	Mapk13	protein_coding	ensembl_havana_gene	12	mitogen-activated protein kinase 13 [Source:MGI Symbol;Acc:MGI:1346864]	OTTMUSG00000024249	1	GO:0000166,GO:0004672,GO:0004674,GO:0004707,GO:0005524,GO:0005622,GO:0006351,GO:0006355,GO:0006468,GO:0006950,GO:0006970,GO:0007049,GO:0016301,GO:0016310,GO:0016740,GO:0018105,GO:0032755,GO:0035556	nucleotide binding|protein kinase activity|protein serine/threonine kinase activity|MAP kinase activity|ATP binding|intracellular|transcription, DNA-templated|regulation of transcription, DNA-templated|protein phosphorylation|response to stress|response to osmotic stress|cell cycle|kinase activity|phosphorylation|transferase activity|peptidyl-serine phosphorylation|positive regulation of interleu…	path:mmu04015,path:mmu04010,path:mmu04370,path:mmu04668,path:mmu04068,path:mmu04071,path:mmu04550,path:mmu04611,path:mmu04620,path:mmu04621,path:mmu04622,path:mmu04660,path:mmu04664,path:mmu04670,path:mmu04912,path:mmu04914,path:mmu04917,path:mmu04261,path:mmu04728,path:mmu04723,path:mmu04722,path:mmu04750,path:mmu04380,path:mmu05205,path:mmu05014,path:mmu04933,path:mmu05132,path:mmu05133,path:mm…	Rap1 signaling pathway|MAPK signaling pathway|VEGF signaling pathway|TNF signaling pathway|FoxO signaling pathway|Sphingolipid signaling pathway|Signaling pathways regulating pluripotency of stem cells|Platelet activation|Toll-like receptor signaling pathway|NOD-like receptor signaling pathway|RIG-I-like receptor signaling pathway|T cell receptor signaling pathway|Fc epsilon RI signaling pathway|…
ENSMUSG00000039323	16380.6	5267.61	27493.6	5.21937	2.38387	0.0329456	0.839317	Up	Igfbp2	protein_coding	ensembl_havana_gene	18	insulin-like growth factor binding protein 2 [Source:MGI Symbol;Acc:MGI:96437]	OTTMUSG00000029573	1	GO:0001558,GO:0005520,GO:0005576,GO:0005615,GO:0016324,GO:0019838,GO:0031410,GO:0031994,GO:0031995,GO:0040008,GO:0042104,GO:0043567,GO:0070062	regulation of cell growth|insulin-like growth factor binding|extracellular region|extracellular space|apical plasma membrane|growth factor binding|cytoplasmic vesicle|insulin-like growth factor I binding|insulin-like growth factor II binding|regulation of growth|positive regulation of activated T cell proliferation|regulation of insulin-like growth factor receptor signaling pathway|extracellular …
ENSMUSG00000020072	5443.87	1755.18	9132.56	5.2032	2.3794	0.00394947	0.194334	Up	Pbld2	protein_coding	ensembl_havana_gene	14	phenazine biosynthesis-like protein domain containing 2 [Source:MGI Symbol;Acc:MGI:1914557]	OTTMUSG00000030876	5	GO:0003674,GO:0008150	molecular_function|biological_process
ENSMUSG00000034875	946.54	305.608	1587.47	5.19447	2.37698	5.89076e-05	0.00644239	Up	Nudt19	protein_coding	ensembl_havana_gene	5	nudix (nucleoside diphosphate linked moiety X)-type motif 19 [Source:MGI Symbol;Acc:MGI:94203]	OTTMUSG00000026112	2	GO:0004787,GO:0005102,GO:0005739,GO:0005777,GO:0008413,GO:0008758,GO:0008796,GO:0008828,GO:0016462,GO:0016787,GO:0019176,GO:0019177,GO:0035870,GO:0036218,GO:0036222,GO:0043141,GO:0044606,GO:0046872	thiamine-pyrophosphatase activity|receptor binding|mitochondrion|peroxisome|8-oxo-7,8-dihydroguanosine triphosphate pyrophosphatase activity|UDP-2,3-diacylglucosamine hydrolase activity|bis(5'-nucleosyl)-tetraphosphatase activity|dATP pyrophosphohydrolase activity|pyrophosphatase activity|hydrolase activity|dihydroneopterin monophosphate phosphatase activity|dihydroneopterin triphosphate pyrophos…	path:mmu04146	Peroxisome
ENSMUSG00000026475	3750.49	1212.11	6288.87	5.18838	2.37528	0.00150367	0.0909987	Up	Rgs16	protein_coding	ensembl_havana_gene	7	regulator of G-protein signaling 16 [Source:MGI Symbol;Acc:MGI:108407]	OTTMUSG00000020889	1	GO:0005096,GO:0005737,GO:0005886,GO:0007186,GO:0009968,GO:0016020,GO:0031224,GO:0043547,GO:0045121	GTPase activator activity|cytoplasm|plasma membrane|G-protein coupled receptor signaling pathway|negative regulation of signal transduction|membrane|intrinsic component of membrane|positive regulation of GTPase activity|membrane raft
ENSMUSG00000001467	5243.2	1718.01	8768.38	5.1038	2.35157	0.00396004	0.194334	Up	Cyp51	protein_coding	ensembl_havana_gene	5	cytochrome P450, family 51 [Source:MGI Symbol;Acc:MGI:106040]	OTTMUSG00000022725	2	GO:0004497,GO:0005506,GO:0005783,GO:0005886,GO:0006629,GO:0006694,GO:0006695,GO:0008202,GO:0008203,GO:0008398,GO:0016020,GO:0016021,GO:0016126,GO:0016491,GO:0016705,GO:0020037,GO:0033488,GO:0043231,GO:0046872,GO:0055114	monooxygenase activity|iron ion binding|endoplasmic reticulum|plasma membrane|lipid metabolic process|steroid biosynthetic process|cholesterol biosynthetic process|steroid metabolic process|cholesterol metabolic process|sterol 14-demethylase activity|membrane|integral component of membrane|sterol biosynthetic process|oxidoreductase activity|oxidoreductase activity, acting on paired donors, with i…	path:mmu00100	Steroid biosynthesis
ENSMUSG00000029752	194.24	64.0125	324.468	5.06882	2.34165	0.000485935	0.0355988	Up	Asns	protein_coding	ensembl_havana_gene	12	asparagine synthetase [Source:MGI Symbol;Acc:MGI:1350929]	OTTMUSG00000022779	2	GO:0000166,GO:0004066,GO:0005524,GO:0005829,GO:0006529,GO:0006541,GO:0008652,GO:0016874,GO:0042149,GO:0042803,GO:0043066,GO:0045931,GO:0048037	nucleotide binding|asparagine synthase (glutamine-hydrolyzing) activity|ATP binding|cytosol|asparagine biosynthetic process|glutamine metabolic process|cellular amino acid biosynthetic process|ligase activity|cellular response to glucose starvation|protein homodimerization activity|negative regulation of apoptotic process|positive regulation of mitotic cell cycle|cofactor binding	path:mmu00250	Alanine, aspartate and glutamate metabolism
ENSMUSG00000040584	71.9241	23.7466	120.102	5.05764	2.33846	0.00572929	0.261854	Up	Abcb1a	protein_coding	ensembl_havana_gene	8	ATP-binding cassette, sub-family B (MDR/TAP), member 1A [Source:MGI Symbol;Acc:MGI:97570]	OTTMUSG00000029053	1	GO:0000086,GO:0000166,GO:0002481,GO:0002485,GO:0002489,GO:0002591,GO:0005524,GO:0005886,GO:0006810,GO:0006855,GO:0008559,GO:0009914,GO:0009986,GO:0015893,GO:0016020,GO:0016021,GO:0016787,GO:0016887,GO:0031526,GO:0033231,GO:0035633,GO:0042623,GO:0042626,GO:0043215,GO:0045177,GO:0046581,GO:0046618,GO:0050892,GO:0055085,GO:0060548,GO:0060856,GO:0070062,GO:0072089,GO:2001025	G2/M transition of mitotic cell cycle|nucleotide binding|antigen processing and presentation of exogenous protein antigen via MHC class Ib, TAP-dependent|antigen processing and presentation of endogenous peptide antigen via MHC class I via ER pathway, TAP-dependent|antigen processing and presentation of endogenous peptide antigen via MHC class Ib via ER pathway, TAP-dependent|positive regulation …	path:mmu02010,path:mmu04976,path:mmu05206	ABC transporters|Bile secretion|MicroRNAs in cancer
ENSMUSG00000021670	3788.54	1252.37	6324.7	5.05018	2.33633	0.00181626	0.105737	Up	Hmgcr	protein_coding	ensembl_havana_gene	14	3-hydroxy-3-methylglutaryl-Coenzyme A reductase [Source:MGI Symbol;Acc:MGI:96159]	OTTMUSG00000035511	2	GO:0004420,GO:0005778,GO:0005783,GO:0005789,GO:0006629,GO:0006694,GO:0006695,GO:0006743,GO:0008202,GO:0008203,GO:0008284,GO:0008299,GO:0008542,GO:0009790,GO:0010664,GO:0010666,GO:0015936,GO:0016020,GO:0016021,GO:0016126,GO:0016491,GO:0016616,GO:0032874,GO:0042282,GO:0042803,GO:0043066,GO:0043231,GO:0043407,GO:0045908,GO:0048643,GO:0048661,GO:0050661,GO:0050662,GO:0051262,GO:0051721,GO:0055114,GO:…	hydroxymethylglutaryl-CoA reductase (NADPH) activity|peroxisomal membrane|endoplasmic reticulum|endoplasmic reticulum membrane|lipid metabolic process|steroid biosynthetic process|cholesterol biosynthetic process|ubiquinone metabolic process|steroid metabolic process|cholesterol metabolic process|positive regulation of cell proliferation|isoprenoid biosynthetic process|visual learning|embryo deve…	path:mmu00900,path:mmu04152,path:mmu04976	Terpenoid backbone biosynthesis|AMPK signaling pathway|Bile secretion
ENSMUSG00000028654	805.465	269.472	1341.46	4.9781	2.31559	7.21585e-05	0.00751578	Up	Mycl	protein_coding	ensembl_havana_gene	13	v-myc myelocytomatosis viral oncogene homolog, lung carcinoma derived (avian) [Source:MGI Symbol;Acc:MGI:96799]	OTTMUSG00000008931	3	GO:0003677,GO:0003700,GO:0005515,GO:0005634,GO:0006355,GO:0045607,GO:0046983	DNA binding|transcription factor activity, sequence-specific DNA binding|protein binding|nucleus|regulation of transcription, DNA-templated|regulation of auditory receptor cell differentiation|protein dimerization activity
ENSMUSG00000028240	5264.71	1787.19	8742.23	4.89162	2.29031	0.00496241	0.235961	Up	Cyp7a1	protein_coding	ensembl_havana_gene	2	cytochrome P450, family 7, subfamily a, polypeptide 1 [Source:MGI Symbol;Acc:MGI:106091]	OTTMUSG00000004315	1	GO:0004497,GO:0005506,GO:0005783,GO:0006629,GO:0006699,GO:0006707,GO:0008123,GO:0008202,GO:0008203,GO:0016020,GO:0016491,GO:0016705,GO:0020037,GO:0042632,GO:0043231,GO:0046872,GO:0055114,GO:0070857,GO:0070859,GO:0071333,GO:0071397	monooxygenase activity|iron ion binding|endoplasmic reticulum|lipid metabolic process|bile acid biosynthetic process|cholesterol catabolic process|cholesterol 7-alpha-monooxygenase activity|steroid metabolic process|cholesterol metabolic process|membrane|oxidoreductase activity|oxidoreductase activity, acting on paired donors, with incorporation or reduction of molecular oxygen|heme binding|chole…	path:mmu00120,path:mmu00140,path:mmu03320,path:mmu04976	Primary bile acid biosynthesis|Steroid hormone biosynthesis|PPAR signaling pathway|Bile secretion
ENSMUSG00000045775	533.005	181.713	884.296	4.86645	2.28287	8.85873e-05	0.00892342	Up	Slc16a5	protein_coding	ensembl_havana_gene	15	solute carrier family 16 (monocarboxylic acid transporters), member 5 [Source:MGI Symbol;Acc:MGI:2443515]	OTTMUSG00000003442	4	GO:0005886,GO:0005887,GO:0006810,GO:0015129,GO:0015293,GO:0016020,GO:0016021,GO:0035879,GO:0055085	plasma membrane|integral component of plasma membrane|transport|lactate transmembrane transporter activity|symporter activity|membrane|integral component of membrane|plasma membrane lactate transport|transmembrane transport
ENSMUSG00000067225	10989.7	3786.03	18193.5	4.80542	2.26466	0.0226534	0.690929	Up	Cyp2c54	protein_coding	ensembl	1	cytochrome P450, family 2, subfamily c, polypeptide 54 [Source:MGI Symbol;Acc:MGI:3642960]			GO:0004497,GO:0005506,GO:0005783,GO:0008392,GO:0008395,GO:0016020,GO:0016491,GO:0016705,GO:0019369,GO:0019373,GO:0020037,GO:0043231,GO:0043651,GO:0046872,GO:0055114,GO:0070330,GO:0071614	monooxygenase activity|iron ion binding|endoplasmic reticulum|arachidonic acid epoxygenase activity|steroid hydroxylase activity|membrane|oxidoreductase activity|oxidoreductase activity, acting on paired donors, with incorporation or reduction of molecular oxygen|arachidonic acid metabolic process|epoxygenase P450 pathway|heme binding|intracellular membrane-bounded organelle|linoleic acid metabol…	path:mmu00140,path:mmu00590,path:mmu00591,path:mmu00830,path:mmu04726,path:mmu04750,path:mmu05204	Steroid hormone biosynthesis|Arachidonic acid metabolism|Linoleic acid metabolism|Retinol metabolism|Serotonergic synapse|Inflammatory mediator regulation of TRP channels|Chemical carcinogenesis
ENSMUSG00000023067	296.185	103.246	489.123	4.73746	2.24411	0.000288336	0.023735	Up	Cdkn1a	protein_coding	ensembl_havana_gene	13	cyclin-dependent kinase inhibitor 1A (P21) [Source:MGI Symbol;Acc:MGI:104556]	OTTMUSG00000031654	1	GO:0000079,GO:0000082,GO:0000086,GO:0000307,GO:0004860,GO:0004861,GO:0005515,GO:0005634,GO:0005737,GO:0005829,GO:0006974,GO:0006977,GO:0006978,GO:0007049,GO:0007050,GO:0007346,GO:0008285,GO:0009411,GO:0010629,GO:0010942,GO:0019912,GO:0030308,GO:0030332,GO:0030890,GO:0031625,GO:0031668,GO:0032403,GO:0033158,GO:0034198,GO:0042326,GO:0042771,GO:0043066,GO:0043068,GO:0045736,GO:0046872,GO:0048146,GO:…	regulation of cyclin-dependent protein serine/threonine kinase activity|G1/S transition of mitotic cell cycle|G2/M transition of mitotic cell cycle|cyclin-dependent protein kinase holoenzyme complex|protein kinase inhibitor activity|cyclin-dependent protein serine/threonine kinase inhibitor activity|protein binding|nucleus|cytoplasm|cytosol|cellular response to DNA damage stimulus|DNA damage resp…	path:mmu04012,path:mmu04630,path:mmu04066,path:mmu04068,path:mmu04151,path:mmu04110,path:mmu04115,path:mmu04921,path:mmu05200,path:mmu05202,path:mmu05206,path:mmu05205,path:mmu05203,path:mmu05214,path:mmu05220,path:mmu05218,path:mmu05219,path:mmu05215,path:mmu05166,path:mmu05161,path:mmu05160,path:mmu05169	ErbB signaling pathway|Jak-STAT signaling pathway|HIF-1 signaling pathway|FoxO signaling pathway|PI3K-Akt signaling pathway|Cell cycle|p53 signaling pathway|Oxytocin signaling pathway|Pathways in cancer|Transcriptional misregulation in cancers|MicroRNAs in cancer|Proteoglycans in cancer|Viral carcinogenesis|Glioma|Chronic myeloid leukemia|Melanoma|Bladder cancer|Prostate cancer|HTLV-I infection|H…
ENSMUSG00000049422	11968	4176.3	19759.6	4.73137	2.24226	0.027359	0.757494	Up	Chchd10	protein_coding	ensembl	6	coiled-coil-helix-coiled-coil-helix domain containing 10 [Source:MGI Symbol;Acc:MGI:2143558]			GO:0003674,GO:0005739,GO:0005758,GO:0006119,GO:0006754,GO:0007005,GO:2000984	molecular_function|mitochondrion|mitochondrial intermembrane space|oxidative phosphorylation|ATP biosynthetic process|mitochondrion organization|negative regulation of ATP citrate synthase activity
ENSMUSG00000034457	26.4387	9.29213	43.5853	4.69055	2.22976	0.0448584	0.987447	Up	Eda2r	protein_coding	ensembl_havana_gene	10	ectodysplasin A2 receptor [Source:MGI Symbol;Acc:MGI:2442860]	OTTMUSG00000018046	1	GO:0004872,GO:0005622,GO:0005886,GO:0005887,GO:0007275,GO:0009888,GO:0012501,GO:0016020,GO:0016021,GO:0030154,GO:0043123,GO:0046330,GO:0051092,GO:0072332	receptor activity|intracellular|plasma membrane|integral component of plasma membrane|multicellular organism development|tissue development|programmed cell death|membrane|integral component of membrane|cell differentiation|positive regulation of I-kappaB kinase/NF-kappaB signaling|positive regulation of JNK cascade|positive regulation of NF-kappaB transcription factor activity|intrinsic apoptotic…	path:mmu04060	Cytokine-cytokine receptor interaction
ENSMUSG00000056133	35.2516	12.3895	58.1137	4.69055	2.22976	0.0293003	0.789755	Up	Gm9992	protein_coding	ensembl	4	predicted gene 9992 [Source:MGI Symbol;Acc:MGI:3712668]			GO:0003674,GO:0005575,GO:0008150	molecular_function|cellular_component|biological_process
ENSMUSG00000030787	315.811	111.506	520.117	4.6645	2.22172	0.0002858	0.023735	Up	Lyve1	protein_coding	ensembl	3	lymphatic vessel endothelial hyaluronan receptor 1 [Source:MGI Symbol;Acc:MGI:2136348]			GO:0004888,GO:0005540,GO:0005886,GO:0006027,GO:0006810,GO:0007155,GO:0016020,GO:0016021,GO:0070062,GO:0071944	transmembrane signaling receptor activity|hyaluronic acid binding|plasma membrane|glycosaminoglycan catabolic process|transport|cell adhesion|membrane|integral component of membrane|extracellular exosome|cell periphery
ENSMUSG00000030946	1412.68	501.775	2323.58	4.63072	2.21124	0.000322984	0.0257563	Up	Lhpp	protein_coding	ensembl_havana_gene	12	phospholysine phosphohistidine inorganic pyrophosphate phosphatase [Source:MGI Symbol;Acc:MGI:1923679]	OTTMUSG00000024032	2	GO:0004427,GO:0005634,GO:0005654,GO:0005737,GO:0005829,GO:0006470,GO:0006796,GO:0008138,GO:0008330,GO:0008579,GO:0008969,GO:0016312,GO:0016787,GO:0017017,GO:0017161,GO:0019178,GO:0019198,GO:0030351,GO:0030352,GO:0030487,GO:0042803,GO:0043726,GO:0043812,GO:0043813,GO:0046872,GO:0052629,GO:0052745,GO:0052825,GO:0052828,GO:0052829,GO:0052830,GO:0052831,GO:0052867,GO:1990003	inorganic diphosphatase activity|nucleus|nucleoplasm|cytoplasm|cytosol|protein dephosphorylation|phosphate-containing compound metabolic process|protein tyrosine/serine/threonine phosphatase activity|protein tyrosine/threonine phosphatase activity|JUN kinase phosphatase activity|phosphohistidine phosphatase activity|inositol bisphosphate phosphatase activity|hydrolase activity|MAP kinase tyrosine…	path:mmu00190	Oxidative phosphorylation
ENSMUSG00000027624	147.882	52.6554	243.109	4.61698	2.20695	0.00180153	0.105279	Up	Epb41l1	protein_coding	ensembl_havana_gene	17	erythrocyte membrane protein band 4.1 like 1 [Source:MGI Symbol;Acc:MGI:103010]	OTTMUSG00000015876	4	GO:0003779,GO:0005102,GO:0005198,GO:0005515,GO:0005737,GO:0005856,GO:0008092,GO:0019898,GO:0030866,GO:0043234,GO:0097060	actin binding|receptor binding|structural molecule activity|protein binding|cytoplasm|cytoskeleton|cytoskeletal protein binding|extrinsic component of membrane|cortical actin cytoskeleton organization|protein complex|synaptic membrane	path:mmu04530	Tight junction
ENSMUSG00000032311	510.243	181.713	838.774	4.61593	2.20662	0.000149533	0.0137922	Up	Nrg4	protein_coding	ensembl_havana_gene	17	neuregulin 4 [Source:MGI Symbol;Acc:MGI:1933833]	OTTMUSG00000024543	5	GO:0005102,GO:0005576,GO:0005615,GO:0005886,GO:0008083,GO:0016020,GO:0016021,GO:0035556,GO:0048513	receptor binding|extracellular region|extracellular space|plasma membrane|growth factor activity|membrane|integral component of membrane|intracellular signal transduction|animal organ development	path:mmu04012	ErbB signaling pathway
ENSMUSG00000033318	2780.9	991.161	4570.64	4.6114	2.20521	0.001483	0.0904632	Up	Gstt2	protein_coding	ensembl	6	glutathione S-transferase, theta 2 [Source:MGI Symbol;Acc:MGI:106188]			GO:0004364,GO:0004602,GO:0005634,GO:0005737,GO:0005829,GO:0006749,GO:0016740,GO:0070062	glutathione transferase activity|glutathione peroxidase activity|nucleus|cytoplasm|cytosol|glutathione metabolic process|transferase activity|extracellular exosome	path:mmu00480,path:mmu00980,path:mmu00982,path:mmu05204	Glutathione metabolism|Metabolism of xenobiotics by cytochrome P450|Drug metabolism - cytochrome P450|Chemical carcinogenesis
ENSMUSG00000048534	54.8465	19.6167	90.0762	4.59181	2.19906	0.0149005	0.530747	Up	Amica1	protein_coding	ensembl_havana_gene	6	adhesion molecule, interacts with CXADR antigen 1 [Source:MGI Symbol;Acc:MGI:2685484]	OTTMUSG00000016704	1	GO:0002376,GO:0005178,GO:0005886,GO:0005923,GO:0007155,GO:0007157,GO:0016020,GO:0016021,GO:0030054,GO:0030593,GO:0035696,GO:0042803,GO:0046629,GO:0050839,GO:0050900,GO:0060054,GO:0072672	immune system process|integrin binding|plasma membrane|bicellular tight junction|cell adhesion|heterophilic cell-cell adhesion via plasma membrane cell adhesion molecules|membrane|integral component of membrane|cell junction|neutrophil chemotaxis|monocyte extravasation|protein homodimerization activity|gamma-delta T cell activation|cell adhesion molecule binding|leukocyte migration|positive regul…
ENSMUSG00000018900	645.923	231.271	1060.57	4.58585	2.19719	0.000141698	0.0132289	Up	Slc22a5	protein_coding	ensembl_havana_gene	7	solute carrier family 22 (organic cation transporter), member 5 [Source:MGI Symbol;Acc:MGI:1329012]	OTTMUSG00000005649	3	GO:0000166,GO:0005215,GO:0005524,GO:0005886,GO:0005887,GO:0006810,GO:0006811,GO:0006814,GO:0007005,GO:0007512,GO:0007626,GO:0009437,GO:0015226,GO:0015293,GO:0015491,GO:0015651,GO:0015697,GO:0015879,GO:0016020,GO:0016021,GO:0016323,GO:0016324,GO:0022857,GO:0030165,GO:0031526,GO:0042891,GO:0042895,GO:0048608,GO:0052106,GO:0055085,GO:0060731,GO:0070062,GO:0070715	nucleotide binding|transporter activity|ATP binding|plasma membrane|integral component of plasma membrane|transport|ion transport|sodium ion transport|mitochondrion organization|adult heart development|locomotory behavior|carnitine metabolic process|carnitine transmembrane transporter activity|symporter activity|cation:cation antiporter activity|quaternary ammonium group transmembrane transporter…	path:mmu05231	Choline metabolism in cancer
ENSMUSG00000055632	43.0959	15.4869	70.705	4.56547	2.19076	0.0231576	0.699341	Up	Hmcn2	protein_coding	ensembl_havana_gene	17	hemicentin 2 [Source:MGI Symbol;Acc:MGI:2677838]	OTTMUSG00000011967	6	GO:0005509,GO:0005576,GO:0005578,GO:0005604,GO:0005938,GO:0008150,GO:0030054,GO:0050896	calcium ion binding|extracellular region|proteinaceous extracellular matrix|basement membrane|cell cortex|biological_process|cell junction|response to stimulus
ENSMUSG00000032315	63.1751	22.7141	103.636	4.56263	2.18987	0.0117537	0.446959	Up	Cyp1a1	protein_coding	ensembl	5	cytochrome P450, family 1, subfamily a, polypeptide 1 [Source:MGI Symbol;Acc:MGI:88588]			GO:0003824,GO:0004497,GO:0005506,GO:0005737,GO:0005739,GO:0005783,GO:0006778,GO:0008395,GO:0009308,GO:0009404,GO:0009636,GO:0009804,GO:0009812,GO:0016020,GO:0016491,GO:0016679,GO:0016705,GO:0016711,GO:0016712,GO:0017143,GO:0017144,GO:0018894,GO:0019341,GO:0019899,GO:0020037,GO:0032451,GO:0042904,GO:0043231,GO:0046483,GO:0046872,GO:0050665,GO:0055114,GO:0070330,GO:0070576,GO:0071407,GO:1900087	catalytic activity|monooxygenase activity|iron ion binding|cytoplasm|mitochondrion|endoplasmic reticulum|porphyrin-containing compound metabolic process|steroid hydroxylase activity|amine metabolic process|toxin metabolic process|response to toxic substance|coumarin metabolic process|flavonoid metabolic process|membrane|oxidoreductase activity|oxidoreductase activity, acting on diphenols and rela…	path:mmu00140,path:mmu00380,path:mmu00830,path:mmu00980,path:mmu04913,path:mmu05204	Steroid hormone biosynthesis|Tryptophan metabolism|Retinol metabolism|Metabolism of xenobiotics by cytochrome P450|Ovarian Steroidogenesis|Chemical carcinogenesis
ENSMUSG00000029167	524.995	188.94	861.051	4.55727	2.18817	0.000164003	0.0150363	Up	Ppargc1a	protein_coding	ensembl_havana_gene	13	peroxisome proliferative activated receptor, gamma, coactivator 1 alpha [Source:MGI Symbol;Acc:MGI:1342774]	OTTMUSG00000022759	6	GO:0000166,GO:0001104,GO:0001933,GO:0002021,GO:0003676,GO:0003677,GO:0003682,GO:0003713,GO:0003723,GO:0005515,GO:0005634,GO:0005719,GO:0005737,GO:0005829,GO:0006351,GO:0006355,GO:0007005,GO:0008134,GO:0010822,GO:0014823,GO:0014850,GO:0014912,GO:0016922,GO:0022626,GO:0022904,GO:0030331,GO:0030374,GO:0031325,GO:0031490,GO:0031625,GO:0032922,GO:0034599,GO:0042752,GO:0042975,GO:0043014,GO:0043025,GO:…	nucleotide binding|RNA polymerase II transcription cofactor activity|negative regulation of protein phosphorylation|response to dietary excess|nucleic acid binding|DNA binding|chromatin binding|transcription coactivator activity|RNA binding|protein binding|nucleus|nuclear euchromatin|cytoplasm|cytosol|transcription, DNA-templated|regulation of transcription, DNA-templated|mitochondrion organizati…	path:mmu04152,path:mmu04910,path:mmu04922,path:mmu04920,path:mmu04211,path:mmu05016,path:mmu04931	AMPK signaling pathway|Insulin signaling pathway|Glucagon signaling pathway|Adipocytokine signaling pathway|Longevity regulating pathway - mammal|Huntington's disease|Insulin resistance
ENSMUSG00000043439	97.4581	35.1036	159.813	4.5526	2.18669	0.00494778	0.235961	Up	E130012A19Rik	protein_coding	ensembl_havana_gene	5	RIKEN cDNA E130012A19 gene [Source:MGI Symbol;Acc:MGI:2143991]	OTTMUSG00000002746	1	GO:0005515,GO:0005575,GO:0048663	protein binding|cellular_component|neuron fate commitment
ENSMUSG00000030055	37.2207	13.422	61.0194	4.54623	2.18467	0.0297261	0.792478	Up	Rab43	protein_coding	ensembl_havana_gene	16	RAB43, member RAS oncogene family [Source:MGI Symbol;Acc:MGI:1917084]	OTTMUSG00000022164	3	GO:0000166,GO:0003924,GO:0005525,GO:0005768,GO:0005794,GO:0007030,GO:0007264,GO:0016020,GO:0019068,GO:0031410,GO:0035526,GO:0045335,GO:0070062,GO:0090382,GO:1901998	nucleotide binding|GTPase activity|GTP binding|endosome|Golgi apparatus|Golgi organization|small GTPase mediated signal transduction|membrane|virion assembly|cytoplasmic vesicle|retrograde transport, plasma membrane to Golgi|phagocytic vesicle|extracellular exosome|phagosome maturation|toxin transport
ENSMUSG00000026822	397.192	143.512	650.873	4.53533	2.18121	0.000238888	0.0205484	Up	Lcn2	protein_coding	ensembl_havana_gene	14	lipocalin 2 [Source:MGI Symbol;Acc:MGI:96757]	OTTMUSG00000012958	3	GO:0002020,GO:0002376,GO:0005215,GO:0005506,GO:0005515,GO:0005576,GO:0005615,GO:0005829,GO:0006810,GO:0006811,GO:0006915,GO:0009615,GO:0009635,GO:0010628,GO:0015891,GO:0031346,GO:0036094,GO:0042493,GO:0042803,GO:0045087,GO:0055072,GO:0070062,GO:0070207,GO:0070301,GO:0097192	protease binding|immune system process|transporter activity|iron ion binding|protein binding|extracellular region|extracellular space|cytosol|transport|ion transport|apoptotic process|response to virus|response to herbicide|positive regulation of gene expression|siderophore transport|positive regulation of cell projection organization|small molecule binding|response to drug|protein homodimerizati…
ENSMUSG00000046229	121.96	44.3958	199.524	4.4942	2.16807	0.00326975	0.167997	Up	Scand1	protein_coding	ensembl	9	SCAN domain-containing 1 [Source:MGI Symbol;Acc:MGI:1343132]			GO:0003713,GO:0005634	transcription coactivator activity|nucleus
ENSMUSG00000040952	456.041	167.258	744.824	4.45313	2.15482	0.000231958	0.020179	Up	Rps19	protein_coding	ensembl_havana_gene	16	ribosomal protein S19 [Source:MGI Symbol;Acc:MGI:1333780]	OTTMUSG00000022935	4	GO:0000028,GO:0000462,GO:0002548,GO:0003735,GO:0005622,GO:0005730,GO:0005737,GO:0005829,GO:0005840,GO:0005925,GO:0006364,GO:0006412,GO:0007000,GO:0007219,GO:0016020,GO:0017134,GO:0019901,GO:0022627,GO:0030218,GO:0030490,GO:0030529,GO:0031369,GO:0032403,GO:0042274,GO:0042803,GO:0044822,GO:0051262,GO:0060265,GO:0060266,GO:0070062	ribosomal small subunit assembly|maturation of SSU-rRNA from tricistronic rRNA transcript (SSU-rRNA, 5.8S rRNA, LSU-rRNA)|monocyte chemotaxis|structural constituent of ribosome|intracellular|nucleolus|cytoplasm|cytosol|ribosome|focal adhesion|rRNA processing|translation|nucleolus organization|Notch signaling pathway|membrane|fibroblast growth factor binding|protein kinase binding|cytosolic small …	path:mmu03010	Ribosome
ENSMUSG00000021221	30.8611	11.3571	50.3652	4.43471	2.14884	0.042317	0.959198	Up	Dpf3	protein_coding	ensembl_havana_gene	15	D4, zinc and double PHD fingers, family 3 [Source:MGI Symbol;Acc:MGI:1917377]	OTTMUSG00000033729	2	GO:0002230,GO:0005634,GO:0006351,GO:0006355,GO:0007399,GO:0008270,GO:0016568,GO:0046872,GO:0071565,GO:0098779,GO:0098792	positive regulation of defense response to virus by host|nucleus|transcription, DNA-templated|regulation of transcription, DNA-templated|nervous system development|zinc ion binding|chromatin modification|metal ion binding|nBAF complex|mitophagy in response to mitochondrial depolarization|xenophagy
ENSMUSG00000001666	468.308	172.421	764.195	4.43215	2.14801	0.000234648	0.0202977	Up	Ddt	protein_coding	ensembl_havana_gene	8	D-dopachrome tautomerase [Source:MGI Symbol;Acc:MGI:1298381]	OTTMUSG00000037564	2	GO:0005737,GO:0016829,GO:0033981,GO:0042438,GO:0070062	cytoplasm|lyase activity|D-dopachrome decarboxylase activity|melanin biosynthetic process|extracellular exosome
ENSMUSG00000003559	1276.67	472.866	2080.47	4.3997	2.1374	0.000411594	0.0315096	Up	As3mt	protein_coding	ensembl	7	arsenic (+3 oxidation state) methyltransferase [Source:MGI Symbol;Acc:MGI:1929882]			GO:0005737,GO:0005739,GO:0005829,GO:0008168,GO:0008757,GO:0009404,GO:0016740,GO:0018872,GO:0030791,GO:0030792,GO:0032259,GO:0046685	cytoplasm|mitochondrion|cytosol|methyltransferase activity|S-adenosylmethionine-dependent methyltransferase activity|toxin metabolic process|transferase activity|arsonoacetate metabolic process|arsenite methyltransferase activity|methylarsonite methyltransferase activity|methylation|response to arsenic-containing substance
ENSMUSG00000048489	1515.78	562.69	2468.86	4.3876	2.13343	0.000571733	0.0407154	Up	8430408G22Rik	protein_coding	ensembl_havana_gene	12	RIKEN cDNA 8430408G22 gene [Source:MGI Symbol;Acc:MGI:1918730]	OTTMUSG00000057159	5	GO:0003674,GO:0005737,GO:0005739,GO:0008150	molecular_function|cytoplasm|mitochondrion|biological_process
ENSMUSG00000030643	185.683	69.1748	302.191	4.36852	2.12714	0.00152476	0.0919116	Up	Rab30	protein_coding	ensembl_havana_gene	14	RAB30, member RAS oncogene family [Source:MGI Symbol;Acc:MGI:1923235]	OTTMUSG00000022521	2	GO:0000166,GO:0005525,GO:0005737,GO:0005794,GO:0005801,GO:0005802,GO:0007030,GO:0007264,GO:0016020,GO:0031985	nucleotide binding|GTP binding|cytoplasm|Golgi apparatus|cis-Golgi network|trans-Golgi network|Golgi organization|small GTPase mediated signal transduction|membrane|Golgi cisterna
ENSMUSG00000022388	38.7055	14.4544	62.9565	4.35551	2.12284	0.0321626	0.827319	Up	Ttll8	protein_coding	ensembl_havana_gene	14	tubulin tyrosine ligase-like family, member 8 [Source:MGI Symbol;Acc:MGI:1922902]	OTTMUSG00000023602	3	GO:0000166,GO:0005524,GO:0005737,GO:0005856,GO:0005874,GO:0005929,GO:0005930,GO:0006464,GO:0008766,GO:0015630,GO:0016874,GO:0018094,GO:0018169,GO:0042384,GO:0042995,GO:0043773,GO:0043774,GO:0070735,GO:0070736,GO:0070737,GO:0070738,GO:0070739,GO:0070740	nucleotide binding|ATP binding|cytoplasm|cytoskeleton|microtubule|cilium|axoneme|cellular protein modification process|UDP-N-acetylmuramoylalanyl-D-glutamyl-2,6-diaminopimelate-D-alanyl-D-alanine ligase activity|microtubule cytoskeleton|ligase activity|protein polyglycylation|ribosomal S6-glutamic acid ligase activity|cilium assembly|cell projection|coenzyme F420-0 gamma-glutamyl ligase activity|…
ENSMUSG00000022091	1605.26	606.054	2604.46	4.29741	2.10347	0.000749941	0.0512605	Up	Sorbs3	protein_coding	ensembl	5	sorbin and SH3 domain containing 3 [Source:MGI Symbol;Acc:MGI:700013]			GO:0000122,GO:0005515,GO:0005634,GO:0005737,GO:0005856,GO:0005925,GO:0007015,GO:0007155,GO:0008134,GO:0017166,GO:0030054,GO:0031589,GO:0043410,GO:0051496	negative regulation of transcription from RNA polymerase II promoter|protein binding|nucleus|cytoplasm|cytoskeleton|focal adhesion|actin filament organization|cell adhesion|transcription factor binding|vinculin binding|cell junction|cell-substrate adhesion|positive regulation of MAPK cascade|positive regulation of stress fiber assembly
ENSMUSG00000024924	322.427	121.83	523.023	4.29305	2.102	0.000540662	0.0386826	Up	Vldlr	protein_coding	ensembl_havana_gene	14	very low density lipoprotein receptor [Source:MGI Symbol;Acc:MGI:98935]	OTTMUSG00000035962	10	GO:0000122,GO:0001948,GO:0005509,GO:0005515,GO:0005615,GO:0005634,GO:0005905,GO:0006629,GO:0006810,GO:0006869,GO:0006897,GO:0006898,GO:0008202,GO:0008203,GO:0009986,GO:0016020,GO:0016021,GO:0030229,GO:0034185,GO:0034189,GO:0034361,GO:0034436,GO:0034437,GO:0034447,GO:0038025,GO:0038026,GO:0043235,GO:0045177,GO:0045860,GO:0048306,GO:0048471,GO:0048813,GO:0071456,GO:1900006	negative regulation of transcription from RNA polymerase II promoter|glycoprotein binding|calcium ion binding|protein binding|extracellular space|nucleus|clathrin-coated pit|lipid metabolic process|transport|lipid transport|endocytosis|receptor-mediated endocytosis|steroid metabolic process|cholesterol metabolic process|cell surface|membrane|integral component of membrane|very-low-density lipopro…
ENSMUSG00000060317	574.35	218.881	929.819	4.24805	2.0868	0.000292248	0.0239284	Up	Acnat2	protein_coding	ensembl_havana_gene	9	acyl-coenzyme A amino acid N-acyltransferase 2 [Source:MGI Symbol;Acc:MGI:2444345]	OTTMUSG00000006911	5	GO:0003674,GO:0004147,GO:0004772,GO:0005575,GO:0005777,GO:0006629,GO:0006631,GO:0006637,GO:0008080,GO:0008150,GO:0008374,GO:0008951,GO:0016406,GO:0016407,GO:0016408,GO:0016409,GO:0016410,GO:0016411,GO:0016412,GO:0016413,GO:0016414,GO:0016415,GO:0016416,GO:0016417,GO:0016418,GO:0016419,GO:0016420,GO:0016454,GO:0016740,GO:0016746,GO:0016748,GO:0016749,GO:0016750,GO:0016751,GO:0016752,GO:0016753,GO:…	molecular_function|dihydrolipoamide branched chain acyltransferase activity|sterol O-acyltransferase activity|cellular_component|peroxisome|lipid metabolic process|fatty acid metabolic process|acyl-CoA metabolic process|N-acetyltransferase activity|biological_process|O-acyltransferase activity|palmitoleoyl [acyl-carrier-protein]-dependent acyltransferase activity|carnitine O-acyltransferase activ…
ENSMUSG00000063929	560.146	213.719	906.573	4.24189	2.08471	0.000299614	0.0243699	Up	Cyp4a32	protein_coding	ensembl_havana_gene	6	cytochrome P450, family 4, subfamily a, polypeptide 32 [Source:MGI Symbol;Acc:MGI:3717148]	OTTMUSG00000008689	4	GO:0005737,GO:0008391,GO:0008392,GO:0016324,GO:0018685,GO:0043231,GO:0050051,GO:0070062	cytoplasm|arachidonic acid monooxygenase activity|arachidonic acid epoxygenase activity|apical plasma membrane|alkane 1-monooxygenase activity|intracellular membrane-bounded organelle|leukotriene-B4 20-monooxygenase activity|extracellular exosome	path:mmu00071,path:mmu00590,path:mmu00830,path:mmu03320,path:mmu04270,path:mmu04750	Fatty acid degradation|Arachidonic acid metabolism|Retinol metabolism|PPAR signaling pathway|Vascular smooth muscle contraction|Inflammatory mediator regulation of TRP channels
ENSMUSG00000056501	640.106	246.758	1033.45	4.18813	2.06631	0.000322613	0.0257563	Up	Cebpb	protein_coding	ensembl_havana_gene	3	CCAAT/enhancer binding protein (C/EBP), beta [Source:MGI Symbol;Acc:MGI:88373]	OTTMUSG00000016307	1	GO:0000779,GO:0000790,GO:0000977,GO:0000978,GO:0000979,GO:0000981,GO:0001077,GO:0001541,GO:0001892,GO:0002432,GO:0003677,GO:0003682,GO:0003700,GO:0003705,GO:0005515,GO:0005634,GO:0005654,GO:0005737,GO:0006351,GO:0006355,GO:0008134,GO:0016363,GO:0019900,GO:0030154,GO:0030182,GO:0032496,GO:0032753,GO:0033598,GO:0034976,GO:0035035,GO:0035259,GO:0035711,GO:0036488,GO:0042130,GO:0042742,GO:0042803,GO:…	condensed chromosome, centromeric region|nuclear chromatin|RNA polymerase II regulatory region sequence-specific DNA binding|RNA polymerase II core promoter proximal region sequence-specific DNA binding|RNA polymerase II core promoter sequence-specific DNA binding|RNA polymerase II transcription factor activity, sequence-specific DNA binding|transcriptional activator activity, RNA polymerase II c…	path:mmu04668,path:mmu05202,path:mmu05152	TNF signaling pathway|Transcriptional misregulation in cancers|Tuberculosis
ENSMUSG00000029273	5426.91	2098.99	8754.82	4.17097	2.06038	0.0115128	0.441396	Up	Sult1d1	protein_coding	ensembl_havana_gene	10	sulfotransferase family 1D, member 1 [Source:MGI Symbol;Acc:MGI:1926341]	OTTMUSG00000035956	1	GO:0000103,GO:0001517,GO:0001537,GO:0004062,GO:0004394,GO:0005737,GO:0006584,GO:0006629,GO:0008146,GO:0016232,GO:0016740,GO:0017095,GO:0018721,GO:0018722,GO:0018723,GO:0018724,GO:0018725,GO:0018726,GO:0018727,GO:0019111,GO:0034930,GO:0050694,GO:0050698,GO:0051922,GO:0051923,GO:0080131	sulfate assimilation|N-acetylglucosamine 6-O-sulfotransferase activity|N-acetylgalactosamine 4-O-sulfotransferase activity|aryl sulfotransferase activity|heparan sulfate 2-O-sulfotransferase activity|cytoplasm|catecholamine metabolic process|lipid metabolic process|sulfotransferase activity|HNK-1 sulfotransferase activity|transferase activity|heparan sulfate 6-O-sulfotransferase activity|trans-9R…
ENSMUSG00000027597	926.02	362.393	1489.65	4.11058	2.03934	0.000469184	0.0347038	Up	Ahcy	protein_coding	ensembl_havana_gene	15	S-adenosylhomocysteine hydrolase [Source:MGI Symbol;Acc:MGI:87968]	OTTMUSG00000016006	2	GO:0002439,GO:0004013,GO:0005507,GO:0005634,GO:0005737,GO:0005829,GO:0007584,GO:0019510,GO:0030554,GO:0033353,GO:0042745,GO:0042802,GO:0043005,GO:0043621,GO:0051287,GO:0070062,GO:0071268	chronic inflammatory response to antigenic stimulus|adenosylhomocysteinase activity|copper ion binding|nucleus|cytoplasm|cytosol|response to nutrient|S-adenosylhomocysteine catabolic process|adenyl nucleotide binding|S-adenosylmethionine cycle|circadian sleep/wake cycle|identical protein binding|neuron projection|protein self-association|NAD binding|extracellular exosome|homocysteine biosynthetic…	path:mmu00270	Cysteine and methionine metabolism
ENSMUSG00000028885	50.0037	19.6167	80.3906	4.09806	2.03494	0.0267925	0.749945	Up	Smpdl3b	protein_coding	ensembl_havana_gene	8	sphingomyelin phosphodiesterase, acid-like 3B [Source:MGI Symbol;Acc:MGI:1916022]	OTTMUSG00000009962	1	GO:0002376,GO:0004112,GO:0004115,GO:0004117,GO:0004118,GO:0004119,GO:0004120,GO:0004767,GO:0005515,GO:0005576,GO:0005615,GO:0005886,GO:0006629,GO:0006685,GO:0006954,GO:0008081,GO:0008152,GO:0016020,GO:0016042,GO:0016787,GO:0016798,GO:0031225,GO:0034122,GO:0044688,GO:0045087,GO:0045824,GO:0046466,GO:0046872,GO:0050728,GO:0052712,GO:0052713,GO:0052714,GO:0052715,GO:0070062	immune system process|cyclic-nucleotide phosphodiesterase activity|3',5'-cyclic-AMP phosphodiesterase activity|calmodulin-dependent cyclic-nucleotide phosphodiesterase activity|cGMP-stimulated cyclic-nucleotide phosphodiesterase activity|cGMP-inhibited cyclic-nucleotide phosphodiesterase activity|photoreceptor cyclic-nucleotide phosphodiesterase activity|sphingomyelin phosphodiesterase activity|p…
ENSMUSG00000015966	447.095	175.518	718.672	4.09458	2.03371	0.000491749	0.0358532	Up	Il17rb	protein_coding	ensembl_havana_gene	16	interleukin 17 receptor B [Source:MGI Symbol;Acc:MGI:1355292]	OTTMUSG00000027818	1	GO:0004896,GO:0005576,GO:0005737,GO:0005886,GO:0005887,GO:0009986,GO:0016020,GO:0016021,GO:0030368,GO:0050729,GO:2000664,GO:2000667	cytokine receptor activity|extracellular region|cytoplasm|plasma membrane|integral component of plasma membrane|cell surface|membrane|integral component of membrane|interleukin-17 receptor activity|positive regulation of inflammatory response|positive regulation of interleukin-5 secretion|positive regulation of interleukin-13 secretion	path:mmu04060	Cytokine-cytokine receptor interaction
ENSMUSG00000026688	520.148	204.427	835.868	4.08884	2.03169	0.000433309	0.0326817	Up	Mgst3	protein_coding	ensembl_havana_gene	5	microsomal glutathione S-transferase 3 [Source:MGI Symbol;Acc:MGI:1913697]	OTTMUSG00000022623	2	GO:0004364,GO:0004602,GO:0005635,GO:0005783,GO:0016020,GO:0016021,GO:0016740,GO:0043231,GO:0070062	glutathione transferase activity|glutathione peroxidase activity|nuclear envelope|endoplasmic reticulum|membrane|integral component of membrane|transferase activity|intracellular membrane-bounded organelle|extracellular exosome	path:mmu00480,path:mmu00980,path:mmu00982,path:mmu05204	Glutathione metabolism|Metabolism of xenobiotics by cytochrome P450|Drug metabolism - cytochrome P450|Chemical carcinogenesis
ENSMUSG00000019232	6541.69	2583.21	10500.2	4.06477	2.02317	0.0182743	0.606938	Up	Etnppl	protein_coding	ensembl_havana_gene	14	ethanolamine phosphate phospholyase [Source:MGI Symbol;Acc:MGI:1919010]	OTTMUSG00000035930	3	GO:0003824,GO:0005575,GO:0005739,GO:0008150,GO:0008483,GO:0016740,GO:0016829,GO:0030170,GO:0042802,GO:0050459	catalytic activity|cellular_component|mitochondrion|biological_process|transaminase activity|transferase activity|lyase activity|pyridoxal phosphate binding|identical protein binding|ethanolamine-phosphate phospho-lyase activity	path:mmu00564	Glycerophospholipid metabolism
ENSMUSG00000019139	237.783	93.9538	381.613	4.06171	2.02209	0.00149106	0.0905937	Up	Isyna1	protein_coding	ensembl	9	myo-inositol 1-phosphate synthase A1 [Source:MGI Symbol;Acc:MGI:1919030]			GO:0004512,GO:0005575,GO:0005737,GO:0006021,GO:0006629,GO:0008150,GO:0008654,GO:0016853	inositol-3-phosphate synthase activity|cellular_component|cytoplasm|inositol biosynthetic process|lipid metabolic process|biological_process|phospholipid biosynthetic process|isomerase activity	path:mmu00562	Inositol phosphate metabolism
ENSMUSG00000019997	151.496	59.8826	243.109	4.05976	2.02139	0.00376382	0.185897	Up	Ctgf	protein_coding	ensembl_havana_gene	11	connective tissue growth factor [Source:MGI Symbol;Acc:MGI:95537]	OTTMUSG00000019709	4	GO:0001502,GO:0001503,GO:0001525,GO:0001558,GO:0001894,GO:0001934,GO:0001968,GO:0005178,GO:0005520,GO:0005576,GO:0005578,GO:0005615,GO:0005794,GO:0005801,GO:0005829,GO:0005938,GO:0007155,GO:0007160,GO:0007229,GO:0007267,GO:0008022,GO:0008083,GO:0008201,GO:0008284,GO:0008543,GO:0010628,GO:0010629,GO:0010942,GO:0016477,GO:0030154,GO:0030324,GO:0032330,GO:0032967,GO:0035556,GO:0035988,GO:0043231,GO:…	cartilage condensation|ossification|angiogenesis|regulation of cell growth|tissue homeostasis|positive regulation of protein phosphorylation|fibronectin binding|integrin binding|insulin-like growth factor binding|extracellular region|proteinaceous extracellular matrix|extracellular space|Golgi apparatus|cis-Golgi network|cytosol|cell cortex|cell adhesion|cell-matrix adhesion|integrin-mediated sig…	path:mmu04390	Hippo signaling pathway
ENSMUSG00000032010	1044.3	412.984	1675.61	4.05733	2.02053	0.000603117	0.0423593	Up	Usp2	protein_coding	ensembl_havana_gene	14	ubiquitin specific peptidase 2 [Source:MGI Symbol;Acc:MGI:1858178]	OTTMUSG00000042086	2	GO:0000122,GO:0004843,GO:0005634,GO:0005737,GO:0005813,GO:0005938,GO:0006508,GO:0006511,GO:0007049,GO:0007517,GO:0008233,GO:0008234,GO:0016579,GO:0016787,GO:0030332,GO:0031625,GO:0032922,GO:0036459,GO:0042802,GO:0043153,GO:0045475,GO:0045931,GO:0046872,GO:0048471,GO:0048511,GO:0048512,GO:0048642,GO:0048643,GO:0050821	negative regulation of transcription from RNA polymerase II promoter|thiol-dependent ubiquitin-specific protease activity|nucleus|cytoplasm|centrosome|cell cortex|proteolysis|ubiquitin-dependent protein catabolic process|cell cycle|muscle organ development|peptidase activity|cysteine-type peptidase activity|protein deubiquitination|hydrolase activity|cyclin binding|ubiquitin protein ligase bindin…
ENSMUSG00000058258	561.402	223.011	899.793	4.03474	2.01248	0.00046497	0.0346822	Up	Idi1	protein_coding	ensembl_havana_gene	14	isopentenyl-diphosphate delta isomerase [Source:MGI Symbol;Acc:MGI:2442264]	OTTMUSG00000040098	1	GO:0000287,GO:0004452,GO:0005739,GO:0005777,GO:0008299,GO:0030145	magnesium ion binding|isopentenyl-diphosphate delta-isomerase activity|mitochondrion|peroxisome|isoprenoid biosynthetic process|manganese ion binding	path:mmu00900	Terpenoid backbone biosynthesis
ENSMUSG00000031604	5562.73	2215.66	8909.79	4.02129	2.00766	0.0143031	0.518943	Up	Msmo1	protein_coding	ensembl_havana_gene	10	methylsterol monoxygenase 1 [Source:MGI Symbol;Acc:MGI:1913484]	OTTMUSG00000022600	4	GO:0000254,GO:0005506,GO:0005783,GO:0006629,GO:0006633,GO:0006694,GO:0008202,GO:0016020,GO:0016021,GO:0016126,GO:0016491,GO:0055114	C-4 methylsterol oxidase activity|iron ion binding|endoplasmic reticulum|lipid metabolic process|fatty acid biosynthetic process|steroid biosynthetic process|steroid metabolic process|membrane|integral component of membrane|sterol biosynthetic process|oxidoreductase activity|oxidation-reduction process	path:mmu00100	Steroid biosynthesis
ENSMUSG00000045730	38.7374	15.4869	61.9879	4.00261	2.00094	0.0421914	0.959198	Up	Adrb2	protein_coding	ensembl	3	adrenergic receptor, beta 2 [Source:MGI Symbol;Acc:MGI:87938]			GO:0001965,GO:0001993,GO:0002024,GO:0002025,GO:0002028,GO:0002032,GO:0002086,GO:0003059,GO:0004871,GO:0004930,GO:0004935,GO:0004941,GO:0005515,GO:0005634,GO:0005737,GO:0005768,GO:0005886,GO:0005887,GO:0005901,GO:0006898,GO:0006940,GO:0007165,GO:0007186,GO:0007189,GO:0007190,GO:0007267,GO:0008144,GO:0008179,GO:0008284,GO:0008306,GO:0009409,GO:0010765,GO:0015459,GO:0016020,GO:0016021,GO:0016324,GO:…	G-protein alpha-subunit binding|regulation of systemic arterial blood pressure by norepinephrine-epinephrine|diet induced thermogenesis|vasodilation by norepinephrine-epinephrine involved in regulation of systemic arterial blood pressure|regulation of sodium ion transport|desensitization of G-protein coupled receptor protein signaling pathway by arrestin|diaphragm contraction|positive regulation …	path:mmu04020,path:mmu04024,path:mmu04022,path:mmu04080,path:mmu04144,path:mmu04923,path:mmu04924,path:mmu04261,path:mmu04970	Calcium signaling pathway|cAMP signaling pathway|cGMP - PKG signaling pathway|Neuroactive ligand-receptor interaction|Endocytosis|Regulation of lipolysis in adipocyte|Renin secretion|Adrenergic signaling in cardiomyocytes|Salivary secretion
ENSMUSG00000021226	90.2258	36.1361	144.316	3.99367	1.99772	0.0110543	0.427406	Up	Acot2	protein_coding	ensembl_havana_gene	7	acyl-CoA thioesterase 2 [Source:MGI Symbol;Acc:MGI:2159605]	OTTMUSG00000027592	1	GO:0000038,GO:0001666,GO:0001676,GO:0005102,GO:0005739,GO:0006637,GO:0016290,GO:0016787,GO:0016790,GO:0042760,GO:0047617,GO:0052689,GO:0070062	very long-chain fatty acid metabolic process|response to hypoxia|long-chain fatty acid metabolic process|receptor binding|mitochondrion|acyl-CoA metabolic process|palmitoyl-CoA hydrolase activity|hydrolase activity|thiolester hydrolase activity|very long-chain fatty acid catabolic process|acyl-CoA hydrolase activity|carboxylic ester hydrolase activity|extracellular exosome	path:mmu00062,path:mmu01040,path:mmu04913	Fatty acid elongation|Biosynthesis of unsaturated fatty acids|Ovarian Steroidogenesis
ENSMUSG00000089960	3195.41	1287.48	5103.35	3.96384	1.9869	0.00515673	0.243687	Up	Ugt1a1	protein_coding	ensembl_havana_gene	1	UDP glucuronosyltransferase 1 family, polypeptide A1 [Source:MGI Symbol;Acc:MGI:98898]	OTTMUSG00000020815	1	GO:0001972,GO:0004857,GO:0005496,GO:0005783,GO:0005887,GO:0008152,GO:0009813,GO:0010033,GO:0015020,GO:0016020,GO:0016021,GO:0016740,GO:0016757,GO:0016758,GO:0019899,GO:0034663,GO:0042803,GO:0043231,GO:0046982,GO:0051552,GO:0052695,GO:0052696,GO:0052697,GO:0070069,GO:0070980,GO:2001030	retinoic acid binding|enzyme inhibitor activity|steroid binding|endoplasmic reticulum|integral component of plasma membrane|metabolic process|flavonoid biosynthetic process|response to organic substance|glucuronosyltransferase activity|membrane|integral component of membrane|transferase activity|transferase activity, transferring glycosyl groups|transferase activity, transferring hexosyl groups|e…	path:mmu00040,path:mmu00053,path:mmu00500,path:mmu00140,path:mmu00830,path:mmu00860,path:mmu00980,path:mmu00982,path:mmu00983,path:mmu05204	Pentose and glucuronate interconversions|Ascorbate and aldarate metabolism|Starch and sucrose metabolism|Steroid hormone biosynthesis|Retinol metabolism|Porphyrin and chlorophyll metabolism|Metabolism of xenobiotics by cytochrome P450|Drug metabolism - cytochrome P450|Drug metabolism - other enzymes|Chemical carcinogenesis
ENSMUSG00000056973	11757.5	4747.25	18767.8	3.95341	1.9831	0.0478807	1	Up	Ces1d	protein_coding	ensembl_havana_gene	6	carboxylesterase 1D [Source:MGI Symbol;Acc:MGI:2148202]	OTTMUSG00000024539	1	GO:0004771,GO:0004806,GO:0005615,GO:0005737,GO:0005783,GO:0005788,GO:0005811,GO:0005829,GO:0006629,GO:0006637,GO:0009636,GO:0016042,GO:0016787,GO:0019626,GO:0030339,GO:0030855,GO:0034379,GO:0046464,GO:0052689	sterol esterase activity|triglyceride lipase activity|extracellular space|cytoplasm|endoplasmic reticulum|endoplasmic reticulum lumen|lipid particle|cytosol|lipid metabolic process|acyl-CoA metabolic process|response to toxic substance|lipid catabolic process|hydrolase activity|short-chain fatty acid catabolic process|fatty-acyl-ethyl-ester synthase activity|epithelial cell differentiation|very-l…	path:mmu00983	Drug metabolism - other enzymes
ENSMUSG00000033307	1717.45	694.845	2740.06	3.94341	1.97944	0.00162305	0.0966947	Up	Mif	protein_coding	ensembl	6	macrophage migration inhibitory factor [Source:MGI Symbol;Acc:MGI:96982]			GO:0001516,GO:0001934,GO:0002035,GO:0002376,GO:0002675,GO:0002821,GO:0002906,GO:0004167,GO:0005102,GO:0005125,GO:0005126,GO:0005576,GO:0005615,GO:0005634,GO:0005654,GO:0005737,GO:0006954,GO:0007166,GO:0007283,GO:0007569,GO:0008283,GO:0009986,GO:0010629,GO:0010739,GO:0014911,GO:0016853,GO:0019752,GO:0030330,GO:0030890,GO:0031666,GO:0031982,GO:0032269,GO:0032403,GO:0033033,GO:0033138,GO:0042056,GO:…	prostaglandin biosynthetic process|positive regulation of protein phosphorylation|brain renin-angiotensin system|immune system process|positive regulation of acute inflammatory response|positive regulation of adaptive immune response|negative regulation of mature B cell apoptotic process|dopachrome isomerase activity|receptor binding|cytokine activity|cytokine receptor binding|extracellular regio…	path:mmu00350,path:mmu00360	Tyrosine metabolism|Phenylalanine metabolism
ENSMUSG00000032532	58.3642	23.7466	92.9819	3.91559	1.96923	0.0250103	0.726627	Up	Cck	protein_coding	ensembl	6	cholecystokinin [Source:MGI Symbol;Acc:MGI:88297]			GO:0001662,GO:0001764,GO:0001836,GO:0005179,GO:0005184,GO:0005515,GO:0005576,GO:0005615,GO:0006915,GO:0006919,GO:0007205,GO:0007409,GO:0008284,GO:0014049,GO:0030424,GO:0030425,GO:0032099,GO:0032461,GO:0042755,GO:0043025,GO:0043065,GO:0043194,GO:0043195,GO:0043203,GO:0043204,GO:0050731,GO:0051901,GO:0051930	behavioral fear response|neuron migration|release of cytochrome c from mitochondria|hormone activity|neuropeptide hormone activity|protein binding|extracellular region|extracellular space|apoptotic process|activation of cysteine-type endopeptidase activity involved in apoptotic process|protein kinase C-activating G-protein coupled receptor signaling pathway|axonogenesis|positive regulation of cel…	path:mmu04080,path:mmu04972	Neuroactive ligand-receptor interaction|Pancreatic secretion
ENSMUSG00000026853	666.54	271.537	1061.54	3.90939	1.96694	0.000590375	0.0418483	Up	Crat	protein_coding	ensembl_havana_gene	15	carnitine acetyltransferase [Source:MGI Symbol;Acc:MGI:109501]	OTTMUSG00000016795	7	GO:0004092,GO:0005102,GO:0005739,GO:0005743,GO:0005777,GO:0005783,GO:0006629,GO:0006631,GO:0006810,GO:0016020,GO:0016740,GO:0016746,GO:0019254	carnitine O-acetyltransferase activity|receptor binding|mitochondrion|mitochondrial inner membrane|peroxisome|endoplasmic reticulum|lipid metabolic process|fatty acid metabolic process|transport|membrane|transferase activity|transferase activity, transferring acyl groups|carnitine metabolic process, CoA-linked	path:mmu04146	Peroxisome
ENSMUSG00000034353	63.2709	25.8115	100.73	3.90254	1.96441	0.0223261	0.686435	Up	Ramp1	protein_coding	ensembl_havana_gene	14	receptor (calcitonin) activity modifying protein 1 [Source:MGI Symbol;Acc:MGI:1858418]	OTTMUSG00000048487	1	GO:0001525,GO:0004872,GO:0004948,GO:0005615,GO:0005886,GO:0006810,GO:0006816,GO:0006886,GO:0007186,GO:0008277,GO:0008565,GO:0009986,GO:0015026,GO:0015031,GO:0016020,GO:0016021,GO:0030819,GO:0031623,GO:0031716,GO:0043235,GO:0060050,GO:0072659	angiogenesis|receptor activity|calcitonin receptor activity|extracellular space|plasma membrane|transport|calcium ion transport|intracellular protein transport|G-protein coupled receptor signaling pathway|regulation of G-protein coupled receptor protein signaling pathway|protein transporter activity|cell surface|coreceptor activity|protein transport|membrane|integral component of membrane|positiv…	path:mmu04270	Vascular smooth muscle contraction
ENSMUSG00000049685	50.5199	20.6492	80.3906	3.89316	1.96094	0.0317809	0.82242	Up	Cyp2g1	protein_coding	ensembl_havana_gene	8	cytochrome P450, family 2, subfamily g, polypeptide 1 [Source:MGI Symbol;Acc:MGI:109612]	OTTMUSG00000058545	1	GO:0005515,GO:0008392,GO:0008395,GO:0019373	protein binding|arachidonic acid epoxygenase activity|steroid hydroxylase activity|epoxygenase P450 pathway
ENSMUSG00000025351	214.346	87.759	340.934	3.88488	1.95787	0.00249654	0.137498	Up	Cd63	protein_coding	ensembl	13	CD63 antigen [Source:MGI Symbol;Acc:MGI:99529]			GO:0002092,GO:0005515,GO:0005576,GO:0005615,GO:0005737,GO:0005764,GO:0005765,GO:0005768,GO:0005770,GO:0005886,GO:0005887,GO:0006810,GO:0007155,GO:0007160,GO:0009986,GO:0010008,GO:0010633,GO:0015031,GO:0016020,GO:0016021,GO:0016477,GO:0030855,GO:0031226,GO:0031902,GO:0031904,GO:0032403,GO:0032585,GO:0034613,GO:0035646,GO:0043234,GO:0043473,GO:0045785,GO:0045807,GO:0048757,GO:0050931,GO:0070062,GO:…	positive regulation of receptor internalization|protein binding|extracellular region|extracellular space|cytoplasm|lysosome|lysosomal membrane|endosome|late endosome|plasma membrane|integral component of plasma membrane|transport|cell adhesion|cell-matrix adhesion|cell surface|endosome membrane|negative regulation of epithelial cell migration|protein transport|membrane|integral component of membr…	path:mmu04142,path:mmu05205	Lysosome|Proteoglycans in cancer
ENSMUSG00000058715	93.1954	38.201	148.19	3.87921	1.95576	0.0120038	0.452687	Up	Fcer1g	protein_coding	ensembl_havana_gene	11	Fc receptor, IgE, high affinity I, gamma polypeptide [Source:MGI Symbol;Acc:MGI:95496]	OTTMUSG00000021504	2	GO:0001798,GO:0001805,GO:0001812,GO:0002283,GO:0002292,GO:0002431,GO:0002554,GO:0004888,GO:0005515,GO:0005886,GO:0005887,GO:0006911,GO:0007165,GO:0007166,GO:0007229,GO:0009897,GO:0009986,GO:0010543,GO:0016020,GO:0016021,GO:0016064,GO:0019767,GO:0019863,GO:0019864,GO:0019886,GO:0030593,GO:0031623,GO:0032733,GO:0032755,GO:0032760,GO:0032765,GO:0032998,GO:0033026,GO:0038094,GO:0042590,GO:0042742,GO:…	positive regulation of type IIa hypersensitivity|positive regulation of type III hypersensitivity|positive regulation of type I hypersensitivity|neutrophil activation involved in immune response|T cell differentiation involved in immune response|Fc receptor mediated stimulatory signaling pathway|serotonin secretion by platelet|transmembrane signaling receptor activity|protein binding|plasma membr…	path:mmu04072,path:mmu04071,path:mmu04611,path:mmu04650,path:mmu04664,path:mmu05310,path:mmu05152	Phospholipase D signaling pathway|Sphingolipid signaling pathway|Platelet activation|Natural killer cell mediated cytotoxicity|Fc epsilon RI signaling pathway|Asthma|Tuberculosis
ENSMUSG00000042099	105.462	43.3633	167.561	3.86412	1.95014	0.00983867	0.393316	Up	Kank3	protein_coding	ensembl_havana_gene	15	KN motif and ankyrin repeat domains 3 [Source:MGI Symbol;Acc:MGI:1098615]	OTTMUSG00000037208	1	GO:0003674,GO:0005737,GO:0051497	molecular_function|cytoplasm|negative regulation of stress fiber assembly
ENSMUSG00000006641	363.969	149.707	578.231	3.86243	1.94951	0.0010369	0.066427	Up	Slc5a6	protein_coding	ensembl_havana_gene	12	solute carrier family 5 (sodium-dependent vitamin transporter), member 6 [Source:MGI Symbol;Acc:MGI:2660847]	OTTMUSG00000022376	3	GO:0005215,GO:0005887,GO:0006810,GO:0006811,GO:0006814,GO:0008523,GO:0012506,GO:0015293,GO:0015878,GO:0015887,GO:0016020,GO:0016021,GO:0031526,GO:0055085	transporter activity|integral component of plasma membrane|transport|ion transport|sodium ion transport|sodium-dependent multivitamin transmembrane transporter activity|vesicle membrane|symporter activity|biotin transport|pantothenate transmembrane transport|membrane|integral component of membrane|brush border membrane|transmembrane transport	path:mmu04977	Vitamin digestion and absorption
ENSMUSG00000037904	67.6933	27.8764	107.51	3.85668	1.94736	0.0210422	0.665037	Up	Ankrd9	protein_coding	ensembl_havana_gene	14	ankyrin repeat domain 9 [Source:MGI Symbol;Acc:MGI:1921501]	OTTMUSG00000032940	1	GO:0003674,GO:0005575,GO:0016787	molecular_function|cellular_component|hydrolase activity
ENSMUSG00000076609	89.7735	37.1685	142.378	3.83062	1.93758	0.0135975	0.50046	Up	Igkc	IG_C_gene	ensembl_havana_ig_gene	2	immunoglobulin kappa constant [Source:MGI Symbol;Acc:MGI:96495]	OTTMUSG00000053470	1	GO:0003823,GO:0006910,GO:0006911,GO:0006958,GO:0009897,GO:0030183,GO:0034987,GO:0042571,GO:0042742,GO:0045087,GO:0050853,GO:0050871,GO:0072562	antigen binding|phagocytosis, recognition|phagocytosis, engulfment|complement activation, classical pathway|external side of plasma membrane|B cell differentiation|immunoglobulin receptor binding|immunoglobulin complex, circulating|defense response to bacterium|innate immune response|B cell receptor signaling pathway|positive regulation of B cell activation|blood microparticle
ENSMUSG00000020893	602.913	249.855	955.97	3.8261	1.93587	0.000716748	0.0492114	Up	Per1	protein_coding	ensembl_havana_gene	17	period circadian clock 1 [Source:MGI Symbol;Acc:MGI:1098283]	OTTMUSG00000005970	3	GO:0000122,GO:0000976,GO:0000978,GO:0000989,GO:0002028,GO:0005515,GO:0005634,GO:0005737,GO:0006351,GO:0006355,GO:0007623,GO:0008134,GO:0010608,GO:0019900,GO:0031490,GO:0031625,GO:0032922,GO:0042634,GO:0042752,GO:0043124,GO:0043153,GO:0043966,GO:0043967,GO:0045892,GO:0045944,GO:0046329,GO:0048511,GO:0051591,GO:0070888,GO:0070932,GO:0097167,GO:1900015,GO:1900744,GO:2000323	negative regulation of transcription from RNA polymerase II promoter|transcription regulatory region sequence-specific DNA binding|RNA polymerase II core promoter proximal region sequence-specific DNA binding|transcription factor activity, transcription factor binding|regulation of sodium ion transport|protein binding|nucleus|cytoplasm|transcription, DNA-templated|regulation of transcription, DNA…	path:mmu04710,path:mmu04713,path:mmu05168	Circadian rhythm|Circadian entrainment|Herpes simplex infection
ENSMUSG00000069456	2201.27	914.759	3487.79	3.8128	1.93085	0.00321169	0.16557	Up	Rdh16	protein_coding	ensembl_havana_gene	4	retinol dehydrogenase 16 [Source:MGI Symbol;Acc:MGI:1201375]	OTTMUSG00000027661	3	GO:0004745,GO:0005788,GO:0031301,GO:0042803,GO:0042904	retinol dehydrogenase activity|endoplasmic reticulum lumen|integral component of organelle membrane|protein homodimerization activity|9-cis-retinoic acid biosynthetic process	path:mmu00830	Retinol metabolism
ENSMUSG00000054716	99.1026	41.2984	156.907	3.79935	1.92575	0.0119394	0.451368	Up	Zfp771	protein_coding	ensembl_havana_gene	4	zinc finger protein 771 [Source:MGI Symbol;Acc:MGI:2442050]	OTTMUSG00000022480	2	GO:0003676,GO:0003677,GO:0005634,GO:0005730,GO:0006351,GO:0006355,GO:0008150,GO:0046872	nucleic acid binding|DNA binding|nucleus|nucleolus|transcription, DNA-templated|regulation of transcription, DNA-templated|biological_process|metal ion binding
ENSMUSG00000049721	64.2714	26.8439	101.699	3.78852	1.92164	0.0245492	0.717315	Up	Gal3st1	protein_coding	ensembl_havana_gene	14	galactose-3-O-sulfotransferase 1 [Source:MGI Symbol;Acc:MGI:1858277]	OTTMUSG00000005048	1	GO:0000139,GO:0001733,GO:0005794,GO:0006629,GO:0006665,GO:0006682,GO:0007283,GO:0009247,GO:0016020,GO:0016021,GO:0016740,GO:0042552	Golgi membrane|galactosylceramide sulfotransferase activity|Golgi apparatus|lipid metabolic process|sphingolipid metabolic process|galactosylceramide biosynthetic process|spermatogenesis|glycolipid biosynthetic process|membrane|integral component of membrane|transferase activity|myelination	path:mmu00565,path:mmu00600	Ether lipid metabolism|Sphingolipid metabolism
ENSMUSG00000010025	6913.49	2891.92	10935.1	3.78125	1.91886	0.0269123	0.751924	Up	Aldh3a2	protein_coding	ensembl_havana_gene	19	aldehyde dehydrogenase family 3, subfamily A2 [Source:MGI Symbol;Acc:MGI:1353452]	OTTMUSG00000005829	2	GO:0000302,GO:0004028,GO:0004029,GO:0004030,GO:0005634,GO:0005739,GO:0005743,GO:0005777,GO:0005783,GO:0005829,GO:0006081,GO:0006714,GO:0007417,GO:0007422,GO:0008152,GO:0008544,GO:0016020,GO:0016021,GO:0016491,GO:0016620,GO:0033306,GO:0042406,GO:0043231,GO:0046292,GO:0046577,GO:0050061,GO:0052814,GO:0055114,GO:0070062	response to reactive oxygen species|3-chloroallyl aldehyde dehydrogenase activity|aldehyde dehydrogenase (NAD) activity|aldehyde dehydrogenase [NAD(P)+] activity|nucleus|mitochondrion|mitochondrial inner membrane|peroxisome|endoplasmic reticulum|cytosol|cellular aldehyde metabolic process|sesquiterpenoid metabolic process|central nervous system development|peripheral nervous system development|me…	path:mmu00010,path:mmu00040,path:mmu00053,path:mmu00620,path:mmu00071,path:mmu00561,path:mmu00280,path:mmu00310,path:mmu00330,path:mmu00340,path:mmu00380,path:mmu00410	Glycolysis / Gluconeogenesis|Pentose and glucuronate interconversions|Ascorbate and aldarate metabolism|Pyruvate metabolism|Fatty acid degradation|Glycerolipid metabolism|Valine, leucine and isoleucine degradation|Lysine degradation|Arginine and proline metabolism|Histidine metabolism|Tryptophan metabolism|beta-Alanine metabolism
ENSMUSG00000055782	311.608	132.155	491.061	3.7158	1.89367	0.00176837	0.103814	Up	Abcd2	protein_coding	ensembl	8	ATP-binding cassette, sub-family D (ALD), member 2 [Source:MGI Symbol;Acc:MGI:1349467]			GO:0000038,GO:0000166,GO:0005524,GO:0005739,GO:0005777,GO:0005778,GO:0006635,GO:0006810,GO:0016020,GO:0016021,GO:0016887,GO:0032000,GO:0042626,GO:0042760,GO:0042803,GO:0043231,GO:0055085	very long-chain fatty acid metabolic process|nucleotide binding|ATP binding|mitochondrion|peroxisome|peroxisomal membrane|fatty acid beta-oxidation|transport|membrane|integral component of membrane|ATPase activity|positive regulation of fatty acid beta-oxidation|ATPase activity, coupled to transmembrane movement of substances|very long-chain fatty acid catabolic process|protein homodimerization a…	path:mmu02010,path:mmu04146	ABC transporters|Peroxisome
ENSMUSG00000059970	128.575	54.7203	202.429	3.69934	1.88727	0.0087308	0.360677	Up	Hspa2	protein_coding	ensembl	6	heat shock protein 2 [Source:MGI Symbol;Acc:MGI:96243]			GO:0000166,GO:0000795,GO:0001673,GO:0001934,GO:0005515,GO:0005524,GO:0005634,GO:0005737,GO:0005739,GO:0005829,GO:0005856,GO:0007140,GO:0007141,GO:0007283,GO:0007286,GO:0009986,GO:0016020,GO:0019899,GO:0030154,GO:0031662,GO:0032781,GO:0036128,GO:0042026,GO:0043209,GO:0051082,GO:0051861,GO:0070062,GO:0070194,GO:0072562,GO:0072687,GO:0090084,GO:1901896	nucleotide binding|synaptonemal complex|male germ cell nucleus|positive regulation of protein phosphorylation|protein binding|ATP binding|nucleus|cytoplasm|mitochondrion|cytosol|cytoskeleton|male meiosis|male meiosis I|spermatogenesis|spermatid development|cell surface|membrane|enzyme binding|cell differentiation|positive regulation of cyclin-dependent protein serine/threonine kinase activity inv…	path:mmu03040,path:mmu04141,path:mmu04010,path:mmu04144,path:mmu04612,path:mmu04915,path:mmu04213,path:mmu05134,path:mmu05162,path:mmu05164,path:mmu05169,path:mmu05145	Spliceosome|Protein processing in endoplasmic reticulum|MAPK signaling pathway|Endocytosis|Antigen processing and presentation|Estrogen signaling pathway|Longevity regulating pathway - multiple species|Legionellosis|Measles|Influenza A|Epstein-Barr virus infection|Toxoplasmosis
ENSMUSG00000003534	81.9611	35.1036	128.819	3.66967	1.87565	0.0192258	0.627646	Up	Ddr1	protein_coding	ensembl_havana_gene	17	discoidin domain receptor family, member 1 [Source:MGI Symbol;Acc:MGI:99216]	OTTMUSG00000031017	5	GO:0000166,GO:0001558,GO:0001952,GO:0004672,GO:0004713,GO:0004714,GO:0005518,GO:0005524,GO:0005615,GO:0005886,GO:0005887,GO:0006468,GO:0007169,GO:0007565,GO:0007566,GO:0007595,GO:0008285,GO:0010715,GO:0014909,GO:0016020,GO:0016021,GO:0016301,GO:0016310,GO:0016323,GO:0016740,GO:0018108,GO:0038062,GO:0038063,GO:0038083,GO:0043235,GO:0043583,GO:0044319,GO:0046777,GO:0046872,GO:0060444,GO:0060749,GO:…	nucleotide binding|regulation of cell growth|regulation of cell-matrix adhesion|protein kinase activity|protein tyrosine kinase activity|transmembrane receptor protein tyrosine kinase activity|collagen binding|ATP binding|extracellular space|plasma membrane|integral component of plasma membrane|protein phosphorylation|transmembrane receptor protein tyrosine kinase signaling pathway|female pregnan…
ENSMUSG00000050440	6310.71	2724.66	9896.76	3.63229	1.86088	0.0275493	0.760013	Up	Hamp	protein_coding	ensembl_havana_gene	8	hepcidin antimicrobial peptide [Source:MGI Symbol;Acc:MGI:1933533]	OTTMUSG00000058034	2	GO:0000122,GO:0002262,GO:0005179,GO:0005507,GO:0005576,GO:0005615,GO:0005634,GO:0006879,GO:0007259,GO:0031668,GO:0033619,GO:0034760,GO:0042742,GO:0043032,GO:0045779,GO:0045944,GO:0050728,GO:0050832,GO:0055072,GO:0097690,GO:1903364	negative regulation of transcription from RNA polymerase II promoter|myeloid cell homeostasis|hormone activity|copper ion binding|extracellular region|extracellular space|nucleus|cellular iron ion homeostasis|JAK-STAT cascade|cellular response to extracellular stimulus|membrane protein proteolysis|negative regulation of iron ion transmembrane transport|defense response to bacterium|positive regul…
ENSMUSG00000032599	969.005	421.243	1516.77	3.60069	1.84827	0.00147883	0.0904632	Up	Ip6k2	protein_coding	ensembl_havana_gene	12	inositol hexaphosphate kinase 2 [Source:MGI Symbol;Acc:MGI:1923750]	OTTMUSG00000050674	3	GO:0000166,GO:0000832,GO:0005524,GO:0005634,GO:0006817,GO:0008440,GO:0016301,GO:0016310,GO:0016740,GO:0030308,GO:0043065,GO:0045111,GO:0046854,GO:0052723,GO:0052724	nucleotide binding|inositol hexakisphosphate 5-kinase activity|ATP binding|nucleus|phosphate ion transport|inositol-1,4,5-trisphosphate 3-kinase activity|kinase activity|phosphorylation|transferase activity|negative regulation of cell growth|positive regulation of apoptotic process|intermediate filament cytoskeleton|phosphatidylinositol phosphorylation|inositol hexakisphosphate 1-kinase activity|…	path:mmu04070	Phosphatidylinositol signaling system
ENSMUSG00000021273	3374.38	1468.16	5280.6	3.59675	1.84669	0.00991849	0.395407	Up	Fdft1	protein_coding	ensembl	9	farnesyl diphosphate farnesyl transferase 1 [Source:MGI Symbol;Acc:MGI:102706]			GO:0003824,GO:0004310,GO:0005783,GO:0006629,GO:0006694,GO:0006695,GO:0008152,GO:0008202,GO:0008203,GO:0008299,GO:0008610,GO:0009058,GO:0016020,GO:0016021,GO:0016126,GO:0016491,GO:0016740,GO:0016765,GO:0043231,GO:0045338,GO:0051996,GO:0055114	catalytic activity|farnesyl-diphosphate farnesyltransferase activity|endoplasmic reticulum|lipid metabolic process|steroid biosynthetic process|cholesterol biosynthetic process|metabolic process|steroid metabolic process|cholesterol metabolic process|isoprenoid biosynthetic process|lipid biosynthetic process|biosynthetic process|membrane|integral component of membrane|sterol biosynthetic process|…	path:mmu00100	Steroid biosynthesis
ENSMUSG00000038193	94.2598	41.2984	147.221	3.56482	1.83383	0.0176103	0.597667	Up	Hand2	protein_coding	ensembl_havana_gene	3	heart and neural crest derivatives expressed transcript 2 [Source:MGI Symbol;Acc:MGI:103580]	OTTMUSG00000046275	1	GO:0000790,GO:0000977,GO:0001077,GO:0001525,GO:0001701,GO:0001947,GO:0001967,GO:0003007,GO:0003219,GO:0003253,GO:0003266,GO:0003278,GO:0003677,GO:0003680,GO:0003713,GO:0005515,GO:0005634,GO:0005667,GO:0006351,GO:0006355,GO:0007275,GO:0007507,GO:0007512,GO:0008134,GO:0010463,GO:0010667,GO:0014032,GO:0030154,GO:0033613,GO:0042475,GO:0042733,GO:0042803,GO:0043066,GO:0043234,GO:0043392,GO:0043433,GO:…	nuclear chromatin|RNA polymerase II regulatory region sequence-specific DNA binding|transcriptional activator activity, RNA polymerase II core promoter proximal region sequence-specific binding|angiogenesis|in utero embryonic development|heart looping|suckling behavior|heart morphogenesis|cardiac right ventricle formation|cardiac neural crest cell migration involved in outflow tract morphogenesis…
ENSMUSG00000003134	761.471	334.517	1188.42	3.55266	1.8289	0.00137227	0.0850643	Up	Tbc1d8	protein_coding	ensembl_havana_gene	10	TBC1 domain family, member 8 [Source:MGI Symbol;Acc:MGI:1927225]	OTTMUSG00000050277	3	GO:0005096,GO:0005622,GO:0006886,GO:0012505,GO:0017137,GO:0031338,GO:0090630	GTPase activator activity|intracellular|intracellular protein transport|endomembrane system|Rab GTPase binding|regulation of vesicle fusion|activation of GTPase activity
ENSMUSG00000035948	479.239	212.687	745.792	3.50653	1.81004	0.00166555	0.0984603	Up	Acss3	protein_coding	ensembl_havana_gene	12	acyl-CoA synthetase short-chain family member 3 [Source:MGI Symbol;Acc:MGI:2685720]	OTTMUSG00000023051	2	GO:0000166,GO:0003674,GO:0003824,GO:0003987,GO:0005524,GO:0005739,GO:0008150,GO:0008152,GO:0016874	nucleotide binding|molecular_function|catalytic activity|acetate-CoA ligase activity|ATP binding|mitochondrion|biological_process|metabolic process|ligase activity	path:mmu00640	Propanoate metabolism
ENSMUSG00000023087	422.844	189.973	655.716	3.45164	1.78728	0.00210561	0.120295	Up	Noct	protein_coding	ensembl_havana_gene	15	nocturnin [Source:MGI Symbol;Acc:MGI:109382]	OTTMUSG00000027519	4	GO:0000290,GO:0000932,GO:0003723,GO:0003729,GO:0004518,GO:0004527,GO:0004535,GO:0005515,GO:0005634,GO:0005737,GO:0006397,GO:0009991,GO:0010629,GO:0016787,GO:0032496,GO:0032922,GO:0033962,GO:0042752,GO:0045600,GO:0045668,GO:0045995,GO:0046872,GO:0048255,GO:0048471,GO:0048511	deadenylation-dependent decapping of nuclear-transcribed mRNA|cytoplasmic mRNA processing body|RNA binding|mRNA binding|nuclease activity|exonuclease activity|poly(A)-specific ribonuclease activity|protein binding|nucleus|cytoplasm|mRNA processing|response to extracellular stimulus|negative regulation of gene expression|hydrolase activity|response to lipopolysaccharide|circadian regulation of gen…
ENSMUSG00000042312	357.12	163.129	551.111	3.37839	1.75633	0.00298922	0.157616	Up	S100a13	protein_coding	ensembl_havana_gene	9	S100 calcium binding protein A13 [Source:MGI Symbol;Acc:MGI:109581]	OTTMUSG00000022110	2	GO:0005507,GO:0005509,GO:0005576,GO:0005615,GO:0005634,GO:0005737,GO:0005829,GO:0006810,GO:0008270,GO:0008284,GO:0008289,GO:0008360,GO:0015031,GO:0017134,GO:0042803,GO:0043123,GO:0046872,GO:0048471,GO:0050663,GO:0050703,GO:0050786,GO:0070062	copper ion binding|calcium ion binding|extracellular region|extracellular space|nucleus|cytoplasm|cytosol|transport|zinc ion binding|positive regulation of cell proliferation|lipid binding|regulation of cell shape|protein transport|fibroblast growth factor binding|protein homodimerization activity|positive regulation of I-kappaB kinase/NF-kappaB signaling|metal ion binding|perinuclear region of c…
ENSMUSG00000032098	118.889	54.7203	183.058	3.34534	1.74215	0.0167972	0.576641	Up	Treh	protein_coding	ensembl_havana_gene	13	trehalase (brush-border membrane glycoprotein) [Source:MGI Symbol;Acc:MGI:1926230]	OTTMUSG00000033497	1	GO:0003824,GO:0004555,GO:0005886,GO:0005903,GO:0005991,GO:0005993,GO:0008152,GO:0009887,GO:0016020,GO:0016787,GO:0016798,GO:0031225,GO:0070062	catalytic activity|alpha,alpha-trehalase activity|plasma membrane|brush border|trehalose metabolic process|trehalose catabolic process|metabolic process|organ morphogenesis|membrane|hydrolase activity|hydrolase activity, acting on glycosyl bonds|anchored component of membrane|extracellular exosome	path:mmu00500	Starch and sucrose metabolism
ENSMUSG00000036151	875.996	404.724	1347.27	3.32886	1.73503	0.00252765	0.138712	Up	Tm6sf2	protein_coding	ensembl_havana_gene	15	transmembrane 6 superfamily member 2 [Source:MGI Symbol;Acc:MGI:1933210]	OTTMUSG00000027309	3	GO:0005783,GO:0005789,GO:0016020,GO:0016021,GO:0019216,GO:0033116	endoplasmic reticulum|endoplasmic reticulum membrane|membrane|integral component of membrane|regulation of lipid metabolic process|endoplasmic reticulum-Golgi intermediate compartment membrane
ENSMUSG00000070348	889.296	411.951	1366.64	3.31748	1.73009	0.00262597	0.142071	Up	Ccnd1	protein_coding	ensembl_havana_gene	5	cyclin D1 [Source:MGI Symbol;Acc:MGI:88313]	OTTMUSG00000026018	2	GO:0000082,GO:0000122,GO:0000307,GO:0000320,GO:0001934,GO:0003714,GO:0004672,GO:0005515,GO:0005622,GO:0005634,GO:0005654,GO:0005737,GO:0005923,GO:0006351,GO:0006355,GO:0006468,GO:0006974,GO:0007049,GO:0007595,GO:0008134,GO:0008284,GO:0010243,GO:0010971,GO:0016020,GO:0016055,GO:0016301,GO:0016538,GO:0017053,GO:0019899,GO:0019901,GO:0030178,GO:0030857,GO:0030968,GO:0031571,GO:0032403,GO:0033327,GO:…	G1/S transition of mitotic cell cycle|negative regulation of transcription from RNA polymerase II promoter|cyclin-dependent protein kinase holoenzyme complex|re-entry into mitotic cell cycle|positive regulation of protein phosphorylation|transcription corepressor activity|protein kinase activity|protein binding|intracellular|nucleus|nucleoplasm|cytoplasm|bicellular tight junction|transcription, D…	path:mmu04310,path:mmu04340,path:mmu04390,path:mmu04630,path:mmu04068,path:mmu04151,path:mmu04152,path:mmu04110,path:mmu04115,path:mmu04510,path:mmu04917,path:mmu04921,path:mmu04919,path:mmu05200,path:mmu05206,path:mmu05205,path:mmu05203,path:mmu05210,path:mmu05212,path:mmu05214,path:mmu05216,path:mmu05221,path:mmu05220,path:mmu05218,path:mmu05219,path:mmu05215,path:mmu05213,path:mmu05222,path:mm…	Wnt signaling pathway|Hedgehog signaling pathway|Hippo signaling pathway|Jak-STAT signaling pathway|FoxO signaling pathway|PI3K-Akt signaling pathway|AMPK signaling pathway|Cell cycle|p53 signaling pathway|Focal adhesion|Prolactin signaling pathway|Oxytocin signaling pathway|Thyroid hormone signaling pathway|Pathways in cancer|MicroRNAs in cancer|Proteoglycans in cancer|Viral carcinogenesis|Color…
ENSMUSG00000035105	355.731	165.193	546.269	3.30684	1.72545	0.00351971	0.17669	Up	Egln3	protein_coding	ensembl_havana_gene	5	egl-9 family hypoxia-inducible factor 3 [Source:MGI Symbol;Acc:MGI:1932288]	OTTMUSG00000034921	2	GO:0001666,GO:0005506,GO:0005634,GO:0005737,GO:0005829,GO:0006915,GO:0006974,GO:0016491,GO:0016705,GO:0016706,GO:0018126,GO:0018401,GO:0031418,GO:0031543,GO:0031545,GO:0042127,GO:0043523,GO:0046872,GO:0051213,GO:0055114	response to hypoxia|iron ion binding|nucleus|cytoplasm|cytosol|apoptotic process|cellular response to DNA damage stimulus|oxidoreductase activity|oxidoreductase activity, acting on paired donors, with incorporation or reduction of molecular oxygen|oxidoreductase activity, acting on paired donors, with incorporation or reduction of molecular oxygen, 2-oxoglutarate as one donor, and incorporation o…	path:mmu04066,path:mmu05200,path:mmu05211	HIF-1 signaling pathway|Pathways in cancer|Renal cell carcinoma
ENSMUSG00000057594	135.126	62.98	207.272	3.29108	1.71856	0.0150939	0.536202	Up	Arl16	protein_coding	ensembl_havana_gene	12	ADP-ribosylation factor-like 16 [Source:MGI Symbol;Acc:MGI:1917567]	OTTMUSG00000004241	1	GO:0003674,GO:0005575,GO:0008150	molecular_function|cellular_component|biological_process
ENSMUSG00000020689	181.319	84.6617	277.977	3.28339	1.71519	0.00974392	0.391573	Up	Itgb3	protein_coding	ensembl_havana_gene	4	integrin beta 3 [Source:MGI Symbol;Acc:MGI:96612]	OTTMUSG00000003177	2	GO:0001938,GO:0001954,GO:0001968,GO:0002020,GO:0002687,GO:0003756,GO:0004872,GO:0005178,GO:0005515,GO:0005634,GO:0005886,GO:0005925,GO:0006874,GO:0007044,GO:0007155,GO:0007160,GO:0007229,GO:0008277,GO:0008305,GO:0009897,GO:0009986,GO:0010595,GO:0010628,GO:0010745,GO:0010763,GO:0010888,GO:0014909,GO:0014911,GO:0016020,GO:0016021,GO:0016049,GO:0016324,GO:0016477,GO:0017134,GO:0019899,GO:0019960,GO:…	positive regulation of endothelial cell proliferation|positive regulation of cell-matrix adhesion|fibronectin binding|protease binding|positive regulation of leukocyte migration|protein disulfide isomerase activity|receptor activity|integrin binding|protein binding|nucleus|plasma membrane|focal adhesion|cellular calcium ion homeostasis|cell-substrate junction assembly|cell adhesion|cell-matrix ad…	path:mmu04015,path:mmu04151,path:mmu04512,path:mmu04145,path:mmu04810,path:mmu04510,path:mmu04640,path:mmu04611,path:mmu04919,path:mmu04380,path:mmu05206,path:mmu05205,path:mmu05410,path:mmu05412,path:mmu05414	Rap1 signaling pathway|PI3K-Akt signaling pathway|ECM-receptor interaction|Phagosome|Regulation of actin cytoskeleton|Focal adhesion|Hematopoietic cell lineage|Platelet activation|Thyroid hormone signaling pathway|Osteoclast differentiation|MicroRNAs in cancer|Proteoglycans in cancer|Hypertrophic cardiomyopathy (HCM)|Arrhythmogenic right ventricular cardiomyopathy (ARVC)|Dilated cardiomyopathy (D…
ENSMUSG00000025732	642.252	300.446	984.058	3.27533	1.71164	0.00255886	0.138932	Up	Fam195a	protein_coding	ensembl	5	family with sequence similarity 195, member A [Source:MGI Symbol;Acc:MGI:1915491]			GO:0005515,GO:0005575,GO:0008150	protein binding|cellular_component|biological_process
ENSMUSG00000020038	288.458	135.252	441.664	3.26548	1.7073	0.00504175	0.238991	Up	Cry1	protein_coding	ensembl	9	cryptochrome 1 (photolyase-like) [Source:MGI Symbol;Acc:MGI:1270841]			GO:0000122,GO:0000166,GO:0000989,GO:0001046,GO:0001047,GO:0003690,GO:0005515,GO:0005634,GO:0005737,GO:0005739,GO:0006094,GO:0006351,GO:0006355,GO:0006975,GO:0007623,GO:0008134,GO:0009881,GO:0018298,GO:0019900,GO:0019901,GO:0019902,GO:0019915,GO:0031397,GO:0032868,GO:0032922,GO:0033762,GO:0035257,GO:0042593,GO:0042752,GO:0042754,GO:0042826,GO:0043130,GO:0043153,GO:0045744,GO:0045892,GO:0048511,GO:…	negative regulation of transcription from RNA polymerase II promoter|nucleotide binding|transcription factor activity, transcription factor binding|core promoter sequence-specific DNA binding|core promoter binding|double-stranded DNA binding|protein binding|nucleus|cytoplasm|mitochondrion|gluconeogenesis|transcription, DNA-templated|regulation of transcription, DNA-templated|DNA damage induced pr…	path:mmu04710	Circadian rhythm
ENSMUSG00000047675	98.2938	46.4607	150.127	3.23127	1.6921	0.0261199	0.741969	Up	Rps8	protein_coding	ensembl_havana_gene	15	ribosomal protein S8 [Source:MGI Symbol;Acc:MGI:98166]	OTTMUSG00000009917	2	GO:0000462,GO:0003735,GO:0005622,GO:0005634,GO:0005737,GO:0005840,GO:0005925,GO:0006412,GO:0016020,GO:0022627,GO:0030529,GO:0044822,GO:0070062	maturation of SSU-rRNA from tricistronic rRNA transcript (SSU-rRNA, 5.8S rRNA, LSU-rRNA)|structural constituent of ribosome|intracellular|nucleus|cytoplasm|ribosome|focal adhesion|translation|membrane|cytosolic small ribosomal subunit|intracellular ribonucleoprotein complex|poly(A) RNA binding|extracellular exosome	path:mmu03010	Ribosome
ENSMUSG00000038393	2975.87	1407.24	4544.49	3.22936	1.69125	0.0145821	0.524099	Up	Txnip	protein_coding	ensembl_havana_gene	14	thioredoxin interacting protein [Source:MGI Symbol;Acc:MGI:1889549]	OTTMUSG00000021271	2	GO:0000122,GO:0004857,GO:0005515,GO:0005634,GO:0005737,GO:0005758,GO:0006351,GO:0006355,GO:0006606,GO:0006979,GO:0007049,GO:0030216,GO:0031625,GO:0042127,GO:0043065,GO:0048008,GO:0051782,GO:0071228	negative regulation of transcription from RNA polymerase II promoter|enzyme inhibitor activity|protein binding|nucleus|cytoplasm|mitochondrial intermembrane space|transcription, DNA-templated|regulation of transcription, DNA-templated|protein import into nucleus|response to oxidative stress|cell cycle|keratinocyte differentiation|ubiquitin protein ligase binding|regulation of cell proliferation|p…
ENSMUSG00000018339	91.4181	43.3633	139.473	3.21638	1.68544	0.0294545	0.789804	Up	Gpx3	protein_coding	ensembl_havana_gene	11	glutathione peroxidase 3 [Source:MGI Symbol;Acc:MGI:105102]	OTTMUSG00000006337	3	GO:0004601,GO:0004602,GO:0005576,GO:0005615,GO:0006749,GO:0006979,GO:0008430,GO:0016491,GO:0042744,GO:0043295,GO:0051289,GO:0055114,GO:0070062	peroxidase activity|glutathione peroxidase activity|extracellular region|extracellular space|glutathione metabolic process|response to oxidative stress|selenium binding|oxidoreductase activity|hydrogen peroxide catabolic process|glutathione binding|protein homotetramerization|oxidation-reduction process|extracellular exosome	path:mmu00590,path:mmu00480,path:mmu04918	Arachidonic acid metabolism|Glutathione metabolism|Thyroid hormone synthesis
ENSMUSG00000032184	67.3369	32.0062	102.667	3.20773	1.68155	0.0443862	0.982076	Up	Lysmd2	protein_coding	ensembl	4	LysM, putative peptidoglycan-binding, domain containing 2 [Source:MGI Symbol;Acc:MGI:1917332]			GO:0003674,GO:0005575,GO:0008150	molecular_function|cellular_component|biological_process
ENSMUSG00000030107	150.911	72.2722	229.549	3.17617	1.66729	0.015512	0.544735	Up	Usp18	protein_coding	ensembl_havana_gene	10	ubiquitin specific peptidase 18 [Source:MGI Symbol;Acc:MGI:1344364]	OTTMUSG00000056866	1	GO:0005515,GO:0005634,GO:0006508,GO:0006511,GO:0008233,GO:0008234,GO:0016579,GO:0016787,GO:0016920,GO:0019785,GO:0036459	protein binding|nucleus|proteolysis|ubiquitin-dependent protein catabolic process|peptidase activity|cysteine-type peptidase activity|protein deubiquitination|hydrolase activity|pyroglutamyl-peptidase activity|ISG15-specific protease activity|thiol-dependent ubiquitinyl hydrolase activity
ENSMUSG00000002265	159.271	76.402	242.14	3.16929	1.66416	0.0145113	0.522781	Up	Peg3	protein_coding	ensembl_havana_gene	16	paternally expressed 3 [Source:MGI Symbol;Acc:MGI:104748]	OTTMUSG00000022283	3	GO:0000122,GO:0003676,GO:0005634,GO:0005654,GO:0005737,GO:0005776,GO:0006915,GO:0010468,GO:0045944,GO:0046872	negative regulation of transcription from RNA polymerase II promoter|nucleic acid binding|nucleus|nucleoplasm|cytoplasm|autophagosome|apoptotic process|regulation of gene expression|positive regulation of transcription from RNA polymerase II promoter|metal ion binding
ENSMUSG00000067219	277.256	133.187	421.324	3.1634	1.66147	0.00660851	0.290755	Up	Nipal1	protein_coding	ensembl_havana_gene	9	NIPA-like domain containing 1 [Source:MGI Symbol;Acc:MGI:1917951]	OTTMUSG00000054646	3	GO:0003674,GO:0005575,GO:0006810,GO:0006811,GO:0015095,GO:0015693,GO:0016020,GO:0016021	molecular_function|cellular_component|transport|ion transport|magnesium ion transmembrane transporter activity|magnesium ion transport|membrane|integral component of membrane
ENSMUSG00000051495	571.232	274.634	867.831	3.15995	1.6599	0.00345653	0.174663	Up	Irf2bp2	protein_coding	ensembl_havana_gene	7	interferon regulatory factor 2 binding protein 2 [Source:MGI Symbol;Acc:MGI:2443921]	OTTMUSG00000044607	1	GO:0000122,GO:0003714,GO:0005634,GO:0005737,GO:0006351,GO:0006355,GO:0046872	negative regulation of transcription from RNA polymerase II promoter|transcription corepressor activity|nucleus|cytoplasm|transcription, DNA-templated|regulation of transcription, DNA-templated|metal ion binding
ENSMUSG00000024851	121.923	58.8502	184.995	3.14349	1.65237	0.022121	0.686435	Up	Pitpnm1	protein_coding	ensembl_havana_gene	13	phosphatidylinositol transfer protein, membrane-associated 1 [Source:MGI Symbol;Acc:MGI:1197524]	OTTMUSG00000026157	2	GO:0005543,GO:0005622,GO:0005737,GO:0005783,GO:0005794,GO:0005811,GO:0006810,GO:0015031,GO:0016020,GO:0046872	phospholipid binding|intracellular|cytoplasm|endoplasmic reticulum|Golgi apparatus|lipid particle|transport|protein transport|membrane|metal ion binding
ENSMUSG00000029309	187.839	91.8889	283.788	3.08839	1.62685	0.0132498	0.491206	Up	Sparcl1	protein_coding	ensembl_havana_gene	7	SPARC-like 1 [Source:MGI Symbol;Acc:MGI:108110]	OTTMUSG00000053770	2	GO:0005509,GO:0005576,GO:0005578,GO:0005615,GO:0007165,GO:0045202,GO:0046872,GO:0070062	calcium ion binding|extracellular region|proteinaceous extracellular matrix|extracellular space|signal transduction|synapse|metal ion binding|extracellular exosome
ENSMUSG00000021417	3785.98	1858.43	5713.54	3.0744	1.6203	0.0267216	0.749331	Up	Eci2	protein_coding	ensembl_havana_gene	14	enoyl-Coenzyme A delta isomerase 2 [Source:MGI Symbol;Acc:MGI:1346064]	OTTMUSG00000035939	4	GO:0000062,GO:0003824,GO:0004165,GO:0005102,GO:0005654,GO:0005739,GO:0005777,GO:0005782,GO:0006635,GO:0008152,GO:0009062,GO:0016020,GO:0016853,GO:0016863,GO:0043231	fatty-acyl-CoA binding|catalytic activity|dodecenoyl-CoA delta-isomerase activity|receptor binding|nucleoplasm|mitochondrion|peroxisome|peroxisomal matrix|fatty acid beta-oxidation|metabolic process|fatty acid catabolic process|membrane|isomerase activity|intramolecular oxidoreductase activity, transposing C=C bonds|intracellular membrane-bounded organelle	path:mmu00071,path:mmu04146	Fatty acid degradation|Peroxisome
ENSMUSG00000027792	3115.01	1537.33	4692.68	3.05248	1.60998	0.0210661	0.665037	Up	Bche	protein_coding	ensembl_havana_gene	11	butyrylcholinesterase [Source:MGI Symbol;Acc:MGI:894278]	OTTMUSG00000026601	4	GO:0003990,GO:0004104,GO:0004620,GO:0005576,GO:0005615,GO:0005641,GO:0005783,GO:0005788,GO:0007584,GO:0007612,GO:0008285,GO:0010296,GO:0014016,GO:0016020,GO:0016298,GO:0016787,GO:0018731,GO:0018732,GO:0018733,GO:0018734,GO:0019695,GO:0033265,GO:0034892,GO:0035460,GO:0042493,GO:0042802,GO:0043279,GO:0043905,GO:0043906,GO:0043907,GO:0043908,GO:0047376,GO:0050253,GO:0050805,GO:0051384,GO:0051593,GO:…	acetylcholinesterase activity|cholinesterase activity|phospholipase activity|extracellular region|extracellular space|nuclear envelope lumen|endoplasmic reticulum|endoplasmic reticulum lumen|response to nutrient|learning|negative regulation of cell proliferation|prenylcysteine methylesterase activity|neuroblast differentiation|membrane|lipase activity|hydrolase activity|1-oxa-2-oxocycloheptane la…
ENSMUSG00000056978	412.121	203.394	620.848	3.05243	1.60996	0.00545164	0.252175	Up	Hamp2	protein_coding	ensembl_havana_gene	7	hepcidin antimicrobial peptide 2 [Source:MGI Symbol;Acc:MGI:2153530]	OTTMUSG00000058019	1	GO:0005179,GO:0005576,GO:0005615,GO:0006879,GO:0031640,GO:0034760,GO:0042742,GO:0050832,GO:0097690	hormone activity|extracellular region|extracellular space|cellular iron ion homeostasis|killing of cells of other organism|negative regulation of iron ion transmembrane transport|defense response to bacterium|defense response to fungus|iron channel inhibitor activity
ENSMUSG00000020102	1060.82	524.489	1597.16	3.04517	1.60652	0.00577728	0.262481	Up	Slc16a7	protein_coding	ensembl	14	solute carrier family 16 (monocarboxylic acid transporters), member 7 [Source:MGI Symbol;Acc:MGI:1330284]			GO:0005737,GO:0005886,GO:0005887,GO:0006810,GO:0008028,GO:0015129,GO:0015293,GO:0015718,GO:0016020,GO:0016021,GO:0035873,GO:0035879,GO:0050833,GO:0055085,GO:1901475	cytoplasm|plasma membrane|integral component of plasma membrane|transport|monocarboxylic acid transmembrane transporter activity|lactate transmembrane transporter activity|symporter activity|monocarboxylic acid transport|membrane|integral component of membrane|lactate transmembrane transport|plasma membrane lactate transport|pyruvate transmembrane transporter activity|transmembrane transport|pyru…
ENSMUSG00000049580	2417.27	1196.62	3637.92	3.04016	1.60415	0.0151845	0.536615	Up	Tsku	protein_coding	ensembl_havana_gene	12	tsukushi, small leucine rich proteoglycan [Source:MGI Symbol;Acc:MGI:2443855]	OTTMUSG00000058850	1	GO:0005515,GO:0005576,GO:0005615,GO:0010468,GO:0021540,GO:0021670,GO:0021960,GO:0030178,GO:0043010,GO:0061073	protein binding|extracellular region|extracellular space|regulation of gene expression|corpus callosum morphogenesis|lateral ventricle development|anterior commissure morphogenesis|negative regulation of Wnt signaling pathway|camera-type eye development|ciliary body morphogenesis
ENSMUSG00000020089	3415.37	1697.36	5133.37	3.02432	1.59661	0.0250955	0.726627	Up	Ppa1	protein_coding	ensembl_havana_gene	8	pyrophosphatase (inorganic) 1 [Source:MGI Symbol;Acc:MGI:97831]	OTTMUSG00000035023	2	GO:0000287,GO:0004427,GO:0005737,GO:0006796,GO:0016462,GO:0016787,GO:0046872,GO:0070062	magnesium ion binding|inorganic diphosphatase activity|cytoplasm|phosphate-containing compound metabolic process|pyrophosphatase activity|hydrolase activity|metal ion binding|extracellular exosome	path:mmu00190	Oxidative phosphorylation
ENSMUSG00000001627	358.083	178.615	537.551	3.00955	1.58955	0.00688139	0.298473	Up	Ifrd1	protein_coding	ensembl_havana_gene	11	interferon-related developmental regulator 1 [Source:MGI Symbol;Acc:MGI:1316717]	OTTMUSG00000035474	3	GO:0005634,GO:0005737,GO:0007275,GO:0014706,GO:0030154,GO:0030517,GO:0042692,GO:0043403,GO:0045944,GO:0048671,GO:0051091,GO:0061629	nucleus|cytoplasm|multicellular organism development|striated muscle tissue development|cell differentiation|negative regulation of axon extension|muscle cell differentiation|skeletal muscle tissue regeneration|positive regulation of transcription from RNA polymerase II promoter|negative regulation of collateral sprouting|positive regulation of sequence-specific DNA binding transcription factor a…
ENSMUSG00000056671	173.635	86.7266	260.543	3.00419	1.58698	0.0172981	0.589869	Up	Prelid2	protein_coding	ensembl	6	PRELI domain containing 2 [Source:MGI Symbol;Acc:MGI:1924869]			GO:0005739,GO:0005758,GO:0015914,GO:1990050	mitochondrion|mitochondrial intermembrane space|phospholipid transport|phosphatidic acid transporter activity
ENSMUSG00000030541	3503.26	1752.08	5254.44	2.99897	1.58447	0.0270913	0.754172	Up	Idh2	protein_coding	ensembl_havana_gene	16	isocitrate dehydrogenase 2 (NADP+), mitochondrial [Source:MGI Symbol;Acc:MGI:96414]	OTTMUSG00000024961	2	GO:0000287,GO:0004448,GO:0004450,GO:0005739,GO:0005743,GO:0005777,GO:0005829,GO:0006097,GO:0006099,GO:0006102,GO:0016491,GO:0016616,GO:0046872,GO:0051287,GO:0055114,GO:0070062	magnesium ion binding|isocitrate dehydrogenase activity|isocitrate dehydrogenase (NADP+) activity|mitochondrion|mitochondrial inner membrane|peroxisome|cytosol|glyoxylate cycle|tricarboxylic acid cycle|isocitrate metabolic process|oxidoreductase activity|oxidoreductase activity, acting on the CH-OH group of donors, NAD or NADP as acceptor|metal ion binding|NAD binding|oxidation-reduction process|…	path:mmu01200,path:mmu01210,path:mmu01230,path:mmu00020,path:mmu00480,path:mmu04146	Carbon metabolism|2-Oxocarboxylic acid metabolism|Biosynthesis of amino acids|Citrate cycle (TCA cycle)|Glutathione metabolism|Peroxisome
ENSMUSG00000028893	285.808	143.512	428.104	2.98306	1.57679	0.00939789	0.380664	Up	Sesn2	protein_coding	ensembl_havana_gene	8	sestrin 2 [Source:MGI Symbol;Acc:MGI:2651874]	OTTMUSG00000009672	2	GO:0001932,GO:0005092,GO:0005515,GO:0005634,GO:0005737,GO:0006635,GO:0006914,GO:0007005,GO:0009749,GO:0016684,GO:0030330,GO:0031588,GO:0032042,GO:0032868,GO:0042593,GO:0043491,GO:0046323,GO:0061700,GO:0070328,GO:0070728,GO:0071230,GO:0071233,GO:0072593,GO:0090526,GO:1901031,GO:1904262,GO:2000479	regulation of protein phosphorylation|GDP-dissociation inhibitor activity|protein binding|nucleus|cytoplasm|fatty acid beta-oxidation|autophagy|mitochondrion organization|response to glucose|oxidoreductase activity, acting on peroxide as acceptor|DNA damage response, signal transduction by p53 class mediator|nucleotide-activated protein kinase complex|mitochondrial DNA metabolic process|response …	path:mmu04115,path:mmu04211	p53 signaling pathway|Longevity regulating pathway - mammal
ENSMUSG00000022351	1696.29	855.909	2536.66	2.96371	1.5674	0.0112993	0.434682	Up	Sqle	protein_coding	ensembl_havana_gene	14	squalene epoxidase [Source:MGI Symbol;Acc:MGI:109296]	OTTMUSG00000034890	1	GO:0004506,GO:0005783,GO:0006725,GO:0008203,GO:0010033,GO:0016020,GO:0016021,GO:0016491,GO:0043231,GO:0050660,GO:0055114	squalene monooxygenase activity|endoplasmic reticulum|cellular aromatic compound metabolic process|cholesterol metabolic process|response to organic substance|membrane|integral component of membrane|oxidoreductase activity|intracellular membrane-bounded organelle|flavin adenine dinucleotide binding|oxidation-reduction process	path:mmu00100	Steroid biosynthesis
ENSMUSG00000011305	1279.61	646.32	1912.91	2.95969	1.56545	0.00839916	0.350407	Up	Plin5	protein_coding	ensembl_havana_gene	11	perilipin 5 [Source:MGI Symbol;Acc:MGI:1914218]	OTTMUSG00000035787	4	GO:0005515,GO:0005737,GO:0005739,GO:0005811,GO:0005829,GO:0006629,GO:0010867,GO:0010884,GO:0010890,GO:0010897,GO:0019915,GO:0031999,GO:0032000,GO:0034389,GO:0035359,GO:0035473,GO:0042802,GO:0050995,GO:0051646,GO:0060192,GO:0060193,GO:2000378	protein binding|cytoplasm|mitochondrion|lipid particle|cytosol|lipid metabolic process|positive regulation of triglyceride biosynthetic process|positive regulation of lipid storage|positive regulation of sequestering of triglyceride|negative regulation of triglyceride catabolic process|lipid storage|negative regulation of fatty acid beta-oxidation|positive regulation of fatty acid beta-oxidation|…
ENSMUSG00000041939	938.188	473.899	1402.48	2.95944	1.56533	0.00645419	0.285509	Up	Mvk	protein_coding	ensembl_havana_gene	14	mevalonate kinase [Source:MGI Symbol;Acc:MGI:107624]	OTTMUSG00000014479	7	GO:0000166,GO:0003729,GO:0004496,GO:0005524,GO:0005737,GO:0005777,GO:0005829,GO:0006629,GO:0006694,GO:0006695,GO:0008152,GO:0008202,GO:0008203,GO:0008299,GO:0016126,GO:0016301,GO:0016310,GO:0016740,GO:0016773,GO:0017148,GO:0019287,GO:0042802,GO:0050728,GO:0070062	nucleotide binding|mRNA binding|mevalonate kinase activity|ATP binding|cytoplasm|peroxisome|cytosol|lipid metabolic process|steroid biosynthetic process|cholesterol biosynthetic process|metabolic process|steroid metabolic process|cholesterol metabolic process|isoprenoid biosynthetic process|sterol biosynthetic process|kinase activity|phosphorylation|transferase activity|phosphotransferase activit…	path:mmu00900,path:mmu04146	Terpenoid backbone biosynthesis|Peroxisome
ENSMUSG00000074183	132.832	67.1099	198.555	2.95866	1.56494	0.0266956	0.749331	Up	Gsta1	protein_coding	ensembl_havana_gene	3	glutathione S-transferase, alpha 1 (Ya) [Source:MGI Symbol;Acc:MGI:1095417]	OTTMUSG00000031890	1	GO:0004364,GO:0006749,GO:0070062	glutathione transferase activity|glutathione metabolic process|extracellular exosome	path:mmu00480,path:mmu00980,path:mmu00982,path:mmu05204	Glutathione metabolism|Metabolism of xenobiotics by cytochrome P450|Drug metabolism - cytochrome P450|Chemical carcinogenesis
ENSMUSG00000056698	344.428	175.518	513.337	2.9247	1.54829	0.00872448	0.360677	Up	Elmod3	protein_coding	ensembl_havana_gene	11	ELMO/CED-12 domain containing 3 [Source:MGI Symbol;Acc:MGI:2445168]	OTTMUSG00000023557	3	GO:0003674,GO:0005096,GO:0005575,GO:0005737,GO:0005856,GO:0005929,GO:0008150,GO:0042995	molecular_function|GTPase activator activity|cellular_component|cytoplasm|cytoskeleton|cilium|biological_process|cell projection
ENSMUSG00000029458	4530.73	2309.61	6751.84	2.92337	1.54763	0.0428365	0.965519	Up	Brap	protein_coding	ensembl_havana_gene	14	BRCA1 associated protein [Source:MGI Symbol;Acc:MGI:1919649]	OTTMUSG00000023519	4	GO:0000151,GO:0000165,GO:0000166,GO:0004842,GO:0005515,GO:0005737,GO:0007265,GO:0008139,GO:0008270,GO:0008766,GO:0009968,GO:0016567,GO:0016874,GO:0018169,GO:0031965,GO:0042802,GO:0043130,GO:0043773,GO:0043774,GO:0046872,GO:0061630,GO:0070735,GO:0070736,GO:0070737,GO:0070738,GO:0070739,GO:0070740	ubiquitin ligase complex|MAPK cascade|nucleotide binding|ubiquitin-protein transferase activity|protein binding|cytoplasm|Ras protein signal transduction|nuclear localization sequence binding|zinc ion binding|UDP-N-acetylmuramoylalanyl-D-glutamyl-2,6-diaminopimelate-D-alanyl-D-alanine ligase activity|negative regulation of signal transduction|protein ubiquitination|ligase activity|ribosomal S6-gl…	path:mmu04014	Ras signaling pathway
ENSMUSG00000033105	2496.18	1274.05	3718.31	2.91848	1.54522	0.0199459	0.639656	Up	Lss	protein_coding	ensembl_havana_gene	12	lanosterol synthase [Source:MGI Symbol;Acc:MGI:1336155]	OTTMUSG00000027872	2	GO:0000250,GO:0005783,GO:0005811,GO:0006629,GO:0006694,GO:0006695,GO:0016020,GO:0016125,GO:0016853,GO:0016866,GO:0031647,GO:0043231	lanosterol synthase activity|endoplasmic reticulum|lipid particle|lipid metabolic process|steroid biosynthetic process|cholesterol biosynthetic process|membrane|sterol metabolic process|isomerase activity|intramolecular transferase activity|regulation of protein stability|intracellular membrane-bounded organelle	path:mmu00100	Steroid biosynthesis
ENSMUSG00000028211	1721.81	882.753	2560.88	2.90101	1.53656	0.013154	0.488838	Up	Trp53inp1	protein_coding	ensembl_havana_gene	11	transformation related protein 53 inducible nuclear protein 1 [Source:MGI Symbol;Acc:MGI:1926609]	OTTMUSG00000004505	2	GO:0000045,GO:0005634,GO:0005730,GO:0005737,GO:0005776,GO:0005829,GO:0006351,GO:0006355,GO:0006914,GO:0006915,GO:0007050,GO:0008285,GO:0009408,GO:0010506,GO:0010508,GO:0016209,GO:0030336,GO:0031410,GO:0034644,GO:0043065,GO:0045893,GO:0048102,GO:0071361,GO:0071447,GO:0072703,GO:2001235	autophagosome assembly|nucleus|nucleolus|cytoplasm|autophagosome|cytosol|transcription, DNA-templated|regulation of transcription, DNA-templated|autophagy|apoptotic process|cell cycle arrest|negative regulation of cell proliferation|response to heat|regulation of autophagy|positive regulation of autophagy|antioxidant activity|negative regulation of cell migration|cytoplasmic vesicle|cellular resp…	path:mmu05166	HTLV-I infection
ENSMUSG00000048109	308.048	157.966	458.129	2.90017	1.53614	0.0103842	0.408462	Up	Rbm15	protein_coding	ensembl_havana_gene	10	RNA binding motif protein 15 [Source:MGI Symbol;Acc:MGI:2443205]	OTTMUSG00000052948	1	GO:0000122,GO:0000398,GO:0001569,GO:0003676,GO:0005515,GO:0005634,GO:0005654,GO:0007221,GO:0016607,GO:0044822,GO:0045638,GO:0048536,GO:0060412,GO:0060674	negative regulation of transcription from RNA polymerase II promoter|mRNA splicing, via spliceosome|patterning of blood vessels|nucleic acid binding|protein binding|nucleus|nucleoplasm|positive regulation of transcription of Notch receptor target|nuclear speck|poly(A) RNA binding|negative regulation of myeloid cell differentiation|spleen development|ventricular septum morphogenesis|placenta blood…
ENSMUSG00000072115	2614.48	1356.65	3872.31	2.85431	1.51314	0.0238712	0.706948	Up	Ang	protein_coding	ensembl	10	angiogenin, ribonuclease, RNase A family, 5 [Source:MGI Symbol;Acc:MGI:88022]			GO:0001525,GO:0001666,GO:0001878,GO:0001938,GO:0003676,GO:0003677,GO:0003723,GO:0003779,GO:0004518,GO:0004519,GO:0004540,GO:0005102,GO:0005507,GO:0005576,GO:0005605,GO:0005615,GO:0005634,GO:0006651,GO:0007202,GO:0007275,GO:0007417,GO:0008201,GO:0009303,GO:0009725,GO:0016477,GO:0016787,GO:0017148,GO:0019731,GO:0019732,GO:0030154,GO:0030426,GO:0031410,GO:0032148,GO:0032311,GO:0032431,GO:0042277,GO:…	angiogenesis|response to hypoxia|response to yeast|positive regulation of endothelial cell proliferation|nucleic acid binding|DNA binding|RNA binding|actin binding|nuclease activity|endonuclease activity|ribonuclease activity|receptor binding|copper ion binding|extracellular region|basal lamina|extracellular space|nucleus|diacylglycerol biosynthetic process|activation of phospholipase C activity|…
ENSMUSG00000017390	657.574	341.744	973.404	2.84834	1.51012	0.00741601	0.318923	Up	Aldoc	protein_coding	ensembl_havana_gene	15	aldolase C, fructose-bisphosphate [Source:MGI Symbol;Acc:MGI:101863]	OTTMUSG00000000108	2	GO:0003824,GO:0004332,GO:0005737,GO:0005739,GO:0006096,GO:0006915,GO:0007568,GO:0008092,GO:0016829,GO:0030388,GO:0030424,GO:0051289,GO:0051290,GO:0070062	catalytic activity|fructose-bisphosphate aldolase activity|cytoplasm|mitochondrion|glycolytic process|apoptotic process|aging|cytoskeletal protein binding|lyase activity|fructose 1,6-bisphosphate metabolic process|axon|protein homotetramerization|protein heterotetramerization|extracellular exosome	path:mmu01200,path:mmu01230,path:mmu00010,path:mmu00030,path:mmu00051	Carbon metabolism|Biosynthesis of amino acids|Glycolysis / Gluconeogenesis|Pentose phosphate pathway|Fructose and mannose metabolism
ENSMUSG00000039917	647.244	336.582	957.907	2.84599	1.50893	0.00746005	0.318923	Up	Rhbdd2	protein_coding	ensembl_havana_gene	10	rhomboid domain containing 2 [Source:MGI Symbol;Acc:MGI:1915612]	OTTMUSG00000024289	2	GO:0000139,GO:0003674,GO:0004252,GO:0005794,GO:0008150,GO:0016020,GO:0016021,GO:0048471	Golgi membrane|molecular_function|serine-type endopeptidase activity|Golgi apparatus|biological_process|membrane|integral component of membrane|perinuclear region of cytoplasm
ENSMUSG00000063952	666.451	346.906	985.995	2.84225	1.50703	0.00753656	0.319646	Up	Brpf3	protein_coding	ensembl_havana_gene	15	bromodomain and PHD finger containing, 3 [Source:MGI Symbol;Acc:MGI:2146836]	OTTMUSG00000017315	2	GO:0003674,GO:0043966,GO:0070776	molecular_function|histone H3 acetylation|MOZ/MORF histone acetyltransferase complex
ENSMUSG00000002289	3576.42	1862.56	5290.28	2.84033	1.50606	0.0361778	0.88769	Up	Angptl4	protein_coding	ensembl_havana_gene	15	angiopoietin-like 4 [Source:MGI Symbol;Acc:MGI:1888999]	OTTMUSG00000037206	1	GO:0001525,GO:0004857,GO:0005576,GO:0005578,GO:0005615,GO:0009267,GO:0042802,GO:0043066,GO:0045834,GO:0051005,GO:0051260,GO:0070328,GO:0072562,GO:2000352	angiogenesis|enzyme inhibitor activity|extracellular region|proteinaceous extracellular matrix|extracellular space|cellular response to starvation|identical protein binding|negative regulation of apoptotic process|positive regulation of lipid metabolic process|negative regulation of lipoprotein lipase activity|protein homooligomerization|triglyceride homeostasis|blood microparticle|negative regul…	path:mmu03320	PPAR signaling pathway
ENSMUSG00000022462	2379.15	1248.24	3510.07	2.812	1.4916	0.023089	0.698647	Up	Slc38a2	protein_coding	ensembl	6	solute carrier family 38, member 2 [Source:MGI Symbol;Acc:MGI:1915010]			GO:0005886,GO:0005887,GO:0005903,GO:0006810,GO:0006811,GO:0006814,GO:0006865,GO:0015171,GO:0015293,GO:0016020,GO:0016021,GO:0030424,GO:0030425,GO:0031460,GO:0032328,GO:0042383,GO:0043025	plasma membrane|integral component of plasma membrane|brush border|transport|ion transport|sodium ion transport|amino acid transport|amino acid transmembrane transporter activity|symporter activity|membrane|integral component of membrane|axon|dendrite|glycine betaine transport|alanine transport|sarcolemma|neuronal cell body	path:mmu04974,path:mmu04724,path:mmu04727	Protein digestion and absorption|Glutamatergic synapse|GABAergic synapse
ENSMUSG00000039745	1394.62	732.014	2057.22	2.81036	1.49076	0.0128973	0.483588	Up	Htatip2	protein_coding	ensembl_havana_gene	8	HIV-1 Tat interactive protein 2 [Source:MGI Symbol;Acc:MGI:1859271]	OTTMUSG00000058997	1	GO:0000252,GO:0001525,GO:0004033,GO:0004448,GO:0004495,GO:0004674,GO:0005634,GO:0005635,GO:0005654,GO:0005737,GO:0006915,GO:0007275,GO:0008875,GO:0016020,GO:0016229,GO:0016491,GO:0016620,GO:0018451,GO:0018452,GO:0018453,GO:0019152,GO:0030154,GO:0032442,GO:0032866,GO:0032867,GO:0033709,GO:0033764,GO:0033765,GO:0034831,GO:0034840,GO:0035380,GO:0035410,GO:0043068,GO:0043713,GO:0044103,GO:0044105,GO:…	C-3 sterol dehydrogenase (C-4 sterol decarboxylase) activity|angiogenesis|aldo-keto reductase (NADP) activity|isocitrate dehydrogenase activity|mevaldate reductase activity|protein serine/threonine kinase activity|nucleus|nuclear envelope|nucleoplasm|cytoplasm|apoptotic process|multicellular organism development|gluconate dehydrogenase activity|membrane|steroid dehydrogenase activity|oxidoreducta…
ENSMUSG00000045973	1773.23	932.311	2614.15	2.80394	1.48746	0.0167607	0.576641	Up	Slc25a51	protein_coding	ensembl_havana_gene	18	solute carrier family 25, member 51 [Source:MGI Symbol;Acc:MGI:2684984]	OTTMUSG00000006722	4	GO:0003735,GO:0005739,GO:0005743,GO:0006412,GO:0006810,GO:0016020,GO:0016021	structural constituent of ribosome|mitochondrion|mitochondrial inner membrane|translation|transport|membrane|integral component of membrane
ENSMUSG00000025509	2940.95	1546.62	4335.28	2.80306	1.487	0.0303265	0.803337	Up	Pnpla2	protein_coding	ensembl_havana_gene	15	patatin-like phospholipase domain containing 2 [Source:MGI Symbol;Acc:MGI:1914103]	OTTMUSG00000035378	8	GO:0004806,GO:0005515,GO:0005811,GO:0005829,GO:0005886,GO:0006629,GO:0008152,GO:0010891,GO:0010898,GO:0016020,GO:0016021,GO:0016042,GO:0016787,GO:0019433,GO:0019915,GO:0034389	triglyceride lipase activity|protein binding|lipid particle|cytosol|plasma membrane|lipid metabolic process|metabolic process|negative regulation of sequestering of triglyceride|positive regulation of triglyceride catabolic process|membrane|integral component of membrane|lipid catabolic process|hydrolase activity|triglyceride catabolic process|lipid storage|lipid particle organization	path:mmu00561,path:mmu04923	Glycerolipid metabolism|Regulation of lipolysis in adipocyte
ENSMUSG00000046230	425.836	224.044	627.628	2.80136	1.48613	0.0097933	0.392527	Up	Vps13a	protein_coding	ensembl	9	vacuolar protein sorting 13A (yeast) [Source:MGI Symbol;Acc:MGI:2444304]			GO:0003674,GO:0005623,GO:0006623,GO:0006810,GO:0007399,GO:0007626,GO:0015031,GO:0019898,GO:0031045,GO:0035176,GO:0045053	molecular_function|cell|protein targeting to vacuole|transport|nervous system development|locomotory behavior|protein transport|extrinsic component of membrane|dense core granule|social behavior|protein retention in Golgi apparatus
ENSMUSG00000102758	186.093	98.0836	274.103	2.79458	1.48263	0.0236163	0.706849	Up	Naaladl2	protein_coding	havana	3	N-acetylated alpha-linked acidic dipeptidase-like 2 [Source:MGI Symbol;Acc:MGI:2685867]	OTTMUSG00000051138	3	GO:0003674,GO:0005575,GO:0008150	molecular_function|cellular_component|biological_process
ENSMUSG00000075706	438.683	232.303	645.062	2.77681	1.47343	0.010205	0.403421	Up	Gpx4	protein_coding	ensembl_havana_gene	10	glutathione peroxidase 4 [Source:MGI Symbol;Acc:MGI:104767]	OTTMUSG00000019111	3	GO:0004601,GO:0004602,GO:0005634,GO:0005635,GO:0005737,GO:0005739,GO:0005743,GO:0005829,GO:0006325,GO:0006749,GO:0006979,GO:0007275,GO:0007283,GO:0008430,GO:0016491,GO:0042744,GO:0043295,GO:0047066,GO:0050727,GO:0055114,GO:0070062	peroxidase activity|glutathione peroxidase activity|nucleus|nuclear envelope|cytoplasm|mitochondrion|mitochondrial inner membrane|cytosol|chromatin organization|glutathione metabolic process|response to oxidative stress|multicellular organism development|spermatogenesis|selenium binding|oxidoreductase activity|hydrogen peroxide catabolic process|glutathione binding|phospholipid-hydroperoxide glut…	path:mmu00480	Glutathione metabolism
ENSMUSG00000051439	144.258	76.402	212.115	2.7763	1.47316	0.0331265	0.842524	Up	Cd14	protein_coding	ensembl	6	CD14 antigen [Source:MGI Symbol;Acc:MGI:88318]			GO:0001530,GO:0002237,GO:0002376,GO:0005576,GO:0005615,GO:0005794,GO:0005886,GO:0006898,GO:0006954,GO:0009617,GO:0009897,GO:0009986,GO:0016020,GO:0031225,GO:0031362,GO:0031663,GO:0032481,GO:0032729,GO:0032760,GO:0034142,GO:0034612,GO:0045087,GO:0045121,GO:0045807,GO:0046696,GO:0050715,GO:0070062,GO:0070891,GO:0071222,GO:0071223,GO:0071726,GO:0071727	lipopolysaccharide binding|response to molecule of bacterial origin|immune system process|extracellular region|extracellular space|Golgi apparatus|plasma membrane|receptor-mediated endocytosis|inflammatory response|response to bacterium|external side of plasma membrane|cell surface|membrane|anchored component of membrane|anchored component of external side of plasma membrane|lipopolysaccharide-me…	path:mmu04010,path:mmu04064,path:mmu04145,path:mmu04810,path:mmu04640,path:mmu04620,path:mmu05202,path:mmu05132,path:mmu05133,path:mmu05134,path:mmu05152,path:mmu05146	MAPK signaling pathway|NF-kappa B signaling pathway|Phagosome|Regulation of actin cytoskeleton|Hematopoietic cell lineage|Toll-like receptor signaling pathway|Transcriptional misregulation in cancers|Salmonella infection|Pertussis|Legionellosis|Tuberculosis|Amoebiasis
ENSMUSG00000027796	431.807	229.206	634.408	2.76785	1.46877	0.0105454	0.412943	Up	Smad9	protein_coding	ensembl_havana_gene	2	SMAD family member 9 [Source:MGI Symbol;Acc:MGI:1859993]	OTTMUSG00000021206	2	GO:0001880,GO:0003677,GO:0003700,GO:0005515,GO:0005622,GO:0005634,GO:0005654,GO:0005667,GO:0005737,GO:0006351,GO:0006355,GO:0006468,GO:0007179,GO:0030509,GO:0030901,GO:0030902,GO:0045597,GO:0045893,GO:0046872,GO:0051216,GO:0060348,GO:0060395,GO:0071407	Mullerian duct regression|DNA binding|transcription factor activity, sequence-specific DNA binding|protein binding|intracellular|nucleus|nucleoplasm|transcription factor complex|cytoplasm|transcription, DNA-templated|regulation of transcription, DNA-templated|protein phosphorylation|transforming growth factor beta receptor signaling pathway|BMP signaling pathway|midbrain development|hindbrain dev…	path:mmu04350,path:mmu04550	TGF-beta signaling pathway|Signaling pathways regulating pluripotency of stem cells
ENSMUSG00000025981	1235.86	656.644	1815.08	2.76418	1.46685	0.0128765	0.483588	Up	Coq10b	protein_coding	ensembl_havana_gene	13	coenzyme Q10B [Source:MGI Symbol;Acc:MGI:1915126]	OTTMUSG00000046967	1	GO:0003674,GO:0005739,GO:0005743,GO:0008150,GO:0016020	molecular_function|mitochondrion|mitochondrial inner membrane|biological_process|membrane
ENSMUSG00000042524	2615.08	1391.76	3838.41	2.75796	1.4636	0.0286666	0.782379	Up	Sun2	protein_coding	ensembl_havana_gene	13	Sad1 and UNC84 domain containing 2 [Source:MGI Symbol;Acc:MGI:2443011]	OTTMUSG00000034297	4	GO:0000784,GO:0000794,GO:0005515,GO:0005521,GO:0005623,GO:0005634,GO:0005635,GO:0005637,GO:0005639,GO:0005768,GO:0006998,GO:0016020,GO:0016021,GO:0030335,GO:0031022,GO:0031965,GO:0034993,GO:0042802,GO:0051642,GO:0090286,GO:0090292	nuclear chromosome, telomeric region|condensed nuclear chromosome|protein binding|lamin binding|cell|nucleus|nuclear envelope|nuclear inner membrane|integral component of nuclear inner membrane|endosome|nuclear envelope organization|membrane|integral component of membrane|positive regulation of cell migration|nuclear migration along microfilament|nuclear membrane|LINC complex|identical protein bi…
ENSMUSG00000025362	110.3	58.8502	161.75	2.7485	1.45864	0.0470523	1	Up	Rps26	protein_coding	ensembl	5	ribosomal protein S26 [Source:MGI Symbol;Acc:MGI:1351628]			GO:0003729,GO:0003735,GO:0005730,GO:0005737,GO:0015935,GO:0016020,GO:0022627,GO:0033119,GO:0044822,GO:0070062	mRNA binding|structural constituent of ribosome|nucleolus|cytoplasm|small ribosomal subunit|membrane|cytosolic small ribosomal subunit|negative regulation of RNA splicing|poly(A) RNA binding|extracellular exosome	path:mmu03010	Ribosome
ENSMUSG00000023886	527.903	282.894	772.912	2.73216	1.45004	0.0104043	0.408462	Up	Smoc2	protein_coding	ensembl	9	SPARC related modular calcium binding 2 [Source:MGI Symbol;Acc:MGI:1929881]			GO:0005509,GO:0005539,GO:0005576,GO:0005578,GO:0005604,GO:0005614,GO:0007165,GO:0008201,GO:0010811,GO:0030198,GO:0046872	calcium ion binding|glycosaminoglycan binding|extracellular region|proteinaceous extracellular matrix|basement membrane|interstitial matrix|signal transduction|heparin binding|positive regulation of cell-substrate adhesion|extracellular matrix organization|metal ion binding
ENSMUSG00000074639	3256.18	1748.99	4763.38	2.72351	1.44547	0.039468	0.932553	Up	BC089597	protein_coding	ensembl_havana_gene	6	cDNA sequence BC089597 [Source:MGI Symbol;Acc:MGI:3583955]	OTTMUSG00000027656	2	GO:0003674,GO:0005575,GO:0008150	molecular_function|cellular_component|biological_process
ENSMUSG00000024132	2417.3	1307.09	3527.5	2.69874	1.43228	0.0294011	0.789755	Up	Eci1	protein_coding	ensembl	5	enoyl-Coenzyme A delta isomerase 1 [Source:MGI Symbol;Acc:MGI:94871]			GO:0003824,GO:0004165,GO:0005739,GO:0005743,GO:0006629,GO:0006631,GO:0006635,GO:0008152,GO:0016853,GO:0042802,GO:0070062	catalytic activity|dodecenoyl-CoA delta-isomerase activity|mitochondrion|mitochondrial inner membrane|lipid metabolic process|fatty acid metabolic process|fatty acid beta-oxidation|metabolic process|isomerase activity|identical protein binding|extracellular exosome	path:mmu00071	Fatty acid degradation
ENSMUSG00000033917	1141.18	617.411	1664.96	2.69668	1.43118	0.0142134	0.518145	Up	Gde1	protein_coding	ensembl_havana_gene	15	glycerophosphodiester phosphodiesterase 1 [Source:MGI Symbol;Acc:MGI:1891827]	OTTMUSG00000023306	6	GO:0005886,GO:0005887,GO:0006629,GO:0007186,GO:0008081,GO:0008889,GO:0016020,GO:0016021,GO:0016787,GO:0031410,GO:0046872,GO:0047395	plasma membrane|integral component of plasma membrane|lipid metabolic process|G-protein coupled receptor signaling pathway|phosphoric diester hydrolase activity|glycerophosphodiester phosphodiesterase activity|membrane|integral component of membrane|hydrolase activity|cytoplasmic vesicle|metal ion binding|glycerophosphoinositol glycerophosphodiesterase activity
ENSMUSG00000022505	152.199	82.5967	221.801	2.68534	1.42511	0.0367723	0.899631	Up	Emp2	protein_coding	ensembl_havana_gene	8	epithelial membrane protein 2 [Source:MGI Symbol;Acc:MGI:1098726]	OTTMUSG00000035738	1	GO:0001765,GO:0001913,GO:0001952,GO:0001954,GO:0003093,GO:0005178,GO:0005634,GO:0005737,GO:0005794,GO:0005886,GO:0005901,GO:0007015,GO:0007155,GO:0007160,GO:0007566,GO:0008219,GO:0008284,GO:0009986,GO:0010594,GO:0016020,GO:0016021,GO:0016324,GO:0016477,GO:0019900,GO:0019901,GO:0031410,GO:0032060,GO:0032147,GO:0034394,GO:0043534,GO:0043549,GO:0045022,GO:0045121,GO:0045177,GO:0045765,GO:0070252,GO:…	membrane raft assembly|T cell mediated cytotoxicity|regulation of cell-matrix adhesion|positive regulation of cell-matrix adhesion|regulation of glomerular filtration|integrin binding|nucleus|cytoplasm|Golgi apparatus|plasma membrane|caveola|actin filament organization|cell adhesion|cell-matrix adhesion|embryo implantation|cell death|positive regulation of cell proliferation|cell surface|regulati…
ENSMUSG00000006589	786.623	427.438	1145.81	2.68064	1.42258	0.0118522	0.44918	Up	Aprt	protein_coding	ensembl	7	adenine phosphoribosyl transferase [Source:MGI Symbol;Acc:MGI:88061]			GO:0002055,GO:0003999,GO:0005654,GO:0005737,GO:0006166,GO:0006168,GO:0007595,GO:0007625,GO:0009116,GO:0016208,GO:0016740,GO:0016757,GO:0046083,GO:0070062	adenine binding|adenine phosphoribosyltransferase activity|nucleoplasm|cytoplasm|purine ribonucleoside salvage|adenine salvage|lactation|grooming behavior|nucleoside metabolic process|AMP binding|transferase activity|transferase activity, transferring glycosyl groups|adenine metabolic process|extracellular exosome	path:mmu00230	Purine metabolism
ENSMUSG00000026348	2040.2	1108.86	2971.55	2.67982	1.42213	0.0254062	0.727093	Up	Acmsd	protein_coding	ensembl_havana_gene	7	amino carboxymuconate semialdehyde decarboxylase [Source:MGI Symbol;Acc:MGI:2386323]	OTTMUSG00000049346	1	GO:0001760,GO:0005829,GO:0006568,GO:0008270,GO:0016787,GO:0016829,GO:0016831,GO:0046872,GO:0046874,GO:0051259,GO:0070062,GO:1904984	aminocarboxymuconate-semialdehyde decarboxylase activity|cytosol|tryptophan metabolic process|zinc ion binding|hydrolase activity|lyase activity|carboxy-lyase activity|metal ion binding|quinolinate metabolic process|protein oligomerization|extracellular exosome|regulation of quinolinate biosynthetic process	path:mmu00380	Tryptophan metabolism
ENSMUSG00000029333	399.009	217.849	580.168	2.66317	1.41314	0.0144703	0.522534	Up	Rasgef1b	protein_coding	ensembl_havana_gene	14	RasGEF domain family, member 1B [Source:MGI Symbol;Acc:MGI:2443755]	OTTMUSG00000035958	2	GO:0005085,GO:0005088,GO:0005768,GO:0007264,GO:0043547	guanyl-nucleotide exchange factor activity|Ras guanyl-nucleotide exchange factor activity|endosome|small GTPase mediated signal transduction|positive regulation of GTPase activity
ENSMUSG00000019838	2559.16	1400.01	3718.31	2.6559	1.4092	0.0340661	0.857329	Up	Slc16a10	protein_coding	ensembl	10	solute carrier family 16 (monocarboxylic acid transporters), member 10 [Source:MGI Symbol;Acc:MGI:1919722]			GO:0005215,GO:0005886,GO:0005887,GO:0006810,GO:0015173,GO:0015349,GO:0016020,GO:0016021,GO:0034220,GO:0055085	transporter activity|plasma membrane|integral component of plasma membrane|transport|aromatic amino acid transmembrane transporter activity|thyroid hormone transmembrane transporter activity|membrane|integral component of membrane|ion transmembrane transport|transmembrane transport	path:mmu04919,path:mmu04974	Thyroid hormone signaling pathway|Protein digestion and absorption
ENSMUSG00000028680	445.33	243.66	646.999	2.65533	1.40889	0.0137429	0.504597	Up	Plk3	protein_coding	ensembl_havana_gene	14	polo-like kinase 3 [Source:MGI Symbol;Acc:MGI:109604]	OTTMUSG00000009922	4	GO:0000082,GO:0000122,GO:0000166,GO:0000302,GO:0000785,GO:0002039,GO:0004672,GO:0004674,GO:0005515,GO:0005524,GO:0005622,GO:0005634,GO:0005730,GO:0005737,GO:0005794,GO:0005795,GO:0005813,GO:0005856,GO:0006468,GO:0006915,GO:0006970,GO:0006974,GO:0007049,GO:0009314,GO:0016301,GO:0016310,GO:0016740,GO:0030425,GO:0031122,GO:0032465,GO:0043025,GO:0043066,GO:0043491,GO:0044819,GO:0051302,GO:0090166,GO:…	G1/S transition of mitotic cell cycle|negative regulation of transcription from RNA polymerase II promoter|nucleotide binding|response to reactive oxygen species|chromatin|p53 binding|protein kinase activity|protein serine/threonine kinase activity|protein binding|ATP binding|intracellular|nucleus|nucleolus|cytoplasm|Golgi apparatus|Golgi stack|centrosome|cytoskeleton|protein phosphorylation|apop…	path:mmu04068,path:mmu05152	FoxO signaling pathway|Tuberculosis
ENSMUSG00000034566	148.292	81.5643	215.021	2.63621	1.39847	0.0414346	0.954074	Up	Atp5h	protein_coding	ensembl_havana_gene	10	ATP synthase, H+ transporting, mitochondrial F0 complex, subunit D [Source:MGI Symbol;Acc:MGI:1918929]	OTTMUSG00000003445	3	GO:0000274,GO:0000276,GO:0005654,GO:0005737,GO:0005739,GO:0005743,GO:0005753,GO:0006810,GO:0006811,GO:0015078,GO:0015986,GO:0015992,GO:0016020,GO:0016887,GO:0043209,GO:0045263,GO:0046034,GO:0046933,GO:0070062	mitochondrial proton-transporting ATP synthase, stator stalk|mitochondrial proton-transporting ATP synthase complex, coupling factor F(o)|nucleoplasm|cytoplasm|mitochondrion|mitochondrial inner membrane|mitochondrial proton-transporting ATP synthase complex|transport|ion transport|hydrogen ion transmembrane transporter activity|ATP synthesis coupled proton transport|proton transport|membrane|ATPa…	path:mmu00190,path:mmu05010,path:mmu05012,path:mmu05016	Oxidative phosphorylation|Alzheimer's disease|Parkinson's disease|Huntington's disease
ENSMUSG00000028383	2065.76	1136.74	2994.79	2.63455	1.39756	0.0283147	0.774154	Up	Hsdl2	protein_coding	ensembl_havana_gene	17	hydroxysteroid dehydrogenase like 2 [Source:MGI Symbol;Acc:MGI:1919729]	OTTMUSG00000007335	2	GO:0003674,GO:0005739,GO:0005777,GO:0008150,GO:0008748,GO:0016491,GO:0043738,GO:0043826,GO:0043883,GO:0043914,GO:0052693,GO:0055114	molecular_function|mitochondrion|peroxisome|biological_process|N-ethylmaleimide reductase activity|oxidoreductase activity|reduced coenzyme F420 dehydrogenase activity|sulfur oxygenase reductase activity|malolactic enzyme activity|NADPH:sulfur oxidoreductase activity|epoxyqueuosine reductase activity|oxidation-reduction process
ENSMUSG00000039886	1377.59	760.923	1994.27	2.62085	1.39004	0.0198731	0.639656	Up	Tmem120a	protein_coding	ensembl_havana_gene	8	transmembrane protein 120A [Source:MGI Symbol;Acc:MGI:2686991]	OTTMUSG00000029604	4	GO:0003674,GO:0005575,GO:0005634,GO:0016020,GO:0016021,GO:0045444,GO:0051260,GO:0051291	molecular_function|cellular_component|nucleus|membrane|integral component of membrane|fat cell differentiation|protein homooligomerization|protein heterooligomerization
ENSMUSG00000052684	174.439	97.0512	251.826	2.59477	1.37561	0.0376835	0.908617	Up	Jun	protein_coding	ensembl_havana_gene	4	jun proto-oncogene [Source:MGI Symbol;Acc:MGI:96646]	OTTMUSG00000008035	1	GO:0000122,GO:0000790,GO:0000978,GO:0000980,GO:0000981,GO:0000982,GO:0001077,GO:0001102,GO:0001525,GO:0001774,GO:0001836,GO:0001889,GO:0001938,GO:0003151,GO:0003677,GO:0003682,GO:0003690,GO:0003700,GO:0003705,GO:0003713,GO:0005096,GO:0005515,GO:0005634,GO:0005654,GO:0005667,GO:0005719,GO:0005829,GO:0006351,GO:0006355,GO:0006366,GO:0007179,GO:0007184,GO:0007265,GO:0007612,GO:0008134,GO:0008284,GO:…	negative regulation of transcription from RNA polymerase II promoter|nuclear chromatin|RNA polymerase II core promoter proximal region sequence-specific DNA binding|RNA polymerase II distal enhancer sequence-specific DNA binding|RNA polymerase II transcription factor activity, sequence-specific DNA binding|transcription factor activity, RNA polymerase II core promoter proximal region sequence-spe…	path:mmu04010,path:mmu04012,path:mmu04310,path:mmu04668,path:mmu04024,path:mmu04210,path:mmu04510,path:mmu04620,path:mmu04660,path:mmu04662,path:mmu04912,path:mmu04915,path:mmu04921,path:mmu04722,path:mmu04380,path:mmu05200,path:mmu05231,path:mmu05203,path:mmu05210,path:mmu05211,path:mmu05323,path:mmu05321,path:mmu05030,path:mmu05031,path:mmu04932,path:mmu04933,path:mmu05132,path:mmu05133,path:mm…	MAPK signaling pathway|ErbB signaling pathway|Wnt signaling pathway|TNF signaling pathway|cAMP signaling pathway|Apoptosis|Focal adhesion|Toll-like receptor signaling pathway|T cell receptor signaling pathway|B cell receptor signaling pathway|GnRH signaling pathway|Estrogen signaling pathway|Oxytocin signaling pathway|Neurotrophin signaling pathway|Osteoclast differentiation|Pathways in cancer|Ch…
ENSMUSG00000031665	600.205	334.517	865.894	2.58849	1.37211	0.0146767	0.526263	Up	Sall1	protein_coding	ensembl	6	sal-like 1 (Drosophila) [Source:MGI Symbol;Acc:MGI:1889585]			GO:0000122,GO:0000792,GO:0000978,GO:0001078,GO:0001085,GO:0001105,GO:0001158,GO:0001657,GO:0001658,GO:0001822,GO:0001843,GO:0003281,GO:0003337,GO:0003340,GO:0003676,GO:0003677,GO:0003682,GO:0004407,GO:0005515,GO:0005634,GO:0005737,GO:0006351,GO:0006355,GO:0007507,GO:0008013,GO:0010369,GO:0016581,GO:0021553,GO:0021772,GO:0021889,GO:0021915,GO:0030177,GO:0031129,GO:0035136,GO:0035137,GO:0042473,GO:…	negative regulation of transcription from RNA polymerase II promoter|heterochromatin|RNA polymerase II core promoter proximal region sequence-specific DNA binding|transcriptional repressor activity, RNA polymerase II core promoter proximal region sequence-specific binding|RNA polymerase II transcription factor binding|RNA polymerase II transcription coactivator activity|enhancer sequence-specific…
ENSMUSG00000061292	1062.96	593.664	1532.26	2.58103	1.36795	0.0180147	0.603551	Up	Cyp3a59	protein_coding	ensembl_havana_gene	10	cytochrome P450, family 3, subfamily a, polypeptide 59 [Source:MGI Symbol;Acc:MGI:3769707]	OTTMUSG00000055079	2	GO:0003674,GO:0005575,GO:0008390,GO:0050649,GO:0055114	molecular_function|cellular_component|testosterone 16-alpha-hydroxylase activity|testosterone 6-beta-hydroxylase activity|oxidation-reduction process
ENSMUSG00000066278	455.851	255.017	656.684	2.57506	1.3646	0.0166704	0.574866	Up	Vps37b	protein_coding	ensembl_havana_gene	6	vacuolar protein sorting 37B (yeast) [Source:MGI Symbol;Acc:MGI:1916724]	OTTMUSG00000054785	1	GO:0000813,GO:0005737,GO:0005768,GO:0005886,GO:0006810,GO:0010008,GO:0015031,GO:0016020,GO:0030496,GO:0048306,GO:0070062,GO:1902188,GO:1903774	ESCRT I complex|cytoplasm|endosome|plasma membrane|transport|endosome membrane|protein transport|membrane|midbody|calcium-dependent protein binding|extracellular exosome|positive regulation of viral release from host cell|positive regulation of viral budding via host ESCRT complex	path:mmu04144	Endocytosis
ENSMUSG00000063524	1662.81	932.311	2393.31	2.56708	1.36013	0.0265789	0.74807	Up	Eno1	protein_coding	ensembl_havana_gene	13	enolase 1, alpha non-neuron [Source:MGI Symbol;Acc:MGI:95393]	OTTMUSG00000010390	3	GO:0001701,GO:0003723,GO:0004634,GO:0005615,GO:0005634,GO:0005737,GO:0016020,GO:0019897,GO:0031072,GO:0042803,GO:0043005,GO:0044822,GO:0046982,GO:0051020,GO:0051099,GO:0070062,GO:0071229,GO:0097060	in utero embryonic development|RNA binding|phosphopyruvate hydratase activity|extracellular space|nucleus|cytoplasm|membrane|extrinsic component of plasma membrane|heat shock protein binding|protein homodimerization activity|neuron projection|poly(A) RNA binding|protein heterodimerization activity|GTPase binding|positive regulation of binding|extracellular exosome|cellular response to acid chemic…	path:mmu01200,path:mmu01230,path:mmu00010,path:mmu03018,path:mmu04066	Carbon metabolism|Biosynthesis of amino acids|Glycolysis / Gluconeogenesis|RNA degradation|HIF-1 signaling pathway
ENSMUSG00000021025	756.502	424.341	1088.66	2.56554	1.35926	0.0158307	0.553388	Up	Nfkbia	protein_coding	ensembl	7	nuclear factor of kappa light polypeptide gene enhancer in B cells inhibitor, alpha [Source:MGI Symbol;Acc:MGI:104741]			GO:0000060,GO:0005515,GO:0005634,GO:0005737,GO:0005829,GO:0005886,GO:0007253,GO:0008139,GO:0010468,GO:0010745,GO:0010875,GO:0010888,GO:0019899,GO:0031072,GO:0031625,GO:0031663,GO:0032088,GO:0032270,GO:0032403,GO:0032495,GO:0032496,GO:0034142,GO:0035994,GO:0042127,GO:0042802,GO:0042994,GO:0043234,GO:0043330,GO:0045638,GO:0045746,GO:0045893,GO:0045944,GO:0051059,GO:0070427,GO:0070431,GO:0071216,GO:…	protein import into nucleus, translocation|protein binding|nucleus|cytoplasm|cytosol|plasma membrane|cytoplasmic sequestering of NF-kappaB|nuclear localization sequence binding|regulation of gene expression|negative regulation of macrophage derived foam cell differentiation|positive regulation of cholesterol efflux|negative regulation of lipid storage|enzyme binding|heat shock protein binding|ubi…	path:mmu04064,path:mmu04668,path:mmu04024,path:mmu04210,path:mmu04620,path:mmu04621,path:mmu04622,path:mmu04623,path:mmu04660,path:mmu04662,path:mmu04062,path:mmu04920,path:mmu04722,path:mmu04380,path:mmu05200,path:mmu05203,path:mmu05220,path:mmu05215,path:mmu05222,path:mmu04931,path:mmu05134,path:mmu05166,path:mmu05162,path:mmu05164,path:mmu05161,path:mmu05160,path:mmu05168,path:mmu05169,path:mm…	NF-kappa B signaling pathway|TNF signaling pathway|cAMP signaling pathway|Apoptosis|Toll-like receptor signaling pathway|NOD-like receptor signaling pathway|RIG-I-like receptor signaling pathway|Cytosolic DNA-sensing pathway|T cell receptor signaling pathway|B cell receptor signaling pathway|Chemokine signaling pathway|Adipocytokine signaling pathway|Neurotrophin signaling pathway|Osteoclast diff…
ENSMUSG00000074476	169.048	94.9863	243.109	2.55941	1.35581	0.0417559	0.955642	Up	Spc24	protein_coding	ensembl	5	SPC24, NDC80 kinetochore complex component, homolog (S. cerevisiae) [Source:MGI Symbol;Acc:MGI:1914879]			GO:0000775,GO:0000776,GO:0003674,GO:0005634,GO:0005694,GO:0005730,GO:0007049,GO:0007067,GO:0008150,GO:0031262,GO:0051301	chromosome, centromeric region|kinetochore|molecular_function|nucleus|chromosome|nucleolus|cell cycle|mitotic nuclear division|biological_process|Ndc80 complex|cell division
ENSMUSG00000031842	554.464	311.803	797.126	2.55651	1.35417	0.016216	0.565564	Up	Pde4c	protein_coding	ensembl_havana_gene	13	phosphodiesterase 4C, cAMP specific [Source:MGI Symbol;Acc:MGI:99556]	OTTMUSG00000027334	3	GO:0004114,GO:0004115,GO:0005615,GO:0005929,GO:0006198,GO:0007165,GO:0008081,GO:0008144,GO:0016787,GO:0042995,GO:0046676,GO:0046872,GO:0072372	3',5'-cyclic-nucleotide phosphodiesterase activity|3',5'-cyclic-AMP phosphodiesterase activity|extracellular space|cilium|cAMP catabolic process|signal transduction|phosphoric diester hydrolase activity|drug binding|hydrolase activity|cell projection|negative regulation of insulin secretion|metal ion binding|primary cilium	path:mmu00230,path:mmu04024,path:mmu05032	Purine metabolism|cAMP signaling pathway|Morphine addiction
ENSMUSG00000038894	468.246	264.31	672.181	2.54316	1.34662	0.017867	0.601234	Up	Irs2	protein_coding	ensembl_havana_gene	7	insulin receptor substrate 2 [Source:MGI Symbol;Acc:MGI:109334]	OTTMUSG00000059106	1	GO:0002053,GO:0002903,GO:0004871,GO:0005158,GO:0005515,GO:0005737,GO:0005829,GO:0005886,GO:0007165,GO:0007420,GO:0008283,GO:0008284,GO:0008286,GO:0009749,GO:0010748,GO:0010907,GO:0019216,GO:0019901,GO:0019903,GO:0019904,GO:0030335,GO:0030879,GO:0030890,GO:0032000,GO:0032024,GO:0032869,GO:0033673,GO:0043548,GO:0045725,GO:0046326,GO:0071889	positive regulation of mesenchymal cell proliferation|negative regulation of B cell apoptotic process|signal transducer activity|insulin receptor binding|protein binding|cytoplasm|cytosol|plasma membrane|signal transduction|brain development|cell proliferation|positive regulation of cell proliferation|insulin receptor signaling pathway|response to glucose|negative regulation of plasma membrane lo…	path:mmu04068,path:mmu04022,path:mmu04152,path:mmu04910,path:mmu04923,path:mmu04920,path:mmu04211,path:mmu04213,path:mmu05206,path:mmu04930,path:mmu04932,path:mmu04931	FoxO signaling pathway|cGMP - PKG signaling pathway|AMPK signaling pathway|Insulin signaling pathway|Regulation of lipolysis in adipocyte|Adipocytokine signaling pathway|Longevity regulating pathway - mammal|Longevity regulating pathway - multiple species|MicroRNAs in cancer|Type II diabetes mellitus|Non-alcoholic fatty liver disease (NAFLD)|Insulin resistance
ENSMUSG00000049957	186.317	105.311	267.323	2.53842	1.34393	0.0393921	0.932553	Up	Ccdc137	protein_coding	ensembl_havana_gene	14	coiled-coil domain containing 137 [Source:MGI Symbol;Acc:MGI:1914541]	OTTMUSG00000004186	6	GO:0005730,GO:0008150,GO:0044822	nucleolus|biological_process|poly(A) RNA binding
ENSMUSG00000078695	681.709	386.14	977.278	2.53089	1.33965	0.0170494	0.583893	Up	Cisd3	protein_coding	ensembl_havana_gene	8	CDGSH iron sulfur domain 3 [Source:MGI Symbol;Acc:MGI:101788]	OTTMUSG00000002748	2	GO:0005739,GO:0008150,GO:0043231,GO:0046872,GO:0051536,GO:0051537	mitochondrion|biological_process|intracellular membrane-bounded organelle|metal ion binding|iron-sulfur cluster binding|2 iron, 2 sulfur cluster binding
ENSMUSG00000036890	178.957	102.213	255.7	2.50163	1.32287	0.0442105	0.982019	Up	Gtdc1	protein_coding	ensembl_havana_gene	13	glycosyltransferase-like domain containing 1 [Source:MGI Symbol;Acc:MGI:2444269]	OTTMUSG00000012356	2	GO:0003674,GO:0005575,GO:0008150,GO:0016740,GO:0016757	molecular_function|cellular_component|biological_process|transferase activity|transferase activity, transferring glycosyl groups
ENSMUSG00000032840	291.386	167.258	415.513	2.48426	1.31281	0.0288613	0.786292	Up	2410131K14Rik	protein_coding	ensembl_havana_gene	7	RIKEN cDNA 2410131K14 gene [Source:MGI Symbol;Acc:MGI:1924042]	OTTMUSG00000028968	1	GO:0003674,GO:0005575,GO:0005576,GO:0008150	molecular_function|cellular_component|extracellular region|biological_process
ENSMUSG00000054027	210.042	120.798	299.285	2.47757	1.30893	0.0396975	0.935356	Up	Nt5dc3	protein_coding	ensembl	7	5'-nucleotidase domain containing 3 [Source:MGI Symbol;Acc:MGI:3513266]			GO:0005739,GO:0005829,GO:0008138,GO:0008253,GO:0008330,GO:0008579,GO:0008969,GO:0016312,GO:0016787,GO:0017017,GO:0017161,GO:0019178,GO:0019198,GO:0030351,GO:0030352,GO:0030487,GO:0043235,GO:0043726,GO:0043812,GO:0043813,GO:0046872,GO:0052629,GO:0052745,GO:0052825,GO:0052828,GO:0052829,GO:0052830,GO:0052831,GO:0052867,GO:1990003	mitochondrion|cytosol|protein tyrosine/serine/threonine phosphatase activity|5'-nucleotidase activity|protein tyrosine/threonine phosphatase activity|JUN kinase phosphatase activity|phosphohistidine phosphatase activity|inositol bisphosphate phosphatase activity|hydrolase activity|MAP kinase tyrosine/serine/threonine phosphatase activity|inositol-1,3,4-trisphosphate 4-phosphatase activity|NADP ph…
ENSMUSG00000052151	434.383	249.855	618.911	2.47708	1.30864	0.0220403	0.685893	Up	Plpp2	protein_coding	ensembl_havana_gene	11	phospholipid phosphatase 2 [Source:MGI Symbol;Acc:MGI:1354945]	OTTMUSG00000035138	1	GO:0005887,GO:0006644,GO:0007165,GO:0008195,GO:0016020,GO:0016021,GO:0016787,GO:0042577,GO:0046839	integral component of plasma membrane|phospholipid metabolic process|signal transduction|phosphatidate phosphatase activity|membrane|integral component of membrane|hydrolase activity|lipid phosphatase activity|phospholipid dephosphorylation	path:mmu00561,path:mmu00564,path:mmu00565,path:mmu00600,path:mmu04072,path:mmu04666,path:mmu04975,path:mmu05231	Glycerolipid metabolism|Glycerophospholipid metabolism|Ether lipid metabolism|Sphingolipid metabolism|Phospholipase D signaling pathway|Fc gamma R-mediated phagocytosis|Fat digestion and absorption|Choline metabolism in cancer
ENSMUSG00000046404	375.731	216.816	534.646	2.46589	1.30211	0.0247781	0.722624	Up	Yod1	protein_coding	ensembl_havana_gene	5	YOD1 OTU deubiquitinating enzyme 1 homologue (S. cerevisiae) [Source:MGI Symbol;Acc:MGI:2442596]	OTTMUSG00000049609	1	GO:0004843,GO:0006508,GO:0006986,GO:0008233,GO:0008234,GO:0016787,GO:0030433,GO:0030968,GO:0031625,GO:0035523,GO:0035871,GO:0036459,GO:0046872,GO:0070536,GO:0071108,GO:1904265,GO:1990167,GO:1990168,GO:1990380	thiol-dependent ubiquitin-specific protease activity|proteolysis|response to unfolded protein|peptidase activity|cysteine-type peptidase activity|hydrolase activity|ER-associated ubiquitin-dependent protein catabolic process|endoplasmic reticulum unfolded protein response|ubiquitin protein ligase binding|protein K29-linked deubiquitination|protein K11-linked deubiquitination|thiol-dependent ubiqu…	path:mmu04141	Protein processing in endoplasmic reticulum
ENSMUSG00000052934	1511.8	872.428	2151.17	2.46573	1.30202	0.0309796	0.80778	Up	Fbxo31	protein_coding	ensembl_havana_gene	13	F-box protein 31 [Source:MGI Symbol;Acc:MGI:1354708]	OTTMUSG00000043031	2	GO:0004842,GO:0005813,GO:0006974,GO:0007049,GO:0008054,GO:0019005,GO:0030332,GO:0031146,GO:0031571,GO:0043025,GO:0050775,GO:2001224	ubiquitin-protein transferase activity|centrosome|cellular response to DNA damage stimulus|cell cycle|negative regulation of cyclin-dependent protein serine/threonine kinase by cyclin degradation|SCF ubiquitin ligase complex|cyclin binding|SCF-dependent proteasomal ubiquitin-dependent protein catabolic process|mitotic G1 DNA damage checkpoint|neuronal cell body|positive regulation of dendrite mor…
ENSMUSG00000026064	881.677	510.035	1253.32	2.45732	1.29708	0.0223267	0.686435	Up	Ptp4a1	protein_coding	ensembl_havana_gene	15	protein tyrosine phosphatase 4a1 [Source:MGI Symbol;Acc:MGI:1277096]	OTTMUSG00000021326	6	GO:0004721,GO:0004725,GO:0004727,GO:0005634,GO:0005737,GO:0005768,GO:0005783,GO:0005856,GO:0005886,GO:0006470,GO:0007049,GO:0007275,GO:0008138,GO:0009898,GO:0016020,GO:0016311,GO:0016787,GO:0016791,GO:0030335,GO:0070062	phosphoprotein phosphatase activity|protein tyrosine phosphatase activity|prenylated protein tyrosine phosphatase activity|nucleus|cytoplasm|endosome|endoplasmic reticulum|cytoskeleton|plasma membrane|protein dephosphorylation|cell cycle|multicellular organism development|protein tyrosine/serine/threonine phosphatase activity|cytoplasmic side of plasma membrane|membrane|dephosphorylation|hydrolas…
ENSMUSG00000038370	424.569	245.725	603.414	2.45564	1.2961	0.0235921	0.706849	Up	Pcp4l1	protein_coding	ensembl_havana_gene	6	Purkinje cell protein 4-like 1 [Source:MGI Symbol;Acc:MGI:1913675]	OTTMUSG00000021662	1	GO:0003674,GO:0005575,GO:0008150	molecular_function|cellular_component|biological_process
ENSMUSG00000018927	194.289	112.538	276.04	2.45286	1.29446	0.0450985	0.990679	Up	Ccl6	protein_coding	ensembl_havana_gene	3	chemokine (C-C motif) ligand 6 [Source:MGI Symbol;Acc:MGI:98263]	OTTMUSG00000000995	1	GO:0002548,GO:0005125,GO:0005576,GO:0005615,GO:0006935,GO:0006954,GO:0006955,GO:0007186,GO:0008009,GO:0030593,GO:0043547,GO:0048020,GO:0048247,GO:0050729,GO:0060326,GO:0070098,GO:0070374,GO:0071346,GO:0071347,GO:0071356	monocyte chemotaxis|cytokine activity|extracellular region|extracellular space|chemotaxis|inflammatory response|immune response|G-protein coupled receptor signaling pathway|chemokine activity|neutrophil chemotaxis|positive regulation of GTPase activity|CCR chemokine receptor binding|lymphocyte chemotaxis|positive regulation of inflammatory response|cell chemotaxis|chemokine-mediated signaling pat…	path:mmu04060,path:mmu04062	Cytokine-cytokine receptor interaction|Chemokine signaling pathway
ENSMUSG00000006057	1788.59	1037.62	2539.57	2.44749	1.2913	0.0371686	0.901884	Up	Atp5g1	protein_coding	ensembl_havana_gene	15	ATP synthase, H+ transporting, mitochondrial F0 complex, subunit C1 (subunit 9) [Source:MGI Symbol;Acc:MGI:107653]	OTTMUSG00000006275	2	GO:0000276,GO:0005739,GO:0005743,GO:0005753,GO:0006810,GO:0006811,GO:0008289,GO:0015078,GO:0015986,GO:0015991,GO:0015992,GO:0016020,GO:0016021,GO:0033177,GO:0045263,GO:0046034	mitochondrial proton-transporting ATP synthase complex, coupling factor F(o)|mitochondrion|mitochondrial inner membrane|mitochondrial proton-transporting ATP synthase complex|transport|ion transport|lipid binding|hydrogen ion transmembrane transporter activity|ATP synthesis coupled proton transport|ATP hydrolysis coupled proton transport|proton transport|membrane|integral component of membrane|pr…	path:mmu00190,path:mmu05010,path:mmu05012,path:mmu05016	Oxidative phosphorylation|Alzheimer's disease|Parkinson's disease|Huntington's disease
ENSMUSG00000051671	481.8	279.796	683.804	2.44393	1.28921	0.0228862	0.693884	Up	Coa6	protein_coding	ensembl	6	cytochrome c oxidase assembly factor 6 [Source:MGI Symbol;Acc:MGI:1915142]			GO:0004129,GO:0005739,GO:0008150	cytochrome-c oxidase activity|mitochondrion|biological_process
ENSMUSG00000032420	784.128	456.347	1111.91	2.43654	1.28483	0.0225335	0.690021	Up	Nt5e	protein_coding	ensembl_havana_gene	7	5' nucleotidase, ecto [Source:MGI Symbol;Acc:MGI:99782]	OTTMUSG00000045593	3	GO:0000166,GO:0005737,GO:0005886,GO:0006164,GO:0006196,GO:0007159,GO:0008198,GO:0008253,GO:0009166,GO:0009986,GO:0016020,GO:0016787,GO:0016788,GO:0031225,GO:0046085,GO:0046086,GO:0046872,GO:0050728,GO:0070062,GO:0097060	nucleotide binding|cytoplasm|plasma membrane|purine nucleotide biosynthetic process|AMP catabolic process|leukocyte cell-cell adhesion|ferrous iron binding|5'-nucleotidase activity|nucleotide catabolic process|cell surface|membrane|hydrolase activity|hydrolase activity, acting on ester bonds|anchored component of membrane|adenosine metabolic process|adenosine biosynthetic process|metal ion bindin…	path:mmu00230,path:mmu00240,path:mmu00760	Purine metabolism|Pyrimidine metabolism|Nicotinate and nicotinamide metabolism
ENSMUSG00000027035	428.087	249.855	606.319	2.42668	1.27899	0.0253203	0.727093	Up	Cers6	protein_coding	ensembl_havana_gene	10	ceramide synthase 6 [Source:MGI Symbol;Acc:MGI:2442564]	OTTMUSG00000012972	4	GO:0003677,GO:0005634,GO:0005783,GO:0006629,GO:0016020,GO:0016021,GO:0030148,GO:0046513,GO:0050291	DNA binding|nucleus|endoplasmic reticulum|lipid metabolic process|membrane|integral component of membrane|sphingolipid biosynthetic process|ceramide biosynthetic process|sphingosine N-acyltransferase activity	path:mmu00600,path:mmu04071	Sphingolipid metabolism|Sphingolipid signaling pathway
ENSMUSG00000034936	550.91	322.127	779.692	2.42045	1.27527	0.0233356	0.703331	Up	Arl4d	protein_coding	ensembl_havana_gene	2	ADP-ribosylation factor-like 4D [Source:MGI Symbol;Acc:MGI:1933155]	OTTMUSG00000014383	1	GO:0000166,GO:0003674,GO:0005525,GO:0005622,GO:0005634,GO:0005737,GO:0005886,GO:0007264,GO:0008150,GO:0016020	nucleotide binding|molecular_function|GTP binding|intracellular|nucleus|cytoplasm|plasma membrane|small GTPase mediated signal transduction|biological_process|membrane
ENSMUSG00000032754	2170.62	1269.92	3071.31	2.4185	1.27411	0.0469528	1	Up	Slc8b1	protein_coding	ensembl_havana_gene	14	solute carrier family 8 (sodium/lithium/calcium exchanger), member B1 [Source:MGI Symbol;Acc:MGI:2180781]	OTTMUSG00000025317	3	GO:0005432,GO:0005739,GO:0005743,GO:0005783,GO:0005886,GO:0006810,GO:0006811,GO:0006814,GO:0006816,GO:0006851,GO:0015297,GO:0016020,GO:0016021,GO:0030061,GO:0032592,GO:0035725,GO:0042383,GO:0042593,GO:0042802,GO:0042803,GO:0050796,GO:0050896,GO:0051480,GO:0051560,GO:0055085,GO:0070588,GO:0086036,GO:0086038	calcium:sodium antiporter activity|mitochondrion|mitochondrial inner membrane|endoplasmic reticulum|plasma membrane|transport|ion transport|sodium ion transport|calcium ion transport|mitochondrial calcium ion transport|antiporter activity|membrane|integral component of membrane|mitochondrial crista|integral component of mitochondrial membrane|sodium ion transmembrane transport|sarcolemma|glucose …
ENSMUSG00000021094	656.979	385.107	928.85	2.41193	1.27019	0.0234209	0.704514	Up	Dhrs7	protein_coding	ensembl	9	dehydrogenase/reductase (SDR family) member 7 [Source:MGI Symbol;Acc:MGI:1913625]			GO:0008150,GO:0016020,GO:0016491,GO:0018446,GO:0018447,GO:0018448,GO:0018449,GO:0018450,GO:0034522,GO:0034582,GO:0034778,GO:0034817,GO:0034821,GO:0034847,GO:0034863,GO:0034868,GO:0034871,GO:0034891,GO:0034901,GO:0034918,GO:0034944,GO:0042469,GO:0045703,GO:0055114	biological_process|membrane|oxidoreductase activity|pinocarveol dehydrogenase activity|chloral hydrate dehydrogenase activity|hydroxymethylmethylsilanediol oxidase activity|1-phenylethanol dehydrogenase activity|myrtenol dehydrogenase activity|cis-1,2-dihydroxy-1,2-dihydro-8-carboxynaphthalene dehydrogenase activity|3-hydroxy-4-methyloctanoyl-CoA dehydrogenase activity|2-hydroxy-4-isopropenylcycl…
ENSMUSG00000048772	221.468	130.09	312.845	2.40484	1.26594	0.044242	0.982019	Up	Tmem53	protein_coding	ensembl_havana_gene	15	transmembrane protein 53 [Source:MGI Symbol;Acc:MGI:1916027]	OTTMUSG00000009944	2	GO:0003674,GO:0005634,GO:0008150,GO:0016020,GO:0016021	molecular_function|nucleus|biological_process|membrane|integral component of membrane
ENSMUSG00000038768	1211.95	713.429	1710.48	2.39754	1.26156	0.0311338	0.809321	Up	9130409I23Rik	protein_coding	ensembl_havana_gene	8	RIKEN cDNA 9130409I23 gene [Source:MGI Symbol;Acc:MGI:3588271]	OTTMUSG00000050463	1	GO:0005575,GO:0042284,GO:0046513	cellular_component|sphingolipid delta-4 desaturase activity|ceramide biosynthetic process	path:mmu00600,path:mmu04071	Sphingolipid metabolism|Sphingolipid signaling pathway
ENSMUSG00000032602	2158.54	1270.96	3046.12	2.39672	1.26106	0.0489455	1	Up	Slc25a20	protein_coding	ensembl_havana_gene	6	solute carrier family 25 (mitochondrial carnitine/acylcarnitine translocase), member 20 [Source:MGI Symbol;Acc:MGI:1928738]	OTTMUSG00000050670	1	GO:0003735,GO:0005737,GO:0005739,GO:0005743,GO:0006412,GO:0006810,GO:0015227,GO:0016020,GO:0016021	structural constituent of ribosome|cytoplasm|mitochondrion|mitochondrial inner membrane|translation|transport|acyl carnitine transmembrane transporter activity|membrane|integral component of membrane
ENSMUSG00000025277	1115.37	659.741	1571.01	2.38125	1.25172	0.0308116	0.806867	Up	Abhd6	protein_coding	ensembl	13	abhydrolase domain containing 6 [Source:MGI Symbol;Acc:MGI:1913332]			GO:0003824,GO:0004620,GO:0005739,GO:0009395,GO:0016020,GO:0016021,GO:0016787,GO:0030336,GO:0032281,GO:0046464,GO:0046889,GO:0047372,GO:0060292,GO:0070062,GO:2000124	catalytic activity|phospholipase activity|mitochondrion|phospholipid catabolic process|membrane|integral component of membrane|hydrolase activity|negative regulation of cell migration|AMPA glutamate receptor complex|acylglycerol catabolic process|positive regulation of lipid biosynthetic process|acylglycerol lipase activity|long term synaptic depression|extracellular exosome|regulation of endocan…	path:mmu04723	Retrograde endocannabinoid signaling
ENSMUSG00000025078	432.185	257.082	607.288	2.36223	1.24015	0.0298179	0.792478	Up	Nhlrc2	protein_coding	ensembl	8	NHL repeat containing 2 [Source:MGI Symbol;Acc:MGI:1914116]			GO:0003674,GO:0005575,GO:0008150	molecular_function|cellular_component|biological_process
ENSMUSG00000025511	929.185	558.56	1299.81	2.32707	1.21851	0.0322482	0.827319	Up	Tspan4	protein_coding	ensembl_havana_gene	14	tetraspanin 4 [Source:MGI Symbol;Acc:MGI:1928097]	OTTMUSG00000028948	3	GO:0003823,GO:0005178,GO:0005515,GO:0005886,GO:0005887,GO:0005925,GO:0006461,GO:0007166,GO:0016020,GO:0016021,GO:0031982	antigen binding|integrin binding|protein binding|plasma membrane|integral component of plasma membrane|focal adhesion|protein complex assembly|cell surface receptor signaling pathway|membrane|integral component of membrane|vesicle
ENSMUSG00000035828	1057.98	635.995	1479.96	2.327	1.21847	0.0343847	0.858832	Up	Pim3	protein_coding	ensembl	10	proviral integration site 3 [Source:MGI Symbol;Acc:MGI:1355297]			GO:0000166,GO:0004672,GO:0004674,GO:0005515,GO:0005524,GO:0005737,GO:0006468,GO:0006915,GO:0007049,GO:0007346,GO:0016301,GO:0016310,GO:0016572,GO:0016740,GO:0043066,GO:0046777,GO:0061179	nucleotide binding|protein kinase activity|protein serine/threonine kinase activity|protein binding|ATP binding|cytoplasm|protein phosphorylation|apoptotic process|cell cycle|regulation of mitotic cell cycle|kinase activity|phosphorylation|histone phosphorylation|transferase activity|negative regulation of apoptotic process|protein autophosphorylation|negative regulation of insulin secretion invo…
ENSMUSG00000019970	459.428	276.699	642.156	2.32077	1.21461	0.0323522	0.828335	Up	Sgk1	protein_coding	ensembl_havana_gene	15	serum/glucocorticoid regulated kinase 1 [Source:MGI Symbol;Acc:MGI:1340062]	OTTMUSG00000031274	3	GO:0000166,GO:0001558,GO:0004672,GO:0004674,GO:0004712,GO:0005246,GO:0005515,GO:0005524,GO:0005634,GO:0005654,GO:0005737,GO:0005739,GO:0005783,GO:0005886,GO:0006468,GO:0006883,GO:0006915,GO:0006974,GO:0007019,GO:0007616,GO:0008542,GO:0010765,GO:0015459,GO:0016020,GO:0016301,GO:0016310,GO:0016740,GO:0017080,GO:0017081,GO:0018105,GO:0030307,GO:0031115,GO:0032411,GO:0032869,GO:0032880,GO:0035556,GO:…	nucleotide binding|regulation of cell growth|protein kinase activity|protein serine/threonine kinase activity|protein serine/threonine/tyrosine kinase activity|calcium channel regulator activity|protein binding|ATP binding|nucleus|nucleoplasm|cytoplasm|mitochondrion|endoplasmic reticulum|plasma membrane|protein phosphorylation|cellular sodium ion homeostasis|apoptotic process|cellular response to…	path:mmu04068,path:mmu04151,path:mmu04960	FoxO signaling pathway|PI3K-Akt signaling pathway|Aldosterone-regulated sodium reabsorption
ENSMUSG00000029131	437.252	264.31	610.194	2.30863	1.20704	0.0341465	0.857329	Up	Dnajb6	protein_coding	ensembl_havana_gene	14	DnaJ heat shock protein family (Hsp40) member B6 [Source:MGI Symbol;Acc:MGI:1344381]	OTTMUSG00000024721	4	GO:0001671,GO:0003677,GO:0005515,GO:0005634,GO:0005654,GO:0005737,GO:0005829,GO:0006457,GO:0016020,GO:0030018,GO:0030036,GO:0030198,GO:0031072,GO:0032880,GO:0034504,GO:0043154,GO:0044183,GO:0045109,GO:0045892,GO:0048471,GO:0051082,GO:0051087,GO:0060710,GO:0060715,GO:0060717,GO:0061077,GO:0090084	ATPase activator activity|DNA binding|protein binding|nucleus|nucleoplasm|cytoplasm|cytosol|protein folding|membrane|Z disc|actin cytoskeleton organization|extracellular matrix organization|heat shock protein binding|regulation of protein localization|protein localization to nucleus|negative regulation of cysteine-type endopeptidase activity involved in apoptotic process|protein binding involved …
ENSMUSG00000006356	910.074	551.333	1268.82	2.30136	1.20249	0.0342125	0.857329	Up	Crip2	protein_coding	ensembl_havana_gene	10	cysteine rich protein 2 [Source:MGI Symbol;Acc:MGI:1915587]	OTTMUSG00000052480	1	GO:0005515,GO:0005938,GO:0008270,GO:0008284,GO:0030097,GO:0046872	protein binding|cell cortex|zinc ion binding|positive regulation of cell proliferation|hemopoiesis|metal ion binding
ENSMUSG00000020186	554.294	337.614	770.975	2.2836	1.19131	0.0337313	0.852243	Up	Csrp2	protein_coding	ensembl	6	cysteine and glycine-rich protein 2 [Source:MGI Symbol;Acc:MGI:1202907]			GO:0005515,GO:0005634,GO:0005925,GO:0007275,GO:0008270,GO:0030154,GO:0046872	protein binding|nucleus|focal adhesion|multicellular organism development|zinc ion binding|cell differentiation|metal ion binding
ENSMUSG00000032078	1073.21	658.709	1487.71	2.25852	1.17538	0.0413816	0.954074	Up	Zpr1	protein_coding	ensembl_havana_gene	16	ZPR1 zinc finger [Source:MGI Symbol;Acc:MGI:1330262]	OTTMUSG00000021886	2	GO:0000226,GO:0001833,GO:0001834,GO:0005515,GO:0005634,GO:0005654,GO:0005730,GO:0005737,GO:0006397,GO:0007275,GO:0008270,GO:0008380,GO:0010628,GO:0015030,GO:0021510,GO:0030154,GO:0030424,GO:0030426,GO:0030576,GO:0030971,GO:0031369,GO:0031641,GO:0032797,GO:0033120,GO:0042023,GO:0042307,GO:0042995,GO:0043025,GO:0043204,GO:0045927,GO:0046872,GO:0061564,GO:0071364,GO:0071931,GO:0097504,GO:1902742,GO:…	microtubule cytoskeleton organization|inner cell mass cell proliferation|trophectodermal cell proliferation|protein binding|nucleus|nucleoplasm|nucleolus|cytoplasm|mRNA processing|multicellular organism development|zinc ion binding|RNA splicing|positive regulation of gene expression|Cajal body|spinal cord development|cell differentiation|axon|growth cone|Cajal body organization|receptor tyrosine …
ENSMUSG00000054428	367.786	226.109	509.463	2.25318	1.17196	0.0432152	0.970187	Up	Atpif1	protein_coding	ensembl_havana_gene	12	ATPase inhibitory factor 1 [Source:MGI Symbol;Acc:MGI:1196457]	OTTMUSG00000009786	2	GO:0001937,GO:0005515,GO:0005739,GO:0005753,GO:0006783,GO:0009986,GO:0030218,GO:0032780,GO:0042030,GO:0043532,GO:0051117,GO:0051346,GO:0051882,GO:0072593,GO:0098779,GO:1901030,GO:1903052,GO:1903214,GO:1903578	negative regulation of endothelial cell proliferation|protein binding|mitochondrion|mitochondrial proton-transporting ATP synthase complex|heme biosynthetic process|cell surface|erythrocyte differentiation|negative regulation of ATPase activity|ATPase inhibitor activity|angiostatin binding|ATPase binding|negative regulation of hydrolase activity|mitochondrial depolarization|reactive oxygen specie…
ENSMUSG00000042978	882.699	543.074	1222.32	2.25075	1.17041	0.0386843	0.921143	Up	Sbk1	protein_coding	ensembl_havana_gene	10	SH3-binding kinase 1 [Source:MGI Symbol;Acc:MGI:2135937]	OTTMUSG00000058209	1	GO:0000166,GO:0004672,GO:0004674,GO:0005524,GO:0005575,GO:0005737,GO:0006468,GO:0016301,GO:0016310,GO:0016740,GO:0018105,GO:0018107	nucleotide binding|protein kinase activity|protein serine/threonine kinase activity|ATP binding|cellular_component|cytoplasm|protein phosphorylation|kinase activity|phosphorylation|transferase activity|peptidyl-serine phosphorylation|peptidyl-threonine phosphorylation
ENSMUSG00000042638	378.179	233.336	523.023	2.2415	1.16447	0.0438408	0.979922	Up	Gucy2c	protein_coding	ensembl_havana_gene	14	guanylate cyclase 2c [Source:MGI Symbol;Acc:MGI:106903]	OTTMUSG00000033823	3	GO:0000166,GO:0004383,GO:0004672,GO:0005524,GO:0005525,GO:0005783,GO:0005886,GO:0006182,GO:0006468,GO:0007165,GO:0008074,GO:0009190,GO:0009636,GO:0015643,GO:0016020,GO:0016021,GO:0016829,GO:0016849,GO:0035556,GO:0042127	nucleotide binding|guanylate cyclase activity|protein kinase activity|ATP binding|GTP binding|endoplasmic reticulum|plasma membrane|cGMP biosynthetic process|protein phosphorylation|signal transduction|guanylate cyclase complex, soluble|cyclic nucleotide biosynthetic process|response to toxic substance|toxic substance binding|membrane|integral component of membrane|lyase activity|phosphorus-oxyge…	path:mmu00230	Purine metabolism
ENSMUSG00000037847	627.049	388.205	865.894	2.23051	1.15737	0.0384235	0.916359	Up	Nmrk1	protein_coding	ensembl_havana_gene	13	nicotinamide riboside kinase 1 [Source:MGI Symbol;Acc:MGI:2147434]	OTTMUSG00000033416	2	GO:0000166,GO:0003674,GO:0005524,GO:0005575,GO:0008150,GO:0016301,GO:0016310,GO:0016740,GO:0019363,GO:0046872,GO:0050262	nucleotide binding|molecular_function|ATP binding|cellular_component|biological_process|kinase activity|phosphorylation|transferase activity|pyridine nucleotide biosynthetic process|metal ion binding|ribosylnicotinamide kinase activity	path:mmu00760	Nicotinate and nicotinamide metabolism
ENSMUSG00000030956	365.396	227.141	503.652	2.21735	1.14884	0.0475702	1	Up	Fam53b	protein_coding	ensembl_havana_gene	15	family with sequence similarity 53, member B [Source:MGI Symbol;Acc:MGI:1925188]	OTTMUSG00000023048	15	GO:0003674,GO:0005575,GO:0008150	molecular_function|cellular_component|biological_process
ENSMUSG00000028145	503.711	314.9	692.521	2.19918	1.13696	0.043441	0.973829	Up	Them4	protein_coding	ensembl_havana_gene	9	thioesterase superfamily member 4 [Source:MGI Symbol;Acc:MGI:1923028]	OTTMUSG00000029592	1	GO:0005737,GO:0005739,GO:0005743,GO:0005829,GO:0005886,GO:0006629,GO:0006631,GO:0006915,GO:0016020,GO:0016032,GO:0016290,GO:0016787,GO:0042995,GO:0043491,GO:1902108	cytoplasm|mitochondrion|mitochondrial inner membrane|cytosol|plasma membrane|lipid metabolic process|fatty acid metabolic process|apoptotic process|membrane|viral process|palmitoyl-CoA hydrolase activity|hydrolase activity|cell projection|protein kinase B signaling|regulation of mitochondrial membrane permeability involved in apoptotic process	path:mmu04151	PI3K-Akt signaling pathway
ENSMUSG00000022299	491.864	307.673	676.056	2.19732	1.13574	0.0439699	0.981374	Up	Slc25a32	protein_coding	ensembl	8	solute carrier family 25, member 32 [Source:MGI Symbol;Acc:MGI:1917156]			GO:0003735,GO:0005739,GO:0005743,GO:0006412,GO:0006544,GO:0006810,GO:0016020,GO:0016021	structural constituent of ribosome|mitochondrion|mitochondrial inner membrane|translation|glycine metabolic process|transport|membrane|integral component of membrane
ENSMUSG00000062070	953.612	596.761	1310.46	2.19596	1.13485	0.0462017	1	Up	Pgk1	protein_coding	ensembl_havana_gene	12	phosphoglycerate kinase 1 [Source:MGI Symbol;Acc:MGI:97555]	OTTMUSG00000018277	2	GO:0004618,GO:0005524,GO:0005829,GO:0005975,GO:0006094,GO:0006096,GO:0016020,GO:0043531,GO:0045121,GO:0070062	phosphoglycerate kinase activity|ATP binding|cytosol|carbohydrate metabolic process|gluconeogenesis|glycolytic process|membrane|ADP binding|membrane raft|extracellular exosome	path:mmu01200,path:mmu01230,path:mmu00010,path:mmu04066	Carbon metabolism|Biosynthesis of amino acids|Glycolysis / Gluconeogenesis|HIF-1 signaling pathway
ENSMUSG00000071551	1002.51	627.735	1377.29	2.19407	1.13361	0.0474397	1	Up	Akr1c19	protein_coding	ensembl_havana_gene	12	aldo-keto reductase family 1, member C19 [Source:MGI Symbol;Acc:MGI:2653678]	OTTMUSG00000027684	2	GO:0003674,GO:0005575,GO:0008150	molecular_function|cellular_component|biological_process
ENSMUSG00000029833	497.803	311.803	683.804	2.19307	1.13295	0.0443194	0.982019	Up	Trim24	protein_coding	ensembl_havana_gene	17	tripartite motif-containing 24 [Source:MGI Symbol;Acc:MGI:109275]	OTTMUSG00000030316	1	GO:0002039,GO:0003677,GO:0003682,GO:0003713,GO:0004672,GO:0004842,GO:0005515,GO:0005622,GO:0005634,GO:0005719,GO:0005726,GO:0005730,GO:0005737,GO:0006351,GO:0006355,GO:0006468,GO:0008270,GO:0008285,GO:0008766,GO:0010628,GO:0016567,GO:0016874,GO:0016922,GO:0018169,GO:0030163,GO:0031647,GO:0034056,GO:0042981,GO:0043565,GO:0043773,GO:0043774,GO:0045892,GO:0045893,GO:0046777,GO:0046872,GO:0055074,GO:…	p53 binding|DNA binding|chromatin binding|transcription coactivator activity|protein kinase activity|ubiquitin-protein transferase activity|protein binding|intracellular|nucleus|nuclear euchromatin|perichromatin fibrils|nucleolus|cytoplasm|transcription, DNA-templated|regulation of transcription, DNA-templated|protein phosphorylation|zinc ion binding|negative regulation of cell proliferation|UDP-…
ENSMUSG00000038072	572.431	360.328	784.535	2.17728	1.12253	0.044867	0.987447	Up	Galnt11	protein_coding	ensembl_havana_gene	14	UDP-N-acetyl-alpha-D-galactosamine:polypeptide N-acetylgalactosaminyltransferase 11 [Source:MGI Symbol;Acc:MGI:2444392]	OTTMUSG00000024235	4	GO:0004653,GO:0005112,GO:0005575,GO:0005794,GO:0007219,GO:0016020,GO:0016021,GO:0016740,GO:0016757,GO:0018243,GO:0030246,GO:0046872	polypeptide N-acetylgalactosaminyltransferase activity|Notch binding|cellular_component|Golgi apparatus|Notch signaling pathway|membrane|integral component of membrane|transferase activity|transferase activity, transferring glycosyl groups|protein O-linked glycosylation via threonine|carbohydrate binding|metal ion binding	path:mmu00512	Mucin type O-glycan biosynthesis
ENSMUSG00000032392	724.593	457.379	991.807	2.16845	1.11667	0.0458873	1	Up	Parp16	protein_coding	ensembl	10	poly (ADP-ribose) polymerase family, member 16 [Source:MGI Symbol;Acc:MGI:2446133]			GO:0003950,GO:0005635,GO:0005783,GO:0006471,GO:0006986,GO:0006987,GO:0016020,GO:0016021,GO:0016740,GO:0016757,GO:0019900,GO:0030968,GO:0043539,GO:0060548,GO:0070213,GO:0071782,GO:0071902	NAD+ ADP-ribosyltransferase activity|nuclear envelope|endoplasmic reticulum|protein ADP-ribosylation|response to unfolded protein|activation of signaling protein activity involved in unfolded protein response|membrane|integral component of membrane|transferase activity|transferase activity, transferring glycosyl groups|kinase binding|endoplasmic reticulum unfolded protein response|protein serine/…
ENSMUSG00000026970	596.672	376.848	816.497	2.16665	1.11547	0.0459673	1	Up	Rbms1	protein_coding	ensembl_havana_gene	16	RNA binding motif, single stranded interacting protein 1 [Source:MGI Symbol;Acc:MGI:1861774]	OTTMUSG00000016821	2	GO:0000166,GO:0003676,GO:0003677,GO:0003723,GO:0005634,GO:0006260,GO:0044822	nucleotide binding|nucleic acid binding|DNA binding|RNA binding|nucleus|DNA replication|poly(A) RNA binding
ENSMUSG00000091383	655	415.049	894.951	2.15625	1.10853	0.0471134	1	Up	Hist1h2al	protein_coding	ensembl	1	histone cluster 1, H2al [Source:MGI Symbol;Acc:MGI:3646032]			GO:0000790,GO:0003677,GO:0006342	nuclear chromatin|DNA binding|chromatin silencing	path:mmu05322,path:mmu05034	Systemic lupus erythematosus|Alcoholism
ENSMUSG00000044026	776.529	492.483	1060.57	2.15352	1.1067	0.0484007	1	Up	Slc35g1	protein_coding	ensembl	2	solute carrier family 35, member G1 [Source:MGI Symbol;Acc:MGI:2444789]			GO:0003674,GO:0005783,GO:0005789,GO:0005886,GO:0016020,GO:0016021,GO:0051480,GO:1990034	molecular_function|endoplasmic reticulum|endoplasmic reticulum membrane|plasma membrane|membrane|integral component of membrane|regulation of cytosolic calcium ion concentration|calcium ion export from cell
ENSMUSG00000028919	686.148	435.698	936.599	2.14965	1.1041	0.0480663	1	Up	Arhgef19	protein_coding	ensembl_havana_gene	11	Rho guanine nucleotide exchange factor (GEF) 19 [Source:MGI Symbol;Acc:MGI:1925912]	OTTMUSG00000010201	4	GO:0005085,GO:0005089,GO:0005096,GO:0032956,GO:0035023,GO:0042060,GO:0043547	guanyl-nucleotide exchange factor activity|Rho guanyl-nucleotide exchange factor activity|GTPase activator activity|regulation of actin cytoskeleton organization|regulation of Rho protein signal transduction|wound healing|positive regulation of GTPase activity
ENSMUSG00000020085	628.853	399.562	858.145	2.14772	1.1028	0.0482638	1	Up	Aifm2	protein_coding	ensembl_havana_gene	15	apoptosis-inducing factor, mitochondrion-associated 2 [Source:MGI Symbol;Acc:MGI:1918611]	OTTMUSG00000034135	2	GO:0003677,GO:0004174,GO:0005615,GO:0005737,GO:0005739,GO:0005741,GO:0005811,GO:0005829,GO:0008637,GO:0008748,GO:0016020,GO:0016021,GO:0016491,GO:0043065,GO:0043738,GO:0043826,GO:0043883,GO:0043914,GO:0050660,GO:0052693,GO:0055114	DNA binding|electron-transferring-flavoprotein dehydrogenase activity|extracellular space|cytoplasm|mitochondrion|mitochondrial outer membrane|lipid particle|cytosol|apoptotic mitochondrial changes|N-ethylmaleimide reductase activity|membrane|integral component of membrane|oxidoreductase activity|positive regulation of apoptotic process|reduced coenzyme F420 dehydrogenase activity|sulfur oxygenas…
ENSMUSG00000001419	613.585	391.302	835.868	2.13612	1.09499	0.0498973	1	Up	Mef2d	protein_coding	ensembl_havana_gene	17	myocyte enhancer factor 2D [Source:MGI Symbol;Acc:MGI:99533]	OTTMUSG00000027132	1	GO:0000977,GO:0000978,GO:0000981,GO:0001077,GO:0001649,GO:0001958,GO:0002062,GO:0003677,GO:0003700,GO:0005634,GO:0005654,GO:0005737,GO:0006351,GO:0006355,GO:0006915,GO:0007275,GO:0007399,GO:0019899,GO:0030154,GO:0033613,GO:0035914,GO:0042803,GO:0042826,GO:0043231,GO:0045893,GO:0045944,GO:0046982,GO:0046983	RNA polymerase II regulatory region sequence-specific DNA binding|RNA polymerase II core promoter proximal region sequence-specific DNA binding|RNA polymerase II transcription factor activity, sequence-specific DNA binding|transcriptional activator activity, RNA polymerase II core promoter proximal region sequence-specific binding|osteoblast differentiation|endochondral ossification|chondrocyte d…	path:mmu04022	cGMP - PKG signaling pathway
ENSMUSG00000018604	399.547	548.236	250.857	0.457572	-1.12793	0.0492118	1	Down	Tbx3	protein_coding	ensembl_havana_gene	18	T-box 3 [Source:MGI Symbol;Acc:MGI:98495]	OTTMUSG00000029655	2	GO:0000122,GO:0000978,GO:0001078,GO:0001085,GO:0001102,GO:0001501,GO:0001568,GO:0001701,GO:0001947,GO:0003007,GO:0003151,GO:0003167,GO:0003677,GO:0003700,GO:0005634,GO:0005667,GO:0006351,GO:0006355,GO:0007275,GO:0007569,GO:0008284,GO:0008595,GO:0009887,GO:0010159,GO:0019827,GO:0021761,GO:0030539,GO:0030540,GO:0030857,GO:0030879,GO:0032275,GO:0035050,GO:0035108,GO:0035115,GO:0035116,GO:0035136,GO:…	negative regulation of transcription from RNA polymerase II promoter|RNA polymerase II core promoter proximal region sequence-specific DNA binding|transcriptional repressor activity, RNA polymerase II core promoter proximal region sequence-specific binding|RNA polymerase II transcription factor binding|RNA polymerase II activating transcription factor binding|skeletal system development|blood ves…	path:mmu04550	Signaling pathways regulating pluripotency of stem cells
ENSMUSG00000032353	433.947	595.729	272.166	0.456862	-1.13017	0.046987	1	Down	Tmed3	protein_coding	ensembl_havana_gene	8	transmembrane emp24 domain containing 3 [Source:MGI Symbol;Acc:MGI:1913361]	OTTMUSG00000046286	2	GO:0003674,GO:0005783,GO:0005793,GO:0005794,GO:0006810,GO:0008150,GO:0015031,GO:0016020,GO:0016021,GO:0030126,GO:0031410	molecular_function|endoplasmic reticulum|endoplasmic reticulum-Golgi intermediate compartment|Golgi apparatus|transport|biological_process|protein transport|membrane|integral component of membrane|COPI vesicle coat|cytoplasmic vesicle
ENSMUSG00000045441	548.315	754.728	341.902	0.453014	-1.14237	0.0415317	0.954074	Down	Gprin3	protein_coding	ensembl_havana_gene	5	GPRIN family member 3 [Source:MGI Symbol;Acc:MGI:1924785]	OTTMUSG00000057687	1	GO:0003674,GO:0005575,GO:0008150	molecular_function|cellular_component|biological_process
ENSMUSG00000021336	1106.83	1525.97	687.678	0.450649	-1.14993	0.0465393	1	Down	Slc17a4	protein_coding	ensembl_havana_gene	16	solute carrier family 17 (sodium phosphate), member 4 [Source:MGI Symbol;Acc:MGI:2442850]	OTTMUSG00000000588	1	GO:0005436,GO:0005886,GO:0005887,GO:0006810,GO:0006811,GO:0006814,GO:0015293,GO:0015321,GO:0016020,GO:0016021,GO:0035725,GO:0055085	sodium:phosphate symporter activity|plasma membrane|integral component of plasma membrane|transport|ion transport|sodium ion transport|symporter activity|sodium-dependent phosphate transmembrane transporter activity|membrane|integral component of membrane|sodium ion transmembrane transport|transmembrane transport
ENSMUSG00000047767	339.941	468.737	211.146	0.450458	-1.15053	0.0491739	1	Down	Atg16l2	protein_coding	ensembl_havana_gene	17	autophagy related 16-like 2 (S. cerevisiae) [Source:MGI Symbol;Acc:MGI:1920933]	OTTMUSG00000031256	4	GO:0000045,GO:0000421,GO:0003674,GO:0005654,GO:0005737,GO:0006810,GO:0006914,GO:0015031,GO:0039689	autophagosome assembly|autophagosome membrane|molecular_function|nucleoplasm|cytoplasm|transport|autophagy|protein transport|negative stranded viral RNA replication	path:mmu04140	Regulation of autophagy
ENSMUSG00000045092	722.9	997.356	448.444	0.449633	-1.15318	0.0393178	0.932553	Down	S1pr1	protein_coding	ensembl_havana_gene	8	sphingosine-1-phosphate receptor 1 [Source:MGI Symbol;Acc:MGI:1096355]	OTTMUSG00000054437	1	GO:0001525,GO:0001664,GO:0001955,GO:0003245,GO:0003376,GO:0004871,GO:0004930,GO:0005768,GO:0005886,GO:0006935,GO:0007165,GO:0007186,GO:0007193,GO:0007420,GO:0008284,GO:0009897,GO:0016020,GO:0016021,GO:0016477,GO:0030032,GO:0030155,GO:0030335,GO:0030500,GO:0030595,GO:0031226,GO:0031532,GO:0038036,GO:0043547,GO:0045124,GO:0045944,GO:0046625,GO:0048661,GO:0050927,GO:0051482,GO:0051497,GO:0061384,GO:…	angiogenesis|G-protein coupled receptor binding|blood vessel maturation|cardiac muscle tissue growth involved in heart morphogenesis|sphingosine-1-phosphate signaling pathway|signal transducer activity|G-protein coupled receptor activity|endosome|plasma membrane|chemotaxis|signal transduction|G-protein coupled receptor signaling pathway|adenylate cyclase-inhibiting G-protein coupled receptor sign…	path:mmu04068,path:mmu04071,path:mmu04080	FoxO signaling pathway|Sphingolipid signaling pathway|Neuroactive ligand-receptor interaction
ENSMUSG00000029153	587.878	812.545	363.21	0.447003	-1.16164	0.0378648	0.911553	Down	Ociad2	protein_coding	ensembl_havana_gene	11	OCIA domain containing 2 [Source:MGI Symbol;Acc:MGI:1916377]	OTTMUSG00000026763	7	GO:0003674,GO:0005739,GO:0005743,GO:0005768,GO:0008150	molecular_function|mitochondrion|mitochondrial inner membrane|endosome|biological_process
ENSMUSG00000028542	347.073	480.094	214.052	0.445855	-1.16535	0.0458035	1	Down	Slc6a9	protein_coding	ensembl_havana_gene	17	solute carrier family 6 (neurotransmitter transporter, glycine), member 9 [Source:MGI Symbol;Acc:MGI:95760]	OTTMUSG00000008656	10	GO:0005283,GO:0005328,GO:0005623,GO:0005886,GO:0005887,GO:0006810,GO:0006836,GO:0006865,GO:0015187,GO:0015293,GO:0015375,GO:0015816,GO:0016020,GO:0016021,GO:0036233,GO:0045202,GO:0061537,GO:0098793	sodium:amino acid symporter activity|neurotransmitter:sodium symporter activity|cell|plasma membrane|integral component of plasma membrane|transport|neurotransmitter transport|amino acid transport|glycine transmembrane transporter activity|symporter activity|glycine:sodium symporter activity|glycine transport|membrane|integral component of membrane|glycine import|synapse|glycine secretion, neurot…
ENSMUSG00000026870	1272.96	1761.38	784.535	0.44541	-1.16679	0.0470328	1	Down	Cutal	protein_coding	ensembl_havana_gene	19	cutA divalent cation tolerance homolog-like [Source:MGI Symbol;Acc:MGI:1925246]	OTTMUSG00000012021	4	GO:0005507,GO:0005575,GO:0008150	copper ion binding|cellular_component|biological_process
ENSMUSG00000048782	311.704	432.6	190.807	0.441069	-1.18092	0.0462055	1	Down	Insc	protein_coding	ensembl_havana_gene	15	inscuteable homolog (Drosophila) [Source:MGI Symbol;Acc:MGI:1917942]	OTTMUSG00000030984	7	GO:0000132,GO:0005737,GO:0007275,GO:0007399,GO:0030154,GO:0045177,GO:0060487	establishment of mitotic spindle orientation|cytoplasm|multicellular organism development|nervous system development|cell differentiation|apical part of cell|lung epithelial cell differentiation
ENSMUSG00000040006	697.855	970.512	425.198	0.438118	-1.19061	0.0333575	0.845592	Down	Ginm1	protein_coding	ensembl_havana_gene	13	glycoprotein integral membrane 1 [Source:MGI Symbol;Acc:MGI:2384905]	OTTMUSG00000033593	2	GO:0003674,GO:0008150,GO:0016020,GO:0016021,GO:0070062	molecular_function|biological_process|membrane|integral component of membrane|extracellular exosome
ENSMUSG00000021259	362.368	504.873	219.863	0.435483	-1.19931	0.038923	0.925389	Down	Cyp46a1	protein_coding	ensembl	4	cytochrome P450, family 46, subfamily a, polypeptide 1 [Source:MGI Symbol;Acc:MGI:1341877]			GO:0004497,GO:0005506,GO:0005783,GO:0006629,GO:0006707,GO:0006805,GO:0008202,GO:0008203,GO:0016020,GO:0016021,GO:0016491,GO:0016705,GO:0020037,GO:0033781,GO:0043231,GO:0046872,GO:0055114	monooxygenase activity|iron ion binding|endoplasmic reticulum|lipid metabolic process|cholesterol catabolic process|xenobiotic metabolic process|steroid metabolic process|cholesterol metabolic process|membrane|integral component of membrane|oxidoreductase activity|oxidoreductase activity, acting on paired donors, with incorporation or reduction of molecular oxygen|heme binding|cholesterol 24-hydr…	path:mmu00120	Primary bile acid biosynthesis
ENSMUSG00000054843	721.703	1005.62	437.79	0.435345	-1.19977	0.0321933	0.827319	Down	Atrnl1	protein_coding	ensembl	8	attractin like 1 [Source:MGI Symbol;Acc:MGI:2147749]			GO:0005515,GO:0005575,GO:0005886,GO:0007186,GO:0016020,GO:0016021,GO:0030246	protein binding|cellular_component|plasma membrane|G-protein coupled receptor signaling pathway|membrane|integral component of membrane|carbohydrate binding
ENSMUSG00000041782	607.335	846.617	368.053	0.434734	-1.20179	0.0317485	0.82242	Down	Lad1	protein_coding	ensembl_havana_gene	14	ladinin [Source:MGI Symbol;Acc:MGI:109343]	OTTMUSG00000049829	1	GO:0005198,GO:0005576,GO:0005578,GO:0005604,GO:0070062	structural molecule activity|extracellular region|proteinaceous extracellular matrix|basement membrane|extracellular exosome
ENSMUSG00000074829	278.367	388.205	168.53	0.434126	-1.20382	0.0459258	1	Down	2010315B03Rik	protein_coding	ensembl_havana_gene	10	RIKEN cDNA 2010315B03 gene [Source:MGI Symbol;Acc:MGI:1919321]	OTTMUSG00000045945	3
ENSMUSG00000051041	381.117	531.717	230.518	0.433535	-1.20578	0.036782	0.899631	Down	Olfml1	protein_coding	ensembl_havana_gene	7	olfactomedin-like 1 [Source:MGI Symbol;Acc:MGI:2679264]	OTTMUSG00000029940	1	GO:0003674,GO:0005575,GO:0008150	molecular_function|cellular_component|biological_process
ENSMUSG00000032575	1322.1	1847.07	797.126	0.431562	-1.21236	0.040226	0.946084	Down	Manf	protein_coding	ensembl_havana_gene	16	mesencephalic astrocyte-derived neurotrophic factor [Source:MGI Symbol;Acc:MGI:1922090]	OTTMUSG00000032651	5	GO:0002014,GO:0005576,GO:0005634,GO:0006986,GO:0008083,GO:0044822	vasoconstriction of artery involved in ischemic response to lowering of systemic arterial blood pressure|extracellular region|nucleus|response to unfolded protein|growth factor activity|poly(A) RNA binding
ENSMUSG00000029189	396.833	554.431	239.235	0.431496	-1.21258	0.0349497	0.865882	Down	Sel1l3	protein_coding	ensembl_havana_gene	10	sel-1 suppressor of lin-12-like 3 (C. elegans) [Source:MGI Symbol;Acc:MGI:1916941]	OTTMUSG00000054611	3	GO:0003674,GO:0005634,GO:0005654,GO:0008150,GO:0016020,GO:0016021	molecular_function|nucleus|nucleoplasm|biological_process|membrane|integral component of membrane
ENSMUSG00000069520	1353.69	1897.66	809.717	0.426692	-1.22873	0.0382812	0.914388	Down	Tmem19	protein_coding	ensembl	5	transmembrane protein 19 [Source:MGI Symbol;Acc:MGI:1914476]			GO:0003674,GO:0005575,GO:0008150,GO:0016020,GO:0016021	molecular_function|cellular_component|biological_process|membrane|integral component of membrane
ENSMUSG00000026796	278.947	391.302	166.593	0.425739	-1.23196	0.0411395	0.952931	Down	Fam129b	protein_coding	ensembl_havana_gene	16	family with sequence similarity 129, member B [Source:MGI Symbol;Acc:MGI:2442910]	OTTMUSG00000012546	5	GO:0005634,GO:0005654,GO:0005730,GO:0005737,GO:0005829,GO:0005886,GO:0005912,GO:0015629,GO:0016020,GO:0030054,GO:0043066,GO:0070062	nucleus|nucleoplasm|nucleolus|cytoplasm|cytosol|plasma membrane|adherens junction|actin cytoskeleton|membrane|cell junction|negative regulation of apoptotic process|extracellular exosome
ENSMUSG00000041439	331.613	465.639	197.586	0.424334	-1.23673	0.0354334	0.872219	Down	Mfsd6	protein_coding	ensembl_havana_gene	15	major facilitator superfamily domain containing 6 [Source:MGI Symbol;Acc:MGI:1922925]	OTTMUSG00000033382	3	GO:0002250,GO:0002376,GO:0016020,GO:0016021	adaptive immune response|immune system process|membrane|integral component of membrane
ENSMUSG00000024197	819.705	1152.22	487.186	0.422822	-1.24188	0.0276406	0.761161	Down	Plin3	protein_coding	ensembl	9	perilipin 3 [Source:MGI Symbol;Acc:MGI:1914155]			GO:0005737,GO:0005768,GO:0005811,GO:0006810,GO:0016020,GO:0043231	cytoplasm|endosome|lipid particle|transport|membrane|intracellular membrane-bounded organelle
ENSMUSG00000032702	943.269	1326.71	559.828	0.421967	-1.2448	0.0289701	0.786585	Down	Kank1	protein_coding	ensembl_havana_gene	16	KN motif and ankyrin repeat domains 1 [Source:MGI Symbol;Acc:MGI:2147707]	OTTMUSG00000033447	1	GO:0005634,GO:0005737,GO:0005886,GO:0008013,GO:0010977,GO:0030177,GO:0030336,GO:0030837,GO:0032587,GO:0035024,GO:0035413,GO:0046627,GO:0090303,GO:1900025,GO:1900028,GO:2000114,GO:2000393	nucleus|cytoplasm|plasma membrane|beta-catenin binding|negative regulation of neuron projection development|positive regulation of Wnt signaling pathway|negative regulation of cell migration|negative regulation of actin filament polymerization|ruffle membrane|negative regulation of Rho protein signal transduction|positive regulation of catenin import into nucleus|negative regulation of insulin re…
ENSMUSG00000027822	1669.87	2349.88	989.87	0.421243	-1.24728	0.0415437	0.954074	Down	Slc33a1	protein_coding	ensembl_havana_gene	16	solute carrier family 33 (acetyl-CoA transporter), member 1 [Source:MGI Symbol;Acc:MGI:1332247]	OTTMUSG00000026586	1	GO:0005783,GO:0005789,GO:0005887,GO:0006810,GO:0008521,GO:0015295,GO:0016020,GO:0016021,GO:0030509,GO:0060395	endoplasmic reticulum|endoplasmic reticulum membrane|integral component of plasma membrane|transport|acetyl-CoA transporter activity|solute:proton symporter activity|membrane|integral component of membrane|BMP signaling pathway|SMAD protein signal transduction	path:mmu00604	Glycosphingolipid biosynthesis - ganglio series
ENSMUSG00000069874	423.293	595.729	250.857	0.421093	-1.24779	0.0290774	0.786585	Down	Irgm2	protein_coding	ensembl_havana_gene	7	immunity-related GTPase family M member 2 [Source:MGI Symbol;Acc:MGI:1926262]	OTTMUSG00000005725	2	GO:0003924,GO:0005794,GO:0020003,GO:0034341,GO:0042742,GO:0042832	GTPase activity|Golgi apparatus|symbiont-containing vacuole|response to interferon-gamma|defense response to bacterium|defense response to protozoan
ENSMUSG00000032265	375.21	528.619	221.801	0.419585	-1.25297	0.0304914	0.806312	Down	Fam46a	protein_coding	ensembl_havana_gene	14	family with sequence similarity 46, member A [Source:MGI Symbol;Acc:MGI:2670964]	OTTMUSG00000045030	1	GO:0005575,GO:0010468,GO:0030193,GO:0044822	cellular_component|regulation of gene expression|regulation of blood coagulation|poly(A) RNA binding
ENSMUSG00000039474	364.076	513.132	215.021	0.419035	-1.25486	0.0308426	0.806867	Down	Wfs1	protein_coding	ensembl_havana_gene	13	Wolfram syndrome 1 homolog (human) [Source:MGI Symbol;Acc:MGI:1328355]	OTTMUSG00000035647	2	GO:0000122,GO:0000502,GO:0001822,GO:0003091,GO:0005516,GO:0005783,GO:0007601,GO:0007605,GO:0016020,GO:0016021,GO:0030176,GO:0030433,GO:0030968,GO:0031398,GO:0031625,GO:0032469,GO:0033613,GO:0034976,GO:0042593,GO:0043069,GO:0043433,GO:0043524,GO:0045762,GO:0045927,GO:0048306,GO:0050821,GO:0050877,GO:0051117,GO:0051247,GO:0051726,GO:0051928,GO:0055074,GO:1902236,GO:1903892,GO:2000675	negative regulation of transcription from RNA polymerase II promoter|proteasome complex|kidney development|renal water homeostasis|calmodulin binding|endoplasmic reticulum|visual perception|sensory perception of sound|membrane|integral component of membrane|integral component of endoplasmic reticulum membrane|ER-associated ubiquitin-dependent protein catabolic process|endoplasmic reticulum unfold…	path:mmu04141	Protein processing in endoplasmic reticulum
ENSMUSG00000027429	1207.37	1707.69	707.05	0.414039	-1.27216	0.029682	0.792478	Down	Sec23b	protein_coding	ensembl_havana_gene	16	SEC23 homolog B, COPII coat complex component [Source:MGI Symbol;Acc:MGI:1350925]	OTTMUSG00000003918	13	GO:0005515,GO:0005783,GO:0005794,GO:0006810,GO:0006886,GO:0006888,GO:0008270,GO:0012505,GO:0015031,GO:0016020,GO:0016192,GO:0030127,GO:0043231,GO:0048471	protein binding|endoplasmic reticulum|Golgi apparatus|transport|intracellular protein transport|ER to Golgi vesicle-mediated transport|zinc ion binding|endomembrane system|protein transport|membrane|vesicle-mediated transport|COPII vesicle coat|intracellular membrane-bounded organelle|perinuclear region of cytoplasm	path:mmu04141	Protein processing in endoplasmic reticulum
ENSMUSG00000026986	443.655	627.735	259.574	0.413509	-1.27401	0.0253343	0.727093	Down	Hnmt	protein_coding	ensembl_havana_gene	14	histamine N-methyltransferase [Source:MGI Symbol;Acc:MGI:2153181]	OTTMUSG00000011800	1	GO:0001505,GO:0005654,GO:0005737,GO:0007420,GO:0008168,GO:0008170,GO:0016740,GO:0032259,GO:0043005,GO:0046539,GO:0070062,GO:1903955	regulation of neurotransmitter levels|nucleoplasm|cytoplasm|brain development|methyltransferase activity|N-methyltransferase activity|transferase activity|methylation|neuron projection|histamine N-methyltransferase activity|extracellular exosome|positive regulation of protein targeting to mitochondrion	path:mmu00340	Histidine metabolism
ENSMUSG00000053559	256.776	363.426	150.127	0.413089	-1.27548	0.0372403	0.902193	Down	Smagp	protein_coding	ensembl	12	small cell adhesion glycoprotein [Source:MGI Symbol;Acc:MGI:2448476]			GO:0003674,GO:0005654,GO:0005886,GO:0008150,GO:0016020,GO:0016021,GO:0030054,GO:0031410	molecular_function|nucleoplasm|plasma membrane|biological_process|membrane|integral component of membrane|cell junction|cytoplasmic vesicle
ENSMUSG00000070690	590.066	836.292	343.839	0.411147	-1.28227	0.0222674	0.686435	Down	5830473C10Rik	protein_coding	ensembl_havana_gene	7	RIKEN cDNA 5830473C10 gene [Source:MGI Symbol;Acc:MGI:1923342]	OTTMUSG00000055489	1	GO:0003674,GO:0005575,GO:0008150	molecular_function|cellular_component|biological_process
ENSMUSG00000038217	1712.98	2428.34	997.618	0.410822	-1.28341	0.0369146	0.899719	Down	Tlcd2	protein_coding	ensembl_havana_gene	13	TLC domain containing 2 [Source:MGI Symbol;Acc:MGI:1917141]	OTTMUSG00000006202	3	GO:0003674,GO:0005575,GO:0008150,GO:0016020,GO:0016021	molecular_function|cellular_component|biological_process|membrane|integral component of membrane
ENSMUSG00000070284	402.187	570.95	233.423	0.408833	-1.29042	0.0248759	0.724097	Down	Gmppb	protein_coding	ensembl_havana_gene	10	GDP-mannose pyrophosphorylase B [Source:MGI Symbol;Acc:MGI:2660880]	OTTMUSG00000016525	3	GO:0000166,GO:0004475,GO:0005525,GO:0005737,GO:0005739,GO:0009058,GO:0016740,GO:0016779	nucleotide binding|mannose-1-phosphate guanylyltransferase activity|GTP binding|cytoplasm|mitochondrion|biosynthetic process|transferase activity|nucleotidyltransferase activity	path:mmu00051,path:mmu00520	Fructose and mannose metabolism|Amino sugar and nucleotide sugar metabolism
ENSMUSG00000039960	1086.51	1542.49	630.533	0.408775	-1.29062	0.0256623	0.731685	Down	Rhou	protein_coding	ensembl_havana_gene	5	ras homolog gene family, member U [Source:MGI Symbol;Acc:MGI:1916831]	OTTMUSG00000027612	2	GO:0000082,GO:0000166,GO:0003924,GO:0005525,GO:0005794,GO:0005886,GO:0007010,GO:0007264,GO:0008360,GO:0016020,GO:0016601,GO:0030036,GO:0030054,GO:0042995,GO:0046872,GO:1903955	G1/S transition of mitotic cell cycle|nucleotide binding|GTPase activity|GTP binding|Golgi apparatus|plasma membrane|cytoskeleton organization|small GTPase mediated signal transduction|regulation of cell shape|membrane|Rac protein signal transduction|actin cytoskeleton organization|cell junction|cell projection|metal ion binding|positive regulation of protein targeting to mitochondrion
ENSMUSG00000020532	1693.39	2405.63	981.152	0.407857	-1.29387	0.0351073	0.866424	Down	Acaca	protein_coding	ensembl_havana_gene	18	acetyl-Coenzyme A carboxylase alpha [Source:MGI Symbol;Acc:MGI:108451]	OTTMUSG00000000985	6	GO:0000166,GO:0001894,GO:0003824,GO:0003989,GO:0004075,GO:0005515,GO:0005524,GO:0005730,GO:0005737,GO:0005739,GO:0005829,GO:0006084,GO:0006629,GO:0006631,GO:0006633,GO:0008152,GO:0009374,GO:0014070,GO:0015629,GO:0016874,GO:0019900,GO:0044268,GO:0046872,GO:0051289,GO:0055088,GO:0070062,GO:0071380	nucleotide binding|tissue homeostasis|catalytic activity|acetyl-CoA carboxylase activity|biotin carboxylase activity|protein binding|ATP binding|nucleolus|cytoplasm|mitochondrion|cytosol|acetyl-CoA metabolic process|lipid metabolic process|fatty acid metabolic process|fatty acid biosynthetic process|metabolic process|biotin binding|response to organic cyclic compound|actin cytoskeleton|ligase act…	path:mmu01212,path:mmu00620,path:mmu00640,path:mmu00061,path:mmu00524,path:mmu04152,path:mmu04910,path:mmu04922	Fatty acid metabolism|Pyruvate metabolism|Propanoate metabolism|Fatty acid biosynthesis|Butirosin and neomycin biosynthesis|AMPK signaling pathway|Insulin signaling pathway|Glucagon signaling pathway
ENSMUSG00000046324	422.969	600.891	245.046	0.407804	-1.29405	0.02378	0.706849	Down	Ermp1	protein_coding	ensembl_havana_gene	12	endoplasmic reticulum metallopeptidase 1 [Source:MGI Symbol;Acc:MGI:106250]	OTTMUSG00000034410	1	GO:0001541,GO:0003674,GO:0005783,GO:0006508,GO:0008233,GO:0008234,GO:0008237,GO:0016020,GO:0016021,GO:0016787,GO:0046872	ovarian follicle development|molecular_function|endoplasmic reticulum|proteolysis|peptidase activity|cysteine-type peptidase activity|metallopeptidase activity|membrane|integral component of membrane|hydrolase activity|metal ion binding
ENSMUSG00000005968	194.01	275.667	112.353	0.407569	-1.29488	0.0448869	0.987447	Down	Tuft1	protein_coding	ensembl_havana_gene	14	tuftelin 1 [Source:MGI Symbol;Acc:MGI:109572]	OTTMUSG00000019566	6	GO:0005515,GO:0005576,GO:0005622,GO:0005737,GO:0031214,GO:0035556	protein binding|extracellular region|intracellular|cytoplasm|biomineral tissue development|intracellular signal transduction
ENSMUSG00000030979	243.674	346.906	140.441	0.404839	-1.30458	0.0348843	0.865663	Down	Uros	protein_coding	ensembl_havana_gene	12	uroporphyrinogen III synthase [Source:MGI Symbol;Acc:MGI:98917]	OTTMUSG00000025682	3	GO:0004852,GO:0005739,GO:0005829,GO:0006779,GO:0006780,GO:0006783,GO:0016829,GO:0033014,GO:0048037	uroporphyrinogen-III synthase activity|mitochondrion|cytosol|porphyrin-containing compound biosynthetic process|uroporphyrinogen III biosynthetic process|heme biosynthetic process|lyase activity|tetrapyrrole biosynthetic process|cofactor binding	path:mmu00860	Porphyrin and chlorophyll metabolism
ENSMUSG00000078853	420.483	598.826	242.14	0.404358	-1.30629	0.0226023	0.690747	Down	Igtp	protein_coding	ensembl_havana_gene	8	interferon gamma induced GTPase [Source:MGI Symbol;Acc:MGI:107729]	OTTMUSG00000005727	2	GO:0003924,GO:0005829,GO:0035458	GTPase activity|cytosol|cellular response to interferon-beta	path:mmu05145	Toxoplasmosis
ENSMUSG00000094786	491.414	700.007	282.82	0.404024	-1.30749	0.0208507	0.660962	Down	Gm14403	protein_coding	ensembl_havana_gene	1	predicted gene 14403 [Source:MGI Symbol;Acc:MGI:3649813]	OTTMUSG00000016571	3	GO:0003674,GO:0005575,GO:0008150	molecular_function|cellular_component|biological_process
ENSMUSG00000038068	847.066	1206.94	487.186	0.403652	-1.30881	0.0207656	0.659632	Down	Rnf144b	protein_coding	ensembl	14	ring finger protein 144B [Source:MGI Symbol;Acc:MGI:2384986]			GO:0000151,GO:0000209,GO:0004842,GO:0005737,GO:0005739,GO:0006915,GO:0008270,GO:0008766,GO:0016020,GO:0016021,GO:0016567,GO:0016874,GO:0018169,GO:0031624,GO:0031966,GO:0032436,GO:0042787,GO:0043773,GO:0043774,GO:0046872,GO:0061630,GO:0070735,GO:0070736,GO:0070737,GO:0070738,GO:0070739,GO:0070740	ubiquitin ligase complex|protein polyubiquitination|ubiquitin-protein transferase activity|cytoplasm|mitochondrion|apoptotic process|zinc ion binding|UDP-N-acetylmuramoylalanyl-D-glutamyl-2,6-diaminopimelate-D-alanyl-D-alanine ligase activity|membrane|integral component of membrane|protein ubiquitination|ligase activity|ribosomal S6-glutamic acid ligase activity|ubiquitin conjugating enzyme bindi…
ENSMUSG00000003355	504.096	718.592	289.6	0.40301	-1.31111	0.0203143	0.647983	Down	Fkbp11	protein_coding	ensembl	6	FK506 binding protein 11 [Source:MGI Symbol;Acc:MGI:1913370]			GO:0003755,GO:0005528,GO:0005789,GO:0006457,GO:0016020,GO:0016021,GO:0016853,GO:0061077	peptidyl-prolyl cis-trans isomerase activity|FK506 binding|endoplasmic reticulum membrane|protein folding|membrane|integral component of membrane|isomerase activity|chaperone-mediated protein folding
ENSMUSG00000032109	227.99	325.225	130.756	0.402047	-1.31456	0.0357504	0.87861	Down	Nlrx1	protein_coding	ensembl	14	NLR family member X1 [Source:MGI Symbol;Acc:MGI:2429611]			GO:0000166,GO:0002376,GO:0005515,GO:0005524,GO:0005739,GO:0005741,GO:0016020,GO:0016032,GO:0032688,GO:0032715,GO:0039536,GO:0043124,GO:0045087,GO:0045824,GO:0050728	nucleotide binding|immune system process|protein binding|ATP binding|mitochondrion|mitochondrial outer membrane|membrane|viral process|negative regulation of interferon-beta production|negative regulation of interleukin-6 production|negative regulation of RIG-I signaling pathway|negative regulation of I-kappaB kinase/NF-kappaB signaling|innate immune response|negative regulation of innate immune …	path:mmu04622,path:mmu05164	RIG-I-like receptor signaling pathway|Influenza A
ENSMUSG00000001761	282.204	402.659	161.75	0.401704	-1.3158	0.029202	0.788556	Down	Smo	protein_coding	ensembl_havana_gene	7	smoothened, frizzled class receptor [Source:MGI Symbol;Acc:MGI:108075]	OTTMUSG00000013446	2	GO:0000122,GO:0001503,GO:0001570,GO:0001649,GO:0001701,GO:0001708,GO:0001755,GO:0001947,GO:0002052,GO:0002053,GO:0003007,GO:0003140,GO:0003323,GO:0004871,GO:0004888,GO:0004930,GO:0005113,GO:0005737,GO:0005794,GO:0005886,GO:0005901,GO:0005929,GO:0007165,GO:0007166,GO:0007186,GO:0007224,GO:0007228,GO:0007275,GO:0007368,GO:0007371,GO:0007389,GO:0007417,GO:0007494,GO:0008144,GO:0008284,GO:0009952,GO:…	negative regulation of transcription from RNA polymerase II promoter|ossification|vasculogenesis|osteoblast differentiation|in utero embryonic development|cell fate specification|neural crest cell migration|heart looping|positive regulation of neuroblast proliferation|positive regulation of mesenchymal cell proliferation|heart morphogenesis|determination of left/right asymmetry in lateral mesoder…	path:mmu04340,path:mmu04360,path:mmu05200,path:mmu05205,path:mmu05217	Hedgehog signaling pathway|Axon guidance|Pathways in cancer|Proteoglycans in cancer|Basal cell carcinoma
ENSMUSG00000032064	231.54	330.387	132.693	0.401629	-1.31607	0.0350237	0.866314	Down	Dixdc1	protein_coding	ensembl_havana_gene	17	DIX domain containing 1 [Source:MGI Symbol;Acc:MGI:2679721]	OTTMUSG00000031763	4	GO:0003779,GO:0005515,GO:0005737,GO:0005829,GO:0007049,GO:0007275,GO:0016055,GO:0019904,GO:0021695,GO:0021795,GO:0021799,GO:0021846,GO:0021869,GO:0030054,GO:0030177,GO:0031435,GO:0032956,GO:0043015,GO:0043025,GO:0043234,GO:0043679,GO:0045665,GO:0046330,GO:0050772,GO:0060070,GO:0070507,GO:0090263	actin binding|protein binding|cytoplasm|cytosol|cell cycle|multicellular organism development|Wnt signaling pathway|protein domain specific binding|cerebellar cortex development|cerebral cortex cell migration|cerebral cortex radially oriented cell migration|cell proliferation in forebrain|forebrain ventricular zone progenitor cell division|cell junction|positive regulation of Wnt signaling pathwa…
ENSMUSG00000039529	904.893	1291.61	518.18	0.40119	-1.31764	0.0205759	0.654965	Down	Atp8b1	protein_coding	ensembl	8	ATPase, class I, type 8B, member 1 [Source:MGI Symbol;Acc:MGI:1859665]			GO:0000166,GO:0000287,GO:0004012,GO:0005319,GO:0005524,GO:0005783,GO:0005794,GO:0005886,GO:0006810,GO:0006855,GO:0006869,GO:0007030,GO:0007605,GO:0008206,GO:0015914,GO:0016020,GO:0016021,GO:0016324,GO:0016787,GO:0021650,GO:0031526,GO:0032420,GO:0032534,GO:0042995,GO:0045332,GO:0045892,GO:0046872,GO:0060119,GO:1901612	nucleotide binding|magnesium ion binding|phospholipid-translocating ATPase activity|lipid transporter activity|ATP binding|endoplasmic reticulum|Golgi apparatus|plasma membrane|transport|drug transmembrane transport|lipid transport|Golgi organization|sensory perception of sound|bile acid metabolic process|phospholipid transport|membrane|integral component of membrane|apical plasma membrane|hydrol…
ENSMUSG00000021823	779.265	1112.99	445.538	0.400307	-1.32082	0.0190523	0.624647	Down	Vcl	protein_coding	ensembl	9	vinculin [Source:MGI Symbol;Acc:MGI:98927]			GO:0001725,GO:0002009,GO:0002162,GO:0003779,GO:0005198,GO:0005515,GO:0005737,GO:0005856,GO:0005884,GO:0005886,GO:0005911,GO:0005912,GO:0005913,GO:0005916,GO:0005925,GO:0007155,GO:0014704,GO:0015629,GO:0016020,GO:0017048,GO:0030018,GO:0030032,GO:0030054,GO:0030334,GO:0031625,GO:0034333,GO:0034394,GO:0042383,GO:0043034,GO:0043234,GO:0043297,GO:0045121,GO:0045294,GO:0048675,GO:0051015,GO:0070062,GO:…	stress fiber|morphogenesis of an epithelium|dystroglycan binding|actin binding|structural molecule activity|protein binding|cytoplasm|cytoskeleton|actin filament|plasma membrane|cell-cell junction|adherens junction|cell-cell adherens junction|fascia adherens|focal adhesion|cell adhesion|intercalated disc|actin cytoskeleton|membrane|Rho GTPase binding|Z disc|lamellipodium assembly|cell junction|re…	path:mmu04810,path:mmu04510,path:mmu04520,path:mmu04670,path:mmu05100,path:mmu05146	Regulation of actin cytoskeleton|Focal adhesion|Adherens junction|Leukocyte transendothelial migration|Bacterial invasion of epithelial cells|Amoebiasis
ENSMUSG00000030701	536.075	766.085	306.065	0.399519	-1.32366	0.0188011	0.619062	Down	Plekhb1	protein_coding	ensembl_havana_gene	17	pleckstrin homology domain containing, family B (evectins) member 1 [Source:MGI Symbol;Acc:MGI:1351469]	OTTMUSG00000025179	4	GO:0000139,GO:0001750,GO:0005515,GO:0005737,GO:0007275,GO:0008022,GO:0016020,GO:0016021,GO:0042803,GO:0045595	Golgi membrane|photoreceptor outer segment|protein binding|cytoplasm|multicellular organism development|protein C-terminus binding|membrane|integral component of membrane|protein homodimerization activity|regulation of cell differentiation
ENSMUSG00000023057	748.898	1070.66	427.135	0.398946	-1.32574	0.0184245	0.610599	Down	Fabp2	protein_coding	ensembl_havana_gene	5	fatty acid binding protein 2, intestinal [Source:MGI Symbol;Acc:MGI:95478]	OTTMUSG00000035257	1	GO:0005215,GO:0005324,GO:0005504,GO:0005622,GO:0005737,GO:0005886,GO:0005902,GO:0006631,GO:0006810,GO:0008289,GO:0015909,GO:0045179,GO:0050892	transporter activity|long-chain fatty acid transporter activity|fatty acid binding|intracellular|cytoplasm|plasma membrane|microvillus|fatty acid metabolic process|transport|lipid binding|long-chain fatty acid transport|apical cortex|intestinal absorption	path:mmu03320,path:mmu04975	PPAR signaling pathway|Fat digestion and absorption
ENSMUSG00000038576	474.793	679.358	270.229	0.39777	-1.32999	0.019095	0.624707	Down	Susd4	protein_coding	ensembl_havana_gene	15	sushi domain containing 4 [Source:MGI Symbol;Acc:MGI:2138351]	OTTMUSG00000027014	5	GO:0003674,GO:0005575,GO:0016020,GO:0016021,GO:0030449,GO:0045957,GO:0045959	molecular_function|cellular_component|membrane|integral component of membrane|regulation of complement activation|negative regulation of complement activation, alternative pathway|negative regulation of complement activation, classical pathway
ENSMUSG00000053175	432.745	619.476	246.015	0.397134	-1.3323	0.0197982	0.639656	Down	Bcl3	protein_coding	ensembl_havana_gene	17	B cell leukemia/lymphoma 3 [Source:MGI Symbol;Acc:MGI:88140]	OTTMUSG00000031375	3	GO:0000060,GO:0002268,GO:0002315,GO:0002455,GO:0002467,GO:0003677,GO:0003700,GO:0005515,GO:0005634,GO:0005654,GO:0005737,GO:0006351,GO:0006355,GO:0006974,GO:0007249,GO:0008134,GO:0009615,GO:0010225,GO:0019730,GO:0030198,GO:0030330,GO:0032729,GO:0032996,GO:0033257,GO:0042088,GO:0042536,GO:0042742,GO:0042771,GO:0042832,GO:0042981,GO:0043066,GO:0043234,GO:0045064,GO:0045082,GO:0045171,GO:0045415,GO:…	protein import into nucleus, translocation|follicular dendritic cell differentiation|marginal zone B cell differentiation|humoral immune response mediated by circulating immunoglobulin|germinal center formation|DNA binding|transcription factor activity, sequence-specific DNA binding|protein binding|nucleus|nucleoplasm|cytoplasm|transcription, DNA-templated|regulation of transcription, DNA-templat…	path:mmu04668	TNF signaling pathway
ENSMUSG00000031627	1360.13	1949.28	770.975	0.395517	-1.33819	0.0245077	0.717315	Down	Irf2	protein_coding	ensembl_havana_gene	8	interferon regulatory factor 2 [Source:MGI Symbol;Acc:MGI:96591]	OTTMUSG00000059880	2	GO:0000975,GO:0000977,GO:0001228,GO:0003677,GO:0003700,GO:0005634,GO:0005654,GO:0005737,GO:0005925,GO:0006351,GO:0006355,GO:0008283,GO:0045944	regulatory region DNA binding|RNA polymerase II regulatory region sequence-specific DNA binding|transcriptional activator activity, RNA polymerase II transcription regulatory region sequence-specific binding|DNA binding|transcription factor activity, sequence-specific DNA binding|nucleus|nucleoplasm|cytoplasm|focal adhesion|transcription, DNA-templated|regulation of transcription, DNA-templated|c…
ENSMUSG00000020105	200.173	287.024	113.322	0.394816	-1.34075	0.0368559	0.899719	Down	Lrig3	protein_coding	ensembl	8	leucine-rich repeats and immunoglobulin-like domains 3 [Source:MGI Symbol;Acc:MGI:2443955]			GO:0005615,GO:0005886,GO:0007275,GO:0016020,GO:0016021,GO:0031410,GO:0032474	extracellular space|plasma membrane|multicellular organism development|membrane|integral component of membrane|cytoplasmic vesicle|otolith morphogenesis
ENSMUSG00000039253	147.475	211.654	83.2963	0.393549	-1.34539	0.0494712	1	Down	Fn3krp	protein_coding	ensembl_havana_gene	7	fructosamine 3 kinase related protein [Source:MGI Symbol;Acc:MGI:2679256]	OTTMUSG00000004676	1	GO:0005575,GO:0008443,GO:0008607,GO:0008819,GO:0010276,GO:0016301,GO:0016307,GO:0016310,GO:0016538,GO:0016740,GO:0018720,GO:0019914,GO:0032942,GO:0033785,GO:0034071,GO:0035004,GO:0042556,GO:0042557,GO:0043743,GO:0043771,GO:0043798,GO:0043841,GO:0043899,GO:0043915,GO:0044605,GO:0051731,GO:0051734,GO:0051735,GO:0052668,GO:0052669,GO:0052670,GO:0052671,GO:0052672,GO:0052673,GO:0052810,GO:0052811,GO:…	cellular_component|phosphofructokinase activity|phosphorylase kinase regulator activity|cobinamide kinase activity|phytol kinase activity|kinase activity|phosphatidylinositol phosphate kinase activity|phosphorylation|cyclin-dependent protein serine/threonine kinase regulator activity|transferase activity|phenol kinase activity|cyclin-dependent protein kinase activating kinase regulator activity|i…
ENSMUSG00000071633	1372.91	1970.96	774.849	0.393132	-1.34692	0.0237975	0.706849	Down	Gm4952	protein_coding	ensembl_havana_gene	11	predicted gene 4952 [Source:MGI Symbol;Acc:MGI:3643569]	OTTMUSG00000042671	2	GO:0003674,GO:0005739,GO:0008150,GO:0016740,GO:0016746,GO:0047961	molecular_function|mitochondrion|biological_process|transferase activity|transferase activity, transferring acyl groups|glycine N-acyltransferase activity	path:mmu00360	Phenylalanine metabolism
ENSMUSG00000031790	901.083	1293.67	508.495	0.393063	-1.34717	0.0179511	0.602738	Down	Mmp15	protein_coding	ensembl_havana_gene	7	matrix metallopeptidase 15 [Source:MGI Symbol;Acc:MGI:109320]	OTTMUSG00000027464	2	GO:0004222,GO:0005509,GO:0005887,GO:0006508,GO:0008233,GO:0008237,GO:0008270,GO:0016020,GO:0016021,GO:0016787,GO:0031012,GO:0046872	metalloendopeptidase activity|calcium ion binding|integral component of plasma membrane|proteolysis|peptidase activity|metallopeptidase activity|zinc ion binding|membrane|integral component of membrane|hydrolase activity|extracellular matrix|metal ion binding
ENSMUSG00000036833	2901.55	4170.1	1632.99	0.391596	-1.35256	0.0473791	1	Down	Pnpla7	protein_coding	ensembl_havana_gene	16	patatin-like phospholipase domain containing 7 [Source:MGI Symbol;Acc:MGI:2385325]	OTTMUSG00000011617	4	GO:0004620,GO:0004622,GO:0005634,GO:0005739,GO:0005764,GO:0005783,GO:0006629,GO:0008152,GO:0010296,GO:0016020,GO:0016021,GO:0016298,GO:0016787,GO:0018731,GO:0018732,GO:0018733,GO:0018734,GO:0032502,GO:0034892,GO:0035460,GO:0043231,GO:0043905,GO:0043906,GO:0043907,GO:0043908,GO:0047376,GO:0050253,GO:0052689,GO:0052767,GO:0052768,GO:0080030,GO:0080031,GO:0080032	phospholipase activity|lysophospholipase activity|nucleus|mitochondrion|lysosome|endoplasmic reticulum|lipid metabolic process|metabolic process|prenylcysteine methylesterase activity|membrane|integral component of membrane|lipase activity|hydrolase activity|1-oxa-2-oxocycloheptane lactonase activity|sulfolactone hydrolase activity|3,4-dihydrocoumarin hydrolase activity|butyrolactone hydrolase ac…	path:mmu00564	Glycerophospholipid metabolism
ENSMUSG00000036904	165.224	237.466	92.9819	0.391559	-1.3527	0.0429877	0.966497	Down	Fzd8	protein_coding	ensembl	5	frizzled class receptor 8 [Source:MGI Symbol;Acc:MGI:108460]			GO:0000122,GO:0001525,GO:0001934,GO:0004871,GO:0004888,GO:0004930,GO:0005102,GO:0005515,GO:0005794,GO:0005886,GO:0007165,GO:0007166,GO:0007186,GO:0007275,GO:0016020,GO:0016021,GO:0016055,GO:0017147,GO:0030165,GO:0031625,GO:0033077,GO:0035567,GO:0042813,GO:0043507,GO:0045944,GO:0060070,GO:1990851	negative regulation of transcription from RNA polymerase II promoter|angiogenesis|positive regulation of protein phosphorylation|signal transducer activity|transmembrane signaling receptor activity|G-protein coupled receptor activity|receptor binding|protein binding|Golgi apparatus|plasma membrane|signal transduction|cell surface receptor signaling pathway|G-protein coupled receptor signaling pat…	path:mmu04310,path:mmu04390,path:mmu04550,path:mmu04916,path:mmu05200,path:mmu05205,path:mmu05217,path:mmu05166	Wnt signaling pathway|Hippo signaling pathway|Signaling pathways regulating pluripotency of stem cells|Melanogenesis|Pathways in cancer|Proteoglycans in cancer|Basal cell carcinoma|HTLV-I infection
ENSMUSG00000032041	389.76	560.625	218.895	0.390448	-1.3568	0.0189286	0.621923	Down	Tirap	protein_coding	ensembl_havana_gene	15	toll-interleukin 1 receptor (TIR) domain-containing adaptor protein [Source:MGI Symbol;Acc:MGI:2152213]	OTTMUSG00000042147	3	GO:0002376,GO:0005080,GO:0005515,GO:0005546,GO:0005654,GO:0005737,GO:0005777,GO:0005886,GO:0006954,GO:0007165,GO:0007166,GO:0007249,GO:0007257,GO:0009617,GO:0016020,GO:0030099,GO:0030139,GO:0030890,GO:0032496,GO:0032587,GO:0032648,GO:0032658,GO:0032735,GO:0032738,GO:0032757,GO:0032760,GO:0034137,GO:0034141,GO:0034145,GO:0034146,GO:0035662,GO:0035663,GO:0035665,GO:0042803,GO:0043123,GO:0044130,GO:…	immune system process|protein kinase C binding|protein binding|phosphatidylinositol-4,5-bisphosphate binding|nucleoplasm|cytoplasm|peroxisome|plasma membrane|inflammatory response|signal transduction|cell surface receptor signaling pathway|I-kappaB kinase/NF-kappaB signaling|activation of JUN kinase activity|response to bacterium|membrane|myeloid cell differentiation|endocytic vesicle|positive re…	path:mmu04064,path:mmu04620,path:mmu05133,path:mmu05152,path:mmu05161	NF-kappa B signaling pathway|Toll-like receptor signaling pathway|Pertussis|Tuberculosis|Hepatitis B
ENSMUSG00000034858	1152.05	1657.1	646.999	0.390441	-1.35682	0.0199697	0.639656	Down	Fam214a	protein_coding	ensembl	15	family with sequence similarity 214, member A [Source:MGI Symbol;Acc:MGI:2387648]			GO:0003674,GO:0005575,GO:0008150	molecular_function|cellular_component|biological_process
ENSMUSG00000067071	1500.82	2160.94	840.711	0.389049	-1.36198	0.0240644	0.709923	Down	Hes6	protein_coding	ensembl_havana_gene	8	hairy and enhancer of split 6 [Source:MGI Symbol;Acc:MGI:1859852]	OTTMUSG00000020919	2	GO:0000122,GO:0000977,GO:0001227,GO:0003677,GO:0003700,GO:0003712,GO:0005634,GO:0005667,GO:0006351,GO:0006355,GO:0006357,GO:0007275,GO:0007399,GO:0008134,GO:0030154,GO:0042803,GO:0046982,GO:0046983	negative regulation of transcription from RNA polymerase II promoter|RNA polymerase II regulatory region sequence-specific DNA binding|transcriptional repressor activity, RNA polymerase II transcription regulatory region sequence-specific binding|DNA binding|transcription factor activity, sequence-specific DNA binding|transcription cofactor activity|nucleus|transcription factor complex|transcript…
ENSMUSG00000026511	172.355	248.823	95.8876	0.385365	-1.3757	0.0379446	0.911977	Down	Srp9	protein_coding	ensembl_havana_gene	7	signal recognition particle 9 [Source:MGI Symbol;Acc:MGI:1350930]	OTTMUSG00000022125	2	GO:0003723,GO:0005047,GO:0005737,GO:0005785,GO:0005786,GO:0006614,GO:0006616,GO:0008312,GO:0030529,GO:0045900,GO:0048500,GO:0070062	RNA binding|signal recognition particle binding|cytoplasm|signal recognition particle receptor complex|signal recognition particle, endoplasmic reticulum targeting|SRP-dependent cotranslational protein targeting to membrane|SRP-dependent cotranslational protein targeting to membrane, translocation|7S RNA binding|intracellular ribonucleoprotein complex|negative regulation of translational elongati…	path:mmu03060	Protein export
ENSMUSG00000045312	155.123	224.044	86.2019	0.384755	-1.37799	0.0420888	0.959198	Down	Lhfpl2	protein_coding	ensembl_havana_gene	11	lipoma HMGIC fusion partner-like 2 [Source:MGI Symbol;Acc:MGI:2145236]	OTTMUSG00000027714	3	GO:0003674,GO:0005575,GO:0008150,GO:0016020,GO:0016021	molecular_function|cellular_component|biological_process|membrane|integral component of membrane
ENSMUSG00000021831	261.582	377.88	145.284	0.384472	-1.37905	0.0242278	0.713368	Down	Ero1l	protein_coding	ensembl	8	ERO1-like (S. cerevisiae) [Source:MGI Symbol;Acc:MGI:1354385]			GO:0003756,GO:0005783,GO:0006457,GO:0006810,GO:0006915,GO:0008113,GO:0015035,GO:0016020,GO:0016491,GO:0016671,GO:0019471,GO:0022417,GO:0030176,GO:0030198,GO:0030425,GO:0030968,GO:0033743,GO:0034976,GO:0045454,GO:0050873,GO:0051085,GO:0051209,GO:0055114,GO:0070059,GO:0070191	protein disulfide isomerase activity|endoplasmic reticulum|protein folding|transport|apoptotic process|peptide-methionine (S)-S-oxide reductase activity|protein disulfide oxidoreductase activity|membrane|oxidoreductase activity|oxidoreductase activity, acting on a sulfur group of donors, disulfide as acceptor|4-hydroxyproline metabolic process|protein maturation by protein folding|integral compon…	path:mmu04141	Protein processing in endoplasmic reticulum
ENSMUSG00000047036	566.761	818.74	314.782	0.384472	-1.37905	0.0143028	0.518943	Down	Zfp445	protein_coding	ensembl	7	zinc finger protein 445 [Source:MGI Symbol;Acc:MGI:2143340]			GO:0003676,GO:0003677,GO:0003700,GO:0005622,GO:0005634,GO:0006351,GO:0006355,GO:0046872,GO:0070062	nucleic acid binding|DNA binding|transcription factor activity, sequence-specific DNA binding|intracellular|nucleus|transcription, DNA-templated|regulation of transcription, DNA-templated|metal ion binding|extracellular exosome
ENSMUSG00000058126	676.77	977.739	375.802	0.384358	-1.37948	0.0140822	0.515821	Down	Tpm3-rs7	protein_coding	ensembl	6	tropomyosin 3, related sequence 7 [Source:MGI Symbol;Acc:MGI:99705]
ENSMUSG00000031822	640.337	927.148	353.525	0.381303	-1.39099	0.0133078	0.492165	Down	Gse1	protein_coding	ensembl_havana_gene	18	genetic suppressor element 1 [Source:MGI Symbol;Acc:MGI:1098275]	OTTMUSG00000031594	4	GO:0003674,GO:0005575,GO:0008150	molecular_function|cellular_component|biological_process
ENSMUSG00000031441	244.382	354.134	134.63	0.380167	-1.39529	0.0243051	0.714272	Down	Atp11a	protein_coding	ensembl_havana_gene	15	ATPase, class VI, type 11A [Source:MGI Symbol;Acc:MGI:1354735]	OTTMUSG00000020604	3	GO:0000166,GO:0000287,GO:0004012,GO:0005524,GO:0005765,GO:0005768,GO:0005783,GO:0005886,GO:0006810,GO:0006869,GO:0015914,GO:0016020,GO:0016021,GO:0016787,GO:0043231,GO:0046872,GO:0055037	nucleotide binding|magnesium ion binding|phospholipid-translocating ATPase activity|ATP binding|lysosomal membrane|endosome|endoplasmic reticulum|plasma membrane|transport|lipid transport|phospholipid transport|membrane|integral component of membrane|hydrolase activity|intracellular membrane-bounded organelle|metal ion binding|recycling endosome
ENSMUSG00000037251	180.003	261.212	98.7932	0.378211	-1.40274	0.0328496	0.838268	Down	Pomk	protein_coding	ensembl	4	protein-O-mannose kinase [Source:MGI Symbol;Acc:MGI:1921903]			GO:0000166,GO:0001764,GO:0004672,GO:0005524,GO:0005783,GO:0005789,GO:0006468,GO:0006493,GO:0007420,GO:0007611,GO:0008443,GO:0008607,GO:0008819,GO:0010276,GO:0016020,GO:0016021,GO:0016301,GO:0016307,GO:0016310,GO:0016538,GO:0016740,GO:0016773,GO:0018720,GO:0019200,GO:0019233,GO:0019914,GO:0032942,GO:0033785,GO:0034071,GO:0035004,GO:0042556,GO:0042557,GO:0043743,GO:0043771,GO:0043798,GO:0043841,GO:…	nucleotide binding|neuron migration|protein kinase activity|ATP binding|endoplasmic reticulum|endoplasmic reticulum membrane|protein phosphorylation|protein O-linked glycosylation|brain development|learning or memory|phosphofructokinase activity|phosphorylase kinase regulator activity|cobinamide kinase activity|phytol kinase activity|membrane|integral component of membrane|kinase activity|phospha…
ENSMUSG00000015243	3744.2	5453.45	2034.95	0.373149	-1.42218	0.0499215	1	Down	Abca1	protein_coding	ensembl_havana_gene	4	ATP-binding cassette, sub-family A (ABC1), member 1 [Source:MGI Symbol;Acc:MGI:99607]	OTTMUSG00000007157	1	GO:0000166,GO:0002790,GO:0005102,GO:0005215,GO:0005515,GO:0005524,GO:0005548,GO:0005794,GO:0005886,GO:0005887,GO:0006497,GO:0006810,GO:0006911,GO:0007040,GO:0007186,GO:0008203,GO:0008509,GO:0009897,GO:0009986,GO:0010875,GO:0015914,GO:0016020,GO:0016021,GO:0016197,GO:0016887,GO:0017127,GO:0019905,GO:0030139,GO:0030301,GO:0030819,GO:0031267,GO:0032367,GO:0032489,GO:0033344,GO:0033700,GO:0034185,GO:…	nucleotide binding|peptide secretion|receptor binding|transporter activity|protein binding|ATP binding|phospholipid transporter activity|Golgi apparatus|plasma membrane|integral component of plasma membrane|protein lipidation|transport|phagocytosis, engulfment|lysosome organization|G-protein coupled receptor signaling pathway|cholesterol metabolic process|anion transmembrane transporter activity|…	path:mmu02010,path:mmu04975	ABC transporters|Fat digestion and absorption
ENSMUSG00000074170	239.379	348.971	129.787	0.371914	-1.42696	0.0218542	0.684178	Down	Plekhf1	protein_coding	ensembl_havana_gene	5	pleckstrin homology domain containing, family F (with FYVE domain) member 1 [Source:MGI Symbol;Acc:MGI:1919537]	OTTMUSG00000058186	1	GO:0005634,GO:0005737,GO:0005764,GO:0005768,GO:0006915,GO:0007032,GO:0010314,GO:0010508,GO:0016050,GO:0032266,GO:0046872,GO:0046902,GO:0070273,GO:0072659,GO:2001244	nucleus|cytoplasm|lysosome|endosome|apoptotic process|endosome organization|phosphatidylinositol-5-phosphate binding|positive regulation of autophagy|vesicle organization|phosphatidylinositol-3-phosphate binding|metal ion binding|regulation of mitochondrial membrane permeability|phosphatidylinositol-4-phosphate binding|protein localization to plasma membrane|positive regulation of intrinsic apopt…
ENSMUSG00000032305	137.954	201.33	74.5792	0.370433	-1.43271	0.0397088	0.935356	Down	Fam219b	protein_coding	ensembl	14	family with sequence similarity 219, member B [Source:MGI Symbol;Acc:MGI:1925573]			GO:0003674,GO:0005575,GO:0008150	molecular_function|cellular_component|biological_process
ENSMUSG00000066319	683.189	997.356	369.022	0.37	-1.4344	0.0108061	0.419931	Down	Rtp3	protein_coding	ensembl_havana_gene	6	receptor transporter protein 3 [Source:MGI Symbol;Acc:MGI:2446841]	OTTMUSG00000052501	2	GO:0001580,GO:0005737,GO:0006612,GO:0016020,GO:0016021,GO:0031849,GO:0051205	detection of chemical stimulus involved in sensory perception of bitter taste|cytoplasm|protein targeting to membrane|membrane|integral component of membrane|olfactory receptor binding|protein insertion into membrane
ENSMUSG00000028032	275.424	402.659	148.19	0.368028	-1.44211	0.0176555	0.597667	Down	Papss1	protein_coding	ensembl_havana_gene	13	3'-phosphoadenosine 5'-phosphosulfate synthase 1 [Source:MGI Symbol;Acc:MGI:1330587]	OTTMUSG00000054899	6	GO:0000103,GO:0000166,GO:0003824,GO:0004020,GO:0004781,GO:0005524,GO:0008152,GO:0009336,GO:0016301,GO:0016310,GO:0016740,GO:0016779,GO:0050428	sulfate assimilation|nucleotide binding|catalytic activity|adenylylsulfate kinase activity|sulfate adenylyltransferase (ATP) activity|ATP binding|metabolic process|sulfate adenylyltransferase complex (ATP)|kinase activity|phosphorylation|transferase activity|nucleotidyltransferase activity|3'-phosphoadenosine 5'-phosphosulfate biosynthetic process	path:mmu00920,path:mmu00230,path:mmu00450,path:mmu00232	Sulfur metabolism|Purine metabolism|Selenocompound metabolism|Caffeine metabolism
ENSMUSG00000024131	985.106	1442.35	527.866	0.365977	-1.45017	0.0116919	0.446421	Down	Slc3a1	protein_coding	ensembl	7	solute carrier family 3, member 1 [Source:MGI Symbol;Acc:MGI:1195264]			GO:0003824,GO:0005515,GO:0005743,GO:0005774,GO:0005886,GO:0005887,GO:0005975,GO:0006810,GO:0006865,GO:0016020,GO:0016021,GO:0031526,GO:0046982,GO:0070062	catalytic activity|protein binding|mitochondrial inner membrane|vacuolar membrane|plasma membrane|integral component of plasma membrane|carbohydrate metabolic process|transport|amino acid transport|membrane|integral component of membrane|brush border membrane|protein heterodimerization activity|extracellular exosome	path:mmu04974	Protein digestion and absorption
ENSMUSG00000024325	184.649	270.504	98.7932	0.365219	-1.45317	0.0264766	0.74807	Down	Ring1	protein_coding	ensembl_havana_gene	8	ring finger protein 1 [Source:MGI Symbol;Acc:MGI:1101770]	OTTMUSG00000037105	1	GO:0000151,GO:0001739,GO:0003682,GO:0005515,GO:0005634,GO:0005654,GO:0005737,GO:0006351,GO:0006355,GO:0008270,GO:0008766,GO:0009952,GO:0016568,GO:0016574,GO:0016604,GO:0016874,GO:0018169,GO:0031519,GO:0035102,GO:0035518,GO:0043773,GO:0043774,GO:0045892,GO:0046872,GO:0048593,GO:0050790,GO:0070735,GO:0070736,GO:0070737,GO:0070738,GO:0070739,GO:0070740,GO:0097027	ubiquitin ligase complex|sex chromatin|chromatin binding|protein binding|nucleus|nucleoplasm|cytoplasm|transcription, DNA-templated|regulation of transcription, DNA-templated|zinc ion binding|UDP-N-acetylmuramoylalanyl-D-glutamyl-2,6-diaminopimelate-D-alanyl-D-alanine ligase activity|anterior/posterior pattern specification|chromatin modification|histone ubiquitination|nuclear body|ligase activit…
ENSMUSG00000041119	399.76	586.437	213.083	0.363353	-1.46056	0.0115315	0.441396	Down	Pde9a	protein_coding	ensembl_havana_gene	11	phosphodiesterase 9A [Source:MGI Symbol;Acc:MGI:1277179]	OTTMUSG00000033902	3	GO:0004112,GO:0004114,GO:0004115,GO:0004117,GO:0004118,GO:0004119,GO:0004120,GO:0005737,GO:0005783,GO:0005794,GO:0005829,GO:0005886,GO:0007165,GO:0008081,GO:0010613,GO:0016020,GO:0016787,GO:0042383,GO:0042995,GO:0043204,GO:0044688,GO:0046068,GO:0046069,GO:0046872,GO:0047555,GO:0052712,GO:0052713,GO:0052714,GO:0052715	cyclic-nucleotide phosphodiesterase activity|3',5'-cyclic-nucleotide phosphodiesterase activity|3',5'-cyclic-AMP phosphodiesterase activity|calmodulin-dependent cyclic-nucleotide phosphodiesterase activity|cGMP-stimulated cyclic-nucleotide phosphodiesterase activity|cGMP-inhibited cyclic-nucleotide phosphodiesterase activity|photoreceptor cyclic-nucleotide phosphodiesterase activity|cytoplasm|end…	path:mmu00230	Purine metabolism
ENSMUSG00000029664	1451.95	2131	772.912	0.3627	-1.46315	0.0151409	0.536615	Down	Tfpi2	protein_coding	ensembl_havana_gene	10	tissue factor pathway inhibitor 2 [Source:MGI Symbol;Acc:MGI:108543]	OTTMUSG00000042627	5	GO:0004867,GO:0005576,GO:0005634,GO:0007596,GO:0007599,GO:0010466,GO:0030414	serine-type endopeptidase inhibitor activity|extracellular region|nucleus|blood coagulation|hemostasis|negative regulation of peptidase activity|peptidase inhibitor activity
ENSMUSG00000018899	547.459	805.318	289.6	0.359609	-1.4755	0.00903454	0.367893	Down	Irf1	protein_coding	ensembl_havana_gene	16	interferon regulatory factor 1 [Source:MGI Symbol;Acc:MGI:96590]	OTTMUSG00000005648	12	GO:0000790,GO:0000975,GO:0000978,GO:0001077,GO:0002376,GO:0002819,GO:0003677,GO:0003700,GO:0005515,GO:0005634,GO:0005737,GO:0006351,GO:0006355,GO:0006915,GO:0007050,GO:0007249,GO:0008285,GO:0010468,GO:0010942,GO:0032481,GO:0032728,GO:0032825,GO:0034124,GO:0035458,GO:0042512,GO:0043374,GO:0043565,GO:0045084,GO:0045087,GO:0045088,GO:0045590,GO:0045627,GO:0045629,GO:0045892,GO:0045893,GO:0045944,GO:…	nuclear chromatin|regulatory region DNA binding|RNA polymerase II core promoter proximal region sequence-specific DNA binding|transcriptional activator activity, RNA polymerase II core promoter proximal region sequence-specific binding|immune system process|regulation of adaptive immune response|DNA binding|transcription factor activity, sequence-specific DNA binding|protein binding|nucleus|cytop…	path:mmu04917,path:mmu05133,path:mmu05160	Prolactin signaling pathway|Pertussis|Hepatitis C
ENSMUSG00000026355	108.072	158.999	57.1451	0.359406	-1.47631	0.0452463	0.992502	Down	Mcm6	protein_coding	ensembl_havana_gene	11	minichromosome maintenance deficient 6 (MIS5 homolog, S. pombe) (S. cerevisiae) [Source:MGI Symbol;Acc:MGI:1298227]	OTTMUSG00000049360	1	GO:0000166,GO:0000784,GO:0003677,GO:0003678,GO:0003697,GO:0004003,GO:0004386,GO:0005515,GO:0005524,GO:0005634,GO:0005654,GO:0006260,GO:0006268,GO:0006270,GO:0007049,GO:0016787,GO:0042555,GO:0042802	nucleotide binding|nuclear chromosome, telomeric region|DNA binding|DNA helicase activity|single-stranded DNA binding|ATP-dependent DNA helicase activity|helicase activity|protein binding|ATP binding|nucleus|nucleoplasm|DNA replication|DNA unwinding involved in DNA replication|DNA replication initiation|cell cycle|hydrolase activity|MCM complex|identical protein binding	path:mmu03030,path:mmu04110	DNA replication|Cell cycle
ENSMUSG00000006782	517.028	760.923	273.134	0.358951	-1.47814	0.0091013	0.369629	Down	Cnp	protein_coding	ensembl_havana_gene	16	2',3'-cyclic nucleotide 3' phosphodiesterase [Source:MGI Symbol;Acc:MGI:88437]	OTTMUSG00000002001	2	GO:0000226,GO:0003723,GO:0004113,GO:0005615,GO:0005634,GO:0005654,GO:0005737,GO:0005741,GO:0005743,GO:0005874,GO:0005886,GO:0005902,GO:0007409,GO:0008344,GO:0009214,GO:0009636,GO:0016020,GO:0016787,GO:0030551,GO:0031143,GO:0035748,GO:0035749,GO:0042995,GO:0043209,GO:0046902,GO:0048471,GO:0048709,GO:0070062	microtubule cytoskeleton organization|RNA binding|2',3'-cyclic-nucleotide 3'-phosphodiesterase activity|extracellular space|nucleus|nucleoplasm|cytoplasm|mitochondrial outer membrane|mitochondrial inner membrane|microtubule|plasma membrane|microvillus|axonogenesis|adult locomotory behavior|cyclic nucleotide catabolic process|response to toxic substance|membrane|hydrolase activity|cyclic nucleotid…
ENSMUSG00000049047	128.37	188.94	67.7993	0.35884	-1.47859	0.0369632	0.899719	Down	Armcx3	protein_coding	ensembl_havana_gene	11	armadillo repeat containing, X-linked 3 [Source:MGI Symbol;Acc:MGI:1918953]	OTTMUSG00000019455	1	GO:0005515,GO:0016020,GO:0016021,GO:0031307,GO:0034613,GO:0045944	protein binding|membrane|integral component of membrane|integral component of mitochondrial outer membrane|cellular protein localization|positive regulation of transcription from RNA polymerase II promoter
ENSMUSG00000052562	2045.81	3011.68	1079.95	0.358585	-1.47961	0.0202845	0.647983	Down	Slc22a30	protein_coding	ensembl_havana_gene	15	solute carrier family 22, member 30 [Source:MGI Symbol;Acc:MGI:2442750]	OTTMUSG00000028431	1	GO:0005452,GO:0005887,GO:0015347,GO:0043252	inorganic anion exchanger activity|integral component of plasma membrane|sodium-independent organic anion transmembrane transporter activity|sodium-independent organic anion transport
ENSMUSG00000026819	1982.18	2927.02	1037.33	0.354397	-1.49656	0.01827	0.606938	Down	Slc25a25	protein_coding	ensembl_havana_gene	15	solute carrier family 25 (mitochondrial carrier, phosphate carrier), member 25 [Source:MGI Symbol;Acc:MGI:1915913]	OTTMUSG00000011993	3	GO:0002021,GO:0003735,GO:0005509,GO:0005739,GO:0005743,GO:0006412,GO:0006810,GO:0014823,GO:0016020,GO:0016021,GO:0032094,GO:0035264,GO:0043010,GO:0043231,GO:0045333,GO:0046034,GO:0046872,GO:0055085,GO:0060612,GO:0070062,GO:0070588	response to dietary excess|structural constituent of ribosome|calcium ion binding|mitochondrion|mitochondrial inner membrane|translation|transport|response to activity|membrane|integral component of membrane|response to food|multicellular organism growth|camera-type eye development|intracellular membrane-bounded organelle|cellular respiration|ATP metabolic process|metal ion binding|transmembrane …
ENSMUSG00000049164	157.316	232.303	82.3277	0.354397	-1.49656	0.0273185	0.757494	Down	Zfp518a	protein_coding	ensembl	6	zinc finger protein 518A [Source:MGI Symbol;Acc:MGI:1919922]			GO:0000981,GO:0003677,GO:0003700,GO:0005634,GO:0006351,GO:0006355,GO:0046872	RNA polymerase II transcription factor activity, sequence-specific DNA binding|DNA binding|transcription factor activity, sequence-specific DNA binding|nucleus|transcription, DNA-templated|regulation of transcription, DNA-templated|metal ion binding
ENSMUSG00000032434	2702.37	3993.55	1411.19	0.353368	-1.50076	0.026018	0.74045	Down	Cmtm6	protein_coding	ensembl	8	CKLF-like MARVEL transmembrane domain containing 6 [Source:MGI Symbol;Acc:MGI:2447165]			GO:0003674,GO:0005125,GO:0005615,GO:0006935,GO:0008150,GO:0016020,GO:0016021,GO:0070062	molecular_function|cytokine activity|extracellular space|chemotaxis|biological_process|membrane|integral component of membrane|extracellular exosome
ENSMUSG00000048581	92.8726	137.317	48.4281	0.352673	-1.5036	0.0494036	1	Down	E130311K13Rik	protein_coding	ensembl_havana_gene	12	RIKEN cDNA E130311K13 gene [Source:MGI Symbol;Acc:MGI:3607716]	OTTMUSG00000034984	1	GO:0003674,GO:0005615,GO:0016020,GO:0016021,GO:0043408,GO:0051090,GO:0070373	molecular_function|extracellular space|membrane|integral component of membrane|regulation of MAPK cascade|regulation of sequence-specific DNA binding transcription factor activity|negative regulation of ERK1 and ERK2 cascade
ENSMUSG00000034308	2201.58	3256.38	1146.78	0.352163	-1.50568	0.0199156	0.639656	Down	Sdr42e1	protein_coding	ensembl_havana_gene	13	short chain dehydrogenase/reductase family 42E, member 1 [Source:MGI Symbol;Acc:MGI:1921282]	OTTMUSG00000038096	3	GO:0000252,GO:0003674,GO:0003854,GO:0004033,GO:0004448,GO:0004495,GO:0005575,GO:0006694,GO:0008150,GO:0008875,GO:0016020,GO:0016021,GO:0016229,GO:0016491,GO:0016616,GO:0018451,GO:0018452,GO:0018453,GO:0019152,GO:0032442,GO:0032866,GO:0032867,GO:0033709,GO:0033764,GO:0033765,GO:0034831,GO:0034840,GO:0035380,GO:0035410,GO:0043713,GO:0044103,GO:0044105,GO:0048258,GO:0051990,GO:0052677,GO:0055114	C-3 sterol dehydrogenase (C-4 sterol decarboxylase) activity|molecular_function|3-beta-hydroxy-delta5-steroid dehydrogenase activity|aldo-keto reductase (NADP) activity|isocitrate dehydrogenase activity|mevaldate reductase activity|cellular_component|steroid biosynthetic process|biological_process|gluconate dehydrogenase activity|membrane|integral component of membrane|steroid dehydrogenase activ…
ENSMUSG00000005674	246.154	364.458	127.85	0.350795	-1.5113	0.0149057	0.530747	Down	Tomm40l	protein_coding	ensembl_havana_gene	9	translocase of outer mitochondrial membrane 40 homolog-like (yeast) [Source:MGI Symbol;Acc:MGI:3589112]	OTTMUSG00000021586	4	GO:0005739,GO:0005741,GO:0005742,GO:0006810,GO:0006811,GO:0015031,GO:0015266,GO:0015288,GO:0016020,GO:0016021,GO:0030150,GO:0043234,GO:0046930,GO:0055085	mitochondrion|mitochondrial outer membrane|mitochondrial outer membrane translocase complex|transport|ion transport|protein transport|protein channel activity|porin activity|membrane|integral component of membrane|protein import into mitochondrial matrix|protein complex|pore complex|transmembrane transport	path:mmu05014	Amyotrophic lateral sclerosis (ALS)
ENSMUSG00000034006	1758.64	2604.89	912.385	0.350258	-1.51351	0.0148609	0.530747	Down	Pqlc1	protein_coding	ensembl_havana_gene	16	PQ loop repeat containing 1 [Source:MGI Symbol;Acc:MGI:1914193]	OTTMUSG00000033138	3	GO:0003674,GO:0005575,GO:0008150,GO:0016020,GO:0016021	molecular_function|cellular_component|biological_process|membrane|integral component of membrane
ENSMUSG00000045776	147.699	218.881	76.5163	0.349579	-1.51631	0.0274973	0.759948	Down	Lrtm1	protein_coding	ensembl	2	leucine-rich repeats and transmembrane domains 1 [Source:MGI Symbol;Acc:MGI:2442106]			GO:0004860,GO:0005737,GO:0006469,GO:0016020,GO:0016021,GO:0019221,GO:0046426,GO:0051965	protein kinase inhibitor activity|cytoplasm|negative regulation of protein kinase activity|membrane|integral component of membrane|cytokine-mediated signaling pathway|negative regulation of JAK-STAT cascade|positive regulation of synapse assembly
ENSMUSG00000032515	206.075	305.608	106.542	0.348622	-1.52026	0.0178564	0.601234	Down	Csrnp1	protein_coding	ensembl	7	cysteine-serine-rich nuclear protein 1 [Source:MGI Symbol;Acc:MGI:2387989]			GO:0001228,GO:0003677,GO:0003700,GO:0005634,GO:0006351,GO:0006355,GO:0006915,GO:0009791,GO:0043565,GO:0045944,GO:0048008,GO:0048705,GO:0060021,GO:0060325	transcriptional activator activity, RNA polymerase II transcription regulatory region sequence-specific binding|DNA binding|transcription factor activity, sequence-specific DNA binding|nucleus|transcription, DNA-templated|regulation of transcription, DNA-templated|apoptotic process|post-embryonic development|sequence-specific DNA binding|positive regulation of transcription from RNA polymerase II…
ENSMUSG00000041912	96.4542	143.512	49.3966	0.344199	-1.53869	0.042622	0.962515	Down	Tdrkh	protein_coding	ensembl_havana_gene	12	tudor and KH domain containing protein [Source:MGI Symbol;Acc:MGI:1919884]	OTTMUSG00000052040	2	GO:0003676,GO:0003723,GO:0005515,GO:0005737,GO:0005739,GO:0007140,GO:0007283,GO:0009566,GO:0030154,GO:0031047,GO:0034587,GO:0043046,GO:0071546,GO:0071547	nucleic acid binding|RNA binding|protein binding|cytoplasm|mitochondrion|male meiosis|spermatogenesis|fertilization|cell differentiation|gene silencing by RNA|piRNA metabolic process|DNA methylation involved in gamete generation|pi-body|piP-body
ENSMUSG00000025002	117.268	174.486	60.0508	0.344159	-1.53885	0.0337311	0.852243	Down	Cyp2c55	protein_coding	ensembl_havana_gene	5	cytochrome P450, family 2, subfamily c, polypeptide 55 [Source:MGI Symbol;Acc:MGI:1919332]	OTTMUSG00000023617	2	GO:0004497,GO:0005506,GO:0005783,GO:0008392,GO:0008395,GO:0016020,GO:0016491,GO:0016705,GO:0019369,GO:0019373,GO:0020037,GO:0043231,GO:0043651,GO:0046872,GO:0055114,GO:0070330,GO:0071614	monooxygenase activity|iron ion binding|endoplasmic reticulum|arachidonic acid epoxygenase activity|steroid hydroxylase activity|membrane|oxidoreductase activity|oxidoreductase activity, acting on paired donors, with incorporation or reduction of molecular oxygen|arachidonic acid metabolic process|epoxygenase P450 pathway|heme binding|intracellular membrane-bounded organelle|linoleic acid metabol…	path:mmu00140,path:mmu00590,path:mmu00591,path:mmu00830,path:mmu04726,path:mmu04750,path:mmu05204	Steroid hormone biosynthesis|Arachidonic acid metabolism|Linoleic acid metabolism|Retinol metabolism|Serotonergic synapse|Inflammatory mediator regulation of TRP channels|Chemical carcinogenesis
ENSMUSG00000054277	308.66	459.444	157.875	0.343623	-1.5411	0.0100672	0.399324	Down	Arfgap3	protein_coding	ensembl	7	ADP-ribosylation factor GTPase activating protein 3 [Source:MGI Symbol;Acc:MGI:1913501]			GO:0005096,GO:0005737,GO:0005794,GO:0005829,GO:0006810,GO:0015031,GO:0016020,GO:0016192,GO:0046872	GTPase activator activity|cytoplasm|Golgi apparatus|cytosol|transport|protein transport|membrane|vesicle-mediated transport|metal ion binding	path:mmu04144	Endocytosis
ENSMUSG00000021589	186.842	278.764	94.919	0.340499	-1.55428	0.0176829	0.597667	Down	Rhobtb3	protein_coding	ensembl_havana_gene	12	Rho-related BTB domain containing 3 [Source:MGI Symbol;Acc:MGI:1920546]	OTTMUSG00000023271	1	GO:0000166,GO:0004787,GO:0005515,GO:0005524,GO:0005525,GO:0005737,GO:0005794,GO:0006810,GO:0007264,GO:0008413,GO:0008758,GO:0008796,GO:0008828,GO:0016192,GO:0016462,GO:0016787,GO:0016887,GO:0017137,GO:0019176,GO:0019177,GO:0035870,GO:0036218,GO:0036222,GO:0042147,GO:0043141,GO:0044606,GO:0070062	nucleotide binding|thiamine-pyrophosphatase activity|protein binding|ATP binding|GTP binding|cytoplasm|Golgi apparatus|transport|small GTPase mediated signal transduction|8-oxo-7,8-dihydroguanosine triphosphate pyrophosphatase activity|UDP-2,3-diacylglucosamine hydrolase activity|bis(5'-nucleosyl)-tetraphosphatase activity|dATP pyrophosphohydrolase activity|vesicle-mediated transport|pyrophosphat…
ENSMUSG00000046876	468.652	700.007	237.297	0.338993	-1.56067	0.00633064	0.282272	Down	Atxn1	protein_coding	ensembl	15	ataxin 1 [Source:MGI Symbol;Acc:MGI:104783]			GO:0000122,GO:0003677,GO:0003682,GO:0003723,GO:0005515,GO:0005634,GO:0005654,GO:0005737,GO:0006351,GO:0006355,GO:0008022,GO:0008266,GO:0008344,GO:0008542,GO:0016363,GO:0034046,GO:0042272,GO:0042326,GO:0042405,GO:0042802,GO:0043231,GO:0043234,GO:0043569,GO:0043621,GO:0045892,GO:0045944,GO:0048286,GO:0051168,GO:0060079,GO:0060252	negative regulation of transcription from RNA polymerase II promoter|DNA binding|chromatin binding|RNA binding|protein binding|nucleus|nucleoplasm|cytoplasm|transcription, DNA-templated|regulation of transcription, DNA-templated|protein C-terminus binding|poly(U) RNA binding|adult locomotory behavior|visual learning|nuclear matrix|poly(G) binding|nuclear RNA export factor complex|negative regulat…
ENSMUSG00000013275	108.168	162.096	54.2394	0.334613	-1.57944	0.0326763	0.835238	Down	Slc41a1	protein_coding	ensembl_havana_gene	9	solute carrier family 41, member 1 [Source:MGI Symbol;Acc:MGI:2444823]	OTTMUSG00000021791	1	GO:0005623,GO:0005886,GO:0006810,GO:0006811,GO:0006812,GO:0008324,GO:0010961,GO:0015095,GO:0015491,GO:0015693,GO:0016020,GO:0016021,GO:0016323,GO:0022892,GO:0043234,GO:0055085,GO:1903830	cell|plasma membrane|transport|ion transport|cation transport|cation transmembrane transporter activity|cellular magnesium ion homeostasis|magnesium ion transmembrane transporter activity|cation:cation antiporter activity|magnesium ion transport|membrane|integral component of membrane|basolateral plasma membrane|substrate-specific transporter activity|protein complex|transmembrane transport|magne…
ENSMUSG00000025555	476.88	715.494	238.266	0.333009	-1.58637	0.00549573	0.253054	Down	Farp1	protein_coding	ensembl_havana_gene	14	FERM, RhoGEF (Arhgef) and pleckstrin domain protein 1 (chondrocyte-derived) [Source:MGI Symbol;Acc:MGI:2446173]	OTTMUSG00000026446	4	GO:0005085,GO:0005089,GO:0005737,GO:0005829,GO:0005856,GO:0005886,GO:0007275,GO:0007416,GO:0008092,GO:0010923,GO:0016020,GO:0019898,GO:0030054,GO:0030425,GO:0030676,GO:0031234,GO:0035023,GO:0042995,GO:0043005,GO:0045202,GO:0048365,GO:0048813	guanyl-nucleotide exchange factor activity|Rho guanyl-nucleotide exchange factor activity|cytoplasm|cytosol|cytoskeleton|plasma membrane|multicellular organism development|synapse assembly|cytoskeletal protein binding|negative regulation of phosphatase activity|membrane|extrinsic component of membrane|cell junction|dendrite|Rac guanyl-nucleotide exchange factor activity|extrinsic component of cyt…
ENSMUSG00000061322	77.7052	116.668	38.7424	0.332075	-1.59042	0.0473459	1	Down	Dnaic1	protein_coding	ensembl_havana_gene	15	dynein, axonemal, intermediate chain 1 [Source:MGI Symbol;Acc:MGI:1916172]	OTTMUSG00000006654	5	GO:0003341,GO:0003351,GO:0003774,GO:0005737,GO:0005856,GO:0005874,GO:0005929,GO:0007368,GO:0007507,GO:0030286,GO:0030317,GO:0036157,GO:0036158,GO:0042995	cilium movement|epithelial cilium movement|motor activity|cytoplasm|cytoskeleton|microtubule|cilium|determination of left/right symmetry|heart development|dynein complex|sperm motility|outer dynein arm|outer dynein arm assembly|cell projection	path:mmu05016	Huntington's disease
ENSMUSG00000030909	1540.97	2315.81	766.132	0.330827	-1.59585	0.00888263	0.364001	Down	Anks4b	protein_coding	ensembl_havana_gene	6	ankyrin repeat and sterile alpha motif domain containing 4B [Source:MGI Symbol;Acc:MGI:1919324]	OTTMUSG00000017197	2	GO:0005515,GO:0005789,GO:0005886,GO:0005902,GO:0005903,GO:0030154,GO:0034976,GO:0042995,GO:0043623,GO:1904106,GO:1904970	protein binding|endoplasmic reticulum membrane|plasma membrane|microvillus|brush border|cell differentiation|response to endoplasmic reticulum stress|cell projection|cellular protein complex assembly|protein localization to microvillus|brush border assembly
ENSMUSG00000024155	283.94	427.438	140.441	0.328565	-1.60575	0.00823875	0.345599	Down	Meiob	protein_coding	ensembl	7	meiosis specific with OB domains [Source:MGI Symbol;Acc:MGI:1922428]			GO:0000712,GO:0000724,GO:0003677,GO:0003682,GO:0003697,GO:0004518,GO:0004527,GO:0005515,GO:0005634,GO:0005694,GO:0005737,GO:0007129,GO:0007141,GO:0007144,GO:0008310,GO:0009566,GO:0016787,GO:0042578,GO:0043765,GO:0044824,GO:0051321	resolution of meiotic recombination intermediates|double-strand break repair via homologous recombination|DNA binding|chromatin binding|single-stranded DNA binding|nuclease activity|exonuclease activity|protein binding|nucleus|chromosome|cytoplasm|synapsis|male meiosis I|female meiosis I|single-stranded DNA 3'-5' exodeoxyribonuclease activity|fertilization|hydrolase activity|phosphoric ester hydr…
ENSMUSG00000000303	1639.68	2469.64	809.717	0.327868	-1.60881	0.0090102	0.367881	Down	Cdh1	protein_coding	ensembl_havana_gene	12	cadherin 1 [Source:MGI Symbol;Acc:MGI:88354]	OTTMUSG00000020588	1	GO:0001701,GO:0001829,GO:0001948,GO:0003382,GO:0005509,GO:0005515,GO:0005737,GO:0005768,GO:0005794,GO:0005802,GO:0005886,GO:0005911,GO:0005912,GO:0005913,GO:0005925,GO:0007155,GO:0007156,GO:0007416,GO:0007566,GO:0007605,GO:0008013,GO:0009898,GO:0009986,GO:0010955,GO:0015629,GO:0016020,GO:0016021,GO:0016235,GO:0016323,GO:0016328,GO:0016337,GO:0016339,GO:0016342,GO:0016600,GO:0019538,GO:0019903,GO:…	in utero embryonic development|trophectodermal cell differentiation|glycoprotein binding|epithelial cell morphogenesis|calcium ion binding|protein binding|cytoplasm|endosome|Golgi apparatus|trans-Golgi network|plasma membrane|cell-cell junction|adherens junction|cell-cell adherens junction|focal adhesion|cell adhesion|homophilic cell adhesion via plasma membrane adhesion molecules|synapse assembl…	path:mmu04015,path:mmu04390,path:mmu04514,path:mmu04520,path:mmu05200,path:mmu05216,path:mmu05218,path:mmu05219,path:mmu05213,path:mmu05100	Rap1 signaling pathway|Hippo signaling pathway|Cell adhesion molecules (CAMs)|Adherens junction|Pathways in cancer|Thyroid cancer|Melanoma|Bladder cancer|Endometrial cancer|Bacterial invasion of epithelial cells
ENSMUSG00000005043	173.223	261.212	85.2334	0.326299	-1.61573	0.0153918	0.541755	Down	Sgsh	protein_coding	ensembl_havana_gene	13	N-sulfoglucosamine sulfohydrolase (sulfamidase) [Source:MGI Symbol;Acc:MGI:1350341]	OTTMUSG00000003911	2	GO:0005515,GO:0005764,GO:0008484,GO:0016250,GO:0030201,GO:0070062	protein binding|lysosome|sulfuric ester hydrolase activity|N-sulfoglucosamine sulfohydrolase activity|heparan sulfate proteoglycan metabolic process|extracellular exosome	path:mmu00531,path:mmu04142	Glycosaminoglycan degradation|Lysosome
ENSMUSG00000036083	830.713	1257.54	403.89	0.321176	-1.63856	0.00407185	0.199183	Down	Slc17a3	protein_coding	ensembl_havana_gene	14	solute carrier family 17 (sodium phosphate), member 3 [Source:MGI Symbol;Acc:MGI:2389216]	OTTMUSG00000000574	1	GO:0005436,GO:0005737,GO:0005789,GO:0005887,GO:0008308,GO:0008514,GO:0015143,GO:0015238,GO:0015321,GO:0015562,GO:0015711,GO:0015747,GO:0015893,GO:0016324,GO:0019534,GO:0035725,GO:0046415,GO:0048471	sodium:phosphate symporter activity|cytoplasm|endoplasmic reticulum membrane|integral component of plasma membrane|voltage-gated anion channel activity|organic anion transmembrane transporter activity|urate transmembrane transporter activity|drug transmembrane transporter activity|sodium-dependent phosphate transmembrane transporter activity|efflux transmembrane transporter activity|organic anion…
ENSMUSG00000078963	109.748	166.226	53.2709	0.320473	-1.64173	0.026191	0.742613	Down	Hsbp1l1	protein_coding	ensembl	2	heat shock factor binding protein 1-like 1 [Source:MGI Symbol;Acc:MGI:1913505]			GO:0003674,GO:0005575,GO:0008150	molecular_function|cellular_component|biological_process
ENSMUSG00000038831	151.925	230.238	73.6106	0.319715	-1.64514	0.0165439	0.57179	Down	Ralgps1	protein_coding	ensembl_havana_gene	16	Ral GEF with PH domain and SH3 binding motif 1 [Source:MGI Symbol;Acc:MGI:1922008]	OTTMUSG00000012576	2	GO:0005085,GO:0005575,GO:0005737,GO:0005886,GO:0007264,GO:0008321,GO:0016020,GO:0032485	guanyl-nucleotide exchange factor activity|cellular_component|cytoplasm|plasma membrane|small GTPase mediated signal transduction|Ral guanyl-nucleotide exchange factor activity|membrane|regulation of Ral protein signal transduction
ENSMUSG00000023122	66.0555	100.149	31.9625	0.319151	-1.64769	0.04919	1	Down	Sult1c2	protein_coding	ensembl_havana_gene	6	sulfotransferase family, cytosolic, 1C, member 2 [Source:MGI Symbol;Acc:MGI:1916333]	OTTMUSG00000028466	1	GO:0001517,GO:0001537,GO:0004394,GO:0005764,GO:0008146,GO:0016232,GO:0016740,GO:0017095,GO:0018721,GO:0018722,GO:0018723,GO:0018724,GO:0018725,GO:0018726,GO:0018727,GO:0019111,GO:0034930,GO:0050694,GO:0050698,GO:0051922,GO:0051923,GO:0070062,GO:0080131	N-acetylglucosamine 6-O-sulfotransferase activity|N-acetylgalactosamine 4-O-sulfotransferase activity|heparan sulfate 2-O-sulfotransferase activity|lysosome|sulfotransferase activity|HNK-1 sulfotransferase activity|transferase activity|heparan sulfate 6-O-sulfotransferase activity|trans-9R,10R-dihydrodiolphenanthrene sulfotransferase activity|1-phenanthrol sulfotransferase activity|3-phenanthrol …
ENSMUSG00000055200	78.2534	118.733	37.7739	0.318142	-1.65226	0.0394155	0.932553	Down	Sertad3	protein_coding	ensembl_havana_gene	7	SERTA domain containing 3 [Source:MGI Symbol;Acc:MGI:2180697]	OTTMUSG00000058610	1	GO:0005515,GO:0005634,GO:0005730,GO:0005737,GO:0006351,GO:0006355,GO:0030308,GO:0045893	protein binding|nucleus|nucleolus|cytoplasm|transcription, DNA-templated|regulation of transcription, DNA-templated|negative regulation of cell growth|positive regulation of transcription, DNA-templated
ENSMUSG00000063488	118.397	179.648	57.1451	0.318095	-1.65247	0.0227989	0.693083	Down	Zkscan7	protein_coding	ensembl	5	zinc finger with KRAB and SCAN domains 7 [Source:MGI Symbol;Acc:MGI:3040678]			GO:0003674,GO:0005575,GO:0008150	molecular_function|cellular_component|biological_process
ENSMUSG00000034220	77.2528	117.7	36.8053	0.312704	-1.67713	0.0373165	0.902611	Down	Gpc1	protein_coding	ensembl_havana_gene	7	glypican 1 [Source:MGI Symbol;Acc:MGI:1194891]	OTTMUSG00000048573	1	GO:0005507,GO:0005576,GO:0005578,GO:0005768,GO:0005886,GO:0014037,GO:0016020,GO:0017134,GO:0030200,GO:0031225,GO:0032288,GO:0040037,GO:0043025,GO:0043236,GO:0043395,GO:0045121,GO:0070052,GO:0070062	copper ion binding|extracellular region|proteinaceous extracellular matrix|endosome|plasma membrane|Schwann cell differentiation|membrane|fibroblast growth factor binding|heparan sulfate proteoglycan catabolic process|anchored component of membrane|myelin assembly|negative regulation of fibroblast growth factor receptor signaling pathway|neuronal cell body|laminin binding|heparan sulfate proteogl…	path:mmu05205	Proteoglycans in cancer
ENSMUSG00000045039	435.055	662.839	207.272	0.312704	-1.67713	0.00366497	0.182783	Down	Megf8	protein_coding	ensembl_havana_gene	9	multiple EGF-like-domains 8 [Source:MGI Symbol;Acc:MGI:2446294]	OTTMUSG00000033805	1	GO:0003143,GO:0003674,GO:0005509,GO:0005634,GO:0007368,GO:0010468,GO:0016020,GO:0016021,GO:0030326,GO:0030509,GO:0035108,GO:0042074,GO:0048704,GO:0048842,GO:0055113,GO:0060287,GO:0060971,GO:0060972,GO:0060976,GO:0061371,GO:0070062,GO:0071907,GO:0097094,GO:0097155,GO:1900164	embryonic heart tube morphogenesis|molecular_function|calcium ion binding|nucleus|determination of left/right symmetry|regulation of gene expression|membrane|integral component of membrane|embryonic limb morphogenesis|BMP signaling pathway|limb morphogenesis|cell migration involved in gastrulation|embryonic skeletal system morphogenesis|positive regulation of axon extension involved in axon guida…
ENSMUSG00000030674	4014.63	6117.32	1911.94	0.312545	-1.67786	0.0239976	0.70932	Down	Qprt	protein_coding	ensembl_havana_gene	5	quinolinate phosphoribosyltransferase [Source:MGI Symbol;Acc:MGI:1914625]	OTTMUSG00000029412	1	GO:0003824,GO:0004514,GO:0005737,GO:0009435,GO:0016740,GO:0016757,GO:0016763,GO:0019363,GO:0034213,GO:0042803,GO:0046874,GO:0051259,GO:0070062	catalytic activity|nicotinate-nucleotide diphosphorylase (carboxylating) activity|cytoplasm|NAD biosynthetic process|transferase activity|transferase activity, transferring glycosyl groups|transferase activity, transferring pentosyl groups|pyridine nucleotide biosynthetic process|quinolinate catabolic process|protein homodimerization activity|quinolinate metabolic process|protein oligomerization|…	path:mmu00760	Nicotinate and nicotinamide metabolism
ENSMUSG00000048439	89.9669	137.317	42.6167	0.310352	-1.68802	0.02954	0.790711	Down	Nupl2	protein_coding	ensembl_havana_gene	15	nucleoporin like 2 [Source:MGI Symbol;Acc:MGI:2387631]	OTTMUSG00000024106	2	GO:0001750,GO:0005049,GO:0005634,GO:0005635,GO:0005643,GO:0005654,GO:0005737,GO:0006611,GO:0006810,GO:0015031,GO:0016020,GO:0044822,GO:0046872,GO:0051028	photoreceptor outer segment|nuclear export signal receptor activity|nucleus|nuclear envelope|nuclear pore|nucleoplasm|cytoplasm|protein export from nucleus|transport|protein transport|membrane|poly(A) RNA binding|metal ion binding|mRNA transport	path:mmu03013	RNA transport
ENSMUSG00000020571	6250.05	9544.05	2956.05	0.309727	-1.69093	0.0435717	0.975331	Down	Pdia6	protein_coding	ensembl_havana_gene	12	protein disulfide isomerase associated 6 [Source:MGI Symbol;Acc:MGI:1919103]	OTTMUSG00000023877	2	GO:0003756,GO:0005783,GO:0005788,GO:0005790,GO:0005793,GO:0005886,GO:0006457,GO:0016020,GO:0016853,GO:0034663,GO:0034976,GO:0043277,GO:0045454,GO:0070062	protein disulfide isomerase activity|endoplasmic reticulum|endoplasmic reticulum lumen|smooth endoplasmic reticulum|endoplasmic reticulum-Golgi intermediate compartment|plasma membrane|protein folding|membrane|isomerase activity|endoplasmic reticulum chaperone complex|response to endoplasmic reticulum stress|apoptotic cell clearance|cell redox homeostasis|extracellular exosome	path:mmu04141	Protein processing in endoplasmic reticulum
ENSMUSG00000007872	604.372	923.019	285.726	0.309556	-1.69173	0.0028575	0.152443	Down	Id3	protein_coding	ensembl_havana_gene	3	inhibitor of DNA binding 3 [Source:MGI Symbol;Acc:MGI:96398]	OTTMUSG00000009864	2	GO:0000122,GO:0003700,GO:0005515,GO:0005634,GO:0005654,GO:0005737,GO:0006275,GO:0006351,GO:0006355,GO:0007275,GO:0007507,GO:0007517,GO:0008134,GO:0010629,GO:0015630,GO:0019904,GO:0030855,GO:0043065,GO:0043433,GO:0045662,GO:0045668,GO:0045892,GO:0046983,GO:0048511,GO:0051726,GO:0072750,GO:1901707	negative regulation of transcription from RNA polymerase II promoter|transcription factor activity, sequence-specific DNA binding|protein binding|nucleus|nucleoplasm|cytoplasm|regulation of DNA replication|transcription, DNA-templated|regulation of transcription, DNA-templated|multicellular organism development|heart development|muscle organ development|transcription factor binding|negative regul…	path:mmu04350,path:mmu04550	TGF-beta signaling pathway|Signaling pathways regulating pluripotency of stem cells
ENSMUSG00000038422	530.185	810.481	249.889	0.308322	-1.69749	0.00288856	0.153565	Down	Hdhd3	protein_coding	ensembl_havana_gene	2	haloacid dehalogenase-like hydrolase domain containing 3 [Source:MGI Symbol;Acc:MGI:1919998]	OTTMUSG00000000236	1	GO:0005739,GO:0008152,GO:0016787	mitochondrion|metabolic process|hydrolase activity
ENSMUSG00000034917	277.548	424.341	130.756	0.308139	-1.69835	0.00550369	0.253054	Down	Tjp3	protein_coding	ensembl	7	tight junction protein 3 [Source:MGI Symbol;Acc:MGI:1351650]			GO:0005515,GO:0005634,GO:0005886,GO:0005923,GO:0009986,GO:0016020,GO:0016324,GO:0030054,GO:2000045	protein binding|nucleus|plasma membrane|bicellular tight junction|cell surface|membrane|apical plasma membrane|cell junction|regulation of G1/S transition of mitotic cell cycle	path:mmu04530	Tight junction
ENSMUSG00000020100	84.3842	129.057	39.711	0.3077	-1.7004	0.0310218	0.80778	Down	Slc29a3	protein_coding	ensembl_havana_gene	15	solute carrier family 29 (nucleoside transporters), member 3 [Source:MGI Symbol;Acc:MGI:1918529]	OTTMUSG00000030007	1	GO:0005337,GO:0005764,GO:0005765,GO:0005768,GO:0006810,GO:0015858,GO:0016020,GO:0016021	nucleoside transmembrane transporter activity|lysosome|lysosomal membrane|endosome|transport|nucleoside transport|membrane|integral component of membrane
ENSMUSG00000029656	7294.05	11183.6	3404.49	0.304418	-1.71587	0.0496685	1	Down	C8b	protein_coding	ensembl_havana_gene	13	complement component 8, beta polypeptide [Source:MGI Symbol;Acc:MGI:88236]	OTTMUSG00000008115	1	GO:0002376,GO:0005576,GO:0005579,GO:0005615,GO:0006955,GO:0006957,GO:0006958,GO:0019835,GO:0032403,GO:0045087,GO:0070062,GO:1903561	immune system process|extracellular region|membrane attack complex|extracellular space|immune response|complement activation, alternative pathway|complement activation, classical pathway|cytolysis|protein complex binding|innate immune response|extracellular exosome|extracellular vesicle	path:mmu04610,path:mmu05322,path:mmu05020,path:mmu05146	Complement and coagulation cascades|Systemic lupus erythematosus|Prion diseases|Amoebiasis
ENSMUSG00000043013	149.471	229.206	69.7364	0.304252	-1.71666	0.012918	0.483588	Down	Onecut1	protein_coding	ensembl_havana_gene	10	one cut domain, family member 1 [Source:MGI Symbol;Acc:MGI:1196423]	OTTMUSG00000034722	4	GO:0001077,GO:0001228,GO:0001889,GO:0001952,GO:0002064,GO:0003677,GO:0003700,GO:0003705,GO:0005634,GO:0006006,GO:0006351,GO:0006355,GO:0006357,GO:0007219,GO:0007492,GO:0009653,GO:0030154,GO:0030183,GO:0030335,GO:0030512,GO:0031016,GO:0031018,GO:0042384,GO:0045165,GO:0045944,GO:0048536	transcriptional activator activity, RNA polymerase II core promoter proximal region sequence-specific binding|transcriptional activator activity, RNA polymerase II transcription regulatory region sequence-specific binding|liver development|regulation of cell-matrix adhesion|epithelial cell development|DNA binding|transcription factor activity, sequence-specific DNA binding|transcription factor ac…	path:mmu04550,path:mmu04950	Signaling pathways regulating pluripotency of stem cells|Maturity onset diabetes of the young
ENSMUSG00000042010	4703.3	7229.28	2177.33	0.301182	-1.73129	0.0256493	0.731685	Down	Acacb	protein_coding	ensembl_havana_gene	16	acetyl-Coenzyme A carboxylase beta [Source:MGI Symbol;Acc:MGI:2140940]	OTTMUSG00000014407	10	GO:0000166,GO:0003824,GO:0003989,GO:0004075,GO:0005524,GO:0005634,GO:0005739,GO:0006084,GO:0006629,GO:0006631,GO:0006633,GO:0008152,GO:0009374,GO:0010629,GO:0010884,GO:0010906,GO:0014070,GO:0016020,GO:0016874,GO:0031667,GO:0031999,GO:0043086,GO:0046322,GO:0046872,GO:0050995,GO:0051289,GO:0060421,GO:0097009,GO:2001295	nucleotide binding|catalytic activity|acetyl-CoA carboxylase activity|biotin carboxylase activity|ATP binding|nucleus|mitochondrion|acetyl-CoA metabolic process|lipid metabolic process|fatty acid metabolic process|fatty acid biosynthetic process|metabolic process|biotin binding|negative regulation of gene expression|positive regulation of lipid storage|regulation of glucose metabolic process|resp…	path:mmu00620,path:mmu00640,path:mmu00061,path:mmu00524,path:mmu04152,path:mmu04910,path:mmu04922,path:mmu04920,path:mmu04931	Pyruvate metabolism|Propanoate metabolism|Fatty acid biosynthesis|Butirosin and neomycin biosynthesis|AMPK signaling pathway|Insulin signaling pathway|Glucagon signaling pathway|Adipocytokine signaling pathway|Insulin resistance
ENSMUSG00000007594	253.217	389.237	117.196	0.301091	-1.73173	0.00536858	0.249843	Down	Hapln4	protein_coding	ensembl	9	hyaluronan and proteoglycan link protein 4 [Source:MGI Symbol;Acc:MGI:2679531]			GO:0001501,GO:0005201,GO:0005540,GO:0005576,GO:0005578,GO:0007155,GO:0007417	skeletal system development|extracellular matrix structural constituent|hyaluronic acid binding|extracellular region|proteinaceous extracellular matrix|cell adhesion|central nervous system development
ENSMUSG00000023044	2014.08	3097.38	930.787	0.300508	-1.73452	0.00675394	0.293777	Down	Csad	protein_coding	ensembl	1	cysteine sulfinic acid decarboxylase [Source:MGI Symbol;Acc:MGI:2180098]			GO:0003824,GO:0004782,GO:0005575,GO:0016829,GO:0016831,GO:0019452,GO:0019530,GO:0019752,GO:0030170,GO:0042412	catalytic activity|sulfinoalanine decarboxylase activity|cellular_component|lyase activity|carboxy-lyase activity|L-cysteine catabolic process to taurine|taurine metabolic process|carboxylic acid metabolic process|pyridoxal phosphate binding|taurine biosynthetic process	path:mmu00430	Taurine and hypotaurine metabolism
ENSMUSG00000033389	61.021	93.9538	28.0883	0.298958	-1.74198	0.0423498	0.959198	Down	Arhgap44	protein_coding	ensembl_havana_gene	16	Rho GTPase activating protein 44 [Source:MGI Symbol;Acc:MGI:2144423]	OTTMUSG00000005898	4	GO:0005096,GO:0005543,GO:0005737,GO:0005768,GO:0007165,GO:0030054,GO:0031256,GO:0042995,GO:0045202	GTPase activator activity|phospholipid binding|cytoplasm|endosome|signal transduction|cell junction|leading edge membrane|cell projection|synapse
ENSMUSG00000029482	669.715	1031.43	308.002	0.298618	-1.74363	0.00213565	0.12066	Down	Aacs	protein_coding	ensembl_havana_gene	4	acetoacetyl-CoA synthetase [Source:MGI Symbol;Acc:MGI:1926144]	OTTMUSG00000023532	2	GO:0000166,GO:0001889,GO:0003824,GO:0005524,GO:0005623,GO:0005737,GO:0005829,GO:0006629,GO:0006631,GO:0007584,GO:0008152,GO:0010243,GO:0014070,GO:0016874,GO:0030729,GO:0032024,GO:0034201,GO:0042493,GO:0045471,GO:0047760,GO:0071333	nucleotide binding|liver development|catalytic activity|ATP binding|cell|cytoplasm|cytosol|lipid metabolic process|fatty acid metabolic process|response to nutrient|metabolic process|response to organonitrogen compound|response to organic cyclic compound|ligase activity|acetoacetate-CoA ligase activity|positive regulation of insulin secretion|response to oleic acid|response to drug|response to et…	path:mmu00650,path:mmu00280	Butanoate metabolism|Valine, leucine and isoleucine degradation
ENSMUSG00000030737	2854.92	4400.34	1309.49	0.297589	-1.74861	0.0109417	0.424123	Down	Slco2b1	protein_coding	ensembl_havana_gene	17	solute carrier organic anion transporter family, member 2b1 [Source:MGI Symbol;Acc:MGI:1351872]	OTTMUSG00000024669	4	GO:0005215,GO:0005886,GO:0005887,GO:0006810,GO:0006811,GO:0008514,GO:0009925,GO:0015125,GO:0015347,GO:0015711,GO:0015721,GO:0016020,GO:0016021,GO:0016324,GO:0043252,GO:0071718	transporter activity|plasma membrane|integral component of plasma membrane|transport|ion transport|organic anion transmembrane transporter activity|basal plasma membrane|bile acid transmembrane transporter activity|sodium-independent organic anion transmembrane transporter activity|organic anion transport|bile acid and bile salt transport|membrane|integral component of membrane|apical plasma memb…
ENSMUSG00000032066	217.656	335.549	99.7618	0.297309	-1.74997	0.00623796	0.279267	Down	Bco2	protein_coding	ensembl_havana_gene	9	beta-carotene oxygenase 2 [Source:MGI Symbol;Acc:MGI:2177469]	OTTMUSG00000030004	1	GO:0005622,GO:0005739,GO:0016116,GO:0016119,GO:0016121,GO:0016122,GO:0016491,GO:0016702,GO:0042573,GO:0042574,GO:0046872,GO:0051213,GO:0051881,GO:0055114,GO:2000377	intracellular|mitochondrion|carotenoid metabolic process|carotene metabolic process|carotene catabolic process|xanthophyll metabolic process|oxidoreductase activity|oxidoreductase activity, acting on single donors with incorporation of molecular oxygen, incorporation of two atoms of oxygen|retinoic acid metabolic process|retinal metabolic process|metal ion binding|dioxygenase activity|regulation …
ENSMUSG00000075602	224.787	346.906	102.667	0.295952	-1.75657	0.00575431	0.262215	Down	Ly6a	protein_coding	ensembl_havana_gene	10	lymphocyte antigen 6 complex, locus A [Source:MGI Symbol;Acc:MGI:107527]	OTTMUSG00000045110	7	GO:0005622,GO:0005886,GO:0009897,GO:0016020,GO:0031225	intracellular|plasma membrane|external side of plasma membrane|membrane|anchored component of membrane
ENSMUSG00000021747	72.2183	111.506	32.9311	0.295331	-1.75959	0.0322585	0.827319	Down	4930452B06Rik	protein_coding	ensembl_havana_gene	11	RIKEN cDNA 4930452B06 gene [Source:MGI Symbol;Acc:MGI:1926154]	OTTMUSG00000015260	1	GO:0003674,GO:0005575,GO:0008150	molecular_function|cellular_component|biological_process
ENSMUSG00000068083	762.454	1180.1	344.808	0.292185	-1.77505	0.00185268	0.107448	Down	Cyp2d40	protein_coding	ensembl	1	cytochrome P450, family 2, subfamily d, polypeptide 40 [Source:MGI Symbol;Acc:MGI:1919004]			GO:0008392,GO:0008395,GO:0019369	arachidonic acid epoxygenase activity|steroid hydroxylase activity|arachidonic acid metabolic process	path:mmu00140,path:mmu04726	Steroid hormone biosynthesis|Serotonergic synapse
ENSMUSG00000045672	427.791	662.839	192.744	0.290785	-1.78197	0.00212668	0.120599	Down	Col27a1	protein_coding	ensembl_havana_gene	15	collagen, type XXVII, alpha 1 [Source:MGI Symbol;Acc:MGI:2672118]	OTTMUSG00000000244	3	GO:0003431,GO:0005201,GO:0005576,GO:0005578,GO:0005581,GO:0005583,GO:0030198,GO:0046872	growth plate cartilage chondrocyte development|extracellular matrix structural constituent|extracellular region|proteinaceous extracellular matrix|collagen trimer|fibrillar collagen trimer|extracellular matrix organization|metal ion binding	path:mmu04974	Protein digestion and absorption
ENSMUSG00000022512	1377.57	2137.19	617.942	0.289138	-1.79017	0.00302518	0.158317	Down	Cldn1	protein_coding	ensembl_havana_gene	2	claudin 1 [Source:MGI Symbol;Acc:MGI:1276109]	OTTMUSG00000022624	1	GO:0005198,GO:0005515,GO:0005886,GO:0005887,GO:0005923,GO:0016020,GO:0016021,GO:0016324,GO:0016328,GO:0016338,GO:0030054,GO:0042802,GO:0045216,GO:0051260,GO:0051291,GO:0061436,GO:0070830	structural molecule activity|protein binding|plasma membrane|integral component of plasma membrane|bicellular tight junction|membrane|integral component of membrane|apical plasma membrane|lateral plasma membrane|calcium-independent cell-cell adhesion via plasma membrane cell-adhesion molecules|cell junction|identical protein binding|cell-cell junction organization|protein homooligomerization|prot…	path:mmu04514,path:mmu04530,path:mmu04670,path:mmu05160	Cell adhesion molecules (CAMs)|Tight junction|Leukocyte transendothelial migration|Hepatitis C
ENSMUSG00000071177	6419.45	9963.23	2875.66	0.288627	-1.79272	0.034204	0.857329	Down	Serpina1d	protein_coding	ensembl_havana_gene	4	serine (or cysteine) peptidase inhibitor, clade A, member 1D [Source:MGI Symbol;Acc:MGI:891968]	OTTMUSG00000027640	1	GO:0001948,GO:0002020,GO:0004866,GO:0004867,GO:0005576,GO:0005615,GO:0005783,GO:0005794,GO:0010466,GO:0030414,GO:0034097,GO:0042802,GO:0043434,GO:0070062	glycoprotein binding|protease binding|endopeptidase inhibitor activity|serine-type endopeptidase inhibitor activity|extracellular region|extracellular space|endoplasmic reticulum|Golgi apparatus|negative regulation of peptidase activity|peptidase inhibitor activity|response to cytokine|identical protein binding|response to peptide hormone|extracellular exosome	path:mmu04610	Complement and coagulation cascades
ENSMUSG00000062181	7825.5	12175.8	3475.2	0.285419	-1.80885	0.0428811	0.965519	Down	Ces3b	protein_coding	ensembl_havana_gene	14	carboxylesterase 3B [Source:MGI Symbol;Acc:MGI:3644960]	OTTMUSG00000037587	1	GO:0005615,GO:0005783,GO:0008150,GO:0016787,GO:0052689,GO:0070062	extracellular space|endoplasmic reticulum|biological_process|hydrolase activity|carboxylic ester hydrolase activity|extracellular exosome
ENSMUSG00000046070	2035.17	3168.62	901.73	0.284582	-1.81309	0.00481558	0.23041	Down	Igfals	protein_coding	ensembl	8	insulin-like growth factor binding protein, acid labile subunit [Source:MGI Symbol;Acc:MGI:107973]			GO:0005515,GO:0005520,GO:0005576,GO:0005654,GO:0007155,GO:0008022,GO:0042567,GO:0043231,GO:0070062	protein binding|insulin-like growth factor binding|extracellular region|nucleoplasm|cell adhesion|protein C-terminus binding|insulin-like growth factor ternary complex|intracellular membrane-bounded organelle|extracellular exosome
ENSMUSG00000023284	70.2173	109.441	30.994	0.283203	-1.82009	0.0282435	0.773588	Down	Zfp605	protein_coding	ensembl_havana_gene	15	zinc finger protein 605 [Source:MGI Symbol;Acc:MGI:2444933]	OTTMUSG00000022595	2	GO:0003674,GO:0005575,GO:0008150	molecular_function|cellular_component|biological_process
ENSMUSG00000034780	640.12	998.388	281.851	0.282306	-1.82467	0.00135018	0.0840348	Down	B3galt1	protein_coding	ensembl_havana_gene	6	UDP-Gal:betaGlcNAc beta 1,3-galactosyltransferase, polypeptide 1 [Source:MGI Symbol;Acc:MGI:1349403]	OTTMUSG00000012924	5	GO:0000009,GO:0000026,GO:0000030,GO:0000033,GO:0000139,GO:0001962,GO:0003980,GO:0004376,GO:0004576,GO:0004583,GO:0005794,GO:0006486,GO:0008375,GO:0008376,GO:0008378,GO:0008417,GO:0008499,GO:0008755,GO:0008921,GO:0009312,GO:0016020,GO:0016021,GO:0016740,GO:0016757,GO:0016759,GO:0018715,GO:0018716,GO:0018717,GO:0018718,GO:0019112,GO:0019187,GO:0031278,GO:0033556,GO:0035496,GO:0042281,GO:0042283,GO:…	alpha-1,6-mannosyltransferase activity|alpha-1,2-mannosyltransferase activity|mannosyltransferase activity|alpha-1,3-mannosyltransferase activity|Golgi membrane|alpha-1,3-galactosyltransferase activity|UDP-glucose:glycoprotein glucosyltransferase activity|glycolipid mannosyltransferase activity|oligosaccharyl transferase activity|dolichyl-phosphate-glucose-glycolipid alpha-glucosyltransferase act…	path:mmu00601	Glycosphingolipid biosynthesis - lacto and neolacto series
ENSMUSG00000053604	74.7995	116.668	32.9311	0.282263	-1.82489	0.0254027	0.727093	Down	Rpia	protein_coding	ensembl_havana_gene	5	ribose 5-phosphate isomerase A [Source:MGI Symbol;Acc:MGI:103254]	OTTMUSG00000022844	1	GO:0004751,GO:0006098,GO:0009052,GO:0016853,GO:0019693,GO:0030246,GO:0043231,GO:0048029	ribose-5-phosphate isomerase activity|pentose-phosphate shunt|pentose-phosphate shunt, non-oxidative branch|isomerase activity|ribose phosphate metabolic process|carbohydrate binding|intracellular membrane-bounded organelle|monosaccharide binding	path:mmu01200,path:mmu01230,path:mmu00030	Carbon metabolism|Biosynthesis of amino acids|Pentose phosphate pathway
ENSMUSG00000030968	138.918	216.816	61.0194	0.281433	-1.82914	0.00942848	0.380896	Down	Pdilt	protein_coding	ensembl_havana_gene	3	protein disulfide isomerase-like, testis expressed [Source:MGI Symbol;Acc:MGI:1919080]	OTTMUSG00000043386	2	GO:0003756,GO:0005515,GO:0005783,GO:0007275,GO:0007283,GO:0007286,GO:0016477,GO:0016853,GO:0030154,GO:0045454	protein disulfide isomerase activity|protein binding|endoplasmic reticulum|multicellular organism development|spermatogenesis|spermatid development|cell migration|isomerase activity|cell differentiation|cell redox homeostasis
ENSMUSG00000078920	261.056	407.821	114.29	0.280246	-1.83524	0.00312399	0.161592	Down	Ifi47	protein_coding	ensembl_havana_gene	2	interferon gamma inducible protein 47 [Source:MGI Symbol;Acc:MGI:99448]	OTTMUSG00000005538	1	GO:0005783,GO:0006952	endoplasmic reticulum|defense response	path:mmu04668	TNF signaling pathway
ENSMUSG00000061132	50.8881	79.4994	22.2769	0.280215	-1.83539	0.0423175	0.959198	Down	Blnk	protein_coding	ensembl_havana_gene	13	B cell linker [Source:MGI Symbol;Acc:MGI:96878]	OTTMUSG00000031860	2	GO:0005068,GO:0005070,GO:0005515,GO:0005737,GO:0005886,GO:0006955,GO:0016020,GO:0035556,GO:0042113	transmembrane receptor protein tyrosine kinase adaptor activity|SH3/SH2 adaptor activity|protein binding|cytoplasm|plasma membrane|immune response|membrane|intracellular signal transduction|B cell activation	path:mmu04064,path:mmu04662,path:mmu04380,path:mmu05340	NF-kappa B signaling pathway|B cell receptor signaling pathway|Osteoclast differentiation|Primary immunodeficiency
ENSMUSG00000053553	102.809	161.064	44.5538	0.276622	-1.85401	0.0141395	0.516684	Down	3110082I17Rik	protein_coding	ensembl_havana_gene	11	RIKEN cDNA 3110082I17 gene [Source:MGI Symbol;Acc:MGI:1920462]	OTTMUSG00000035852	2	GO:0005575,GO:0008150,GO:0044822	cellular_component|biological_process|poly(A) RNA binding
ENSMUSG00000032470	55.9865	87.759	24.214	0.275915	-1.8577	0.0351413	0.866424	Down	Mras	protein_coding	ensembl_havana_gene	16	muscle and microspikes RAS [Source:MGI Symbol;Acc:MGI:1100856]	OTTMUSG00000029468	6	GO:0000166,GO:0005525,GO:0005886,GO:0007165,GO:0007264,GO:0016020,GO:0030742,GO:0070062	nucleotide binding|GTP binding|plasma membrane|signal transduction|small GTPase mediated signal transduction|membrane|GTP-dependent protein binding|extracellular exosome	path:mmu04014,path:mmu04015,path:mmu04010,path:mmu04072,path:mmu04810,path:mmu04530,path:mmu05205,path:mmu05166	Ras signaling pathway|Rap1 signaling pathway|MAPK signaling pathway|Phospholipase D signaling pathway|Regulation of actin cytoskeleton|Tight junction|Proteoglycans in cancer|HTLV-I infection
ENSMUSG00000000791	42.7563	67.1099	18.4027	0.274217	-1.86661	0.0492569	1	Down	Il12rb1	protein_coding	ensembl	8	interleukin 12 receptor, beta 1 [Source:MGI Symbol;Acc:MGI:104579]			GO:0002230,GO:0002827,GO:0005143,GO:0005515,GO:0009897,GO:0016020,GO:0016021,GO:0016517,GO:0018108,GO:0019955,GO:0032729,GO:0042019,GO:0042020,GO:0042022,GO:0042104,GO:0071346,GO:0072536	positive regulation of defense response to virus by host|positive regulation of T-helper 1 type immune response|interleukin-12 receptor binding|protein binding|external side of plasma membrane|membrane|integral component of membrane|interleukin-12 receptor activity|peptidyl-tyrosine phosphorylation|cytokine binding|positive regulation of interferon-gamma production|interleukin-23 binding|interleu…	path:mmu04630,path:mmu04060,path:mmu05321	Jak-STAT signaling pathway|Cytokine-cytokine receptor interaction|Inflammatiory bowel disease (IBD)
ENSMUSG00000026622	42.7563	67.1099	18.4027	0.274217	-1.86661	0.0492569	1	Down	Nek2	protein_coding	ensembl_havana_gene	15	NIMA (never in mitosis gene a)-related expressed kinase 2 [Source:MGI Symbol;Acc:MGI:109359]	OTTMUSG00000027018	4	GO:0000070,GO:0000166,GO:0000775,GO:0000776,GO:0000794,GO:0000922,GO:0001824,GO:0004672,GO:0004674,GO:0005515,GO:0005524,GO:0005634,GO:0005694,GO:0005737,GO:0005813,GO:0005856,GO:0005874,GO:0006468,GO:0007049,GO:0007059,GO:0007067,GO:0016301,GO:0016310,GO:0016740,GO:0019903,GO:0030496,GO:0032212,GO:0043234,GO:0043392,GO:0046602,GO:0046777,GO:0046872,GO:0051299,GO:0051301,GO:0051321,GO:0051973,GO:…	mitotic sister chromatid segregation|nucleotide binding|chromosome, centromeric region|kinetochore|condensed nuclear chromosome|spindle pole|blastocyst development|protein kinase activity|protein serine/threonine kinase activity|protein binding|ATP binding|nucleus|chromosome|cytoplasm|centrosome|cytoskeleton|microtubule|protein phosphorylation|cell cycle|chromosome segregation|mitotic nuclear div…
ENSMUSG00000008035	871.453	1369.04	373.865	0.273085	-1.87258	0.00116546	0.073737	Down	Mid1ip1	protein_coding	ensembl_havana_gene	12	Mid1 interacting protein 1 (gastrulation specific G12-like (zebrafish)) [Source:MGI Symbol;Acc:MGI:1915291]	OTTMUSG00000016740	6	GO:0005515,GO:0005634,GO:0005737,GO:0005829,GO:0005856,GO:0005874,GO:0006629,GO:0007026,GO:0008022,GO:0015630,GO:0045723,GO:0046890,GO:0051258,GO:0051351	protein binding|nucleus|cytoplasm|cytosol|cytoskeleton|microtubule|lipid metabolic process|negative regulation of microtubule depolymerization|protein C-terminus binding|microtubule cytoskeleton|positive regulation of fatty acid biosynthetic process|regulation of lipid biosynthetic process|protein polymerization|positive regulation of ligase activity
ENSMUSG00000063232	4294.37	6753.32	1835.42	0.271781	-1.87948	0.0135204	0.498821	Down	Serpina11	protein_coding	ensembl_havana_gene	16	serine (or cysteine) peptidase inhibitor, clade A (alpha-1 antiproteinase, antitrypsin), member 11 [Source:MGI Symbol;Acc:MGI:2685741]	OTTMUSG00000027621	4	GO:0004867,GO:0005576,GO:0005615,GO:0010466,GO:0030414	serine-type endopeptidase inhibitor activity|extracellular region|extracellular space|negative regulation of peptidase activity|peptidase inhibitor activity
ENSMUSG00000022769	231.626	364.458	98.7932	0.271069	-1.88327	0.00303998	0.158317	Down	Sdf2l1	protein_coding	ensembl_havana_gene	7	stromal cell-derived factor 2-like 1 [Source:MGI Symbol;Acc:MGI:2149842]	OTTMUSG00000024838	1	GO:0000032,GO:0004169,GO:0005783,GO:0007275,GO:0016020,GO:0031502,GO:0034663,GO:0034976,GO:0042981,GO:0044845,GO:0051087,GO:0051117,GO:0051787,GO:0071218,GO:0071712,GO:1900101	cell wall mannoprotein biosynthetic process|dolichyl-phosphate-mannose-protein mannosyltransferase activity|endoplasmic reticulum|multicellular organism development|membrane|dolichyl-phosphate-mannose-protein mannosyltransferase complex|endoplasmic reticulum chaperone complex|response to endoplasmic reticulum stress|regulation of apoptotic process|chain elongation of O-linked mannose residue|chap…
ENSMUSG00000025270	463.768	729.949	197.586	0.270685	-1.88531	0.00111133	0.0706042	Down	Alas2	protein_coding	ensembl_havana_gene	13	aminolevulinic acid synthase 2, erythroid [Source:MGI Symbol;Acc:MGI:87990]	OTTMUSG00000019150	1	GO:0001666,GO:0003824,GO:0003870,GO:0005739,GO:0005743,GO:0005759,GO:0006778,GO:0006783,GO:0006879,GO:0008152,GO:0009058,GO:0016594,GO:0016740,GO:0016746,GO:0030170,GO:0030218,GO:0033014,GO:0042541,GO:0050662	response to hypoxia|catalytic activity|5-aminolevulinate synthase activity|mitochondrion|mitochondrial inner membrane|mitochondrial matrix|porphyrin-containing compound metabolic process|heme biosynthetic process|cellular iron ion homeostasis|metabolic process|biosynthetic process|glycine binding|transferase activity|transferase activity, transferring acyl groups|pyridoxal phosphate binding|eryth…	path:mmu00260,path:mmu00860	Glycine, serine and threonine metabolism|Porphyrin and chlorophyll metabolism
ENSMUSG00000060798	109.456	172.421	46.4909	0.269637	-1.89091	0.0112047	0.432128	Down	Intu	protein_coding	ensembl_havana_gene	7	inturned planar cell polarity protein [Source:MGI Symbol;Acc:MGI:2443752]	OTTMUSG00000030600	6	GO:0003674,GO:0005737,GO:0007275,GO:0007399,GO:0008589,GO:0010839,GO:0021513,GO:0021915,GO:0030030,GO:0030216,GO:0030278,GO:0031069,GO:0042384,GO:0042733,GO:0045880,GO:0051782,GO:0060173,GO:0060271,GO:1903887	molecular_function|cytoplasm|multicellular organism development|nervous system development|regulation of smoothened signaling pathway|negative regulation of keratinocyte proliferation|spinal cord dorsal/ventral patterning|neural tube development|cell projection organization|keratinocyte differentiation|regulation of ossification|hair follicle morphogenesis|cilium assembly|embryonic digit morphoge…
ENSMUSG00000039347	112.005	176.551	47.4595	0.268815	-1.89531	0.0106054	0.414231	Down	Atp6v0e2	protein_coding	ensembl_havana_gene	7	ATPase, H+ transporting, lysosomal V0 subunit E2 [Source:MGI Symbol;Acc:MGI:1923502]	OTTMUSG00000057232	1	GO:0006810,GO:0006811,GO:0015078,GO:0015991,GO:0015992,GO:0016020,GO:0016021,GO:0016049,GO:0016787,GO:0033179,GO:0046961,GO:1902600	transport|ion transport|hydrogen ion transmembrane transporter activity|ATP hydrolysis coupled proton transport|proton transport|membrane|integral component of membrane|cell growth|hydrolase activity|proton-transporting V-type ATPase, V0 domain|proton-transporting ATPase activity, rotational mechanism|hydrogen ion transmembrane transport	path:mmu00190,path:mmu04145,path:mmu04966,path:mmu04721,path:mmu05323	Oxidative phosphorylation|Phagosome|Collecting duct acid secretion|Synaptic vesicle cycle|Rheumatoid arthritis
ENSMUSG00000020182	2252.55	3557.85	947.253	0.266243	-1.90919	0.00369405	0.183635	Down	Ddc	protein_coding	ensembl_havana_gene	16	dopa decarboxylase [Source:MGI Symbol;Acc:MGI:94876]	OTTMUSG00000005164	2	GO:0003824,GO:0004058,GO:0005737,GO:0006520,GO:0008021,GO:0009636,GO:0015842,GO:0016597,GO:0016829,GO:0016831,GO:0019752,GO:0019899,GO:0019904,GO:0030170,GO:0030424,GO:0036468,GO:0042416,GO:0042423,GO:0042427,GO:0043025,GO:0070062	catalytic activity|aromatic-L-amino-acid decarboxylase activity|cytoplasm|cellular amino acid metabolic process|synaptic vesicle|response to toxic substance|aminergic neurotransmitter loading into synaptic vesicle|amino acid binding|lyase activity|carboxy-lyase activity|carboxylic acid metabolic process|enzyme binding|protein domain specific binding|pyridoxal phosphate binding|axon|L-dopa decarbo…	path:mmu00340,path:mmu00350,path:mmu00360,path:mmu00380,path:mmu04728,path:mmu04726,path:mmu05030,path:mmu05031,path:mmu05034	Histidine metabolism|Tyrosine metabolism|Phenylalanine metabolism|Tryptophan metabolism|Dopaminergic synapse|Serotonergic synapse|Cocaine addiction|Amphetamine addiction|Alcoholism
ENSMUSG00000002107	150.211	237.466	62.9565	0.265118	-1.91529	0.00584303	0.264682	Down	Celf2	protein_coding	ensembl_havana_gene	18	CUGBP, Elav-like family member 2 [Source:MGI Symbol;Acc:MGI:1338822]	OTTMUSG00000011788	6	GO:0000166,GO:0003676,GO:0003723,GO:0005634,GO:0005737,GO:0006376,GO:0006397,GO:0044822	nucleotide binding|nucleic acid binding|RNA binding|nucleus|cytoplasm|mRNA splice site selection|mRNA processing|poly(A) RNA binding
ENSMUSG00000037321	187.901	297.348	78.4535	0.263844	-1.92224	0.00373198	0.18492	Down	Tap1	protein_coding	ensembl_havana_gene	17	transporter 1, ATP-binding cassette, sub-family B (MDR/TAP) [Source:MGI Symbol;Acc:MGI:98483]	OTTMUSG00000036473	2	GO:0000166,GO:0002250,GO:0002376,GO:0002481,GO:0002485,GO:0002489,GO:0002591,GO:0005524,GO:0005739,GO:0005783,GO:0006810,GO:0006952,GO:0015031,GO:0015197,GO:0015433,GO:0015440,GO:0015833,GO:0016020,GO:0016021,GO:0016887,GO:0019060,GO:0019885,GO:0023029,GO:0030176,GO:0042270,GO:0042287,GO:0042288,GO:0042605,GO:0042626,GO:0042803,GO:0042825,GO:0043231,GO:0043531,GO:0046967,GO:0046978,GO:0046979,GO:…	nucleotide binding|adaptive immune response|immune system process|antigen processing and presentation of exogenous protein antigen via MHC class Ib, TAP-dependent|antigen processing and presentation of endogenous peptide antigen via MHC class I via ER pathway, TAP-dependent|antigen processing and presentation of endogenous peptide antigen via MHC class Ib via ER pathway, TAP-dependent|positive re…	path:mmu02010,path:mmu04145,path:mmu04612,path:mmu05340,path:mmu05168	ABC transporters|Phagosome|Antigen processing and presentation|Primary immunodeficiency|Herpes simplex infection
ENSMUSG00000041075	312.168	494.548	129.787	0.262436	-1.92996	0.00144123	0.0886211	Down	Fzd7	protein_coding	ensembl_havana_gene	8	frizzled class receptor 7 [Source:MGI Symbol;Acc:MGI:108570]	OTTMUSG00000020777	2	GO:0004871,GO:0004888,GO:0004930,GO:0005109,GO:0005515,GO:0005886,GO:0006355,GO:0007165,GO:0007166,GO:0007186,GO:0007275,GO:0010812,GO:0014834,GO:0016020,GO:0016021,GO:0016055,GO:0017147,GO:0019827,GO:0030165,GO:0033077,GO:0034446,GO:0035412,GO:0035567,GO:0038031,GO:0042327,GO:0042666,GO:0042813,GO:0045893,GO:0048103,GO:0060054,GO:0060070,GO:0060231	signal transducer activity|transmembrane signaling receptor activity|G-protein coupled receptor activity|frizzled binding|protein binding|plasma membrane|regulation of transcription, DNA-templated|signal transduction|cell surface receptor signaling pathway|G-protein coupled receptor signaling pathway|multicellular organism development|negative regulation of cell-substrate adhesion|skeletal muscle…	path:mmu04310,path:mmu04390,path:mmu04550,path:mmu04916,path:mmu05200,path:mmu05205,path:mmu05217,path:mmu05166	Wnt signaling pathway|Hippo signaling pathway|Signaling pathways regulating pluripotency of stem cells|Melanogenesis|Pathways in cancer|Proteoglycans in cancer|Basal cell carcinoma|HTLV-I infection
ENSMUSG00000035202	3746.3	5943.87	1548.73	0.260559	-1.94032	0.00843812	0.351076	Down	Lars2	protein_coding	ensembl	7	leucyl-tRNA synthetase, mitochondrial [Source:MGI Symbol;Acc:MGI:2142973]			GO:0000166,GO:0002161,GO:0004812,GO:0004823,GO:0005524,GO:0005739,GO:0006412,GO:0006418,GO:0006429,GO:0016874	nucleotide binding|aminoacyl-tRNA editing activity|aminoacyl-tRNA ligase activity|leucine-tRNA ligase activity|ATP binding|mitochondrion|translation|tRNA aminoacylation for protein translation|leucyl-tRNA aminoacylation|ligase activity	path:mmu00970	Aminoacyl-tRNA biosynthesis
ENSMUSG00000049555	277.059	439.828	114.29	0.259852	-1.94424	0.00163629	0.0971054	Down	Tmie	protein_coding	ensembl_havana_gene	10	transmembrane inner ear [Source:MGI Symbol;Acc:MGI:2159400]	OTTMUSG00000021713	3	GO:0007605,GO:0016020,GO:0016021,GO:0042472	sensory perception of sound|membrane|integral component of membrane|inner ear morphogenesis
ENSMUSG00000029790	61.1169	97.0512	25.1826	0.259477	-1.94632	0.0243776	0.715029	Down	Cep41	protein_coding	ensembl_havana_gene	16	centrosomal protein 41 [Source:MGI Symbol;Acc:MGI:1891414]	OTTMUSG00000014400	5	GO:0003674,GO:0005737,GO:0005813,GO:0005814,GO:0005856,GO:0005886,GO:0005911,GO:0005929,GO:0006810,GO:0009986,GO:0015031,GO:0016020,GO:0016337,GO:0030030,GO:0036064,GO:0042384,GO:0042995,GO:0072372	molecular_function|cytoplasm|centrosome|centriole|cytoskeleton|plasma membrane|cell-cell junction|cilium|transport|cell surface|protein transport|membrane|single organismal cell-cell adhesion|cell projection organization|ciliary basal body|cilium assembly|cell projection|primary cilium
ENSMUSG00000067144	2077.01	3299.74	854.271	0.25889	-1.94959	0.00264205	0.142438	Down	Slc22a7	protein_coding	ensembl	6	solute carrier family 22 (organic anion transporter), member 7 [Source:MGI Symbol;Acc:MGI:1859559]			GO:0005886,GO:0005887,GO:0006810,GO:0006811,GO:0008514,GO:0015711,GO:0016020,GO:0016021,GO:0022857,GO:0055085	plasma membrane|integral component of plasma membrane|transport|ion transport|organic anion transmembrane transporter activity|organic anion transport|membrane|integral component of membrane|transmembrane transporter activity|transmembrane transport	path:mmu04976	Bile secretion
ENSMUSG00000023033	47.3704	75.3695	19.3712	0.257017	-1.96007	0.034375	0.858832	Down	Scn8a	protein_coding	ensembl_havana_gene	14	sodium channel, voltage-gated, type VIII, alpha [Source:MGI Symbol;Acc:MGI:103169]	OTTMUSG00000055611	6	GO:0000166,GO:0001518,GO:0005216,GO:0005244,GO:0005248,GO:0005272,GO:0005515,GO:0005524,GO:0005886,GO:0006810,GO:0006811,GO:0006814,GO:0007517,GO:0007605,GO:0007626,GO:0007628,GO:0008344,GO:0009636,GO:0016020,GO:0016021,GO:0019228,GO:0030018,GO:0030425,GO:0031402,GO:0033268,GO:0034706,GO:0034765,GO:0043025,GO:0043194,GO:0050905,GO:0055085,GO:0086010	nucleotide binding|voltage-gated sodium channel complex|ion channel activity|voltage-gated ion channel activity|voltage-gated sodium channel activity|sodium channel activity|protein binding|ATP binding|plasma membrane|transport|ion transport|sodium ion transport|muscle organ development|sensory perception of sound|locomotory behavior|adult walking behavior|adult locomotory behavior|response to to…
ENSMUSG00000040722	295.452	470.801	120.102	0.2551	-1.97086	0.00127297	0.0798786	Down	Scamp5	protein_coding	ensembl	6	secretory carrier membrane protein 5 [Source:MGI Symbol;Acc:MGI:1928948]			GO:0000139,GO:0003674,GO:0005768,GO:0005794,GO:0005886,GO:0006810,GO:0006887,GO:0008021,GO:0015031,GO:0016020,GO:0016021,GO:0030054,GO:0031201,GO:0031410,GO:0032588,GO:0034976,GO:0045202,GO:0045806,GO:0045956,GO:0050715,GO:0055038	Golgi membrane|molecular_function|endosome|Golgi apparatus|plasma membrane|transport|exocytosis|synaptic vesicle|protein transport|membrane|integral component of membrane|cell junction|SNARE complex|cytoplasmic vesicle|trans-Golgi network membrane|response to endoplasmic reticulum stress|synapse|negative regulation of endocytosis|positive regulation of calcium ion-dependent exocytosis|positive re…
ENSMUSG00000034591	524.688	836.292	213.083	0.254796	-1.97259	0.000608113	0.0425152	Down	Slc41a2	protein_coding	ensembl_havana_gene	5	solute carrier family 41, member 2 [Source:MGI Symbol;Acc:MGI:2442940]	OTTMUSG00000024500	4	GO:0005886,GO:0006810,GO:0006811,GO:0006812,GO:0008324,GO:0016020,GO:0016021,GO:0070838,GO:0072509	plasma membrane|transport|ion transport|cation transport|cation transmembrane transporter activity|membrane|integral component of membrane|divalent metal ion transport|divalent inorganic cation transmembrane transporter activity
ENSMUSG00000078716	38.206	60.9151	15.497	0.254403	-1.97481	0.0447338	0.987447	Down	Tmem8b	protein_coding	ensembl_havana_gene	9	transmembrane protein 8B [Source:MGI Symbol;Acc:MGI:2441680]	OTTMUSG00000007050	6	GO:0003674,GO:0005634,GO:0005737,GO:0005739,GO:0005783,GO:0005886,GO:0007155,GO:0007160,GO:0009986,GO:0016020,GO:0016021,GO:0040008	molecular_function|nucleus|cytoplasm|mitochondrion|endoplasmic reticulum|plasma membrane|cell adhesion|cell-matrix adhesion|cell surface|membrane|integral component of membrane|regulation of growth
ENSMUSG00000042129	358.633	571.982	145.284	0.254001	-1.97709	0.000899259	0.0583413	Down	Rassf4	protein_coding	ensembl_havana_gene	8	Ras association (RalGDS/AF-6) domain family member 4 [Source:MGI Symbol;Acc:MGI:2386853]	OTTMUSG00000056832	5	GO:0003674,GO:0005575,GO:0007049,GO:0007165	molecular_function|cellular_component|cell cycle|signal transduction	path:mmu04392	Hippo signaling pathway - multiple species
ENSMUSG00000025235	71.8299	114.603	29.0568	0.253543	-1.9797	0.0170847	0.583893	Down	Bbs4	protein_coding	ensembl	7	Bardet-Biedl syndrome 4 (human) [Source:MGI Symbol;Acc:MGI:2143311]			GO:0000226,GO:0000242,GO:0000281,GO:0001103,GO:0001750,GO:0001764,GO:0001843,GO:0001895,GO:0001917,GO:0003085,GO:0003777,GO:0005515,GO:0005737,GO:0005813,GO:0005814,GO:0005856,GO:0005886,GO:0005929,GO:0006810,GO:0007286,GO:0007608,GO:0008104,GO:0010629,GO:0015031,GO:0016020,GO:0016358,GO:0019216,GO:0021591,GO:0021756,GO:0021766,GO:0021987,GO:0030030,GO:0030534,GO:0030837,GO:0031513,GO:0031514,GO:…	microtubule cytoskeleton organization|pericentriolar material|mitotic cytokinesis|RNA polymerase II repressing transcription factor binding|photoreceptor outer segment|neuron migration|neural tube closure|retina homeostasis|photoreceptor inner segment|negative regulation of systemic arterial blood pressure|microtubule motor activity|protein binding|cytoplasm|centrosome|centriole|cytoskeleton|plas…
ENSMUSG00000047822	556.343	888.947	223.738	0.251688	-1.99029	0.000529249	0.0382232	Down	Angptl8	protein_coding	ensembl	7	angiopoietin-like 8 [Source:MGI Symbol;Acc:MGI:3643534]			GO:0005179,GO:0005576,GO:0006006,GO:0006629,GO:0010954,GO:0019216,GO:0044255,GO:0044342,GO:0045444,GO:0048469,GO:0050746,GO:0051005,GO:0070328	hormone activity|extracellular region|glucose metabolic process|lipid metabolic process|positive regulation of protein processing|regulation of lipid metabolic process|cellular lipid metabolic process|type B pancreatic cell proliferation|fat cell differentiation|cell maturation|regulation of lipoprotein metabolic process|negative regulation of lipoprotein lipase activity|triglyceride homeostasis
ENSMUSG00000051452	111.068	177.583	44.5538	0.25089	-1.99487	0.00750292	0.319103	Down	Gm11437	protein_coding	ensembl_havana_gene	8	predicted gene 11437 [Source:MGI Symbol;Acc:MGI:3650287]	OTTMUSG00000000997	2	GO:0003674,GO:0005575,GO:0008150,GO:0016020,GO:0016021	molecular_function|cellular_component|biological_process|membrane|integral component of membrane
ENSMUSG00000060639	38.7223	61.9476	15.497	0.250163	-1.99906	0.0416233	0.954074	Down	Hist1h4i	protein_coding	ensembl_havana_gene	5	histone cluster 1, H4i [Source:MGI Symbol;Acc:MGI:2448432]	OTTMUSG00000000471	1	GO:0000228,GO:0000784,GO:0000786,GO:0005634,GO:0006334,GO:0006335,GO:0006336,GO:0016020,GO:0019904,GO:0042393,GO:0043234,GO:0044822,GO:0045653,GO:0051290,GO:0070062	nuclear chromosome|nuclear chromosome, telomeric region|nucleosome|nucleus|nucleosome assembly|DNA replication-dependent nucleosome assembly|DNA replication-independent nucleosome assembly|membrane|protein domain specific binding|histone binding|protein complex|poly(A) RNA binding|negative regulation of megakaryocyte differentiation|protein heterotetramerization|extracellular exosome	path:mmu05203,path:mmu05322,path:mmu05034	Viral carcinogenesis|Systemic lupus erythematosus|Alcoholism
ENSMUSG00000071176	276.671	442.925	110.416	0.249288	-2.00411	0.00120291	0.0757934	Down	Arhgef10	protein_coding	ensembl_havana_gene	10	Rho guanine nucleotide exchange factor (GEF) 10 [Source:MGI Symbol;Acc:MGI:2444453]	OTTMUSG00000034037	5	GO:0005085,GO:0005089,GO:0005813,GO:0005829,GO:0019894,GO:0022011,GO:0035023,GO:0051298,GO:0051496,GO:0090307,GO:0090630	guanyl-nucleotide exchange factor activity|Rho guanyl-nucleotide exchange factor activity|centrosome|cytosol|kinesin binding|myelination in peripheral nervous system|regulation of Rho protein signal transduction|centrosome duplication|positive regulation of stress fiber assembly|mitotic spindle assembly|activation of GTPase activity
ENSMUSG00000040093	200.258	321.095	79.422	0.247348	-2.01539	0.00215089	0.121075	Down	Bmf	protein_coding	ensembl_havana_gene	15	BCL2 modifying factor [Source:MGI Symbol;Acc:MGI:2176433]	OTTMUSG00000015369	1	GO:0001669,GO:0005515,GO:0005737,GO:0006915,GO:0015629,GO:0016459,GO:0032464,GO:0043065,GO:0043276,GO:0090200,GO:2001234,GO:2001235	acrosomal vesicle|protein binding|cytoplasm|apoptotic process|actin cytoskeleton|myosin complex|positive regulation of protein homooligomerization|positive regulation of apoptotic process|anoikis|positive regulation of release of cytochrome c from mitochondria|negative regulation of apoptotic signaling pathway|positive regulation of apoptotic signaling pathway	path:mmu05206	MicroRNAs in cancer
ENSMUSG00000037379	115.166	184.81	45.5224	0.24632	-2.0214	0.00634969	0.282272	Down	Spon2	protein_coding	ensembl_havana_gene	7	spondin 2, extracellular matrix protein [Source:MGI Symbol;Acc:MGI:1923724]	OTTMUSG00000055359	4	GO:0001530,GO:0002376,GO:0002448,GO:0003823,GO:0005102,GO:0005515,GO:0005576,GO:0005578,GO:0005615,GO:0007155,GO:0008228,GO:0032496,GO:0032755,GO:0032760,GO:0042742,GO:0043152,GO:0045087,GO:0046872,GO:0050832,GO:0051607,GO:0060907,GO:0070062,GO:0071222	lipopolysaccharide binding|immune system process|mast cell mediated immunity|antigen binding|receptor binding|protein binding|extracellular region|proteinaceous extracellular matrix|extracellular space|cell adhesion|opsonization|response to lipopolysaccharide|positive regulation of interleukin-6 production|positive regulation of tumor necrosis factor production|defense response to bacterium|induc…
ENSMUSG00000075225	110.584	177.583	43.5853	0.245436	-2.02658	0.00673263	0.293684	Down	Ccdc162	protein_coding	ensembl_havana_gene	11	coiled-coil domain containing 162 [Source:MGI Symbol;Acc:MGI:1923223]	OTTMUSG00000034216	3	GO:0003674,GO:0005575,GO:0008150	molecular_function|cellular_component|biological_process
ENSMUSG00000095385	64.2143	103.246	25.1826	0.243909	-2.03559	0.0174977	0.595348	Down	D630033O11Rik	protein_coding	ensembl	1	RIKEN cDNA D630033O11 gene [Source:MGI Symbol;Acc:MGI:2685434]			GO:0003674,GO:0005575,GO:0008150	molecular_function|cellular_component|biological_process
ENSMUSG00000055612	34.6563	55.7528	13.5599	0.243214	-2.0397	0.0443034	0.982019	Down	Cdca7	protein_coding	ensembl_havana_gene	15	cell division cycle associated 7 [Source:MGI Symbol;Acc:MGI:1914203]	OTTMUSG00000013166	2	GO:0003674,GO:0005634,GO:0005654,GO:0005737,GO:0006351,GO:0006355,GO:0006915,GO:0042127	molecular_function|nucleus|nucleoplasm|cytoplasm|transcription, DNA-templated|regulation of transcription, DNA-templated|apoptotic process|regulation of cell proliferation
ENSMUSG00000020644	2519.91	4059.63	980.184	0.241447	-2.05022	0.00241463	0.134438	Down	Id2	protein_coding	ensembl	8	inhibitor of DNA binding 2 [Source:MGI Symbol;Acc:MGI:96397]			GO:0000122,GO:0000785,GO:0001656,GO:0001779,GO:0001966,GO:0002521,GO:0003149,GO:0003166,GO:0005515,GO:0005634,GO:0005654,GO:0005737,GO:0005813,GO:0005829,GO:0006351,GO:0006355,GO:0007275,GO:0007507,GO:0008284,GO:0008344,GO:0009649,GO:0010628,GO:0010629,GO:0014003,GO:0019216,GO:0021772,GO:0032922,GO:0033598,GO:0042752,GO:0043153,GO:0043234,GO:0043353,GO:0043392,GO:0043433,GO:0044325,GO:0045475,GO:…	negative regulation of transcription from RNA polymerase II promoter|chromatin|metanephros development|natural killer cell differentiation|thigmotaxis|leukocyte differentiation|membranous septum morphogenesis|bundle of His development|protein binding|nucleus|nucleoplasm|cytoplasm|centrosome|cytosol|transcription, DNA-templated|regulation of transcription, DNA-templated|multicellular organism deve…	path:mmu04350,path:mmu04390,path:mmu04550,path:mmu05202	TGF-beta signaling pathway|Hippo signaling pathway|Signaling pathways regulating pluripotency of stem cells|Transcriptional misregulation in cancers
ENSMUSG00000046532	47.4023	76.402	18.4027	0.240866	-2.0537	0.0272455	0.75709	Down	Ar	protein_coding	ensembl_havana_gene	7	androgen receptor [Source:MGI Symbol;Acc:MGI:88064]	OTTMUSG00000018072	1	GO:0000790,GO:0000978,GO:0001077,GO:0001085,GO:0001701,GO:0003073,GO:0003382,GO:0003677,GO:0003682,GO:0003700,GO:0004879,GO:0004882,GO:0005102,GO:0005496,GO:0005497,GO:0005515,GO:0005634,GO:0005737,GO:0005886,GO:0006351,GO:0006355,GO:0006357,GO:0007283,GO:0007338,GO:0007620,GO:0008013,GO:0008049,GO:0008134,GO:0008270,GO:0008284,GO:0008285,GO:0008289,GO:0008584,GO:0009566,GO:0009987,GO:0010468,GO:…	nuclear chromatin|RNA polymerase II core promoter proximal region sequence-specific DNA binding|transcriptional activator activity, RNA polymerase II core promoter proximal region sequence-specific binding|RNA polymerase II transcription factor binding|in utero embryonic development|regulation of systemic arterial blood pressure|epithelial cell morphogenesis|DNA binding|chromatin binding|transcri…	path:mmu04114,path:mmu05200,path:mmu05215	Oocyte meiosis|Pathways in cancer|Prostate cancer
ENSMUSG00000043671	167.699	270.504	64.8936	0.239899	-2.0595	0.00254703	0.138781	Down	Dpy19l3	protein_coding	ensembl_havana_gene	14	dpy-19-like 3 (C. elegans) [Source:MGI Symbol;Acc:MGI:2443952]	OTTMUSG00000030802	3	GO:0000009,GO:0000026,GO:0000030,GO:0000033,GO:0001962,GO:0003980,GO:0004376,GO:0004576,GO:0004583,GO:0005637,GO:0008375,GO:0008376,GO:0008378,GO:0008417,GO:0008755,GO:0008921,GO:0016020,GO:0016021,GO:0016740,GO:0016757,GO:0016759,GO:0018406,GO:0018715,GO:0018716,GO:0018717,GO:0018718,GO:0019112,GO:0019187,GO:0031278,GO:0033556,GO:0035496,GO:0042281,GO:0042283,GO:0045140,GO:0046527,GO:0046920,GO:…	alpha-1,6-mannosyltransferase activity|alpha-1,2-mannosyltransferase activity|mannosyltransferase activity|alpha-1,3-mannosyltransferase activity|alpha-1,3-galactosyltransferase activity|UDP-glucose:glycoprotein glucosyltransferase activity|glycolipid mannosyltransferase activity|oligosaccharyl transferase activity|dolichyl-phosphate-glucose-glycolipid alpha-glucosyltransferase activity|nuclear i…
ENSMUSG00000043487	37.7218	60.9151	14.5284	0.238503	-2.06792	0.0370206	0.899719	Down	Acot6	protein_coding	ensembl_havana_gene	3	acyl-CoA thioesterase 6 [Source:MGI Symbol;Acc:MGI:1921287]	OTTMUSG00000027618	1	GO:0005777,GO:0006637,GO:0016289,GO:0016787,GO:0016790,GO:0034843,GO:0034869,GO:0034946,GO:0044466,GO:0047617,GO:0052689	peroxisome|acyl-CoA metabolic process|CoA hydrolase activity|hydrolase activity|thiolester hydrolase activity|2-oxoglutaryl-CoA thioesterase activity|2,4,4-trimethyl-3-oxopentanoyl-CoA thioesterase activity|3-isopropylbut-3-enoyl-CoA thioesterase activity|glutaryl-CoA hydrolase activity|acyl-CoA hydrolase activity|carboxylic ester hydrolase activity
ENSMUSG00000034853	164.149	265.342	62.9565	0.237265	-2.07543	0.00248479	0.137345	Down	Acot11	protein_coding	ensembl_havana_gene	16	acyl-CoA thioesterase 11 [Source:MGI Symbol;Acc:MGI:1913736]	OTTMUSG00000008201	5	GO:0005737,GO:0006631,GO:0008289,GO:0016289,GO:0016787,GO:0034843,GO:0034869,GO:0034946,GO:0035556,GO:0044466,GO:0047617,GO:0052689,GO:0070062	cytoplasm|fatty acid metabolic process|lipid binding|CoA hydrolase activity|hydrolase activity|2-oxoglutaryl-CoA thioesterase activity|2,4,4-trimethyl-3-oxopentanoyl-CoA thioesterase activity|3-isopropylbut-3-enoyl-CoA thioesterase activity|intracellular signal transduction|glutaryl-CoA hydrolase activity|acyl-CoA hydrolase activity|carboxylic ester hydrolase activity|extracellular exosome
ENSMUSG00000048368	56.0824	90.8564	21.3083	0.234528	-2.09217	0.0187728	0.619062	Down	Omd	protein_coding	ensembl	8	osteomodulin [Source:MGI Symbol;Acc:MGI:1350918]			GO:0005576,GO:0005578,GO:0005615,GO:0007155,GO:0030500,GO:0031012,GO:0070062	extracellular region|proteinaceous extracellular matrix|extracellular space|cell adhesion|regulation of bone mineralization|extracellular matrix|extracellular exosome
ENSMUSG00000068854	50.984	82.5967	19.3712	0.234528	-2.09217	0.0219986	0.685893	Down	Hist2h2be	protein_coding	ensembl_havana_gene	7	histone cluster 2, H2be [Source:MGI Symbol;Acc:MGI:2448415]	OTTMUSG00000021932	1	GO:0000786,GO:0000788,GO:0002227,GO:0003677,GO:0005515,GO:0005615,GO:0005634,GO:0005654,GO:0005694,GO:0005737,GO:0006334,GO:0019731,GO:0046982,GO:0050830	nucleosome|nuclear nucleosome|innate immune response in mucosa|DNA binding|protein binding|extracellular space|nucleus|nucleoplasm|chromosome|cytoplasm|nucleosome assembly|antibacterial humoral response|protein heterodimerization activity|defense response to Gram-positive bacterium	path:mmu05203,path:mmu05322,path:mmu05034	Viral carcinogenesis|Systemic lupus erythematosus|Alcoholism
ENSMUSG00000072762	33.1396	53.6879	12.5913	0.234528	-2.09217	0.0421528	0.959198	Down	4930522L14Rik	protein_coding	havana	9	RIKEN cDNA 4930522L14 gene [Source:MGI Symbol;Acc:MGI:1925270]	OTTMUSG00000022585	2	GO:0003674,GO:0005575,GO:0008150	molecular_function|cellular_component|biological_process
ENSMUSG00000082361	33.1396	53.6879	12.5913	0.234528	-2.09217	0.0421528	0.959198	Down	Btc	protein_coding	ensembl_havana_gene	6	betacellulin, epidermal growth factor family member [Source:MGI Symbol;Acc:MGI:99439]	OTTMUSG00000055524	1	GO:0005154,GO:0005576,GO:0005615,GO:0005886,GO:0007173,GO:0008083,GO:0008284,GO:0016020,GO:0016021,GO:0035810,GO:0043066,GO:0045597,GO:0045840,GO:0048146,GO:0051781	epidermal growth factor receptor binding|extracellular region|extracellular space|plasma membrane|epidermal growth factor receptor signaling pathway|growth factor activity|positive regulation of cell proliferation|membrane|integral component of membrane|positive regulation of urine volume|negative regulation of apoptotic process|positive regulation of cell differentiation|positive regulation of m…	path:mmu04012	ErbB signaling pathway
ENSMUSG00000027261	4662.68	7559.67	1765.69	0.233567	-2.09809	0.00739756	0.318923	Down	Hao1	protein_coding	ensembl_havana_gene	2	hydroxyacid oxidase 1, liver [Source:MGI Symbol;Acc:MGI:96011]	OTTMUSG00000015450	1	GO:0001561,GO:0003824,GO:0003973,GO:0005102,GO:0005777,GO:0008891,GO:0010181,GO:0016491,GO:0046296,GO:0052852,GO:0052853,GO:0052854,GO:0055114	fatty acid alpha-oxidation|catalytic activity|(S)-2-hydroxy-acid oxidase activity|receptor binding|peroxisome|glycolate oxidase activity|FMN binding|oxidoreductase activity|glycolate catabolic process|very-long-chain-(S)-2-hydroxy-acid oxidase activity|long-chain-(S)-2-hydroxy-long-chain-acid oxidase activity|medium-chain-(S)-2-hydroxy-acid oxidase activity|oxidation-reduction process	path:mmu01200,path:mmu00630,path:mmu04146	Carbon metabolism|Glyoxylate and dicarboxylate metabolism|Peroxisome
ENSMUSG00000071669	115.23	186.875	43.5853	0.233232	-2.10016	0.00470817	0.225977	Down	Snx29	protein_coding	ensembl_havana_gene	14	sorting nexin 29 [Source:MGI Symbol;Acc:MGI:1921728]	OTTMUSG00000027398	5	GO:0003674,GO:0008150,GO:0035091,GO:0070062	molecular_function|biological_process|phosphatidylinositol binding|extracellular exosome
ENSMUSG00000056476	105.55	171.388	39.711	0.231702	-2.10966	0.00543473	0.252155	Down	Med12l	protein_coding	ensembl_havana_gene	13	mediator complex subunit 12-like [Source:MGI Symbol;Acc:MGI:2139916]	OTTMUSG00000052449	4	GO:0001104,GO:0001105,GO:0005634,GO:0006351,GO:0006355,GO:0006357,GO:0008013,GO:0008134,GO:0016592	RNA polymerase II transcription cofactor activity|RNA polymerase II transcription coactivator activity|nucleus|transcription, DNA-templated|regulation of transcription, DNA-templated|regulation of transcription from RNA polymerase II promoter|beta-catenin binding|transcription factor binding|mediator complex	path:mmu04919	Thyroid hormone signaling pathway
ENSMUSG00000028671	401.805	652.514	151.096	0.231559	-2.11055	0.000353337	0.0277433	Down	Gale	protein_coding	ensembl_havana_gene	16	galactose-4-epimerase, UDP [Source:MGI Symbol;Acc:MGI:1921496]	OTTMUSG00000009851	3	GO:0003974,GO:0003978,GO:0005975,GO:0006012,GO:0016853,GO:0016857,GO:0019388,GO:0033499,GO:0042803,GO:0061623,GO:0070062	UDP-N-acetylglucosamine 4-epimerase activity|UDP-glucose 4-epimerase activity|carbohydrate metabolic process|galactose metabolic process|isomerase activity|racemase and epimerase activity, acting on carbohydrates and derivatives|galactose catabolic process|galactose catabolic process via UDP-galactose|protein homodimerization activity|glycolytic process from galactose|extracellular exosome	path:mmu00052,path:mmu00520	Galactose metabolism|Amino sugar and nucleotide sugar metabolism
ENSMUSG00000041372	28.5574	46.4607	10.6542	0.229316	-2.12459	0.0483051	1	Down	B4galnt3	protein_coding	ensembl_havana_gene	9	beta-1,4-N-acetyl-galactosaminyl transferase 3 [Source:MGI Symbol;Acc:MGI:3041155]	OTTMUSG00000023370	2	GO:0005794,GO:0008376,GO:0016020,GO:0016021,GO:0016740,GO:0032580,GO:0033842	Golgi apparatus|acetylgalactosaminyltransferase activity|membrane|integral component of membrane|transferase activity|Golgi cisterna membrane|N-acetyl-beta-glucosaminyl-glycoprotein 4-beta-N-acetylgalactosaminyltransferase activity
ENSMUSG00000005553	83.1231	135.252	30.994	0.229157	-2.12559	0.00827956	0.346362	Down	Atp4a	protein_coding	ensembl_havana_gene	14	ATPase, H+/K+ exchanging, gastric, alpha polypeptide [Source:MGI Symbol;Acc:MGI:88113]	OTTMUSG00000036851	2	GO:0000166,GO:0000287,GO:0005391,GO:0005524,GO:0005615,GO:0005886,GO:0005887,GO:0006810,GO:0006811,GO:0006813,GO:0006814,GO:0006883,GO:0008900,GO:0010107,GO:0010155,GO:0015991,GO:0015992,GO:0016020,GO:0016021,GO:0016324,GO:0016787,GO:0030007,GO:0036376,GO:0042493,GO:0043231,GO:0045851,GO:0046872,GO:0046982,GO:0103116	nucleotide binding|magnesium ion binding|sodium:potassium-exchanging ATPase activity|ATP binding|extracellular space|plasma membrane|integral component of plasma membrane|transport|ion transport|potassium ion transport|sodium ion transport|cellular sodium ion homeostasis|hydrogen:potassium-exchanging ATPase activity|potassium ion import|regulation of proton transport|ATP hydrolysis coupled proton…	path:mmu00190,path:mmu04971,path:mmu04966	Oxidative phosphorylation|Gastric acid secretion|Collecting duct acid secretion
ENSMUSG00000035064	192.254	312.835	71.6735	0.22911	-2.12589	0.00139404	0.086065	Down	Eef2k	protein_coding	ensembl_havana_gene	17	eukaryotic elongation factor-2 kinase [Source:MGI Symbol;Acc:MGI:1195261]	OTTMUSG00000026126	3	GO:0000166,GO:0004674,GO:0004686,GO:0005509,GO:0005516,GO:0005524,GO:0006414,GO:0006468,GO:0008135,GO:0014069,GO:0016301,GO:0016310,GO:0016740,GO:0031952,GO:0043066,GO:0045807,GO:0046777,GO:0051965,GO:0061003	nucleotide binding|protein serine/threonine kinase activity|elongation factor-2 kinase activity|calcium ion binding|calmodulin binding|ATP binding|translational elongation|protein phosphorylation|translation factor activity, RNA binding|postsynaptic density|kinase activity|phosphorylation|transferase activity|regulation of protein autophosphorylation|negative regulation of apoptotic process|posit…	path:mmu04152,path:mmu04921	AMPK signaling pathway|Oxytocin signaling pathway
ENSMUSG00000068086	15300.8	24913.2	5688.36	0.228327	-2.13083	0.0496439	1	Down	Cyp2d9	protein_coding	ensembl	5	cytochrome P450, family 2, subfamily d, polypeptide 9 [Source:MGI Symbol;Acc:MGI:88606]			GO:0004497,GO:0005506,GO:0005783,GO:0008392,GO:0008395,GO:0016020,GO:0016491,GO:0016705,GO:0016712,GO:0019369,GO:0020037,GO:0043231,GO:0046872,GO:0055114,GO:0070330	monooxygenase activity|iron ion binding|endoplasmic reticulum|arachidonic acid epoxygenase activity|steroid hydroxylase activity|membrane|oxidoreductase activity|oxidoreductase activity, acting on paired donors, with incorporation or reduction of molecular oxygen|oxidoreductase activity, acting on paired donors, with incorporation or reduction of molecular oxygen, reduced flavin or flavoprotein a…	path:mmu00140,path:mmu04726	Steroid hormone biosynthesis|Serotonergic synapse
ENSMUSG00000039304	91.2869	148.674	33.8996	0.228013	-2.13281	0.00671054	0.293684	Down	Tnfsf10	protein_coding	ensembl_havana_gene	11	tumor necrosis factor (ligand) superfamily, member 10 [Source:MGI Symbol;Acc:MGI:107414]	OTTMUSG00000037571	1	GO:0005125,GO:0005164,GO:0005615,GO:0006915,GO:0006955,GO:0016020,GO:0016021,GO:0032813,GO:0043065,GO:0043280,GO:0070062,GO:0090200,GO:2001238	cytokine activity|tumor necrosis factor receptor binding|extracellular space|apoptotic process|immune response|membrane|integral component of membrane|tumor necrosis factor receptor superfamily binding|positive regulation of apoptotic process|positive regulation of cysteine-type endopeptidase activity involved in apoptotic process|extracellular exosome|positive regulation of release of cytochrome…	path:mmu04068,path:mmu04060,path:mmu04210,path:mmu04650,path:mmu05162,path:mmu05164	FoxO signaling pathway|Cytokine-cytokine receptor interaction|Apoptosis|Natural killer cell mediated cytotoxicity|Measles|Influenza A
ENSMUSG00000029228	109.648	178.615	40.6796	0.227749	-2.13448	0.00458097	0.221463	Down	Lnx1	protein_coding	ensembl_havana_gene	15	ligand of numb-protein X 1 [Source:MGI Symbol;Acc:MGI:1278335]	OTTMUSG00000028588	4	GO:0004842,GO:0005515,GO:0005737,GO:0006511,GO:0008270,GO:0008766,GO:0016874,GO:0018169,GO:0030165,GO:0042787,GO:0043773,GO:0043774,GO:0046872,GO:0051260,GO:0070735,GO:0070736,GO:0070737,GO:0070738,GO:0070739,GO:0070740	ubiquitin-protein transferase activity|protein binding|cytoplasm|ubiquitin-dependent protein catabolic process|zinc ion binding|UDP-N-acetylmuramoylalanyl-D-glutamyl-2,6-diaminopimelate-D-alanyl-D-alanine ligase activity|ligase activity|ribosomal S6-glutamic acid ligase activity|PDZ domain binding|protein ubiquitination involved in ubiquitin-dependent protein catabolic process|coenzyme F420-0 gam…
ENSMUSG00000054072	3065.55	4994.01	1137.09	0.227691	-2.13485	0.002538	0.138781	Down	Iigp1	protein_coding	ensembl	11	interferon inducible GTPase 1 [Source:MGI Symbol;Acc:MGI:1926259]			GO:0000166,GO:0002376,GO:0003924,GO:0005525,GO:0005634,GO:0005737,GO:0005783,GO:0005789,GO:0005794,GO:0010506,GO:0016020,GO:0016787,GO:0019003,GO:0019221,GO:0020005,GO:0035458,GO:0042802,GO:0042832,GO:0045087,GO:0050829	nucleotide binding|immune system process|GTPase activity|GTP binding|nucleus|cytoplasm|endoplasmic reticulum|endoplasmic reticulum membrane|Golgi apparatus|regulation of autophagy|membrane|hydrolase activity|GDP binding|cytokine-mediated signaling pathway|symbiont-containing vacuole membrane|cellular response to interferon-beta|identical protein binding|defense response to protozoan|innate immune…
ENSMUSG00000021624	26.5245	43.3633	9.68561	0.22336	-2.16256	0.0495244	1	Down	Cd180	protein_coding	ensembl_havana_gene	9	CD180 antigen [Source:MGI Symbol;Acc:MGI:1194924]	OTTMUSG00000035367	1	GO:0002224,GO:0002322,GO:0002376,GO:0004872,GO:0005886,GO:0005887,GO:0006954,GO:0016020,GO:0016021,GO:0031666,GO:0045087,GO:0071222	toll-like receptor signaling pathway|B cell proliferation involved in immune response|immune system process|receptor activity|plasma membrane|integral component of plasma membrane|inflammatory response|membrane|integral component of membrane|positive regulation of lipopolysaccharide-mediated signaling pathway|innate immune response|cellular response to lipopolysaccharide
ENSMUSG00000022408	87.7372	143.512	31.9625	0.222717	-2.16672	0.00647061	0.285509	Down	Fam83f	protein_coding	ensembl	6	family with sequence similarity 83, member F [Source:MGI Symbol;Acc:MGI:2146227]			GO:0003674,GO:0005575,GO:0008150	molecular_function|cellular_component|biological_process
ENSMUSG00000048388	289.768	474.931	104.605	0.220252	-2.18277	0.000419047	0.0319205	Down	Fam171b	protein_coding	ensembl_havana_gene	3	family with sequence similarity 171, member B [Source:MGI Symbol;Acc:MGI:2444579]	OTTMUSG00000013394	1	GO:0003674,GO:0005575,GO:0008150,GO:0016020,GO:0016021	molecular_function|cellular_component|biological_process|membrane|integral component of membrane
ENSMUSG00000026874	11027.5	18075.3	3979.82	0.22018	-2.18324	0.0276914	0.761191	Down	Hc	protein_coding	ensembl_havana_gene	10	hemolytic complement [Source:MGI Symbol;Acc:MGI:96031]	OTTMUSG00000012274	3	GO:0001701,GO:0002376,GO:0004866,GO:0005576,GO:0005579,GO:0005615,GO:0006954,GO:0006957,GO:0006958,GO:0010575,GO:0010760,GO:0019835,GO:0045087,GO:0045766,GO:0070062,GO:0090197,GO:0098779	in utero embryonic development|immune system process|endopeptidase inhibitor activity|extracellular region|membrane attack complex|extracellular space|inflammatory response|complement activation, alternative pathway|complement activation, classical pathway|positive regulation of vascular endothelial growth factor production|negative regulation of macrophage chemotaxis|cytolysis|innate immune resp…	path:mmu04610,path:mmu05322,path:mmu05020,path:mmu05133,path:mmu05150,path:mmu05168	Complement and coagulation cascades|Systemic lupus erythematosus|Prion diseases|Pertussis|Staphylococcus aureus infection|Herpes simplex infection
ENSMUSG00000023274	29.5899	48.5256	10.6542	0.219558	-2.18733	0.0406237	0.946443	Down	Cd4	protein_coding	ensembl_havana_gene	14	CD4 antigen [Source:MGI Symbol;Acc:MGI:88335]	OTTMUSG00000023420	1	GO:0001816,GO:0001948,GO:0002250,GO:0002376,GO:0005515,GO:0005788,GO:0005789,GO:0005886,GO:0006948,GO:0006955,GO:0007155,GO:0007166,GO:0008270,GO:0009897,GO:0009986,GO:0010524,GO:0015026,GO:0016020,GO:0016021,GO:0019865,GO:0019899,GO:0019901,GO:0030217,GO:0032507,GO:0035397,GO:0042102,GO:0042110,GO:0042289,GO:0042803,GO:0045058,GO:0045121,GO:0045860,GO:0050731,GO:0050829,GO:0050850,GO:0050863,GO:…	cytokine production|glycoprotein binding|adaptive immune response|immune system process|protein binding|endoplasmic reticulum lumen|endoplasmic reticulum membrane|plasma membrane|induction by virus of host cell-cell fusion|immune response|cell adhesion|cell surface receptor signaling pathway|zinc ion binding|external side of plasma membrane|cell surface|positive regulation of calcium ion transpor…	path:mmu04514,path:mmu04640,path:mmu04612,path:mmu04660,path:mmu05340	Cell adhesion molecules (CAMs)|Hematopoietic cell lineage|Antigen processing and presentation|T cell receptor signaling pathway|Primary immunodeficiency
ENSMUSG00000022010	1219.9	2002.97	436.821	0.218087	-2.19703	0.00026797	0.0226679	Down	Tsc22d1	protein_coding	ensembl_havana_gene	19	TSC22 domain family, member 1 [Source:MGI Symbol;Acc:MGI:109127]	OTTMUSG00000026106	6	GO:0003700,GO:0005515,GO:0005634,GO:0005737,GO:0006351,GO:0006355,GO:0008284,GO:0043065,GO:0043066	transcription factor activity, sequence-specific DNA binding|protein binding|nucleus|cytoplasm|transcription, DNA-templated|regulation of transcription, DNA-templated|positive regulation of cell proliferation|positive regulation of apoptotic process|negative regulation of apoptotic process
[truncated: 186 more rows]
