# Supplementary material for: Mulberry Leaf Regulates Differentially Expressed Genes in Diabetic Mice Liver Based on RNA-Seq Analysis
Source: Front Physiol. 2018 Aug 7;9:1051. doi: 10.3389/fphys.2018.01051 (PMC6090096; doi:10.3389/fphys.2018.01051)
Supplement: Supplementary file 1 [file Presentation_1.zip › supplementary materials/DC VS DD/DC VS DD InterPro.tsv]

#pathway ID	pathway description	observed gene count	false discovery rate	matching proteins in your network (IDs)	matching proteins in your network (labels)
IPR002345	Lipocalin	16	3.48e-17	ENSMUSP00000064072,ENSMUSP00000074264,ENSMUSP00000076899,ENSMUSP00000079442,ENSMUSP00000081579,ENSMUSP00000081596,ENSMUSP00000092661,ENSMUSP00000095648,ENSMUSP00000095650,ENSMUSP00000095654,ENSMUSP00000095655,ENSMUSP00000103141,ENSMUSP00000112787,ENSMUSP00000113246,ENSMUSP00000128910,ENSMUSP00000130795	Mup1,Mup10,Mup11,Mup12,Mup13,Mup14,Mup16,Mup18,Mup19,Mup2,Mup21,Mup3,Mup6,Mup7,Mup8,Mup9
IPR002971	Major urinary protein	16	3.48e-17	ENSMUSP00000064072,ENSMUSP00000074264,ENSMUSP00000076899,ENSMUSP00000079442,ENSMUSP00000081579,ENSMUSP00000081596,ENSMUSP00000092661,ENSMUSP00000095648,ENSMUSP00000095650,ENSMUSP00000095654,ENSMUSP00000095655,ENSMUSP00000103141,ENSMUSP00000112787,ENSMUSP00000113246,ENSMUSP00000128910,ENSMUSP00000130795	Mup1,Mup10,Mup11,Mup12,Mup13,Mup14,Mup16,Mup18,Mup19,Mup2,Mup21,Mup3,Mup6,Mup7,Mup8,Mup9
IPR022272	Lipocalin family conserved site	16	7.69e-16	ENSMUSP00000064072,ENSMUSP00000074264,ENSMUSP00000076899,ENSMUSP00000079442,ENSMUSP00000081579,ENSMUSP00000081596,ENSMUSP00000092661,ENSMUSP00000095648,ENSMUSP00000095650,ENSMUSP00000095654,ENSMUSP00000095655,ENSMUSP00000103141,ENSMUSP00000112787,ENSMUSP00000113246,ENSMUSP00000128910,ENSMUSP00000130795	Mup1,Mup10,Mup11,Mup12,Mup13,Mup14,Mup16,Mup18,Mup19,Mup2,Mup21,Mup3,Mup6,Mup7,Mup8,Mup9
IPR000566	Lipocalin/cytosolic fatty-acid binding domain	18	4.41e-13	ENSMUSP00000006687,ENSMUSP00000023820,ENSMUSP00000064072,ENSMUSP00000074264,ENSMUSP00000076899,ENSMUSP00000079442,ENSMUSP00000081579,ENSMUSP00000081596,ENSMUSP00000092661,ENSMUSP00000095648,ENSMUSP00000095650,ENSMUSP00000095654,ENSMUSP00000095655,ENSMUSP00000103141,ENSMUSP00000112787,ENSMUSP00000113246,ENSMUSP00000128910,ENSMUSP00000130795	Fabp2,Mup1,Mup10,Mup11,Mup12,Mup13,Mup14,Mup16,Mup18,Mup19,Mup2,Mup21,Mup3,Mup6,Mup7,Mup8,Mup9,Orm3
IPR011038	Calycin-like	18	7.6e-13	ENSMUSP00000006687,ENSMUSP00000023820,ENSMUSP00000064072,ENSMUSP00000074264,ENSMUSP00000076899,ENSMUSP00000079442,ENSMUSP00000081579,ENSMUSP00000081596,ENSMUSP00000092661,ENSMUSP00000095648,ENSMUSP00000095650,ENSMUSP00000095654,ENSMUSP00000095655,ENSMUSP00000103141,ENSMUSP00000112787,ENSMUSP00000113246,ENSMUSP00000128910,ENSMUSP00000130795	Fabp2,Mup1,Mup10,Mup11,Mup12,Mup13,Mup14,Mup16,Mup18,Mup19,Mup2,Mup21,Mup3,Mup6,Mup7,Mup8,Mup9,Orm3
IPR012674	Calycin	18	7.6e-13	ENSMUSP00000006687,ENSMUSP00000023820,ENSMUSP00000064072,ENSMUSP00000074264,ENSMUSP00000076899,ENSMUSP00000079442,ENSMUSP00000081579,ENSMUSP00000081596,ENSMUSP00000092661,ENSMUSP00000095648,ENSMUSP00000095650,ENSMUSP00000095654,ENSMUSP00000095655,ENSMUSP00000103141,ENSMUSP00000112787,ENSMUSP00000113246,ENSMUSP00000128910,ENSMUSP00000130795	Fabp2,Mup1,Mup10,Mup11,Mup12,Mup13,Mup14,Mup16,Mup18,Mup19,Mup2,Mup21,Mup3,Mup6,Mup7,Mup8,Mup9,Orm3
IPR000863	Sulfotransferase domain	9	2.79e-06	ENSMUSP00000000755,ENSMUSP00000031201,ENSMUSP00000066897,ENSMUSP00000075884,ENSMUSP00000083317,ENSMUSP00000090259,ENSMUSP00000104164,ENSMUSP00000104165,ENSMUSP00000127159	Gm4794,Sult1e1,Sult2a2,Sult2a5,Sult2a6,Sult2a7,Sult2a8,Sult3a1,Sult5a1
IPR001128	Cytochrome P450	12	4.71e-05	ENSMUSP00000005669,ENSMUSP00000026012,ENSMUSP00000026211,ENSMUSP00000065796,ENSMUSP00000069932,ENSMUSP00000071064,ENSMUSP00000072264,ENSMUSP00000092487,ENSMUSP00000125217,ENSMUSP00000128030,ENSMUSP00000130073,ENSMUSP00000132832	Cyp17a1,Cyp2a22,Cyp2b10,Cyp2b13,Cyp2c40,Cyp2c44,Cyp2c67,Cyp2c69,Cyp2d12,Cyp39a1,Cyp3a44,Cyp4a12b
IPR007743	Immunity-related GTPases-like	7	4.73e-05	ENSMUSP00000032473,ENSMUSP00000041975,ENSMUSP00000045025,ENSMUSP00000047356,ENSMUSP00000056001,ENSMUSP00000069914,ENSMUSP00000087727	Gm4841,Ifi47,Igtp,Iigp1,Irgm2,Tgtp1,Tgtp2
IPR030385	IRG-type guanine nucleotide-binding (G) domain	7	4.73e-05	ENSMUSP00000032473,ENSMUSP00000041975,ENSMUSP00000045025,ENSMUSP00000047356,ENSMUSP00000056001,ENSMUSP00000069914,ENSMUSP00000087727	Gm4841,Ifi47,Igtp,Iigp1,Irgm2,Tgtp1,Tgtp2
IPR017972	Cytochrome P450, conserved site	11	0.000207	ENSMUSP00000005669,ENSMUSP00000026012,ENSMUSP00000026211,ENSMUSP00000065796,ENSMUSP00000069932,ENSMUSP00000071064,ENSMUSP00000072264,ENSMUSP00000092487,ENSMUSP00000125217,ENSMUSP00000128030,ENSMUSP00000132832	Cyp17a1,Cyp2a22,Cyp2b10,Cyp2b13,Cyp2c40,Cyp2c44,Cyp2c67,Cyp2c69,Cyp2d12,Cyp3a44,Cyp4a12b
IPR002401	Cytochrome P450, E-class, group I	10	0.000385	ENSMUSP00000005669,ENSMUSP00000026012,ENSMUSP00000026211,ENSMUSP00000065796,ENSMUSP00000071064,ENSMUSP00000072264,ENSMUSP00000092487,ENSMUSP00000125217,ENSMUSP00000128030,ENSMUSP00000132832	Cyp17a1,Cyp2a22,Cyp2b10,Cyp2b13,Cyp2c40,Cyp2c44,Cyp2c67,Cyp2c69,Cyp2d12,Cyp4a12b
IPR027417	P-loop containing nucleoside triphosphate hydrolase	31	0.00136	ENSMUSP00000000755,ENSMUSP00000027601,ENSMUSP00000028259,ENSMUSP00000031201,ENSMUSP00000032473,ENSMUSP00000041975,ENSMUSP00000042186,ENSMUSP00000044435,ENSMUSP00000045025,ENSMUSP00000047356,ENSMUSP00000051959,ENSMUSP00000056001,ENSMUSP00000057938,ENSMUSP00000059192,ENSMUSP00000066426,ENSMUSP00000066897,ENSMUSP00000067448,ENSMUSP00000069042,ENSMUSP00000069914,ENSMUSP00000075884,ENSMUSP00000078434,…	Abcc4,Cenpe,Ddx60,Gbp10,Gm4794,Gm4841,Gm600,Ifi47,Ifih1,Igtp,Iigp1,Irgm2,Mcm3,Mcm5,Mcm6,Nav2,Pfkfb2,Rab38,Rasd1,Samd9l,Slfn9,Sult1e1,Sult2a2,Sult2a5,Sult2a6,Sult2a7,Sult2a8,Sult3a1,Sult5a1,Tgtp1,Tgtp2
IPR020846	Major facilitator superfamily domain	10	0.00201	ENSMUSP00000019044,ENSMUSP00000037022,ENSMUSP00000039062,ENSMUSP00000043962,ENSMUSP00000064809,ENSMUSP00000067114,ENSMUSP00000093991,ENSMUSP00000102703,ENSMUSP00000107463,ENSMUSP00000126111	Gm6614,Slc17a3,Slc22a26,Slc22a27,Slc22a28,Slc22a5,Slc2a12,Slc37a1,Slco1a1,Slco2b1
IPR016040	NAD(P)-binding domain	11	0.00464	ENSMUSP00000015797,ENSMUSP00000022517,ENSMUSP00000028010,ENSMUSP00000033198,ENSMUSP00000033715,ENSMUSP00000049394,ENSMUSP00000061851,ENSMUSP00000089691,ENSMUSP00000113213,ENSMUSP00000113333,ENSMUSP00000131111	Ahcy,BC089597,Bdh2,Cbr1,Cryl1,Crym,Fmo3,Gapdh,Kcnt2,Nsdhl,Steap2
IPR003006	Immunoglobulin/major histocompatibility complex, conserved site	8	0.00557	ENSMUSP00000041008,ENSMUSP00000074143,ENSMUSP00000077111,ENSMUSP00000099491,ENSMUSP00000099739,ENSMUSP00000100212,ENSMUSP00000109389,ENSMUSP00000109511	H2-Ab1,H2-Eb1,H2-Q6,H2-T22,H2-T23,H2-T24,Ighg2c,Sirpa
IPR001346	Interferon regulatory factor DNA-binding domain	4	0.0199	ENSMUSP00000019043,ENSMUSP00000021784,ENSMUSP00000026571,ENSMUSP00000120525	Irf1,Irf4,Irf7,Irf9
IPR019817	Interferon regulatory factor, conserved site	4	0.0199	ENSMUSP00000019043,ENSMUSP00000021784,ENSMUSP00000026571,ENSMUSP00000120525	Irf1,Irf4,Irf7,Irf9
IPR003597	Immunoglobulin C1-set	8	0.021	ENSMUSP00000041008,ENSMUSP00000074143,ENSMUSP00000077111,ENSMUSP00000099491,ENSMUSP00000099739,ENSMUSP00000100212,ENSMUSP00000109389,ENSMUSP00000109511	H2-Ab1,H2-Eb1,H2-Q6,H2-T22,H2-T23,H2-T24,Ighg2c,Sirpa
IPR002418	Transcription regulator Myc	3	0.0324	ENSMUSP00000022971,ENSMUSP00000030407,ENSMUSP00000097885	Bmyc,Myc,Mycl1
IPR012682	Transcription regulator Myc, N-terminal	3	0.0324	ENSMUSP00000022971,ENSMUSP00000030407,ENSMUSP00000097885	Bmyc,Myc,Mycl1
IPR026052	DNA-binding protein inhibitor	3	0.0324	ENSMUSP00000008016,ENSMUSP00000020974,ENSMUSP00000092019	Id1,Id2,Id3
IPR005828	Major facilitator, sugar transporter-like	5	0.0465	ENSMUSP00000019044,ENSMUSP00000043962,ENSMUSP00000064809,ENSMUSP00000067114,ENSMUSP00000093991	Slc22a26,Slc22a27,Slc22a28,Slc22a5,Slc2a12
