# Supplementary material for: Mulberry Leaf Regulates Differentially Expressed Genes in Diabetic Mice Liver Based on RNA-Seq Analysis
Source: Front Physiol. 2018 Aug 7;9:1051. doi: 10.3389/fphys.2018.01051 (PMC6090096; doi:10.3389/fphys.2018.01051)
Supplement: Supplementary file 1 [file Presentation_1.zip › supplementary materials/DC VS DD/DC VS DD Biological Process.tsv]

#pathway ID	pathway description	observed gene count	false discovery rate	matching proteins in your network (IDs)	matching proteins in your network (labels)
GO.0008202	steroid metabolic process	43	1.91e-21	ENSMUSP00000006692,ENSMUSP00000019469,ENSMUSP00000020864,ENSMUSP00000021676,ENSMUSP00000022176,ENSMUSP00000022977,ENSMUSP00000023100,ENSMUSP00000025223,ENSMUSP00000025713,ENSMUSP00000026012,ENSMUSP00000026462,ENSMUSP00000027989,ENSMUSP00000029564,ENSMUSP00000029905,ENSMUSP00000031199,ENSMUSP00000031201,ENSMUSP00000033715,ENSMUSP00000034015,ENSMUSP00000034304,ENSMUSP00000036936,ENSMUSP00000036971,…	Cyp17a1,Cyp21a1,Cyp2b10,Cyp39a1,Cyp7a1,Cyp7b1,Dhcr7,Fdft1,Fdps,G6pc,Hmgcr,Hmgcs1,Hsd17b2,Hsd17b6,Hsd17b7,Hsd3b2,Hsd3b5,Idi1,Insig1,Lepr,Lss,Mvd,Mvk,Nsdhl,ORF11,Pcsk9,Pctp,Pmvk,Ppargc1a,Saa1,Sc4mol,Sc5d,Scd1,Sdr42e1,Serpina6,Sqle,Srd5a1,Srebf2,Sult1b1,Sult1e1,Sult2a1,Tm7sf2,Vldlr
GO.0006629	lipid metabolic process	88	1.33e-20	ENSMUSP00000007449,ENSMUSP00000012331,ENSMUSP00000013458,ENSMUSP00000019469,ENSMUSP00000019808,ENSMUSP00000020864,ENSMUSP00000021141,ENSMUSP00000021649,ENSMUSP00000021652,ENSMUSP00000021653,ENSMUSP00000021676,ENSMUSP00000022176,ENSMUSP00000022517,ENSMUSP00000022977,ENSMUSP00000023100,ENSMUSP00000025223,ENSMUSP00000025404,ENSMUSP00000025567,ENSMUSP00000025713,ENSMUSP00000025946,ENSMUSP00000025968,…	Abcd2,Acacb,Acnat2,Acot1,Acot2,Acot3,Acot4,Acsm2,Adh4,Adora1,Akr1b7,Bdh2,Cd74,Cidea,Crat,Cryl1,Cyp17a1,Cyp21a1,Cyp26a1,Cyp26b1,Cyp2b10,Cyp2b9,Cyp2c37,Cyp2c38,Cyp2c39,Cyp2c40,Cyp2d9,Cyp39a1,Cyp4a10,Cyp4a12a,Cyp7a1,Cyp7b1,Dhcr7,Elovl3,Elovl6,Fads2,Fam213b,Fdft1,Fdps,G6pc,Gde1,Gdpd3,Hao1,Hmgcr,Hmgcs1,Hsd17b2,Hsd17b6,Hsd17b7,Hsd3b2,Hsd3b5,Idi1,Insig1,Irs1,Lass6,Lepr,Lpin1,Lss,Mogat1,Mvk,Nsdhl,ORF11,P…
GO.0044281	small molecule metabolic process	105	6.49e-18	ENSMUSP00000001720,ENSMUSP00000003655,ENSMUSP00000006692,ENSMUSP00000012331,ENSMUSP00000013458,ENSMUSP00000017534,ENSMUSP00000018990,ENSMUSP00000019044,ENSMUSP00000019469,ENSMUSP00000019721,ENSMUSP00000020864,ENSMUSP00000020969,ENSMUSP00000021649,ENSMUSP00000021652,ENSMUSP00000021653,ENSMUSP00000021676,ENSMUSP00000022517,ENSMUSP00000022861,ENSMUSP00000022977,ENSMUSP00000023100,ENSMUSP00000025567,…	Abcd2,Acacb,Acmsd,Acnat2,Acot1,Acot2,Acot3,Acot4,Acsl4,Acsm2,Acss2,Adh4,Aldoc,As3mt,Asns,Atp5g1,Atp5h,Bdh2,Cbr1,Cd74,Cmah,Cmpk2,Crat,Cryl1,Cyp17a1,Cyp26a1,Cyp26b1,Cyp2b10,Cyp2b9,Cyp2c37,Cyp2c38,Cyp2c39,Cyp2c40,Cyp2d9,Cyp2u1,Cyp39a1,Cyp4a10,Cyp4a12a,Cyp7a1,Cyp7b1,Ddc,Dhcr7,Egln3,Elovl3,Elovl6,Eno1,Entpd2,Fads2,Fam213b,Fdft1,Fdps,Fh1,Fmo2,G6pc,Gapdh,Gck,Gde1,Gdpd3,Got1,Gpc1,Hao1,Hmgcs1,Hsd17b7,Idh3…
GO.0006694	steroid biosynthetic process	27	1.59e-16	ENSMUSP00000006692,ENSMUSP00000021676,ENSMUSP00000022176,ENSMUSP00000025223,ENSMUSP00000025713,ENSMUSP00000026012,ENSMUSP00000027989,ENSMUSP00000029564,ENSMUSP00000029905,ENSMUSP00000033715,ENSMUSP00000034015,ENSMUSP00000034304,ENSMUSP00000036971,ENSMUSP00000037487,ENSMUSP00000041442,ENSMUSP00000044457,ENSMUSP00000046856,ENSMUSP00000055313,ENSMUSP00000057354,ENSMUSP00000061877,ENSMUSP00000073541,…	Cyp17a1,Cyp21a1,Cyp39a1,Cyp7a1,Cyp7b1,Dhcr7,Fdft1,Fdps,Hmgcr,Hmgcs1,Hsd17b2,Hsd17b7,Hsd3b2,Hsd3b5,Idi1,Insig1,Lss,Mvd,Mvk,Nsdhl,ORF11,Pmvk,Sc4mol,Sc5d,Sdr42e1,Srd5a1,Tm7sf2
GO.0055114	oxidation-reduction process	79	1.59e-16	ENSMUSP00000001507,ENSMUSP00000005548,ENSMUSP00000007449,ENSMUSP00000010807,ENSMUSP00000013458,ENSMUSP00000015797,ENSMUSP00000019469,ENSMUSP00000021512,ENSMUSP00000022176,ENSMUSP00000022977,ENSMUSP00000025223,ENSMUSP00000025567,ENSMUSP00000025713,ENSMUSP00000025946,ENSMUSP00000025968,ENSMUSP00000026012,ENSMUSP00000026462,ENSMUSP00000027810,ENSMUSP00000027989,ENSMUSP00000028005,ENSMUSP00000028010,…	Abcd2,Adh4,Akr1b7,Akr1e1,Bdh2,Cbr1,Cmah,Crym,Cyp17a1,Cyp21a1,Cyp26a1,Cyp26b1,Cyp2a4,Cyp2b10,Cyp2b9,Cyp2c37,Cyp2c38,Cyp2c39,Cyp2c40,Cyp2d9,Cyp2u1,Cyp39a1,Cyp3a16,Cyp3a41a,Cyp4a10,Cyp4a12a,Cyp4a14,Cyp51,Cyp7a1,Cyp7b1,Dhcr7,Dhrs7,Egln3,Fads1,Fads2,Fam213b,Fdft1,Fh1,Fmo2,Fmo3,Fmo4,G6pc,Gapdh,Hao1,Hmgcr,Hmox1,Hsd17b2,Hsd17b6,Hsd17b7,Hsd3b2,Hsd3b5,Idh3a,Mgst3,Mup10,Mup11,Mup12,Mup16,Mup19,Mup20,Mup3,Nr…
GO.0044710	single-organism metabolic process	184	1.31e-15	ENSMUSP00000000193,ENSMUSP00000001720,ENSMUSP00000003655,ENSMUSP00000004986,ENSMUSP00000005548,ENSMUSP00000007449,ENSMUSP00000009236,ENSMUSP00000012331,ENSMUSP00000013458,ENSMUSP00000015664,ENSMUSP00000015797,ENSMUSP00000017534,ENSMUSP00000018990,ENSMUSP00000019044,ENSMUSP00000019469,ENSMUSP00000019721,ENSMUSP00000019808,ENSMUSP00000020864,ENSMUSP00000020969,ENSMUSP00000021141,ENSMUSP00000021271,…	Abcd2,Acacb,Acmsd,Acnat2,Acot1,Acot2,Acot3,Acot4,Acsm2,Adh4,Adora1,Akr1b7,Akr1e1,Alas1,Alas2,Aldoc,As3mt,Asns,Atp5g1,Atp5h,Atpif1,Bdh2,Bub1b,C8a,C8b,C9,Cbr1,Ccl2,Cd74,Cdc42ep5,Cidea,Cmah,Cmpk2,Crat,Crym,Ctsk,Cyp17a1,Cyp21a1,Cyp26a1,Cyp26b1,Cyp2a4,Cyp2b10,Cyp2b9,Cyp2c37,Cyp2c38,Cyp2c39,Cyp2c40,Cyp2d9,Cyp2u1,Cyp39a1,Cyp3a16,Cyp3a41a,Cyp4a10,Cyp4a12a,Cyp4a14,Cyp7a1,Cyp7b1,Ddc,Derl3,Dhcr7,Dhrs7,Egln3…
GO.0016125	sterol metabolic process	27	4.08e-15	ENSMUSP00000006692,ENSMUSP00000020864,ENSMUSP00000021676,ENSMUSP00000022176,ENSMUSP00000022977,ENSMUSP00000023100,ENSMUSP00000025713,ENSMUSP00000027989,ENSMUSP00000029564,ENSMUSP00000029905,ENSMUSP00000033715,ENSMUSP00000034015,ENSMUSP00000036971,ENSMUSP00000037385,ENSMUSP00000037487,ENSMUSP00000046856,ENSMUSP00000055313,ENSMUSP00000055757,ENSMUSP00000057354,ENSMUSP00000061877,ENSMUSP00000073541,…	Cyp39a1,Cyp7a1,Cyp7b1,Dhcr7,Fdft1,Fdps,Hmgcr,Hmgcs1,Hsd17b7,Idi1,Insig1,Lepr,Lss,Mvd,Mvk,Nsdhl,ORF11,Pcsk9,Pctp,Pmvk,Saa1,Sc4mol,Sc5d,Sqle,Srebf2,Tm7sf2,Vldlr
GO.0032787	monocarboxylic acid metabolic process	49	4.62e-14	ENSMUSP00000003655,ENSMUSP00000017534,ENSMUSP00000019044,ENSMUSP00000019721,ENSMUSP00000021649,ENSMUSP00000021652,ENSMUSP00000021653,ENSMUSP00000022517,ENSMUSP00000022861,ENSMUSP00000025567,ENSMUSP00000025946,ENSMUSP00000025968,ENSMUSP00000028207,ENSMUSP00000028704,ENSMUSP00000029135,ENSMUSP00000029905,ENSMUSP00000030935,ENSMUSP00000031583,ENSMUSP00000033634,ENSMUSP00000034015,ENSMUSP00000036357,…	Abcd2,Acacb,Acnat2,Acot1,Acot2,Acot3,Acot4,Acsl4,Acsm2,Acss2,Aldoc,As3mt,Bdh2,Cd74,Crat,Cryl1,Cyp26a1,Cyp26b1,Cyp2b10,Cyp2b9,Cyp2c37,Cyp2c38,Cyp2c39,Cyp2c40,Cyp2d9,Cyp39a1,Cyp4a10,Cyp4a12a,Cyp7a1,Cyp7b1,Egln3,Elovl3,Elovl6,Eno1,Fads2,Fam213b,Gapdh,Gck,Hao1,Lpin1,Pdk4,Pfkfb2,Sc4mol,Sc5d,Scd1,Slc22a5,Them4,Thnsl2,Ugt3a1
GO.0008203	cholesterol metabolic process	25	7.67e-14	ENSMUSP00000006692,ENSMUSP00000020864,ENSMUSP00000022176,ENSMUSP00000022977,ENSMUSP00000023100,ENSMUSP00000025713,ENSMUSP00000027989,ENSMUSP00000029564,ENSMUSP00000029905,ENSMUSP00000033715,ENSMUSP00000036971,ENSMUSP00000037385,ENSMUSP00000037487,ENSMUSP00000046856,ENSMUSP00000055313,ENSMUSP00000055757,ENSMUSP00000057354,ENSMUSP00000061877,ENSMUSP00000073541,ENSMUSP00000080531,ENSMUSP00000119150,…	Cyp39a1,Cyp7a1,Cyp7b1,Dhcr7,Fdft1,Fdps,Hmgcr,Hmgcs1,Hsd17b7,Idi1,Insig1,Lepr,Lss,Mvd,Mvk,Nsdhl,Pcsk9,Pctp,Pmvk,Saa1,Sc5d,Sqle,Srebf2,Tm7sf2,Vldlr
GO.0016126	sterol biosynthetic process	17	7.67e-14	ENSMUSP00000006692,ENSMUSP00000021676,ENSMUSP00000022176,ENSMUSP00000025713,ENSMUSP00000027989,ENSMUSP00000029564,ENSMUSP00000033715,ENSMUSP00000034015,ENSMUSP00000036971,ENSMUSP00000046856,ENSMUSP00000055313,ENSMUSP00000057354,ENSMUSP00000061877,ENSMUSP00000073541,ENSMUSP00000080531,ENSMUSP00000132780,ENSMUSP00000136944	Dhcr7,Fdft1,Fdps,Hmgcr,Hmgcs1,Hsd17b7,Idi1,Insig1,Lss,Mvd,Mvk,Nsdhl,ORF11,Pmvk,Sc4mol,Sc5d,Tm7sf2
GO.0044699	single-organism process	389	1.23e-13	ENSMUSP00000000122,ENSMUSP00000000193,ENSMUSP00000001122,ENSMUSP00000001455,ENSMUSP00000001672,ENSMUSP00000001720,ENSMUSP00000003135,ENSMUSP00000003655,ENSMUSP00000003808,ENSMUSP00000004986,ENSMUSP00000006136,ENSMUSP00000006565,ENSMUSP00000006760,ENSMUSP00000006952,ENSMUSP00000006956,ENSMUSP00000007449,ENSMUSP00000008297,ENSMUSP00000008893,ENSMUSP00000009236,ENSMUSP00000012331,ENSMUSP00000013458,…	AI118078,Abca13,Abcc12,Acacb,Acmsd,Acnat2,Acot1,Acot2,Acot3,Acot4,Acsm2,Adh4,Akr1b7,Akr1e1,Alas1,Alas2,Aldoc,Aqp4,Arhgap11a,Arhgef10,Arid5b,Arrdc3,As3mt,Aspm,Atf5,Atp11a,Atp1b1,Atp5g1,Atp5h,Atp6v0d2,Atp8b5,Atpif1,Bcl6,Bdh2,Bhlhe41,Birc5,Bmf,Btg1,Bub1b,C8a,C8b,C9,Camk1d,Capn8,Casc5,Cblc,Ccl2,Ccl6,Ccna2,Ccnb2,Ccrn4l,Cd63,Cd74,Cdc20,Cdc42ep1,Cdc42ep5,Cdca3,Cdkn3,Cdt1,Cebpb,Celsr1,Cenpe,Cidea,Ckap2,C…
GO.0010033	response to organic substance	119	1.86e-12	ENSMUSP00000000193,ENSMUSP00000001720,ENSMUSP00000003947,ENSMUSP00000006956,ENSMUSP00000008893,ENSMUSP00000009236,ENSMUSP00000010807,ENSMUSP00000015540,ENSMUSP00000015797,ENSMUSP00000016110,ENSMUSP00000019043,ENSMUSP00000019721,ENSMUSP00000020227,ENSMUSP00000020308,ENSMUSP00000020704,ENSMUSP00000020969,ENSMUSP00000021141,ENSMUSP00000021271,ENSMUSP00000022176,ENSMUSP00000022861,ENSMUSP00000022945,…	Acsl3,Acsl4,Aqp4,Aqp8,Arsa,Asns,Btg1,Ccl2,Ccna2,Ccnb1,Ccrn4l,Cd74,Cd83,Cdh13,Cebpb,Cidea,Cmpk2,Coro1b,Cpeb1,Cry1,Cux2,Cx3cl1,Cxcl9,Cyp26a1,Cyp26b1,Cyp2a4,Cyp2b9,Cyp7a1,Ddc,Ddit4,Derl3,Dusp1,E2f1,Eif2c2,Entpd2,Errfi1,F3,Fads1,Fgfr2,Gck,Got1,H2-Ab1,H2-Eb1,Hmgcr,Hmgcs1,Homer2,Hsd17b2,Hsd3b5,Idi1,Ifit1,Igf2,Igfbp1,Iigp1,Il17rb,Ildr2,Inhbb,Irf1,Irs1,Isg15,Junb,Klf3,Lepr,Lpin1,Ly6d,Mas1,Mgst3,Mmp15,Mt2…
GO.0006695	cholesterol biosynthetic process	15	2.24e-12	ENSMUSP00000006692,ENSMUSP00000022176,ENSMUSP00000025713,ENSMUSP00000027989,ENSMUSP00000029564,ENSMUSP00000033715,ENSMUSP00000036971,ENSMUSP00000046856,ENSMUSP00000055313,ENSMUSP00000057354,ENSMUSP00000061877,ENSMUSP00000073541,ENSMUSP00000080531,ENSMUSP00000132780,ENSMUSP00000136944	Dhcr7,Fdft1,Fdps,Hmgcr,Hmgcs1,Hsd17b7,Idi1,Insig1,Lss,Mvd,Mvk,Nsdhl,Pmvk,Sc5d,Tm7sf2
GO.0006082	organic acid metabolic process	65	3.38e-12	ENSMUSP00000001720,ENSMUSP00000003655,ENSMUSP00000017534,ENSMUSP00000019044,ENSMUSP00000019469,ENSMUSP00000019721,ENSMUSP00000021649,ENSMUSP00000021652,ENSMUSP00000021653,ENSMUSP00000022517,ENSMUSP00000022861,ENSMUSP00000025567,ENSMUSP00000025833,ENSMUSP00000025946,ENSMUSP00000025968,ENSMUSP00000026196,ENSMUSP00000027810,ENSMUSP00000028207,ENSMUSP00000028704,ENSMUSP00000029135,ENSMUSP00000029905,…	Abcd2,Acacb,Acmsd,Acnat2,Acot1,Acot2,Acot3,Acot4,Acsl4,Acsm2,Acss2,Aldoc,As3mt,Asns,Bdh2,Cd74,Cmah,Crat,Cryl1,Cyp26a1,Cyp26b1,Cyp2b10,Cyp2b9,Cyp2c37,Cyp2c38,Cyp2c39,Cyp2c40,Cyp2d9,Cyp2u1,Cyp39a1,Cyp4a10,Cyp4a12a,Cyp7a1,Cyp7b1,Ddc,Egln3,Elovl3,Elovl6,Eno1,Fads2,Fam213b,Fh1,Fmo2,G6pc,Gapdh,Gck,Got1,Gpc1,Hao1,Idh3a,Lars2,Lpin1,Lrrc16a,Nox4,Papss2,Pdk4,Pfkfb2,Sc4mol,Sc5d,Scd1,Slc22a5,Tat,Them4,Thnsl2…
GO.0006066	alcohol metabolic process	35	2.85e-11	ENSMUSP00000006692,ENSMUSP00000012331,ENSMUSP00000013458,ENSMUSP00000020864,ENSMUSP00000021676,ENSMUSP00000022176,ENSMUSP00000022977,ENSMUSP00000023100,ENSMUSP00000025713,ENSMUSP00000026196,ENSMUSP00000027989,ENSMUSP00000028704,ENSMUSP00000029564,ENSMUSP00000029905,ENSMUSP00000032944,ENSMUSP00000033715,ENSMUSP00000034015,ENSMUSP00000036971,ENSMUSP00000037385,ENSMUSP00000037487,ENSMUSP00000046371,…	Adh4,Cyp39a1,Cyp7a1,Cyp7b1,Dhcr7,Fdft1,Fdps,Gde1,Gdpd3,Got1,Hao1,Hmgcr,Hmgcs1,Hsd17b7,Idi1,Insig1,Lepr,Lss,Mogat1,Mvd,Mvk,Nsdhl,ORF11,Pcsk9,Pctp,Pmvk,Rdh11,Saa1,Sc4mol,Sc5d,Smpd3,Sqle,Srebf2,Tm7sf2,Vldlr
GO.0019752	carboxylic acid metabolic process	59	3.92e-11	ENSMUSP00000001720,ENSMUSP00000003655,ENSMUSP00000017534,ENSMUSP00000019044,ENSMUSP00000019721,ENSMUSP00000021649,ENSMUSP00000021652,ENSMUSP00000021653,ENSMUSP00000022517,ENSMUSP00000022861,ENSMUSP00000025567,ENSMUSP00000025946,ENSMUSP00000025968,ENSMUSP00000026196,ENSMUSP00000027810,ENSMUSP00000028207,ENSMUSP00000028704,ENSMUSP00000029135,ENSMUSP00000029905,ENSMUSP00000030935,ENSMUSP00000031583,…	Abcd2,Acacb,Acmsd,Acnat2,Acot1,Acot2,Acot3,Acot4,Acsl4,Acsm2,Acss2,Aldoc,As3mt,Asns,Bdh2,Cd74,Cmah,Crat,Cryl1,Cyp26a1,Cyp26b1,Cyp2b10,Cyp2b9,Cyp2c37,Cyp2c38,Cyp2c39,Cyp2c40,Cyp2d9,Cyp39a1,Cyp4a10,Cyp4a12a,Cyp7a1,Cyp7b1,Ddc,Egln3,Elovl3,Elovl6,Eno1,Fads2,Fam213b,Fh1,Gapdh,Gck,Got1,Hao1,Idh3a,Lars2,Lpin1,Nox4,Pdk4,Pfkfb2,Sc4mol,Sc5d,Scd1,Slc22a5,Tat,Them4,Thnsl2,Ugt3a1
GO.1901615	organic hydroxy compound metabolic process	42	3.92e-11	ENSMUSP00000006692,ENSMUSP00000012331,ENSMUSP00000013458,ENSMUSP00000019044,ENSMUSP00000020864,ENSMUSP00000021676,ENSMUSP00000022176,ENSMUSP00000022977,ENSMUSP00000023100,ENSMUSP00000025713,ENSMUSP00000026196,ENSMUSP00000027989,ENSMUSP00000028207,ENSMUSP00000028704,ENSMUSP00000029564,ENSMUSP00000029905,ENSMUSP00000031199,ENSMUSP00000032944,ENSMUSP00000033198,ENSMUSP00000033715,ENSMUSP00000034015,…	Adh4,Crat,Crym,Cyp39a1,Cyp4a10,Cyp7a1,Cyp7b1,Ddc,Dhcr7,Fdft1,Fdps,Gde1,Gdpd3,Got1,Hao1,Hmgcr,Hmgcs1,Hsd17b7,Idi1,Insig1,Lepr,Lss,Mogat1,Mvd,Mvk,Nsdhl,ORF11,Pcsk9,Pctp,Pmvk,Rdh11,Saa1,Sc4mol,Sc5d,Slc22a5,Smpd3,Sqle,Srebf2,Sult1b1,Sult1d1,Tm7sf2,Vldlr
GO.0044763	single-organism cellular process	352	6.89e-11	ENSMUSP00000000122,ENSMUSP00000000193,ENSMUSP00000001122,ENSMUSP00000001455,ENSMUSP00000001672,ENSMUSP00000001720,ENSMUSP00000003135,ENSMUSP00000003628,ENSMUSP00000003655,ENSMUSP00000003808,ENSMUSP00000003947,ENSMUSP00000004986,ENSMUSP00000006136,ENSMUSP00000006565,ENSMUSP00000006760,ENSMUSP00000006952,ENSMUSP00000006956,ENSMUSP00000007449,ENSMUSP00000008297,ENSMUSP00000008893,ENSMUSP00000009236,…	AI118078,Abca13,Abcc12,Acacb,Acmsd,Acnat2,Acot1,Acot2,Acot3,Acot4,Acsm2,Acss2,Adh4,Adrb3,Akr1b7,Alas1,Alas2,Aldoc,Aqp4,Aqp8,Arhgap11a,Arhgef10,Arid5b,Arsa,As3mt,Asns,Aspm,Atf5,Atp11a,Atp1b1,Atp5g1,Atp5h,Atp6v0d2,Atp8b5,Atpif1,Bcl6,Bdh2,Birc5,Bmf,Btc,Bub1b,Camk1d,Casc5,Cblc,Ccl2,Ccl6,Ccna2,Ccnb2,Cd63,Cd74,Cdc20,Cdc42ep1,Cdc42ep5,Cdca3,Cdkn3,Cdt1,Cebpb,Celsr1,Cenpe,Cidea,Ckap2,Cldn1,Clec2h,Clstn3,C…
GO.1901700	response to oxygen-containing compound	80	7.85e-11	ENSMUSP00000000193,ENSMUSP00000003947,ENSMUSP00000005548,ENSMUSP00000010807,ENSMUSP00000019721,ENSMUSP00000020171,ENSMUSP00000020227,ENSMUSP00000020704,ENSMUSP00000020969,ENSMUSP00000021141,ENSMUSP00000021271,ENSMUSP00000022176,ENSMUSP00000022861,ENSMUSP00000023486,ENSMUSP00000023849,ENSMUSP00000025025,ENSMUSP00000025946,ENSMUSP00000026196,ENSMUSP00000026922,ENSMUSP00000028288,ENSMUSP00000028328,…	Aqp8,Arsa,Asns,Btg1,Ccl2,Ccna2,Ccnb1,Ccrn4l,Cebpb,Cmpk2,Cpeb1,Cry1,Ctgf,Cx3cr1,Cxcl9,Cyp26a1,Cyp26b1,Cyp7a1,Dusp1,E2f1,Ect2,Entpd2,Errfi1,Fads1,Gck,Got1,H2-Ab1,Hmgcr,Hmgcs1,Hmox1,Homer2,Hsd17b2,Id1,Igf2,Igfbp1,Ildr2,Inhbb,Irs1,Junb,Klf3,Lpin1,Mas1,Mmp15,Mup10,Mup11,Mup12,Mup16,Mup19,Mup20,Mup3,Notch1,Nqo1,Nr1d1,Ntrk2,P2rx1,Pcsk9,Pdk4,Per1,Pkd2,Plk3,Pmvk,Ppargc1a,Rab11fip5,Rbbp8,Ren1,Serpina1c,Ser…
GO.0042221	response to chemical	141	9.47e-11	ENSMUSP00000000122,ENSMUSP00000000193,ENSMUSP00000001720,ENSMUSP00000003655,ENSMUSP00000003947,ENSMUSP00000006952,ENSMUSP00000006956,ENSMUSP00000008893,ENSMUSP00000009236,ENSMUSP00000010807,ENSMUSP00000015540,ENSMUSP00000015797,ENSMUSP00000016110,ENSMUSP00000019043,ENSMUSP00000019071,ENSMUSP00000019469,ENSMUSP00000019721,ENSMUSP00000020227,ENSMUSP00000020308,ENSMUSP00000020704,ENSMUSP00000020969,…	Acsl3,Acsl4,Adrb3,Aqp4,Aqp8,Arsa,As3mt,Asns,Atp4a,Btg1,Ccl2,Ccl6,Ccna2,Ccnb1,Ccrn4l,Cd74,Cd83,Cdh13,Cebpb,Cidea,Cmpk2,Coro1b,Cpeb1,Cry1,Cux2,Cx3cl1,Cxcl9,Cyp26a1,Cyp26b1,Cyp2a4,Cyp2b10,Cyp2b9,Cyp2c37,Cyp2c38,Cyp2c39,Cyp2c40,Cyp2d9,Cyp2u1,Cyp7a1,Cyr61,Ddit4,Derl3,Dusp1,Ect2,Eif2c2,Entpd2,Errfi1,F3,Fads1,Fgfr2,Fmo2,G6pc,Gck,Got1,H2-Ab1,H2-Eb1,Hmgcr,Hmgcs1,Homer2,Hsd17b2,Hsd3b5,Hvcn1,Id2,Idi1,Ifit1,…
GO.0043436	oxoacid metabolic process	61	9.48e-11	ENSMUSP00000001720,ENSMUSP00000003655,ENSMUSP00000017534,ENSMUSP00000019044,ENSMUSP00000019721,ENSMUSP00000021649,ENSMUSP00000021652,ENSMUSP00000021653,ENSMUSP00000022517,ENSMUSP00000022861,ENSMUSP00000025567,ENSMUSP00000025833,ENSMUSP00000025946,ENSMUSP00000025968,ENSMUSP00000026196,ENSMUSP00000027810,ENSMUSP00000028207,ENSMUSP00000028704,ENSMUSP00000029135,ENSMUSP00000029905,ENSMUSP00000030935,…	Abcd2,Acacb,Acmsd,Acnat2,Acot1,Acot2,Acot3,Acot4,Acsl4,Acsm2,Acss2,Aldoc,As3mt,Asns,Bdh2,Cd74,Cmah,Crat,Cryl1,Cyp26a1,Cyp26b1,Cyp2b10,Cyp2b9,Cyp2c37,Cyp2c38,Cyp2c39,Cyp2c40,Cyp2d9,Cyp39a1,Cyp4a10,Cyp4a12a,Cyp7a1,Cyp7b1,Ddc,Egln3,Elovl3,Elovl6,Eno1,Fads2,Fam213b,Fh1,Gapdh,Gck,Got1,Gpc1,Hao1,Idh3a,Lars2,Lpin1,Nox4,Papss2,Pdk4,Pfkfb2,Sc4mol,Sc5d,Scd1,Slc22a5,Tat,Them4,Thnsl2,Ugt3a1
GO.0010243	response to organonitrogen compound	55	2.38e-10	ENSMUSP00000000193,ENSMUSP00000005548,ENSMUSP00000010807,ENSMUSP00000019721,ENSMUSP00000020171,ENSMUSP00000020227,ENSMUSP00000020704,ENSMUSP00000021141,ENSMUSP00000021271,ENSMUSP00000022971,ENSMUSP00000025025,ENSMUSP00000026196,ENSMUSP00000026922,ENSMUSP00000028005,ENSMUSP00000028288,ENSMUSP00000029270,ENSMUSP00000030811,ENSMUSP00000031766,ENSMUSP00000032781,ENSMUSP00000033023,ENSMUSP00000034507,…	Aqp8,Asns,Btg1,Ccl2,Ccna2,Cebpb,Cpeb1,Cry1,Ctgf,Ddc,Dusp1,Errfi1,Fads1,Got1,H2-Ab1,Hmgcs1,Hmox1,Homer2,Id1,Igf2,Igfbp1,Inhbb,Irs1,Junb,Klf3,Lpin1,Mas1,Mgst3,Mup10,Mup11,Mup12,Mup16,Mup19,Mup20,Mup3,Myc,Nnmt,Notch1,Nox4,Ntrk2,P2rx1,Pcsk9,Pdk4,Per1,Ppargc1a,Ren1,Serpina1c,Serpina1d,Serpina3g,Sesn3,Sgk1,Sort1,Stat1,Trib3,Vldlr
GO.0006631	fatty acid metabolic process	34	3.01e-10	ENSMUSP00000021649,ENSMUSP00000021652,ENSMUSP00000021653,ENSMUSP00000022517,ENSMUSP00000025567,ENSMUSP00000025968,ENSMUSP00000028207,ENSMUSP00000028704,ENSMUSP00000029135,ENSMUSP00000030935,ENSMUSP00000031583,ENSMUSP00000033634,ENSMUSP00000034015,ENSMUSP00000036357,ENSMUSP00000036936,ENSMUSP00000044722,ENSMUSP00000045362,ENSMUSP00000057354,ENSMUSP00000061126,ENSMUSP00000062841,ENSMUSP00000068940,…	Abcd2,Acacb,Acnat2,Acot1,Acot2,Acot3,Acot4,Acsl4,Acsm2,Acss2,Bdh2,Cd74,Crat,Cryl1,Cyp2b10,Cyp2b9,Cyp2c37,Cyp2c38,Cyp2c39,Cyp2c40,Cyp2d9,Cyp4a10,Cyp4a12a,Elovl3,Elovl6,Fads2,Fam213b,Hao1,Lpin1,Sc4mol,Sc5d,Scd1,Them4,Thnsl2
GO.0080184	response to phenylpropanoid	13	5.55e-10	ENSMUSP00000006956,ENSMUSP00000022861,ENSMUSP00000025404,ENSMUSP00000037022,ENSMUSP00000041442,ENSMUSP00000047419,ENSMUSP00000080846,ENSMUSP00000081579,ENSMUSP00000084234,ENSMUSP00000096254,ENSMUSP00000099889,ENSMUSP00000112787,ENSMUSP00000132780	Cidea,Cyp2a4,Cyp2b9,Hsd3b5,Idi1,Ifit3,Ly6d,Mup12,Mup3,Saa3,Slc22a7,Slco1a1,Ugt3a1
GO.0008610	lipid biosynthetic process	41	7.09e-10	ENSMUSP00000010807,ENSMUSP00000012331,ENSMUSP00000021141,ENSMUSP00000021676,ENSMUSP00000022176,ENSMUSP00000025223,ENSMUSP00000025567,ENSMUSP00000025713,ENSMUSP00000026012,ENSMUSP00000027989,ENSMUSP00000028426,ENSMUSP00000029564,ENSMUSP00000029905,ENSMUSP00000030935,ENSMUSP00000031583,ENSMUSP00000033634,ENSMUSP00000033715,ENSMUSP00000034015,ENSMUSP00000034304,ENSMUSP00000036357,ENSMUSP00000036936,…	Acacb,Acsl3,Acsl4,Cd74,Cyp17a1,Cyp21a1,Cyp39a1,Cyp7a1,Cyp7b1,Dhcr7,Elovl3,Elovl6,Fads1,Fads2,Fam213b,Fdft1,Fdps,Hmgcr,Hmgcs1,Hsd17b2,Hsd17b7,Hsd3b2,Hsd3b5,Idi1,Insig1,Lass6,Lpin1,Lss,Mogat1,Mvk,Nsdhl,ORF11,P2rx1,Pmvk,Sc4mol,Sc5d,Scd1,Sdr42e1,Srd5a1,Thnsl2,Tm7sf2
GO.0007623	circadian rhythm	26	7.14e-10	ENSMUSP00000000122,ENSMUSP00000008016,ENSMUSP00000020227,ENSMUSP00000020974,ENSMUSP00000021271,ENSMUSP00000023849,ENSMUSP00000032386,ENSMUSP00000034508,ENSMUSP00000047771,ENSMUSP00000049308,ENSMUSP00000060617,ENSMUSP00000068525,ENSMUSP00000069505,ENSMUSP00000069616,ENSMUSP00000073667,ENSMUSP00000078757,ENSMUSP00000079442,ENSMUSP00000079693,ENSMUSP00000081579,ENSMUSP00000082816,ENSMUSP00000092019,…	Atf5,Bhlhe41,Ccrn4l,Cry1,Dbp,Ddc,Egr1,Gm129,Id1,Id2,Id3,Mup10,Mup11,Mup12,Mup16,Mup19,Mup20,Mup3,Ngfr,Nr1d1,Ntrk2,Per1,Pml,Ppargc1a,Prok1,Usp2
GO.0035634	response to stilbenoid	12	7.14e-10	ENSMUSP00000006956,ENSMUSP00000025404,ENSMUSP00000037022,ENSMUSP00000041442,ENSMUSP00000047419,ENSMUSP00000080846,ENSMUSP00000081579,ENSMUSP00000084234,ENSMUSP00000096254,ENSMUSP00000099889,ENSMUSP00000112787,ENSMUSP00000132780	Cidea,Cyp2a4,Cyp2b9,Hsd3b5,Idi1,Ifit3,Ly6d,Mup12,Mup3,Saa3,Slc22a7,Slco1a1
GO.0045721	negative regulation of gluconeogenesis	11	7.14e-10	ENSMUSP00000024839,ENSMUSP00000037385,ENSMUSP00000045572,ENSMUSP00000073667,ENSMUSP00000079442,ENSMUSP00000081579,ENSMUSP00000092661,ENSMUSP00000095654,ENSMUSP00000095655,ENSMUSP00000099984,ENSMUSP00000112787	Gck,Lepr,Mup10,Mup11,Mup12,Mup16,Mup19,Mup20,Mup3,Serpina12,Sik1
GO.1901652	response to peptide	37	1.04e-09	ENSMUSP00000000193,ENSMUSP00000010807,ENSMUSP00000019721,ENSMUSP00000020171,ENSMUSP00000020227,ENSMUSP00000020704,ENSMUSP00000026196,ENSMUSP00000028288,ENSMUSP00000029270,ENSMUSP00000030811,ENSMUSP00000034507,ENSMUSP00000038863,ENSMUSP00000041250,ENSMUSP00000041747,ENSMUSP00000044918,ENSMUSP00000055757,ENSMUSP00000063795,ENSMUSP00000066743,ENSMUSP00000070583,ENSMUSP00000073667,ENSMUSP00000073695,…	Btg1,Ccl2,Ccna2,Cpeb1,Cry1,Ctgf,Errfi1,Fads1,Got1,Id1,Igf2,Igfbp1,Inhbb,Irs1,Klf3,Lpin1,Mas1,Mup10,Mup11,Mup12,Mup16,Mup19,Mup20,Mup3,Notch1,Pcsk9,Pdk4,Serpina1c,Serpina1d,Serpina3g,Sesn3,Sgk1,Sort1,Stat1,Trib3,Trpv1,Vldlr
GO.0070887	cellular response to chemical stimulus	97	3.72e-09	ENSMUSP00000000193,ENSMUSP00000003655,ENSMUSP00000003947,ENSMUSP00000006952,ENSMUSP00000006956,ENSMUSP00000008893,ENSMUSP00000009236,ENSMUSP00000016110,ENSMUSP00000019043,ENSMUSP00000019071,ENSMUSP00000019721,ENSMUSP00000020171,ENSMUSP00000020308,ENSMUSP00000020704,ENSMUSP00000020969,ENSMUSP00000020974,ENSMUSP00000022861,ENSMUSP00000022945,ENSMUSP00000022971,ENSMUSP00000023453,ENSMUSP00000023486,…	Aqp4,Aqp8,As3mt,Asns,Ccl2,Ccl6,Ccnb1,Cd74,Cdh13,Cebpb,Cmpk2,Coro1b,Cpeb1,Ctgf,Cux2,Cx3cl1,Cxcl10,Cxcl9,Cyp26a1,Cyp26b1,Cyp2b10,Cyp2b9,Cyp2c37,Cyp2c38,Cyp2c39,Cyp2c40,Cyp2d9,Cyp2u1,Cyp7a1,Ddc,Ddit4,Derl3,Dusp1,Ect2,Eif2c2,Entpd2,Errfi1,F3,Fgfr2,Fmo2,Got1,H2-Ab1,Hmgcs1,Hvcn1,Id2,Ifit1,Igf2,Igfbp1,Iigp1,Il17rb,Inhbb,Irf1,Irs1,Junb,Klf3,Lepr,Lpin1,Mas1,Mup10,Mup11,Mup12,Mup16,Mup19,Mup20,Mup3,Myc,Nlr…
GO.1901698	response to nitrogen compound	56	5.19e-09	ENSMUSP00000000193,ENSMUSP00000005548,ENSMUSP00000010807,ENSMUSP00000019721,ENSMUSP00000020171,ENSMUSP00000020227,ENSMUSP00000020704,ENSMUSP00000021141,ENSMUSP00000021271,ENSMUSP00000022971,ENSMUSP00000025025,ENSMUSP00000026196,ENSMUSP00000026922,ENSMUSP00000028005,ENSMUSP00000028288,ENSMUSP00000029270,ENSMUSP00000030811,ENSMUSP00000031766,ENSMUSP00000032781,ENSMUSP00000033023,ENSMUSP00000034507,…	Aqp8,Asns,Btg1,Ccl2,Ccna2,Cebpb,Cpeb1,Cry1,Ctgf,Ddc,Dusp1,Eif2c2,Errfi1,Fads1,Got1,H2-Ab1,Hmgcs1,Hmox1,Homer2,Id1,Igf2,Igfbp1,Inhbb,Irs1,Junb,Klf3,Lpin1,Mas1,Mgst3,Mup10,Mup11,Mup12,Mup16,Mup19,Mup20,Mup3,Myc,Nnmt,Notch1,Nox4,Ntrk2,P2rx1,Pcsk9,Pdk4,Per1,Ppargc1a,Ren1,Serpina1c,Serpina1d,Serpina3g,Sesn3,Sgk1,Sort1,Stat1,Trib3,Vldlr
GO.0050896	response to stimulus	233	6.26e-09	ENSMUSP00000000122,ENSMUSP00000000193,ENSMUSP00000001672,ENSMUSP00000001720,ENSMUSP00000003135,ENSMUSP00000003628,ENSMUSP00000003655,ENSMUSP00000003808,ENSMUSP00000004986,ENSMUSP00000006687,ENSMUSP00000006952,ENSMUSP00000006956,ENSMUSP00000008016,ENSMUSP00000008893,ENSMUSP00000009236,ENSMUSP00000014920,ENSMUSP00000015456,ENSMUSP00000015540,ENSMUSP00000015797,ENSMUSP00000016110,ENSMUSP00000016172,…	Acsl3,Acsl4,Adora1,Akr1e1,Alas2,Aqp4,Aqp8,Arhgap11a,Arid5b,Arsa,As3mt,Atp1b1,Atp4a,Atpif1,Bcl6,Btc,Btg1,C8a,C8b,C9,Camk1d,Cblc,Cck,Ccl2,Ccl6,Ccna2,Ccnb1,Ccrn4l,Cd63,Cd74,Cd83,Cdc42ep1,Cdc42ep5,Cdh13,Cebpb,Celsr1,Cidea,Clec2h,Cmpk2,Coro1b,Cpeb1,Cspg5,Cux2,Cxcl9,Cyp26a1,Cyp26b1,Cyp2a4,Cyp2b10,Cyp2b9,Cyp2c37,Cyp2c38,Cyp2c39,Cyp2c40,Cyp2d9,Cyp2u1,Cyp7a1,Cyr61,Ddit4,Ddr1,Derl3,Dhx58,Dpf3,Dusp1,Eda2r,E…
GO.0043434	response to peptide hormone	34	6.52e-09	ENSMUSP00000000193,ENSMUSP00000010807,ENSMUSP00000019721,ENSMUSP00000020171,ENSMUSP00000020227,ENSMUSP00000020704,ENSMUSP00000026196,ENSMUSP00000029270,ENSMUSP00000030811,ENSMUSP00000034507,ENSMUSP00000038863,ENSMUSP00000041250,ENSMUSP00000041747,ENSMUSP00000044918,ENSMUSP00000055757,ENSMUSP00000063795,ENSMUSP00000066743,ENSMUSP00000070583,ENSMUSP00000073667,ENSMUSP00000073695,ENSMUSP00000077909,…	Btg1,Ccl2,Ccna2,Cpeb1,Cry1,Ctgf,Errfi1,Fads1,Got1,Igf2,Igfbp1,Inhbb,Irs1,Lpin1,Mas1,Mup10,Mup11,Mup12,Mup16,Mup19,Mup20,Mup3,Pcsk9,Pdk4,Serpina1c,Serpina1d,Serpina3g,Sesn3,Sgk1,Sort1,Stat1,Trib3,Trpv1,Vldlr
GO.0032869	cellular response to insulin stimulus	22	8.59e-09	ENSMUSP00000000193,ENSMUSP00000019721,ENSMUSP00000020704,ENSMUSP00000026196,ENSMUSP00000030811,ENSMUSP00000041747,ENSMUSP00000044918,ENSMUSP00000055757,ENSMUSP00000063795,ENSMUSP00000069616,ENSMUSP00000070583,ENSMUSP00000073667,ENSMUSP00000079442,ENSMUSP00000081579,ENSMUSP00000092661,ENSMUSP00000095654,ENSMUSP00000095655,ENSMUSP00000112787,ENSMUSP00000114074,ENSMUSP00000114076,ENSMUSP00000127329,…	Ccl2,Cpeb1,Egr1,Errfi1,Got1,Igf2,Igfbp1,Inhbb,Irs1,Lpin1,Mup10,Mup11,Mup12,Mup16,Mup19,Mup20,Mup3,Pcsk9,Pdk4,Sgk1,Trib3,Vldlr
GO.0010677	negative regulation of cellular carbohydrate metabolic process	14	9.22e-09	ENSMUSP00000020308,ENSMUSP00000024839,ENSMUSP00000037385,ENSMUSP00000045572,ENSMUSP00000046967,ENSMUSP00000073667,ENSMUSP00000079442,ENSMUSP00000081579,ENSMUSP00000092661,ENSMUSP00000095654,ENSMUSP00000095655,ENSMUSP00000099984,ENSMUSP00000112787,ENSMUSP00000117040	Ddit4,Gck,Lepr,Midn,Mup10,Mup11,Mup12,Mup16,Mup19,Mup20,Mup3,Ppargc1a,Serpina12,Sik1
GO.0001659	temperature homeostasis	13	1.03e-08	ENSMUSP00000025404,ENSMUSP00000043522,ENSMUSP00000069505,ENSMUSP00000073667,ENSMUSP00000079442,ENSMUSP00000080162,ENSMUSP00000081579,ENSMUSP00000092661,ENSMUSP00000095654,ENSMUSP00000095655,ENSMUSP00000096957,ENSMUSP00000099585,ENSMUSP00000112787	Adora1,Adrb3,Arrdc3,Cidea,Mup10,Mup11,Mup12,Mup16,Mup19,Mup20,Mup3,Nr1d1,Trpv1
GO.0008152	metabolic process	314	1.28e-08	ENSMUSP00000000193,ENSMUSP00000001455,ENSMUSP00000003135,ENSMUSP00000003628,ENSMUSP00000003655,ENSMUSP00000004986,ENSMUSP00000006136,ENSMUSP00000006565,ENSMUSP00000006760,ENSMUSP00000006956,ENSMUSP00000007005,ENSMUSP00000007449,ENSMUSP00000008016,ENSMUSP00000009236,ENSMUSP00000012331,ENSMUSP00000013458,ENSMUSP00000014920,ENSMUSP00000015664,ENSMUSP00000015797,ENSMUSP00000017534,ENSMUSP00000017974,…	Abca13,Abcc12,Acacb,Acat2,Acmsd,Acot1,Acot2,Acot3,Acot4,Acsm2,Acss3,Adck5,Adh4,Adora1,Akr1b7,Akr1e1,Alas1,Alas2,Aldoc,Ankrd9,Arid5b,As3mt,Asb2,Asns,Atf5,Atp11a,Atp1b1,Atp5g1,Atp5h,Atp8b5,Atpif1,Baz1a,Bcl6,Bdh2,Bhlhe41,Birc5,Btg1,Bub1b,C8a,C8b,C9,Camk1d,Capn8,Cblc,Cbr1,Cck,Ccl2,Ccrn4l,Cd4,Cd74,Cdc20,Cdc42ep5,Cdca3,Cdkn3,Cdt1,Cebpb,Cenpe,Ces2e,Ces3a,Cidea,Cmah,Cmpk2,Cpeb1,Crat,Crym,Ctgf,Ctsk,Cux2,C…
GO.0010565	regulation of cellular ketone metabolic process	22	1.76e-08	ENSMUSP00000019721,ENSMUSP00000019808,ENSMUSP00000024839,ENSMUSP00000029905,ENSMUSP00000031583,ENSMUSP00000033634,ENSMUSP00000037385,ENSMUSP00000041747,ENSMUSP00000045572,ENSMUSP00000061877,ENSMUSP00000063795,ENSMUSP00000068940,ENSMUSP00000069505,ENSMUSP00000073667,ENSMUSP00000079442,ENSMUSP00000081579,ENSMUSP00000092661,ENSMUSP00000095654,ENSMUSP00000095655,ENSMUSP00000099984,ENSMUSP00000112787,…	Abcd2,Acacb,Acsl4,Cyp7a1,Gck,Insig1,Irs1,Lepr,Mup10,Mup11,Mup12,Mup16,Mup19,Mup20,Mup3,Nr1d1,Pdk4,Plin5,Ppargc1a,Serpina12,Sik1,Trib3
GO.0044255	cellular lipid metabolic process	52	2.62e-08	ENSMUSP00000007449,ENSMUSP00000012331,ENSMUSP00000013458,ENSMUSP00000019469,ENSMUSP00000021141,ENSMUSP00000021649,ENSMUSP00000021652,ENSMUSP00000021653,ENSMUSP00000022176,ENSMUSP00000022517,ENSMUSP00000025567,ENSMUSP00000025946,ENSMUSP00000025968,ENSMUSP00000028207,ENSMUSP00000028426,ENSMUSP00000028704,ENSMUSP00000029135,ENSMUSP00000029564,ENSMUSP00000030935,ENSMUSP00000031583,ENSMUSP00000034015,…	Abcd2,Acacb,Acnat2,Acot1,Acot2,Acot3,Acot4,Acsm2,Acss2,Adh4,Akr1b7,Bdh2,Cd74,Crat,Cryl1,Cyp26a1,Cyp26b1,Cyp2b10,Cyp2b9,Cyp2c37,Cyp2c38,Cyp2c39,Cyp2c40,Cyp2d9,Cyp4a10,Cyp4a12a,Elovl3,Elovl6,Fads2,Fam213b,Fdft1,Fdps,G6pc,Hao1,Hmgcr,Hmgcs1,Idi1,Insig1,Lass6,Lpin1,Mogat1,Mvk,P2rx1,Pcsk9,Pmvk,Rdh11,Sc4mol,Sc5d,Scd1,Smpd3,Them4,Thnsl2
GO.0032868	response to insulin	25	3.89e-08	ENSMUSP00000000193,ENSMUSP00000010807,ENSMUSP00000019721,ENSMUSP00000020227,ENSMUSP00000020704,ENSMUSP00000026196,ENSMUSP00000030811,ENSMUSP00000034507,ENSMUSP00000041747,ENSMUSP00000044918,ENSMUSP00000055757,ENSMUSP00000063795,ENSMUSP00000070583,ENSMUSP00000073667,ENSMUSP00000079442,ENSMUSP00000081579,ENSMUSP00000092661,ENSMUSP00000095654,ENSMUSP00000095655,ENSMUSP00000099692,ENSMUSP00000112787,…	Ccl2,Cpeb1,Cry1,Errfi1,Fads1,Got1,Igf2,Igfbp1,Inhbb,Irs1,Lpin1,Mup10,Mup11,Mup12,Mup16,Mup19,Mup20,Mup3,Pcsk9,Pdk4,Sesn3,Sgk1,Sort1,Trib3,Vldlr
GO.0046165	alcohol biosynthetic process	18	6.13e-08	ENSMUSP00000006692,ENSMUSP00000021676,ENSMUSP00000022176,ENSMUSP00000025713,ENSMUSP00000026196,ENSMUSP00000027989,ENSMUSP00000029564,ENSMUSP00000033715,ENSMUSP00000034015,ENSMUSP00000036971,ENSMUSP00000046856,ENSMUSP00000055313,ENSMUSP00000057354,ENSMUSP00000061877,ENSMUSP00000073541,ENSMUSP00000080531,ENSMUSP00000132780,ENSMUSP00000136944	Dhcr7,Fdft1,Fdps,Got1,Hmgcr,Hmgcs1,Hsd17b7,Idi1,Insig1,Lss,Mvd,Mvk,Nsdhl,ORF11,Pmvk,Sc4mol,Sc5d,Tm7sf2
GO.0050709	negative regulation of protein secretion	19	6.13e-08	ENSMUSP00000020524,ENSMUSP00000020970,ENSMUSP00000022176,ENSMUSP00000025404,ENSMUSP00000034230,ENSMUSP00000044603,ENSMUSP00000044918,ENSMUSP00000046967,ENSMUSP00000058305,ENSMUSP00000063795,ENSMUSP00000073667,ENSMUSP00000079442,ENSMUSP00000081579,ENSMUSP00000082816,ENSMUSP00000092661,ENSMUSP00000095654,ENSMUSP00000095655,ENSMUSP00000104293,ENSMUSP00000112787	Cidea,Cx3cl1,Hmgcr,Inhbb,Irs1,Midn,Mup10,Mup11,Mup12,Mup16,Mup19,Mup20,Mup3,Nlrp12,Pim3,Pml,Rab11fip5,Rhbdf1,Rsad2
GO.0061179	negative regulation of insulin secretion involved in cellular response to glucose stimulus	9	7.71e-08	ENSMUSP00000022176,ENSMUSP00000044603,ENSMUSP00000073667,ENSMUSP00000079442,ENSMUSP00000081579,ENSMUSP00000092661,ENSMUSP00000095654,ENSMUSP00000095655,ENSMUSP00000112787	Hmgcr,Mup10,Mup11,Mup12,Mup16,Mup19,Mup20,Mup3,Pim3
GO.1901701	cellular response to oxygen-containing compound	50	9.4e-08	ENSMUSP00000000193,ENSMUSP00000003947,ENSMUSP00000019721,ENSMUSP00000020704,ENSMUSP00000020969,ENSMUSP00000022861,ENSMUSP00000025946,ENSMUSP00000026196,ENSMUSP00000028328,ENSMUSP00000029905,ENSMUSP00000030811,ENSMUSP00000030826,ENSMUSP00000031171,ENSMUSP00000033023,ENSMUSP00000041008,ENSMUSP00000041747,ENSMUSP00000042701,ENSMUSP00000044918,ENSMUSP00000047646,ENSMUSP00000055757,ENSMUSP00000058305,…	Aqp8,Ccl2,Ccnb1,Cebpb,Cmpk2,Cpeb1,Cx3cr1,Cxcl10,Cyp26a1,Cyp26b1,Cyp7a1,E2f1,Ect2,Entpd2,Errfi1,Got1,H2-Ab1,Hmgcs1,Id1,Igf2,Igfbp1,Inhbb,Irs1,Klf3,Lpin1,Mas1,Mup10,Mup11,Mup12,Mup16,Mup19,Mup20,Mup3,Nqo1,Nr1d1,Ntrk2,Pcsk9,Pdk4,Pkd2,Ppargc1a,Rab11fip5,Sgk1,Slc2a5,Spon2,Stap1,Stat1,Trib3,Trpv1,Ugt3a1,Vldlr
GO.1901653	cellular response to peptide	25	1.04e-07	ENSMUSP00000000193,ENSMUSP00000019721,ENSMUSP00000020704,ENSMUSP00000026196,ENSMUSP00000030811,ENSMUSP00000041747,ENSMUSP00000044918,ENSMUSP00000055757,ENSMUSP00000063795,ENSMUSP00000069616,ENSMUSP00000070583,ENSMUSP00000073667,ENSMUSP00000079442,ENSMUSP00000081579,ENSMUSP00000086409,ENSMUSP00000092019,ENSMUSP00000092661,ENSMUSP00000095654,ENSMUSP00000095655,ENSMUSP00000112787,ENSMUSP00000114074,…	Ccl2,Cpeb1,Egr1,Errfi1,Got1,Id1,Igf2,Igfbp1,Inhbb,Irs1,Klf3,Lpin1,Mas1,Mup10,Mup11,Mup12,Mup16,Mup19,Mup20,Mup3,Pcsk9,Pdk4,Sgk1,Trib3,Vldlr
GO.0045475	locomotor rhythm	10	1.06e-07	ENSMUSP00000020974,ENSMUSP00000034508,ENSMUSP00000049308,ENSMUSP00000073667,ENSMUSP00000079442,ENSMUSP00000081579,ENSMUSP00000092661,ENSMUSP00000095654,ENSMUSP00000095655,ENSMUSP00000112787	Gm129,Id2,Mup10,Mup11,Mup12,Mup16,Mup19,Mup20,Mup3,Usp2
GO.0044283	small molecule biosynthetic process	34	1.09e-07	ENSMUSP00000006692,ENSMUSP00000010807,ENSMUSP00000021676,ENSMUSP00000022176,ENSMUSP00000025567,ENSMUSP00000025713,ENSMUSP00000026196,ENSMUSP00000027989,ENSMUSP00000029135,ENSMUSP00000029564,ENSMUSP00000029905,ENSMUSP00000030935,ENSMUSP00000031560,ENSMUSP00000031583,ENSMUSP00000031766,ENSMUSP00000033715,ENSMUSP00000034015,ENSMUSP00000036357,ENSMUSP00000036936,ENSMUSP00000036971,ENSMUSP00000037487,…	Acacb,Acsl3,Acss2,Asns,Cd74,Cyp39a1,Cyp7a1,Cyp7b1,Dhcr7,Elovl3,Elovl6,Fads1,Fads2,Fam213b,Fdft1,Fdps,Got1,Hmgcr,Hmgcs1,Hsd17b7,Idi1,Insig1,Lss,Mmab,Mvd,Mvk,Nsdhl,ORF11,Pmvk,Sc4mol,Sc5d,Scd1,Thnsl2,Tm7sf2
GO.0044711	single-organism biosynthetic process	63	1.26e-07	ENSMUSP00000010807,ENSMUSP00000012331,ENSMUSP00000018990,ENSMUSP00000019469,ENSMUSP00000019721,ENSMUSP00000020227,ENSMUSP00000020969,ENSMUSP00000021141,ENSMUSP00000021676,ENSMUSP00000022176,ENSMUSP00000025223,ENSMUSP00000025567,ENSMUSP00000025713,ENSMUSP00000025833,ENSMUSP00000026012,ENSMUSP00000026196,ENSMUSP00000027989,ENSMUSP00000028426,ENSMUSP00000029564,ENSMUSP00000029905,ENSMUSP00000030191,…	Acacb,Acsl3,Acsl4,Alas1,Alas2,Asns,Atp5g1,Atp5h,Atpif1,Bdh2,Cd74,Cmpk2,Cry1,Cyp17a1,Cyp21a1,Cyp39a1,Cyp7a1,Cyp7b1,Dhcr7,Elovl3,Elovl6,Fads1,Fads2,Fam213b,Fdft1,Fdps,G6pc,Got1,Hmgcr,Hmgcs1,Hsd17b2,Hsd17b7,Hsd3b2,Hsd3b5,Idi1,Insig1,Lass6,Lpin1,Lss,Mmab,Mogat1,Mvk,Nmrk1,Npr2,Nr1d1,Nsdhl,ORF11,Oas1a,Oasl2,P2rx1,Pank3,Papss2,Pdk4,Pmvk,Ppp1r3c,Sc4mol,Sc5d,Scd1,Sdr42e1,Srd5a1,Thnsl2,Tm7sf2,Zfp259
GO.0043255	regulation of carbohydrate biosynthetic process	17	1.32e-07	ENSMUSP00000024839,ENSMUSP00000037385,ENSMUSP00000045572,ENSMUSP00000063795,ENSMUSP00000065679,ENSMUSP00000069505,ENSMUSP00000073667,ENSMUSP00000079442,ENSMUSP00000081579,ENSMUSP00000086409,ENSMUSP00000092661,ENSMUSP00000095654,ENSMUSP00000095655,ENSMUSP00000099984,ENSMUSP00000112787,ENSMUSP00000114076,ENSMUSP00000122712	Gck,Igf2,Irs1,Lepr,Mas1,Mup10,Mup11,Mup12,Mup16,Mup19,Mup20,Mup3,Nr1d1,Ppp1r3b,Ppp1r3g,Serpina12,Sik1
GO.0031649	heat generation	9	1.34e-07	ENSMUSP00000073667,ENSMUSP00000079442,ENSMUSP00000080162,ENSMUSP00000081579,ENSMUSP00000092661,ENSMUSP00000095654,ENSMUSP00000095655,ENSMUSP00000099585,ENSMUSP00000112787	Adrb3,Mup10,Mup11,Mup12,Mup16,Mup19,Mup20,Mup3,Trpv1
GO.1903531	negative regulation of secretion by cell	23	1.38e-07	ENSMUSP00000005548,ENSMUSP00000020227,ENSMUSP00000020524,ENSMUSP00000020970,ENSMUSP00000022176,ENSMUSP00000025404,ENSMUSP00000028288,ENSMUSP00000034230,ENSMUSP00000043522,ENSMUSP00000044603,ENSMUSP00000044918,ENSMUSP00000046967,ENSMUSP00000058305,ENSMUSP00000063795,ENSMUSP00000073667,ENSMUSP00000079442,ENSMUSP00000081579,ENSMUSP00000082816,ENSMUSP00000092661,ENSMUSP00000095654,ENSMUSP00000095655,…	Adora1,Cidea,Cry1,Cx3cl1,Hmgcr,Hmox1,Inhbb,Irs1,Midn,Mup10,Mup11,Mup12,Mup16,Mup19,Mup20,Mup3,Nlrp12,Notch1,Pim3,Pml,Rab11fip5,Rhbdf1,Rsad2
GO.0001676	long-chain fatty acid metabolic process	15	2.08e-07	ENSMUSP00000021649,ENSMUSP00000021652,ENSMUSP00000021653,ENSMUSP00000025968,ENSMUSP00000033634,ENSMUSP00000044722,ENSMUSP00000045291,ENSMUSP00000045362,ENSMUSP00000061126,ENSMUSP00000071351,ENSMUSP00000072264,ENSMUSP00000080846,ENSMUSP00000086530,ENSMUSP00000125217,ENSMUSP00000126448	Acot1,Acot2,Acot3,Acot4,Acsl3,Acsl4,Cyp2b10,Cyp2b9,Cyp2c37,Cyp2c38,Cyp2c39,Cyp2c40,Cyp2d9,Cyp4a10,Elovl6
GO.1901617	organic hydroxy compound biosynthetic process	22	2.08e-07	ENSMUSP00000006692,ENSMUSP00000021676,ENSMUSP00000022176,ENSMUSP00000025713,ENSMUSP00000026196,ENSMUSP00000027989,ENSMUSP00000029564,ENSMUSP00000029905,ENSMUSP00000033715,ENSMUSP00000034015,ENSMUSP00000036971,ENSMUSP00000037487,ENSMUSP00000046856,ENSMUSP00000055313,ENSMUSP00000057354,ENSMUSP00000061877,ENSMUSP00000068525,ENSMUSP00000073541,ENSMUSP00000080531,ENSMUSP00000130073,ENSMUSP00000132780,…	Cyp39a1,Cyp7a1,Cyp7b1,Ddc,Dhcr7,Fdft1,Fdps,Got1,Hmgcr,Hmgcs1,Hsd17b7,Idi1,Insig1,Lss,Mvd,Mvk,Nsdhl,ORF11,Pmvk,Sc4mol,Sc5d,Tm7sf2
GO.0010646	regulation of cell communication	123	2.17e-07	ENSMUSP00000000122,ENSMUSP00000000193,ENSMUSP00000003808,ENSMUSP00000005548,ENSMUSP00000006565,ENSMUSP00000008297,ENSMUSP00000014920,ENSMUSP00000015456,ENSMUSP00000015664,ENSMUSP00000016172,ENSMUSP00000017974,ENSMUSP00000019043,ENSMUSP00000019808,ENSMUSP00000020171,ENSMUSP00000020227,ENSMUSP00000020308,ENSMUSP00000020524,ENSMUSP00000020704,ENSMUSP00000020970,ENSMUSP00000021271,ENSMUSP00000021617,…	Adora1,Adrb3,Akr1e1,Arrdc3,Asb2,Aspm,Atp1b1,Atpif1,Bcl6,Birc5,Bmf,Cblc,Ccl2,Cd4,Cd63,Cd74,Cdc20,Cdh13,Celsr1,Cidea,Clstn3,Cpeb1,Cry1,Cspg5,Ctgf,Ctsk,Cux2,Cx3cl1,Cx3cr1,Cxcl10,Cxcl9,Cyp26b1,Cyp7b1,Cyr61,Ddit4,Dhx58,Dpf3,Ect2,Eda2r,Egr1,F3,Faim,Fgfr2,Fzd8,Gadd45b,Gadd45g,Gck,Gdf15,Gpc1,Grm8,Hes1,Hmox1,Homer2,Id1,Igf2,Igfbp1,Ikbke,Inhbb,Inhbe,Irf1,Irf4,Irf7,Irs1,Kiaa1324,Madd,Map3k6,Mas1,Midn,Mmd2,M…
GO.0051186	cofactor metabolic process	29	2.26e-07	ENSMUSP00000005548,ENSMUSP00000006692,ENSMUSP00000013458,ENSMUSP00000017534,ENSMUSP00000018990,ENSMUSP00000019721,ENSMUSP00000021649,ENSMUSP00000021652,ENSMUSP00000021653,ENSMUSP00000022176,ENSMUSP00000029135,ENSMUSP00000029564,ENSMUSP00000031583,ENSMUSP00000036971,ENSMUSP00000037198,ENSMUSP00000044405,ENSMUSP00000049394,ENSMUSP00000064282,ENSMUSP00000066040,ENSMUSP00000066426,ENSMUSP00000073213,…	Acacb,Acnat2,Acot1,Acot2,Acot3,Acot4,Acsm2,Acss2,Adh4,Alas1,Alas2,Aldoc,Atpif1,Bdh2,Cbr1,Eno1,Fmo2,Gapdh,Gck,Hmgcr,Hmox1,Mvd,Mvk,Nmrk1,Nudt7,Pank3,Pdk4,Pfkfb2,Pmvk
GO.0071310	cellular response to organic substance	78	2.36e-07	ENSMUSP00000000193,ENSMUSP00000006956,ENSMUSP00000008893,ENSMUSP00000009236,ENSMUSP00000016110,ENSMUSP00000019043,ENSMUSP00000019721,ENSMUSP00000020171,ENSMUSP00000020308,ENSMUSP00000020704,ENSMUSP00000020969,ENSMUSP00000022861,ENSMUSP00000022945,ENSMUSP00000023453,ENSMUSP00000025025,ENSMUSP00000025946,ENSMUSP00000026196,ENSMUSP00000028288,ENSMUSP00000028328,ENSMUSP00000029771,ENSMUSP00000029905,…	Aqp4,Aqp8,Asns,Ccl2,Ccnb1,Cd74,Cdh13,Cebpb,Cmpk2,Coro1b,Cpeb1,Ctgf,Cux2,Cx3cl1,Cxcl10,Cxcl9,Cyp26a1,Cyp26b1,Cyp7a1,Ddc,Ddit4,Derl3,Dusp1,E2f1,Eif2c2,Entpd2,Errfi1,F3,Fgfr2,Got1,H2-Ab1,Hmgcs1,Ifit1,Igf2,Igfbp1,Iigp1,Il17rb,Inhbb,Irf1,Irs1,Junb,Klf3,Lepr,Lpin1,Mas1,Mt2,Mup10,Mup11,Mup12,Mup16,Mup19,Mup20,Mup3,Nlrp12,Notch1,Npr2,Ntrk2,Parp16,Pcsk9,Pdk4,Pml,Ppargc1a,Rab11fip5,Ren1,Saa3,Sdf2l1,Sgk1,Sh…
GO.0051048	negative regulation of secretion	24	2.71e-07	ENSMUSP00000005548,ENSMUSP00000020227,ENSMUSP00000020524,ENSMUSP00000020970,ENSMUSP00000022176,ENSMUSP00000025404,ENSMUSP00000028288,ENSMUSP00000033634,ENSMUSP00000034230,ENSMUSP00000044603,ENSMUSP00000044918,ENSMUSP00000046967,ENSMUSP00000058305,ENSMUSP00000063795,ENSMUSP00000073667,ENSMUSP00000079442,ENSMUSP00000081579,ENSMUSP00000082816,ENSMUSP00000092661,ENSMUSP00000095171,ENSMUSP00000095654,…	Acsl4,Cd74,Cidea,Cry1,Cx3cl1,Hmgcr,Hmox1,Inhbb,Irs1,Midn,Mup10,Mup11,Mup12,Mup16,Mup19,Mup20,Mup3,Nlrp12,Notch1,Pim3,Pml,Rab11fip5,Rhbdf1,Rsad2
GO.0010906	regulation of glucose metabolic process	18	2.77e-07	ENSMUSP00000019721,ENSMUSP00000024827,ENSMUSP00000024839,ENSMUSP00000037385,ENSMUSP00000045572,ENSMUSP00000046967,ENSMUSP00000063795,ENSMUSP00000069505,ENSMUSP00000073667,ENSMUSP00000079442,ENSMUSP00000081579,ENSMUSP00000092661,ENSMUSP00000095654,ENSMUSP00000095655,ENSMUSP00000099984,ENSMUSP00000112787,ENSMUSP00000114076,ENSMUSP00000122712	Gck,Igf2,Irs1,Lepr,Midn,Mup10,Mup11,Mup12,Mup16,Mup19,Mup20,Mup3,Nr1d1,Pdk4,Ppp1r3g,Serpina12,Sik1,Tff3
GO.0017144	drug metabolic process	12	4.25e-07	ENSMUSP00000025968,ENSMUSP00000028010,ENSMUSP00000028014,ENSMUSP00000044405,ENSMUSP00000044722,ENSMUSP00000045362,ENSMUSP00000049394,ENSMUSP00000072264,ENSMUSP00000080846,ENSMUSP00000086530,ENSMUSP00000101944,ENSMUSP00000125217	Cbr1,Cyp2b10,Cyp2b9,Cyp2c37,Cyp2c38,Cyp2c39,Cyp2c40,Cyp2d9,Cyp2u1,Fmo2,Fmo3,Fmo4
GO.0071375	cellular response to peptide hormone stimulus	23	5.91e-07	ENSMUSP00000000193,ENSMUSP00000019721,ENSMUSP00000020704,ENSMUSP00000026196,ENSMUSP00000030811,ENSMUSP00000041747,ENSMUSP00000044918,ENSMUSP00000055757,ENSMUSP00000063795,ENSMUSP00000069616,ENSMUSP00000070583,ENSMUSP00000073667,ENSMUSP00000079442,ENSMUSP00000081579,ENSMUSP00000086409,ENSMUSP00000092661,ENSMUSP00000095654,ENSMUSP00000095655,ENSMUSP00000112787,ENSMUSP00000114074,ENSMUSP00000114076,…	Ccl2,Cpeb1,Egr1,Errfi1,Got1,Igf2,Igfbp1,Inhbb,Irs1,Lpin1,Mas1,Mup10,Mup11,Mup12,Mup16,Mup19,Mup20,Mup3,Pcsk9,Pdk4,Sgk1,Trib3,Vldlr
GO.0010675	regulation of cellular carbohydrate metabolic process	21	6.1e-07	ENSMUSP00000019721,ENSMUSP00000020308,ENSMUSP00000024827,ENSMUSP00000024839,ENSMUSP00000037385,ENSMUSP00000045572,ENSMUSP00000046967,ENSMUSP00000063795,ENSMUSP00000069505,ENSMUSP00000073667,ENSMUSP00000079442,ENSMUSP00000081579,ENSMUSP00000086409,ENSMUSP00000092661,ENSMUSP00000095654,ENSMUSP00000095655,ENSMUSP00000099984,ENSMUSP00000112787,ENSMUSP00000114076,ENSMUSP00000117040,ENSMUSP00000122712	Ddit4,Gck,Igf2,Irs1,Lepr,Mas1,Midn,Mup10,Mup11,Mup12,Mup16,Mup19,Mup20,Mup3,Nr1d1,Pdk4,Ppargc1a,Ppp1r3g,Serpina12,Sik1,Tff3
GO.0019216	regulation of lipid metabolic process	28	7.21e-07	ENSMUSP00000019721,ENSMUSP00000019808,ENSMUSP00000020974,ENSMUSP00000024839,ENSMUSP00000025404,ENSMUSP00000029846,ENSMUSP00000029905,ENSMUSP00000031583,ENSMUSP00000033634,ENSMUSP00000036936,ENSMUSP00000041747,ENSMUSP00000043522,ENSMUSP00000045291,ENSMUSP00000045572,ENSMUSP00000046114,ENSMUSP00000061877,ENSMUSP00000063795,ENSMUSP00000068940,ENSMUSP00000069505,ENSMUSP00000073541,ENSMUSP00000073667,…	Abcd2,Acacb,Acsl3,Acsl4,Adora1,Cidea,Cyp7a1,Cyr61,Dhcr7,Id2,Insig1,Irs1,Mup10,Mup11,Mup12,Mup16,Mup19,Mup20,Mup3,Nr1d1,Pdk4,Plin5,Ppargc1a,Scd1,Serpina12,Sik1,Tm6sf2,Trib3
GO.0010883	regulation of lipid storage	12	7.46e-07	ENSMUSP00000019808,ENSMUSP00000021028,ENSMUSP00000023100,ENSMUSP00000025404,ENSMUSP00000031583,ENSMUSP00000073667,ENSMUSP00000079442,ENSMUSP00000081579,ENSMUSP00000092661,ENSMUSP00000095654,ENSMUSP00000095655,ENSMUSP00000112787	Acacb,Cidea,Itgb3,Mup10,Mup11,Mup12,Mup16,Mup19,Mup20,Mup3,Plin5,Srebf2
GO.0023051	regulation of signaling	116	8.51e-07	ENSMUSP00000000122,ENSMUSP00000000193,ENSMUSP00000003808,ENSMUSP00000005548,ENSMUSP00000006565,ENSMUSP00000008297,ENSMUSP00000014920,ENSMUSP00000015456,ENSMUSP00000016172,ENSMUSP00000017974,ENSMUSP00000019043,ENSMUSP00000019808,ENSMUSP00000020171,ENSMUSP00000020227,ENSMUSP00000020308,ENSMUSP00000020524,ENSMUSP00000020704,ENSMUSP00000020970,ENSMUSP00000021271,ENSMUSP00000021784,ENSMUSP00000021903,…	Adora1,Adrb3,Arrdc3,Aspm,Atpif1,Bcl6,Birc5,Bmf,Cblc,Ccl2,Cd4,Cd63,Cd74,Cdc20,Cdh13,Celsr1,Cidea,Clstn3,Cpeb1,Cry1,Cspg5,Ctgf,Cux2,Cx3cl1,Cx3cr1,Cxcl10,Cxcl9,Cyp26b1,Cyp7b1,Cyr61,Ddit4,Dhx58,Ect2,Eda2r,Egr1,F3,Faim,Fgfr2,Fzd8,Gadd45b,Gadd45g,Gck,Gdf15,Gpc1,Grm8,Hes1,Hmox1,Homer2,Id1,Igf2,Igfbp1,Ikbke,Inhbb,Inhbe,Irf1,Irf4,Irf7,Irs1,Kiaa1324,Madd,Map3k6,Mas1,Midn,Mmd2,Mup10,Mup11,Mup12,Mup16,Mup19,…
GO.0002792	negative regulation of peptide secretion	13	9.63e-07	ENSMUSP00000022176,ENSMUSP00000044603,ENSMUSP00000044918,ENSMUSP00000046967,ENSMUSP00000063795,ENSMUSP00000073667,ENSMUSP00000079442,ENSMUSP00000081579,ENSMUSP00000092661,ENSMUSP00000095171,ENSMUSP00000095654,ENSMUSP00000095655,ENSMUSP00000112787	Cd74,Hmgcr,Inhbb,Irs1,Midn,Mup10,Mup11,Mup12,Mup16,Mup19,Mup20,Mup3,Pim3
GO.0009719	response to endogenous stimulus	69	9.63e-07	ENSMUSP00000000193,ENSMUSP00000001720,ENSMUSP00000003947,ENSMUSP00000008893,ENSMUSP00000010807,ENSMUSP00000015797,ENSMUSP00000019721,ENSMUSP00000020227,ENSMUSP00000020704,ENSMUSP00000021141,ENSMUSP00000021271,ENSMUSP00000022861,ENSMUSP00000022945,ENSMUSP00000022971,ENSMUSP00000023100,ENSMUSP00000025025,ENSMUSP00000026196,ENSMUSP00000026922,ENSMUSP00000028005,ENSMUSP00000028288,ENSMUSP00000029270,…	Aqp8,Arsa,Asns,Btg1,Ccl2,Ccna2,Cdh13,Cebpb,Coro1b,Cpeb1,Cry1,Cx3cr1,Ddc,Dusp1,E2f1,Errfi1,Fads1,Fgfr2,Got1,H2-Ab1,Hmgcs1,Homer2,Igf2,Igfbp1,Inhbb,Irs1,Junb,Klf3,Lpin1,Mas1,Mgst3,Mmp15,Mup10,Mup11,Mup12,Mup16,Mup19,Mup20,Mup3,Myc,Nnmt,Notch1,Nox4,Nqo1,Ntrk2,P2rx1,Pcsk9,Pdk4,Per1,Pkd2,Pml,Ppargc1a,Rbbp8,Serpina1c,Serpina1d,Serpina3g,Sesn3,Sgk1,Shcbp1,Slco1a1,Sort1,Srebf2,Stat1,Steap2,Tat,Trib3,Ugt3…
GO.0006950	response to stress	124	9.89e-07	ENSMUSP00000000193,ENSMUSP00000001672,ENSMUSP00000001720,ENSMUSP00000003135,ENSMUSP00000003628,ENSMUSP00000004986,ENSMUSP00000006687,ENSMUSP00000006952,ENSMUSP00000006956,ENSMUSP00000008016,ENSMUSP00000008893,ENSMUSP00000009236,ENSMUSP00000014920,ENSMUSP00000015456,ENSMUSP00000016172,ENSMUSP00000017974,ENSMUSP00000019043,ENSMUSP00000019721,ENSMUSP00000020171,ENSMUSP00000020308,ENSMUSP00000020704,…	Adora1,Adrb3,Akr1e1,Alas2,Aqp4,Asb2,Asns,Atpif1,Bcl6,Btg1,C8a,C8b,C9,Camk1d,Cck,Ccl2,Ccnb1,Cd4,Cd74,Cdc42ep5,Cebpb,Celsr1,Clec2h,Coro1b,Cpeb1,Cspg5,Ctgf,Cxcl9,Cyp26b1,Cyr61,Ddit4,Ddr1,Derl3,Dhx58,Dpf3,Dusp1,Ect2,Egln3,Elf3,Entpd2,Esco2,F11,F3,Fanci,Fen1,Gadd45b,Gadd45g,H2-Ab1,H2-Eb1,H2-T23,Hamp2,Hao1,Hist3h2a,Hps4,Id2,Id3,Ifih1,Ifit1,Ifit3,Ifrd1,Igfbp1,Igj,Iigp1,Ikbke,Inhbb,Insig1,Irf1,Irf4,Irf7,…
GO.0032844	regulation of homeostatic process	33	1.02e-06	ENSMUSP00000014920,ENSMUSP00000019044,ENSMUSP00000019721,ENSMUSP00000020974,ENSMUSP00000021028,ENSMUSP00000022176,ENSMUSP00000022971,ENSMUSP00000023100,ENSMUSP00000023486,ENSMUSP00000035120,ENSMUSP00000043522,ENSMUSP00000044603,ENSMUSP00000047646,ENSMUSP00000069505,ENSMUSP00000073667,ENSMUSP00000079124,ENSMUSP00000079442,ENSMUSP00000081579,ENSMUSP00000082548,ENSMUSP00000082816,ENSMUSP00000084041,…	Adora1,Arrdc3,Birc5,Cck,Cd74,Cxcl10,Cxcl9,Hbb-b2,Hmgcr,Id2,Isg15,Itgb3,Mup10,Mup11,Mup12,Mup16,Mup19,Mup20,Mup3,Myc,Nol3,Nr1d1,Pdk4,Pim3,Pkd2,Pml,Ppargc1a,Slc22a5,Srebf2,Sybu,Tfrc,Tsc22d3,Ube2c
GO.0006952	defense response	57	1.07e-06	ENSMUSP00000000193,ENSMUSP00000003135,ENSMUSP00000005548,ENSMUSP00000006687,ENSMUSP00000006952,ENSMUSP00000006956,ENSMUSP00000017974,ENSMUSP00000019043,ENSMUSP00000020308,ENSMUSP00000020970,ENSMUSP00000021141,ENSMUSP00000021784,ENSMUSP00000022749,ENSMUSP00000023151,ENSMUSP00000023486,ENSMUSP00000024044,ENSMUSP00000024112,ENSMUSP00000026571,ENSMUSP00000028259,ENSMUSP00000028288,ENSMUSP00000029018,…	Aqp4,Bcl6,C8a,C8b,C9,Camk1d,Cck,Ccl2,Cd4,Cd74,Cebpb,Clec2h,Cxcl10,Cxcl9,Cyp26b1,Ddit4,Dhx58,Elf3,F3,H2-Ab1,H2-Eb1,H2-T23,Hamp2,Hmox1,Ifih1,Ifit1,Ifit3,Igj,Iigp1,Irf1,Irf4,Irf7,Isg15,Mx2,Nlrx1,Notch1,Oas1a,Oasl1,Oasl2,Orm2,Orm3,P2rx1,Pml,Polr3g,Rsad2,Saa1,Saa3,Saa4,Scd1,Spon2,Stat1,Tap1,Tfrc,Trpv1,Txk,Ubd,Zbp1
GO.0045833	negative regulation of lipid metabolic process	15	1.11e-06	ENSMUSP00000019808,ENSMUSP00000024839,ENSMUSP00000025404,ENSMUSP00000031583,ENSMUSP00000041747,ENSMUSP00000043522,ENSMUSP00000045572,ENSMUSP00000061877,ENSMUSP00000073667,ENSMUSP00000079442,ENSMUSP00000081579,ENSMUSP00000092661,ENSMUSP00000095654,ENSMUSP00000095655,ENSMUSP00000112787	Acacb,Adora1,Cidea,Insig1,Mup10,Mup11,Mup12,Mup16,Mup19,Mup20,Mup3,Plin5,Serpina12,Sik1,Trib3
GO.0006111	regulation of gluconeogenesis	12	1.19e-06	ENSMUSP00000024839,ENSMUSP00000037385,ENSMUSP00000045572,ENSMUSP00000069505,ENSMUSP00000073667,ENSMUSP00000079442,ENSMUSP00000081579,ENSMUSP00000092661,ENSMUSP00000095654,ENSMUSP00000095655,ENSMUSP00000099984,ENSMUSP00000112787	Gck,Lepr,Mup10,Mup11,Mup12,Mup16,Mup19,Mup20,Mup3,Nr1d1,Serpina12,Sik1
GO.0048522	positive regulation of cellular process	177	1.29e-06	ENSMUSP00000000122,ENSMUSP00000000193,ENSMUSP00000001455,ENSMUSP00000001672,ENSMUSP00000003135,ENSMUSP00000003808,ENSMUSP00000003947,ENSMUSP00000005548,ENSMUSP00000006692,ENSMUSP00000008016,ENSMUSP00000008297,ENSMUSP00000008893,ENSMUSP00000015456,ENSMUSP00000015540,ENSMUSP00000015664,ENSMUSP00000017974,ENSMUSP00000019043,ENSMUSP00000019808,ENSMUSP00000020106,ENSMUSP00000020308,ENSMUSP00000020704,…	Abcd2,Acsl3,Acsl4,Adora1,Adrb3,Akr1e1,Arhgef10,Arhgef39,Arid5b,Arrdc3,Asb2,Asns,Aspm,Atf5,Atp1b1,Atpif1,Bcl6,Birc5,Bmf,Btg1,Camk1d,Cck,Ccl2,Ccrn4l,Cd4,Cd63,Cd74,Cd83,Cdc42ep1,Cdc42ep5,Cdh13,Cebpb,Cenpe,Ckap2,Clstn3,Cnst,Coro1b,Cspg5,Ctsk,Cux2,Cx3cr1,Cxcl9,Cyb5d2,Cyp26b1,Cyp7a1,Cyp7b1,Cyr61,Dbp,Ddit4,Dhx58,Dpf3,Dusp1,E2f1,Ect2,Eda2r,Egln3,Egr1,Eif2c2,Elf3,Espl1,F3,Fanci,Fgfr2,Flt3l,Fzd8,Gadd45b,Ga…
GO.0046676	negative regulation of insulin secretion	12	1.52e-06	ENSMUSP00000022176,ENSMUSP00000044603,ENSMUSP00000044918,ENSMUSP00000046967,ENSMUSP00000063795,ENSMUSP00000073667,ENSMUSP00000079442,ENSMUSP00000081579,ENSMUSP00000092661,ENSMUSP00000095654,ENSMUSP00000095655,ENSMUSP00000112787	Hmgcr,Inhbb,Irs1,Midn,Mup10,Mup11,Mup12,Mup16,Mup19,Mup20,Mup3,Pim3
GO.0046888	negative regulation of hormone secretion	15	1.54e-06	ENSMUSP00000020227,ENSMUSP00000022176,ENSMUSP00000043522,ENSMUSP00000044603,ENSMUSP00000044918,ENSMUSP00000046967,ENSMUSP00000058305,ENSMUSP00000063795,ENSMUSP00000073667,ENSMUSP00000079442,ENSMUSP00000081579,ENSMUSP00000092661,ENSMUSP00000095654,ENSMUSP00000095655,ENSMUSP00000112787	Adora1,Cry1,Hmgcr,Inhbb,Irs1,Midn,Mup10,Mup11,Mup12,Mup16,Mup19,Mup20,Mup3,Pim3,Rab11fip5
GO.0009725	response to hormone	50	1.63e-06	ENSMUSP00000000193,ENSMUSP00000001720,ENSMUSP00000003947,ENSMUSP00000005548,ENSMUSP00000010807,ENSMUSP00000015797,ENSMUSP00000019721,ENSMUSP00000020171,ENSMUSP00000020227,ENSMUSP00000020704,ENSMUSP00000022861,ENSMUSP00000025025,ENSMUSP00000026196,ENSMUSP00000029270,ENSMUSP00000030811,ENSMUSP00000031766,ENSMUSP00000034243,ENSMUSP00000034507,ENSMUSP00000037022,ENSMUSP00000038863,ENSMUSP00000041008,…	Arsa,Asns,Btg1,Ccl2,Ccna2,Cpeb1,Cry1,Ctgf,Dusp1,Errfi1,Fads1,Got1,H2-Ab1,Hmgcs1,Hmox1,Igf2,Igfbp1,Inhbb,Irs1,Junb,Lpin1,Mas1,Mmp15,Mup10,Mup11,Mup12,Mup16,Mup19,Mup20,Mup3,Nqo1,Pcsk9,Pdk4,Ppargc1a,Rbbp8,Ren1,Serpina1c,Serpina1d,Serpina3g,Sesn3,Sgk1,Slco1a1,Sort1,Stat1,Steap2,Tat,Trib3,Trpv1,Ugt3a1,Vldlr
GO.0071704	organic substance metabolic process	277	2.04e-06	ENSMUSP00000000193,ENSMUSP00000001455,ENSMUSP00000001720,ENSMUSP00000003135,ENSMUSP00000003628,ENSMUSP00000003655,ENSMUSP00000004986,ENSMUSP00000005548,ENSMUSP00000006136,ENSMUSP00000006565,ENSMUSP00000006760,ENSMUSP00000006956,ENSMUSP00000007449,ENSMUSP00000008016,ENSMUSP00000009236,ENSMUSP00000012331,ENSMUSP00000013458,ENSMUSP00000014920,ENSMUSP00000015664,ENSMUSP00000017534,ENSMUSP00000018990,…	Abcd2,Acacb,Acmsd,Acot1,Acot2,Acot3,Acot4,Acsm2,Adck5,Adh4,Adora1,Akr1b7,Alas1,Alas2,Aldoc,Arid5b,As3mt,Asb2,Asns,Atf5,Atp5g1,Atp5h,Atpif1,Baz1a,Bcl6,Bdh2,Bhlhe41,Birc5,Btg1,Bub1b,C8a,C8b,C9,Camk1d,Capn8,Cblc,Cbr1,Cck,Ccl2,Ccrn4l,Cd4,Cd74,Cdc20,Cdc42ep5,Cdca3,Cdkn3,Cdt1,Cebpb,Cidea,Cmah,Cmpk2,Cpeb1,Crat,Cryl1,Crym,Ctgf,Ctsk,Cux2,Cyp17a1,Cyp21a1,Cyp26a1,Cyp26b1,Cyp2b10,Cyp2b9,Cyp2c37,Cyp2c38,Cyp2c…
GO.0006637	acyl-CoA metabolic process	13	2.11e-06	ENSMUSP00000006692,ENSMUSP00000019721,ENSMUSP00000021649,ENSMUSP00000021652,ENSMUSP00000021653,ENSMUSP00000029135,ENSMUSP00000029564,ENSMUSP00000031583,ENSMUSP00000036971,ENSMUSP00000073213,ENSMUSP00000080256,ENSMUSP00000095690,ENSMUSP00000126448	Acacb,Acnat2,Acot1,Acot2,Acot3,Acot4,Acsm2,Acss2,Mvd,Mvk,Nudt7,Pdk4,Pmvk
GO.0071417	cellular response to organonitrogen compound	31	2.95e-06	ENSMUSP00000000193,ENSMUSP00000019721,ENSMUSP00000020704,ENSMUSP00000026196,ENSMUSP00000030811,ENSMUSP00000032781,ENSMUSP00000033023,ENSMUSP00000041008,ENSMUSP00000041747,ENSMUSP00000044918,ENSMUSP00000055757,ENSMUSP00000063795,ENSMUSP00000068525,ENSMUSP00000069850,ENSMUSP00000070583,ENSMUSP00000073667,ENSMUSP00000078757,ENSMUSP00000079442,ENSMUSP00000081579,ENSMUSP00000086409,ENSMUSP00000092019,…	Aqp8,Ccl2,Cebpb,Cpeb1,Ddc,Errfi1,Got1,H2-Ab1,Id1,Igf2,Igfbp1,Inhbb,Irs1,Klf3,Lpin1,Mas1,Mup10,Mup11,Mup12,Mup16,Mup19,Mup20,Mup3,Nox4,Ntrk2,Pcsk9,Pdk4,Sgk1,Trib3,Trpv1,Vldlr
GO.0051988	regulation of attachment of spindle microtubules to kinetochore	7	3.1e-06	ENSMUSP00000023756,ENSMUSP00000027931,ENSMUSP00000045286,ENSMUSP00000057938,ENSMUSP00000071989,ENSMUSP00000103935,ENSMUSP00000115860	Ccnb1,Cenpe,D2Ertd750e,Ect2,Nek2,Racgap1,Spag5
GO.0046890	regulation of lipid biosynthetic process	18	3.12e-06	ENSMUSP00000019721,ENSMUSP00000019808,ENSMUSP00000024839,ENSMUSP00000029846,ENSMUSP00000029905,ENSMUSP00000041747,ENSMUSP00000045291,ENSMUSP00000045572,ENSMUSP00000061877,ENSMUSP00000069505,ENSMUSP00000073541,ENSMUSP00000073667,ENSMUSP00000079442,ENSMUSP00000081579,ENSMUSP00000092661,ENSMUSP00000095654,ENSMUSP00000095655,ENSMUSP00000112787	Acsl3,Cyp7a1,Cyr61,Dhcr7,Insig1,Mup10,Mup11,Mup12,Mup16,Mup19,Mup20,Mup3,Nr1d1,Pdk4,Plin5,Serpina12,Sik1,Trib3
GO.0010647	positive regulation of cell communication	78	3.24e-06	ENSMUSP00000000122,ENSMUSP00000000193,ENSMUSP00000003808,ENSMUSP00000005548,ENSMUSP00000008297,ENSMUSP00000015456,ENSMUSP00000017974,ENSMUSP00000020171,ENSMUSP00000020970,ENSMUSP00000021617,ENSMUSP00000021903,ENSMUSP00000022176,ENSMUSP00000022212,ENSMUSP00000022682,ENSMUSP00000022971,ENSMUSP00000023171,ENSMUSP00000024044,ENSMUSP00000025914,ENSMUSP00000026162,ENSMUSP00000026407,ENSMUSP00000026571,…	Adora1,Adrb3,Akr1e1,Arrdc3,Asb2,Aspm,Atp1b1,Atpif1,Bmf,Ccl2,Cd4,Cd63,Cd74,Cdh13,Clstn3,Cspg5,Ctgf,Cux2,Cxcl10,Cxcl9,Cyr61,Dhx58,Dpf3,Ect2,Eda2r,Egr1,F3,Fgfr2,Fzd8,Gadd45b,Gadd45g,Gck,Gdf15,Hes1,Hmgcr,Hmox1,Igf2,Ikbke,Inhbb,Inhbe,Irf7,Kiaa1324,Madd,Map3k6,Mas1,Mmd2,Mrps10,Mup10,Mup11,Mup12,Mup16,Mup19,Mup20,Mup3,Myc,Ngfr,Nlrp12,Notch1,Nox4,Ntrk2,Pkd2,Plekhf1,Plk2,Pml,Prok1,Rsad2,Sall1,Sectm1a,Serp…
GO.0048584	positive regulation of response to stimulus	86	3.24e-06	ENSMUSP00000000122,ENSMUSP00000000193,ENSMUSP00000003808,ENSMUSP00000005548,ENSMUSP00000015456,ENSMUSP00000017974,ENSMUSP00000019043,ENSMUSP00000020171,ENSMUSP00000020970,ENSMUSP00000021617,ENSMUSP00000021903,ENSMUSP00000022176,ENSMUSP00000022212,ENSMUSP00000022682,ENSMUSP00000022749,ENSMUSP00000022971,ENSMUSP00000023171,ENSMUSP00000024044,ENSMUSP00000025914,ENSMUSP00000026162,ENSMUSP00000026407,…	Adora1,Adrb3,Akr1e1,Arrdc3,Asb2,Aspm,Atp1b1,Atpif1,Bmf,C8a,C8b,C9,Camk1d,Ccl2,Cd4,Cd63,Cd74,Cdh13,Cspg5,Ctgf,Cx3cl1,Cxcl10,Cxcl9,Cyr61,Dhx58,Dpf3,Ect2,Eda2r,F3,Fgfr2,Fzd8,Gadd45b,Gadd45g,Gdf15,H2-Ab1,H2-T23,Hes1,Hmgcr,Hmox1,Igf2,Ikbke,Inhbb,Inhbe,Irf1,Irf7,Irs1,Kiaa1324,Madd,Map3k6,Mas1,Mmd2,Mrps10,Mup10,Mup11,Mup12,Mup16,Mup19,Mup20,Mup3,Myc,Ngfr,Nlrp12,Notch1,Nox4,Ntrk2,Pkd2,Plekhf1,Plk2,Pml,Po…
GO.0051607	defense response to virus	18	3.97e-06	ENSMUSP00000017974,ENSMUSP00000019043,ENSMUSP00000020308,ENSMUSP00000020970,ENSMUSP00000024112,ENSMUSP00000028259,ENSMUSP00000029018,ENSMUSP00000031540,ENSMUSP00000031542,ENSMUSP00000035289,ENSMUSP00000042701,ENSMUSP00000047646,ENSMUSP00000079198,ENSMUSP00000082548,ENSMUSP00000082816,ENSMUSP00000099888,ENSMUSP00000099889,ENSMUSP00000108716	Cxcl10,Cxcl9,Ddit4,Dhx58,Ifih1,Ifit1,Ifit3,Irf1,Isg15,Mx2,Oas1a,Oasl1,Oasl2,Pml,Polr3g,Rsad2,Spon2,Zbp1
GO.0007049	cell cycle	63	4.72e-06	ENSMUSP00000004986,ENSMUSP00000006565,ENSMUSP00000006760,ENSMUSP00000019043,ENSMUSP00000022212,ENSMUSP00000022613,ENSMUSP00000022971,ENSMUSP00000023756,ENSMUSP00000024270,ENSMUSP00000024839,ENSMUSP00000024972,ENSMUSP00000025025,ENSMUSP00000026858,ENSMUSP00000027202,ENSMUSP00000027232,ENSMUSP00000027601,ENSMUSP00000027931,ENSMUSP00000028000,ENSMUSP00000028802,ENSMUSP00000028969,ENSMUSP00000029270,…	Arhgef10,Aspm,Birc5,Bub1b,Casc5,Ccna2,Ccnb1,Ccnb2,Cdc20,Cdca3,Cdh13,Cdkn3,Cdt1,Cenpe,Ckap2,Cpeb1,Cyp26b1,D2Ertd750e,Dlgap5,Dusp1,E2f1,Ect2,Esco2,Espl1,Fanci,Hjurp,Hspa2,Irf1,Kif20a,Kif2c,Mapk13,Mcm3,Mcm5,Mcm6,Meiob,Myc,Nek2,Nuf2,Nusap1,Pim3,Pkd2,Plk2,Plk3,Plk4,Pml,Prc1,Psrc1,Ptp4a1,Racgap1,Rbbp8,Rhou,Sgol2,Sik1,Smpd3,Spag5,Steap3,Top2a,Tpx2,Ttk,Ube2c,Usp2,Xrcc2,Zfp259
GO.0010907	positive regulation of glucose metabolic process	11	4.87e-06	ENSMUSP00000063795,ENSMUSP00000073667,ENSMUSP00000079442,ENSMUSP00000081579,ENSMUSP00000092661,ENSMUSP00000095654,ENSMUSP00000095655,ENSMUSP00000099984,ENSMUSP00000112787,ENSMUSP00000114076,ENSMUSP00000122712	Gck,Igf2,Irs1,Mup10,Mup11,Mup12,Mup16,Mup19,Mup20,Mup3,Ppp1r3g
GO.0048518	positive regulation of biological process	194	4.87e-06	ENSMUSP00000000122,ENSMUSP00000000193,ENSMUSP00000001455,ENSMUSP00000001672,ENSMUSP00000003135,ENSMUSP00000003808,ENSMUSP00000003947,ENSMUSP00000004986,ENSMUSP00000006692,ENSMUSP00000007005,ENSMUSP00000008016,ENSMUSP00000008297,ENSMUSP00000008893,ENSMUSP00000015456,ENSMUSP00000015540,ENSMUSP00000015664,ENSMUSP00000017974,ENSMUSP00000019043,ENSMUSP00000019044,ENSMUSP00000019808,ENSMUSP00000020106,…	Abcd2,Acacb,Acat2,Acsl3,Acsl4,Adora1,Adrb3,Akr1e1,Arhgap11a,Arhgef10,Arid5b,Arrdc3,Asb2,Asns,Aspm,Atf5,Atp1b1,Atpif1,Bcl6,Birc5,Bmf,Btg1,C8a,C8b,C9,Camk1d,Cck,Ccl2,Ccrn4l,Cd4,Cd63,Cd74,Cd83,Cdc42ep1,Cdc42ep5,Cdh13,Cebpb,Cenpe,Cidea,Ckap2,Clstn3,Cnst,Coro1b,Cspg5,Ctsk,Cux2,Cx3cr1,Cxcl9,Cyb5d2,Cyp26b1,Cyp7a1,Cyp7b1,Cyr61,Dbp,Ddit4,Dhx58,Dpf3,Dusp1,E2f1,Ect2,Eda2r,Egln3,Egr1,Eif2c2,Elf3,Espl1,F11,F3…
GO.1901699	cellular response to nitrogen compound	33	4.87e-06	ENSMUSP00000000193,ENSMUSP00000019721,ENSMUSP00000020704,ENSMUSP00000026196,ENSMUSP00000030811,ENSMUSP00000032781,ENSMUSP00000033023,ENSMUSP00000041008,ENSMUSP00000041747,ENSMUSP00000042207,ENSMUSP00000044918,ENSMUSP00000055757,ENSMUSP00000063795,ENSMUSP00000068525,ENSMUSP00000069850,ENSMUSP00000070583,ENSMUSP00000073667,ENSMUSP00000078757,ENSMUSP00000079442,ENSMUSP00000081579,ENSMUSP00000086409,…	Aqp8,Ccl2,Cebpb,Cpeb1,Ddc,Eif2c2,Errfi1,Got1,H2-Ab1,Id1,Igf2,Igfbp1,Inhbb,Irs1,Klf3,Lpin1,Mas1,Mup10,Mup11,Mup12,Mup16,Mup19,Mup20,Mup3,Nox4,Ntrk2,Pcsk9,Pdk4,Ppargc1a,Sgk1,Trib3,Trpv1,Vldlr
GO.0051726	regulation of cell cycle	53	5.47e-06	ENSMUSP00000006565,ENSMUSP00000006760,ENSMUSP00000008016,ENSMUSP00000015456,ENSMUSP00000019043,ENSMUSP00000020171,ENSMUSP00000020227,ENSMUSP00000020974,ENSMUSP00000021903,ENSMUSP00000022212,ENSMUSP00000022971,ENSMUSP00000023171,ENSMUSP00000023756,ENSMUSP00000024839,ENSMUSP00000025025,ENSMUSP00000026858,ENSMUSP00000027202,ENSMUSP00000027931,ENSMUSP00000028969,ENSMUSP00000029270,ENSMUSP00000030191,…	Asns,Aspm,Birc5,Btc,Bub1b,Ccna2,Ccnb1,Cdc20,Cdkn3,Cdt1,Cenpe,Cry1,Ctgf,D2Ertd750e,Dusp1,E2f1,Ect2,Espl1,Fgfr2,Gadd45b,Gadd45g,Hes1,Hspa2,Id2,Id3,Igf2,Irf1,Junb,Madd,Map3k6,Myc,Nek2,Npr2,Nusap1,Obsl1,Pim3,Pkd2,Plk2,Plk3,Plk4,Pml,Prr11,Psrc1,Racgap1,Sgol2,Shb,Sik1,Spag5,Top2a,Tpx2,Ttk,Ube2c,Usp2
GO.0048511	rhythmic process	29	6.01e-06	ENSMUSP00000000122,ENSMUSP00000008016,ENSMUSP00000020227,ENSMUSP00000020974,ENSMUSP00000021271,ENSMUSP00000023849,ENSMUSP00000024839,ENSMUSP00000032386,ENSMUSP00000034508,ENSMUSP00000047771,ENSMUSP00000049308,ENSMUSP00000060617,ENSMUSP00000068525,ENSMUSP00000068896,ENSMUSP00000069505,ENSMUSP00000069616,ENSMUSP00000069850,ENSMUSP00000073667,ENSMUSP00000078757,ENSMUSP00000079442,ENSMUSP00000079693,…	Atf5,Bhlhe41,Ccrn4l,Cebpb,Cry1,Dbp,Ddc,Egr1,Gm129,Id1,Id2,Id3,Mup10,Mup11,Mup12,Mup16,Mup19,Mup20,Mup3,Ngfr,Nr1d1,Ntrk2,Per1,Pml,Ppargc1a,Prok1,Sik1,Top2a,Usp2
GO.0044238	primary metabolic process	267	8.3e-06	ENSMUSP00000000193,ENSMUSP00000001455,ENSMUSP00000001720,ENSMUSP00000003135,ENSMUSP00000003628,ENSMUSP00000004986,ENSMUSP00000006136,ENSMUSP00000006565,ENSMUSP00000006760,ENSMUSP00000006956,ENSMUSP00000007449,ENSMUSP00000008016,ENSMUSP00000009236,ENSMUSP00000012331,ENSMUSP00000013458,ENSMUSP00000014920,ENSMUSP00000015664,ENSMUSP00000017534,ENSMUSP00000018990,ENSMUSP00000019043,ENSMUSP00000019379,…	Abcd2,Acacb,Acnat2,Acot1,Acot2,Acot3,Acot4,Acsm2,Adck5,Adh4,Adora1,Akr1b7,Alas2,Aldoc,Arid5b,Asb2,Asns,Atf5,Atp5g1,Atp5h,Baz1a,Bcl6,Bdh2,Bhlhe41,Birc5,Btg1,Bub1b,C8a,C8b,C9,Camk1d,Capn8,Cblc,Cck,Ccl2,Ccrn4l,Cd4,Cd74,Cdc20,Cdc42ep5,Cdca3,Cdkn3,Cdt1,Cebpb,Cidea,Cmah,Cmpk2,Cpeb1,Crat,Cryl1,Ctgf,Ctsk,Cux2,Cyp17a1,Cyp21a1,Cyp26a1,Cyp26b1,Cyp2b10,Cyp2b9,Cyp2c37,Cyp2c38,Cyp2c39,Cyp2c40,Cyp2d9,Cyp39a1,Cy…
GO.0061178	regulation of insulin secretion involved in cellular response to glucose stimulus	12	8.68e-06	ENSMUSP00000022176,ENSMUSP00000044603,ENSMUSP00000069505,ENSMUSP00000073667,ENSMUSP00000079124,ENSMUSP00000079442,ENSMUSP00000081579,ENSMUSP00000087511,ENSMUSP00000092661,ENSMUSP00000095654,ENSMUSP00000095655,ENSMUSP00000112787	Birc5,Hmgcr,Mup10,Mup11,Mup12,Mup16,Mup19,Mup20,Mup3,Nr1d1,Pim3,Sybu
GO.0002252	immune effector process	29	9.77e-06	ENSMUSP00000017974,ENSMUSP00000019043,ENSMUSP00000020308,ENSMUSP00000020970,ENSMUSP00000021784,ENSMUSP00000021903,ENSMUSP00000022749,ENSMUSP00000024112,ENSMUSP00000026571,ENSMUSP00000028259,ENSMUSP00000029018,ENSMUSP00000031540,ENSMUSP00000031542,ENSMUSP00000031663,ENSMUSP00000035289,ENSMUSP00000041008,ENSMUSP00000042701,ENSMUSP00000046584,ENSMUSP00000047646,ENSMUSP00000063986,ENSMUSP00000067541,…	C8a,C8b,C9,Cd74,Cebpb,Cx3cr1,Cxcl10,Cxcl9,Ddit4,Dhx58,Gadd45g,H2-Ab1,Ifih1,Ifit1,Ifit3,Irf1,Irf4,Irf7,Isg15,Mx2,Oas1a,Oasl1,Oasl2,Plcl2,Pml,Polr3g,Rsad2,Spon2,Zbp1
GO.0009966	regulation of signal transduction	101	1.09e-05	ENSMUSP00000000122,ENSMUSP00000003808,ENSMUSP00000005548,ENSMUSP00000014920,ENSMUSP00000015456,ENSMUSP00000017974,ENSMUSP00000019043,ENSMUSP00000019808,ENSMUSP00000020171,ENSMUSP00000020227,ENSMUSP00000020308,ENSMUSP00000020524,ENSMUSP00000020704,ENSMUSP00000020970,ENSMUSP00000021271,ENSMUSP00000021784,ENSMUSP00000021903,ENSMUSP00000022212,ENSMUSP00000022682,ENSMUSP00000022971,ENSMUSP00000023151,…	Adora1,Adrb3,Arrdc3,Aspm,Atpif1,Bcl6,Birc5,Bmf,Cblc,Cd4,Cd63,Cd74,Cdh13,Cidea,Cry1,Ctgf,Cx3cl1,Cx3cr1,Cxcl10,Cxcl9,Cyp26b1,Cyp7b1,Cyr61,Ddit4,Dhx58,Ect2,Eda2r,Egr1,F3,Faim,Fgfr2,Fzd8,Gadd45b,Gadd45g,Gdf15,Gpc1,Hes1,Hmox1,Homer2,Id1,Igf2,Igfbp1,Ikbke,Inhbb,Inhbe,Irf1,Irf4,Irf7,Kiaa1324,Madd,Map3k6,Mas1,Mmd2,Mup10,Mup11,Mup12,Mup16,Mup19,Mup20,Mup3,Myc,Ngfr,Nlrp12,Nlrx1,Nol3,Notch1,Nox4,Nr1d1,Ntrk2…
GO.0008150	biological_process	410	1.17e-05	ENSMUSP00000000122,ENSMUSP00000000193,ENSMUSP00000001122,ENSMUSP00000001455,ENSMUSP00000001672,ENSMUSP00000003135,ENSMUSP00000003655,ENSMUSP00000003808,ENSMUSP00000004986,ENSMUSP00000006136,ENSMUSP00000006687,ENSMUSP00000006760,ENSMUSP00000006952,ENSMUSP00000006956,ENSMUSP00000007005,ENSMUSP00000007449,ENSMUSP00000008893,ENSMUSP00000009236,ENSMUSP00000012331,ENSMUSP00000013458,ENSMUSP00000014920,…	AI118078,Abca13,Abcc12,Acacb,Acat2,Acmsd,Acot1,Acot2,Acot3,Acot4,Acsm2,Acss3,Adck5,Adh4,Akr1b7,Akr1e1,Alas1,Alas2,Ankrd9,Aqp4,Arhgap11a,Arhgef10,Arrdc3,As3mt,Aspm,Atp11a,Atp1b1,Atp5g1,Atp5h,Atp6v0d2,Atp8b5,BC048546,Baz1a,Bcl6,Bdh2,Bhlhe41,Birc5,Bmf,Bmyc,Bub1b,C8a,C8b,C9,Camk1d,Capn8,Casc5,Ccl2,Ccl6,Ccnb2,Ccrn4l,Cd63,Cd74,Cd83,Cdc42ep1,Cdc42ep5,Cdca3,Cdkn3,Cdt1,Cebpb,Cenpe,Ces2e,Ces3a,Cidea,Ckap2,…
GO.0002376	immune system process	77	1.3e-05	ENSMUSP00000000193,ENSMUSP00000005548,ENSMUSP00000017974,ENSMUSP00000019043,ENSMUSP00000019071,ENSMUSP00000020308,ENSMUSP00000020927,ENSMUSP00000020970,ENSMUSP00000020974,ENSMUSP00000021784,ENSMUSP00000021903,ENSMUSP00000022613,ENSMUSP00000022749,ENSMUSP00000023151,ENSMUSP00000023171,ENSMUSP00000023486,ENSMUSP00000024112,ENSMUSP00000025196,ENSMUSP00000026571,ENSMUSP00000028259,ENSMUSP00000028288,…	Alas2,Aqp4,Atpif1,Bcl6,C8a,C8b,C9,Ccl2,Ccl6,Ccnb2,Cd74,Cebpb,Cx3cr1,Cxcl10,Cxcl9,Cyp26b1,Ddit4,Dhx58,Egr1,Esco2,Fgfr2,Flt3l,Fzd8,Gadd45g,H2-Ab1,H2-Eb1,H2-Q6,H2-T23,H28,Hbb-b2,Hes1,Hmox1,Hs1bp3,Id2,Ifih1,Ifit1,Ifit3,Igj,Iigp1,Irf1,Irf4,Irf7,Isg15,Junb,Klf1,Lmo4,Ly6d,Mx2,Nlrp12,Nlrx1,Notch1,Oas1a,Oasl1,Oasl2,Plcl2,Pml,Polr3g,Psmb8,Psmb9,Rps19,Rsad2,Serpina3g,Shb,Sirpa,Smpd3,Spon2,Stap1,Stat1,Tap1,T…
GO.0042981	regulation of apoptotic process	69	1.45e-05	ENSMUSP00000000122,ENSMUSP00000000193,ENSMUSP00000003808,ENSMUSP00000003947,ENSMUSP00000008016,ENSMUSP00000014920,ENSMUSP00000015456,ENSMUSP00000019721,ENSMUSP00000020171,ENSMUSP00000021141,ENSMUSP00000021903,ENSMUSP00000022176,ENSMUSP00000022212,ENSMUSP00000022971,ENSMUSP00000023151,ENSMUSP00000023453,ENSMUSP00000025404,ENSMUSP00000025914,ENSMUSP00000028259,ENSMUSP00000028288,ENSMUSP00000029771,…	Adora1,Ankrd9,Asns,Atf5,Atpif1,Bcl6,Birc5,Bmf,Btc,Btg1,Camk1d,Cck,Ccl2,Cd74,Cebpb,Cidea,Ctgf,Cx3cl1,Cx3cr1,Cyr61,Ect2,Egln3,F3,Faim,Fgfr2,Gadd45b,Gadd45g,Gdf15,Hmgcr,Id1,Id3,Ifih1,Ifit3,Inhbb,Inhbe,Kiaa1324,Madd,Map3k6,Myc,Nat8,Ngfr,Nlrp12,Nol3,Notch1,Nox4,Nqo1,Ntrk2,P2rx1,Pcsk9,Pdk4,Phlda1,Pim3,Plekhf1,Plk2,Plk3,Pml,Ppargc1a,Sdf2l1,Stat1,Steap3,Tnfsf10,Top2a,Trpv1,Tsc22d1,Tsc22d3,Ubd,Vegfb,Xrcc2…
GO.0009605	response to external stimulus	80	1.5e-05	ENSMUSP00000000122,ENSMUSP00000000193,ENSMUSP00000003947,ENSMUSP00000005548,ENSMUSP00000006952,ENSMUSP00000006956,ENSMUSP00000008893,ENSMUSP00000017974,ENSMUSP00000019071,ENSMUSP00000019469,ENSMUSP00000019721,ENSMUSP00000020227,ENSMUSP00000020308,ENSMUSP00000020969,ENSMUSP00000020970,ENSMUSP00000020974,ENSMUSP00000021028,ENSMUSP00000021271,ENSMUSP00000021784,ENSMUSP00000022176,ENSMUSP00000022971,…	Acsl3,Acsl4,Adora1,Adrb3,Arsa,Cck,Ccl2,Ccl6,Ccnb1,Ccrn4l,Cd4,Cd63,Cebpb,Cmpk2,Coro1b,Cry1,Cx3cl1,Cxcl9,Cyr61,Ddit4,Dhx58,Egr1,Entpd2,G6pc,H2-Ab1,H2-T23,Hamp2,Hmgcr,Hmgcs1,Hmox1,Id2,Ifi27l2a,Ifih1,Ifit1,Ifit3,Igj,Iigp1,Inhbb,Irf4,Isg15,Itgb3,Junb,Kiaa1324,Mup12,Mx2,Myc,Ngfr,Notch1,Nqo1,Nr1d1,Oas1a,Oasl1,Oasl2,Pcsk9,Pdk4,Per1,Pkd2,Pml,Polr3g,Rab38,Rdh11,Ren1,Rps19,Rsad2,Saa1,Saa3,Saa4,Scd1,Sik1,Slc…
GO.0032845	negative regulation of homeostatic process	16	1.54e-05	ENSMUSP00000014920,ENSMUSP00000022176,ENSMUSP00000043522,ENSMUSP00000044603,ENSMUSP00000073667,ENSMUSP00000079442,ENSMUSP00000081579,ENSMUSP00000082816,ENSMUSP00000084041,ENSMUSP00000092661,ENSMUSP00000095171,ENSMUSP00000095654,ENSMUSP00000095655,ENSMUSP00000096957,ENSMUSP00000108620,ENSMUSP00000112787	Adora1,Arrdc3,Cd74,Hmgcr,Mup10,Mup11,Mup12,Mup16,Mup19,Mup20,Mup3,Nol3,Pim3,Pkd2,Pml,Tsc22d3
GO.0010888	negative regulation of lipid storage	8	1.55e-05	ENSMUSP00000021028,ENSMUSP00000073667,ENSMUSP00000079442,ENSMUSP00000081579,ENSMUSP00000092661,ENSMUSP00000095654,ENSMUSP00000095655,ENSMUSP00000112787	Itgb3,Mup10,Mup11,Mup12,Mup16,Mup19,Mup20,Mup3
GO.0051055	negative regulation of lipid biosynthetic process	11	1.55e-05	ENSMUSP00000024839,ENSMUSP00000041747,ENSMUSP00000045572,ENSMUSP00000061877,ENSMUSP00000073667,ENSMUSP00000079442,ENSMUSP00000081579,ENSMUSP00000092661,ENSMUSP00000095654,ENSMUSP00000095655,ENSMUSP00000112787	Insig1,Mup10,Mup11,Mup12,Mup16,Mup19,Mup20,Mup3,Serpina12,Sik1,Trib3
GO.0023056	positive regulation of signaling	71	1.65e-05	ENSMUSP00000000122,ENSMUSP00000000193,ENSMUSP00000003808,ENSMUSP00000005548,ENSMUSP00000008297,ENSMUSP00000015456,ENSMUSP00000017974,ENSMUSP00000020171,ENSMUSP00000020970,ENSMUSP00000021903,ENSMUSP00000022176,ENSMUSP00000022212,ENSMUSP00000022682,ENSMUSP00000022971,ENSMUSP00000023171,ENSMUSP00000024044,ENSMUSP00000025914,ENSMUSP00000026162,ENSMUSP00000026407,ENSMUSP00000026571,ENSMUSP00000028288,…	Adora1,Adrb3,Arrdc3,Aspm,Atpif1,Bmf,Ccl2,Cd4,Cd63,Cd74,Cdh13,Clstn3,Ctgf,Cux2,Cxcl10,Cxcl9,Cyr61,Dhx58,Ect2,Eda2r,Egr1,F3,Fgfr2,Fzd8,Gadd45b,Gadd45g,Gck,Gdf15,Hes1,Hmgcr,Hmox1,Igf2,Ikbke,Inhbb,Inhbe,Irf7,Madd,Map3k6,Mas1,Mmd2,Mup10,Mup11,Mup12,Mup16,Mup19,Mup20,Mup3,Myc,Ngfr,Nlrp12,Notch1,Nox4,Ntrk2,Pkd2,Plekhf1,Plk2,Pml,Prok1,Rsad2,Sall1,Sectm1a,Serpina12,Shb,Sorbs3,Stap1,Steap3,Stx1b,Txk,Ubd,Ve…
GO.0033993	response to lipid	48	1.89e-05	ENSMUSP00000000193,ENSMUSP00000001720,ENSMUSP00000003947,ENSMUSP00000005548,ENSMUSP00000010807,ENSMUSP00000019721,ENSMUSP00000020171,ENSMUSP00000020969,ENSMUSP00000022861,ENSMUSP00000023486,ENSMUSP00000023849,ENSMUSP00000025025,ENSMUSP00000025946,ENSMUSP00000026196,ENSMUSP00000028288,ENSMUSP00000028328,ENSMUSP00000029270,ENSMUSP00000029564,ENSMUSP00000029905,ENSMUSP00000030811,ENSMUSP00000031171,…	Arsa,Ccl2,Ccna2,Ccnb1,Ccrn4l,Cebpb,Cmpk2,Ctgf,Cx3cr1,Cxcl9,Cyp26a1,Cyp26b1,Cyp7a1,Dusp1,E2f1,Egr1,Entpd2,Errfi1,Fads1,Got1,H2-Ab1,Hmgcs1,Hmox1,Hsd17b2,Junb,Mmp15,Mup10,Mup11,Mup12,Mup16,Mup19,Mup20,Mup3,Notch1,Nqo1,Pdk4,Pmvk,Ppargc1a,Rbbp8,Ren1,Slco1a1,Spon2,Stap1,Stat1,Tat,Tfrc,Ugt3a1,Vldlr
GO.0009967	positive regulation of signal transduction	65	2.03e-05	ENSMUSP00000000122,ENSMUSP00000003808,ENSMUSP00000005548,ENSMUSP00000015456,ENSMUSP00000017974,ENSMUSP00000020171,ENSMUSP00000020970,ENSMUSP00000021903,ENSMUSP00000022176,ENSMUSP00000022212,ENSMUSP00000022682,ENSMUSP00000022971,ENSMUSP00000023171,ENSMUSP00000024044,ENSMUSP00000025914,ENSMUSP00000026162,ENSMUSP00000026407,ENSMUSP00000026571,ENSMUSP00000028288,ENSMUSP00000029018,ENSMUSP00000029771,…	Adora1,Adrb3,Arrdc3,Aspm,Atpif1,Bmf,Cd4,Cd63,Cd74,Cdh13,Ctgf,Cxcl10,Cxcl9,Cyr61,Dhx58,Ect2,Eda2r,F3,Fgfr2,Fzd8,Gadd45b,Gadd45g,Gdf15,Hes1,Hmgcr,Hmox1,Igf2,Ikbke,Inhbb,Inhbe,Irf7,Madd,Map3k6,Mas1,Mmd2,Mup10,Mup11,Mup12,Mup16,Mup19,Mup20,Mup3,Myc,Ngfr,Nlrp12,Notch1,Nox4,Ntrk2,Pkd2,Plekhf1,Plk2,Pml,Prok1,Rsad2,Sall1,Sectm1a,Serpina12,Shb,Sorbs3,Stap1,Steap3,Txk,Ubd,Vegfb,Zbp1
GO.0048583	regulation of response to stimulus	126	2.03e-05	ENSMUSP00000000122,ENSMUSP00000000193,ENSMUSP00000003808,ENSMUSP00000008893,ENSMUSP00000009236,ENSMUSP00000014920,ENSMUSP00000015456,ENSMUSP00000015664,ENSMUSP00000017974,ENSMUSP00000019043,ENSMUSP00000019721,ENSMUSP00000019808,ENSMUSP00000020171,ENSMUSP00000020227,ENSMUSP00000020308,ENSMUSP00000020524,ENSMUSP00000020704,ENSMUSP00000020970,ENSMUSP00000021271,ENSMUSP00000021617,ENSMUSP00000021784,…	Adrb3,Akr1e1,Arrdc3,Asb2,Aspm,Atp1b1,Atpif1,Bcl6,Birc5,Bmf,C8a,C8b,C9,Camk1d,Cblc,Cck,Ccl2,Cd4,Cd63,Cd74,Cdh13,Cidea,Coro1b,Cry1,Cspg5,Ctgf,Ctsk,Cxcl10,Cxcl9,Cyp26b1,Cyp7b1,Cyr61,Ddit4,Derl3,Dhx58,Dpf3,Ect2,Eda2r,Egr1,F11,F3,Faim,Fgfr2,Fzd8,Gadd45b,Gadd45g,Gdf15,Gpc1,H2-Ab1,H2-T23,Hes1,Homer2,Id1,Igf2,Igfbp1,Ikbke,Inhbb,Inhbe,Irf1,Irf4,Irf7,Irs1,Kiaa1324,Madd,Map3k6,Mas1,Mmd2,Mrps10,Mup10,Mup11,M…
GO.0048519	negative regulation of biological process	165	2.23e-05	ENSMUSP00000000122,ENSMUSP00000000193,ENSMUSP00000001672,ENSMUSP00000003135,ENSMUSP00000003628,ENSMUSP00000003947,ENSMUSP00000008016,ENSMUSP00000008893,ENSMUSP00000009236,ENSMUSP00000014920,ENSMUSP00000015456,ENSMUSP00000015540,ENSMUSP00000017974,ENSMUSP00000019043,ENSMUSP00000019721,ENSMUSP00000019808,ENSMUSP00000020106,ENSMUSP00000020171,ENSMUSP00000020227,ENSMUSP00000020308,ENSMUSP00000020524,…	Acacb,Acsl4,Adrb3,Ankrd9,Arid5b,Arrdc3,Asns,Aspm,Atf5,BC048546,Bcl6,Bhlhe41,Birc5,Bmf,Btc,Btg1,Camk1d,Casc5,Cblc,Cck,Ccl2,Ccrn4l,Cd74,Cd83,Cdh13,Cdkn3,Cebpb,Cenpe,Cidea,Ckap2,Cnst,Coro1b,Cpeb1,Cry1,Crym,Ctgf,Cux2,Cyp26b1,Cyp7b1,Cyr61,Ddit4,Ddr1,Derl3,Dhx58,E2f1,Egr1,Eif2c2,Elf3,F11,Faim,Fgfr2,Fzd8,Gadd45b,Gadd45g,Gapdh,Gck,Gm129,Gpc1,Grm8,H2-Ab1,H2-T23,Hes1,Hist1h1c,Hspa2,Id2,Id3,Ifit3,Ifrd1,Inhb…
GO.0042737	drug catabolic process	9	2.48e-05	ENSMUSP00000025968,ENSMUSP00000028014,ENSMUSP00000044722,ENSMUSP00000045362,ENSMUSP00000072264,ENSMUSP00000080846,ENSMUSP00000086530,ENSMUSP00000101944,ENSMUSP00000125217	Cyp2b10,Cyp2b9,Cyp2c37,Cyp2c38,Cyp2c39,Cyp2c40,Cyp2d9,Cyp2u1,Fmo4
GO.0032870	cellular response to hormone stimulus	32	3.25e-05	ENSMUSP00000000193,ENSMUSP00000019721,ENSMUSP00000020704,ENSMUSP00000022861,ENSMUSP00000025025,ENSMUSP00000026196,ENSMUSP00000028288,ENSMUSP00000030811,ENSMUSP00000031766,ENSMUSP00000041008,ENSMUSP00000041747,ENSMUSP00000044918,ENSMUSP00000055757,ENSMUSP00000063795,ENSMUSP00000064680,ENSMUSP00000069505,ENSMUSP00000070583,ENSMUSP00000073667,ENSMUSP00000079442,ENSMUSP00000081579,ENSMUSP00000086409,…	Asns,Ccl2,Cpeb1,Dusp1,Errfi1,Got1,H2-Ab1,Hmgcs1,Igf2,Igfbp1,Inhbb,Irs1,Junb,Lpin1,Mas1,Mup10,Mup11,Mup12,Mup16,Mup19,Mup20,Mup3,Notch1,Nr1d1,Pcsk9,Pdk4,Ppargc1a,Ren1,Sgk1,Trib3,Ugt3a1,Vldlr
GO.0006732	coenzyme metabolic process	22	3.37e-05	ENSMUSP00000006692,ENSMUSP00000017534,ENSMUSP00000018990,ENSMUSP00000019721,ENSMUSP00000021649,ENSMUSP00000021652,ENSMUSP00000021653,ENSMUSP00000022176,ENSMUSP00000029135,ENSMUSP00000029564,ENSMUSP00000031583,ENSMUSP00000036971,ENSMUSP00000037198,ENSMUSP00000044405,ENSMUSP00000066426,ENSMUSP00000073213,ENSMUSP00000079727,ENSMUSP00000080256,ENSMUSP00000095690,ENSMUSP00000099984,ENSMUSP00000113213,…	Acacb,Acnat2,Acot1,Acot2,Acot3,Acot4,Acsm2,Acss2,Aldoc,Eno1,Fmo2,Gapdh,Gck,Hmgcr,Mvd,Mvk,Nmrk1,Nudt7,Pank3,Pdk4,Pfkfb2,Pmvk
GO.0042592	homeostatic process	66	3.37e-05	ENSMUSP00000000122,ENSMUSP00000000193,ENSMUSP00000001253,ENSMUSP00000005548,ENSMUSP00000014920,ENSMUSP00000015664,ENSMUSP00000015797,ENSMUSP00000019044,ENSMUSP00000019469,ENSMUSP00000019721,ENSMUSP00000020171,ENSMUSP00000020227,ENSMUSP00000020974,ENSMUSP00000022610,ENSMUSP00000022971,ENSMUSP00000023151,ENSMUSP00000023154,ENSMUSP00000023486,ENSMUSP00000025404,ENSMUSP00000026196,ENSMUSP00000026922,…	Adora1,Adrb3,Alas2,Aqp4,Aqp8,Arrdc3,Atp1b1,Atp4a,Atpif1,Bcl6,Bdh2,Ccl2,Ccnb2,Cidea,Cldn1,Cry1,Ctgf,Ctsk,Cyp26b1,Cyp7a1,Fh1,G6pc,Gck,Got1,Hamp2,Hbb-b2,Hmox1,Homer2,Id2,Igj,Ildr2,Klf1,Mt2,Mup10,Mup11,Mup12,Mup16,Mup19,Mup20,Mup3,Myc,Ngfr,Nol3,Nox4,Nr1d1,Pcsk9,Pdia6,Pdilt,Pdk4,Pkd2,Pml,Ppp1r3g,Rab11fip5,Rab38,Rps19,Scara5,Sesn3,Slc22a5,Slc26a4,Stat1,Steap2,Steap3,Tap1,Tfrc,Tmem20,Tmem97
GO.0051983	regulation of chromosome segregation	11	3.5e-05	ENSMUSP00000023756,ENSMUSP00000027202,ENSMUSP00000027931,ENSMUSP00000037126,ENSMUSP00000045286,ENSMUSP00000057938,ENSMUSP00000064261,ENSMUSP00000064465,ENSMUSP00000071989,ENSMUSP00000103935,ENSMUSP00000115860	Bub1b,Ccnb1,Cenpe,D2Ertd750e,Ect2,Espl1,Kif2c,Nek2,Racgap1,Sgol2,Spag5
GO.0071466	cellular response to xenobiotic stimulus	12	3.71e-05	ENSMUSP00000003655,ENSMUSP00000025968,ENSMUSP00000031199,ENSMUSP00000044405,ENSMUSP00000044722,ENSMUSP00000045362,ENSMUSP00000072264,ENSMUSP00000080846,ENSMUSP00000086530,ENSMUSP00000099434,ENSMUSP00000101944,ENSMUSP00000125217	As3mt,Cyp2b10,Cyp2b9,Cyp2c37,Cyp2c38,Cyp2c39,Cyp2c40,Cyp2d9,Cyp2u1,E2f1,Fmo2,Sult1b1
GO.0010638	positive regulation of organelle organization	40	3.82e-05	ENSMUSP00000015664,ENSMUSP00000020171,ENSMUSP00000021617,ENSMUSP00000022682,ENSMUSP00000023100,ENSMUSP00000023151,ENSMUSP00000023171,ENSMUSP00000026858,ENSMUSP00000027202,ENSMUSP00000027863,ENSMUSP00000031171,ENSMUSP00000032781,ENSMUSP00000035058,ENSMUSP00000038915,ENSMUSP00000040128,ENSMUSP00000040271,ENSMUSP00000047920,ENSMUSP00000047980,ENSMUSP00000057938,ENSMUSP00000060930,ENSMUSP00000064282,…	Akr1e1,Arhgef10,Asb2,Atp1b1,Atpif1,Bcl6,Birc5,Bmf,Btc,Cdc42ep1,Cdc42ep5,Cenpe,Cspg5,Ctgf,Ctsk,Dpf3,Espl1,Hes1,Hps4,Id1,Igf2,Kiaa1324,Lpin1,Lrrc16a,Mrps10,Nox4,Nusap1,Plk4,Pml,Ppargc1a,Psrc1,Rhou,Sgol2,Slain2,Sorbs3,Srebf2,Stap1,Tnfsf10,Ube2c,Vps37b
GO.0048523	negative regulation of cellular process	154	3.92e-05	ENSMUSP00000000122,ENSMUSP00000000193,ENSMUSP00000001672,ENSMUSP00000003135,ENSMUSP00000003628,ENSMUSP00000008016,ENSMUSP00000008893,ENSMUSP00000009236,ENSMUSP00000014920,ENSMUSP00000015456,ENSMUSP00000017974,ENSMUSP00000019043,ENSMUSP00000019721,ENSMUSP00000019808,ENSMUSP00000020106,ENSMUSP00000020171,ENSMUSP00000020227,ENSMUSP00000020308,ENSMUSP00000020524,ENSMUSP00000020970,ENSMUSP00000020974,…	Acacb,Ankrd9,Arid5b,Asns,Aspm,Atf5,BC048546,Bcl6,Bhlhe41,Birc5,Bmf,Btc,Btg1,Camk1d,Casc5,Cblc,Ccl2,Ccrn4l,Cd74,Cdh13,Cdkn3,Cebpb,Cenpe,Cidea,Ckap2,Cnst,Coro1b,Cpeb1,Cry1,Crym,Ctgf,Cux2,Cxcl10,Cyp26b1,Cyp7b1,Cyr61,Ddit4,Ddr1,Derl3,Dhx58,E2f1,Egr1,Eif2c2,Elf3,Faim,Fgfr2,Fzd8,Gadd45b,Gadd45g,Gapdh,Gck,Gm129,Gpc1,Grm8,H2-Ab1,Hes1,Hist1h1c,Hspa2,Id2,Id3,Ifit3,Ifrd1,Inhbb,Insig1,Irf1,Irf2bp2,Irf4,Irs1,…
GO.0010941	regulation of cell death	71	4.05e-05	ENSMUSP00000000122,ENSMUSP00000000193,ENSMUSP00000003808,ENSMUSP00000003947,ENSMUSP00000008016,ENSMUSP00000014920,ENSMUSP00000015456,ENSMUSP00000019721,ENSMUSP00000020308,ENSMUSP00000021141,ENSMUSP00000021903,ENSMUSP00000022176,ENSMUSP00000022212,ENSMUSP00000022971,ENSMUSP00000023151,ENSMUSP00000023453,ENSMUSP00000025404,ENSMUSP00000025914,ENSMUSP00000028259,ENSMUSP00000028288,ENSMUSP00000029771,…	Adora1,Ankrd9,Asns,Atf5,Atpif1,Bcl6,Birc5,Bmf,Btc,Btg1,Camk1d,Cck,Ccl2,Cd74,Cebpb,Cidea,Cx3cl1,Cx3cr1,Cyr61,Ddit4,Ect2,Egln3,F3,Faim,Fgfr2,Gadd45b,Gadd45g,Gdf15,Hmgcr,Id1,Id3,Ifih1,Ifit3,Inhbb,Inhbe,Junb,Kiaa1324,Madd,Map3k6,Myc,Nat8,Ngfr,Nlrp12,Nol3,Notch1,Nox4,Nqo1,Ntrk2,P2rx1,Parp16,Pcsk9,Pdk4,Phlda1,Pim3,Plekhf1,Plk2,Plk3,Pml,Ppargc1a,Sdf2l1,Stat1,Steap3,Tnfsf10,Top2a,Trpv1,Tsc22d1,Tsc22d3,Ub…
GO.0012501	programmed cell death	53	4.05e-05	ENSMUSP00000000122,ENSMUSP00000001455,ENSMUSP00000005548,ENSMUSP00000006136,ENSMUSP00000014920,ENSMUSP00000015456,ENSMUSP00000019043,ENSMUSP00000020171,ENSMUSP00000020308,ENSMUSP00000021141,ENSMUSP00000021903,ENSMUSP00000022971,ENSMUSP00000024839,ENSMUSP00000025404,ENSMUSP00000028288,ENSMUSP00000028969,ENSMUSP00000029771,ENSMUSP00000029846,ENSMUSP00000035120,ENSMUSP00000037126,ENSMUSP00000039518,…	Birc5,Bmf,Bub1b,Cck,Cebpb,Cidea,Ckap2,Ctgf,Cyp26b1,Cyr61,Ddit4,Dnase1,E2f1,Eda2r,Egln3,F3,Faim,Fgfr2,Gadd45b,Gadd45g,Gapdh,Hmox1,Ikbke,Irf1,Madd,Mef2d,Myc,Ngfr,Nlrp12,Nol3,Notch1,P2rx1,Pcsk9,Peg3,Phlda1,Pim3,Plekhf1,Plk3,Pml,Serpina3g,Sgk1,Shb,Sik1,Sort1,Stat1,Steap3,Them4,Tnfsf10,Top2a,Tpx2,Trib3,Xaf1,Zfp259
GO.0051224	negative regulation of protein transport	21	4.13e-05	ENSMUSP00000009236,ENSMUSP00000020524,ENSMUSP00000020970,ENSMUSP00000022176,ENSMUSP00000025404,ENSMUSP00000034230,ENSMUSP00000044603,ENSMUSP00000044918,ENSMUSP00000046967,ENSMUSP00000058305,ENSMUSP00000063795,ENSMUSP00000073667,ENSMUSP00000079442,ENSMUSP00000081579,ENSMUSP00000082816,ENSMUSP00000084041,ENSMUSP00000092661,ENSMUSP00000095654,ENSMUSP00000095655,ENSMUSP00000104293,ENSMUSP00000112787	Cidea,Cx3cl1,Derl3,Hmgcr,Inhbb,Irs1,Midn,Mup10,Mup11,Mup12,Mup16,Mup19,Mup20,Mup3,Nlrp12,Pim3,Pkd2,Pml,Rab11fip5,Rhbdf1,Rsad2
GO.0045834	positive regulation of lipid metabolic process	16	4.18e-05	ENSMUSP00000019808,ENSMUSP00000029846,ENSMUSP00000029905,ENSMUSP00000036936,ENSMUSP00000045291,ENSMUSP00000063795,ENSMUSP00000068940,ENSMUSP00000069505,ENSMUSP00000073667,ENSMUSP00000079442,ENSMUSP00000081579,ENSMUSP00000092661,ENSMUSP00000095654,ENSMUSP00000095655,ENSMUSP00000112787,ENSMUSP00000117040	Abcd2,Acsl3,Cyp7a1,Cyr61,Irs1,Mup10,Mup11,Mup12,Mup16,Mup19,Mup20,Mup3,Nr1d1,Plin5,Ppargc1a,Scd1
GO.0071495	cellular response to endogenous stimulus	48	4.18e-05	ENSMUSP00000000193,ENSMUSP00000008893,ENSMUSP00000019721,ENSMUSP00000020171,ENSMUSP00000020704,ENSMUSP00000022861,ENSMUSP00000022945,ENSMUSP00000025025,ENSMUSP00000026196,ENSMUSP00000028288,ENSMUSP00000030811,ENSMUSP00000031766,ENSMUSP00000032781,ENSMUSP00000033023,ENSMUSP00000041008,ENSMUSP00000041747,ENSMUSP00000044918,ENSMUSP00000055757,ENSMUSP00000063795,ENSMUSP00000063986,ENSMUSP00000064680,…	Aqp8,Asns,Ccl2,Cdh13,Cebpb,Coro1b,Cpeb1,Ctgf,Cx3cr1,Ddc,Dusp1,E2f1,Errfi1,Fgfr2,Got1,H2-Ab1,Hmgcs1,Igf2,Igfbp1,Inhbb,Irs1,Junb,Klf3,Lpin1,Mas1,Mup10,Mup11,Mup12,Mup16,Mup19,Mup20,Mup3,Notch1,Nox4,Nr1d1,Ntrk2,Pcsk9,Pdk4,Pml,Ppargc1a,Ren1,Sgk1,Shcbp1,Sort1,Trib3,Ugt3a1,Vldlr,Zfp259
GO.0006915	apoptotic process	52	4.23e-05	ENSMUSP00000000122,ENSMUSP00000001455,ENSMUSP00000005548,ENSMUSP00000006136,ENSMUSP00000014920,ENSMUSP00000015456,ENSMUSP00000019043,ENSMUSP00000020171,ENSMUSP00000020308,ENSMUSP00000021141,ENSMUSP00000021903,ENSMUSP00000022971,ENSMUSP00000024839,ENSMUSP00000025404,ENSMUSP00000028288,ENSMUSP00000028969,ENSMUSP00000029771,ENSMUSP00000029846,ENSMUSP00000035120,ENSMUSP00000037126,ENSMUSP00000039518,…	Birc5,Bmf,Bub1b,Cck,Cebpb,Cidea,Ckap2,Ctgf,Cyr61,Ddit4,Dnase1,E2f1,Eda2r,Egln3,F3,Faim,Fgfr2,Gadd45b,Gadd45g,Gapdh,Hmox1,Ikbke,Irf1,Madd,Mef2d,Myc,Ngfr,Nlrp12,Nol3,Notch1,P2rx1,Pcsk9,Peg3,Phlda1,Pim3,Plekhf1,Plk3,Pml,Serpina3g,Sgk1,Shb,Sik1,Sort1,Stat1,Steap3,Them4,Tnfsf10,Top2a,Tpx2,Trib3,Xaf1,Zfp259
GO.0014070	response to organic cyclic compound	48	4.25e-05	ENSMUSP00000000193,ENSMUSP00000001720,ENSMUSP00000003947,ENSMUSP00000006956,ENSMUSP00000010807,ENSMUSP00000015540,ENSMUSP00000020171,ENSMUSP00000021141,ENSMUSP00000021271,ENSMUSP00000022861,ENSMUSP00000025025,ENSMUSP00000025404,ENSMUSP00000026196,ENSMUSP00000026922,ENSMUSP00000028288,ENSMUSP00000029270,ENSMUSP00000029564,ENSMUSP00000029905,ENSMUSP00000030811,ENSMUSP00000031766,ENSMUSP00000032781,…	Acsl3,Aqp8,Arsa,Asns,Ccl2,Ccna2,Ccnb1,Cd83,Cidea,Ctgf,Cxcl10,Cyp2a4,Cyp2b9,Cyp7a1,Dusp1,Eif2c2,Errfi1,Fads1,Got1,H2-Ab1,Hmgcs1,Homer2,Hsd3b5,Id1,Idi1,Ifit3,Junb,Ly6d,Mmp15,Mup11,Mup12,Mup3,Notch1,Nox4,Nqo1,Nr1d1,P2rx1,Per1,Pmvk,Ppargc1a,Rbbp8,Ren1,Saa3,Slc22a7,Stat1,Tat,Trpv1,Ugt3a1
GO.0010676	positive regulation of cellular carbohydrate metabolic process	12	4.95e-05	ENSMUSP00000063795,ENSMUSP00000073667,ENSMUSP00000079442,ENSMUSP00000081579,ENSMUSP00000086409,ENSMUSP00000092661,ENSMUSP00000095654,ENSMUSP00000095655,ENSMUSP00000099984,ENSMUSP00000112787,ENSMUSP00000114076,ENSMUSP00000122712	Gck,Igf2,Irs1,Mas1,Mup10,Mup11,Mup12,Mup16,Mup19,Mup20,Mup3,Ppp1r3g
GO.0000278	mitotic cell cycle	38	5.38e-05	ENSMUSP00000006565,ENSMUSP00000022212,ENSMUSP00000023756,ENSMUSP00000024270,ENSMUSP00000027931,ENSMUSP00000028000,ENSMUSP00000028802,ENSMUSP00000028969,ENSMUSP00000029270,ENSMUSP00000030773,ENSMUSP00000034742,ENSMUSP00000037126,ENSMUSP00000038915,ENSMUSP00000039518,ENSMUSP00000045286,ENSMUSP00000046255,ENSMUSP00000057938,ENSMUSP00000059159,ENSMUSP00000064261,ENSMUSP00000064465,ENSMUSP00000064839,…	Arhgef10,Aspm,Birc5,Bub1b,Casc5,Ccdc99,Ccna2,Ccnb1,Ccnb2,Cdc20,Cdca3,Cdh13,Cenpe,Ckap2,D2Ertd750e,E2f1,Espl1,Hspa2,Kif20a,Kif2c,Nek2,Nuf2,Nusap1,Pkd2,Plk2,Plk3,Pml,Psrc1,Racgap1,Rbbp8,Rhou,Spag5,Top2a,Tpx2,Ttk,Ube2c,Xrcc2,Zfp259
GO.0006955	immune response	45	7.27e-05	ENSMUSP00000000193,ENSMUSP00000017974,ENSMUSP00000019043,ENSMUSP00000019071,ENSMUSP00000020970,ENSMUSP00000021784,ENSMUSP00000021903,ENSMUSP00000022749,ENSMUSP00000023151,ENSMUSP00000024044,ENSMUSP00000024112,ENSMUSP00000026571,ENSMUSP00000028259,ENSMUSP00000028288,ENSMUSP00000029018,ENSMUSP00000031540,ENSMUSP00000031542,ENSMUSP00000031663,ENSMUSP00000032473,ENSMUSP00000034230,ENSMUSP00000034621,…	Aqp4,Bcl6,C8a,C8b,C9,Ccl2,Ccl6,Cd4,Cd74,Cx3cl1,Cx3cr1,Cxcl10,Cxcl9,Dhx58,Gadd45g,H2-Ab1,H2-Eb1,H2-Q6,H2-T23,H28,Ifih1,Ifit1,Ifit3,Igj,Iigp1,Irf1,Irf4,Irf7,Isg15,Mx2,Nlrx1,Notch1,Oas1a,Oasl1,Oasl2,Plcl2,Pml,Polr3g,Rsad2,Spon2,Stat1,Tnfsf10,Txk,Ubd,Zbp1
GO.0000226	microtubule cytoskeleton organization	28	7.35e-05	ENSMUSP00000022212,ENSMUSP00000023756,ENSMUSP00000026858,ENSMUSP00000027931,ENSMUSP00000028000,ENSMUSP00000028802,ENSMUSP00000028969,ENSMUSP00000030773,ENSMUSP00000032233,ENSMUSP00000045286,ENSMUSP00000057938,ENSMUSP00000059159,ENSMUSP00000064261,ENSMUSP00000064465,ENSMUSP00000068713,ENSMUSP00000076130,ENSMUSP00000079124,ENSMUSP00000081225,ENSMUSP00000088049,ENSMUSP00000090882,ENSMUSP00000109197,…	Arhgef10,Aspm,Birc5,Casc5,Ccdc99,Cenpe,D2Ertd750e,Espl1,Gapdh,Kif20a,Kif2c,Nek2,Nuf2,Nusap1,Obsl1,Plk2,Plk3,Plk4,Prc1,Psrc1,Racgap1,Rsph4a,Slain2,Spag5,Tpx2,Tuba8,Xrcc2,Zfp259
GO.0032880	regulation of protein localization	50	8.02e-05	ENSMUSP00000000193,ENSMUSP00000001253,ENSMUSP00000008297,ENSMUSP00000009236,ENSMUSP00000014920,ENSMUSP00000015664,ENSMUSP00000020524,ENSMUSP00000020970,ENSMUSP00000022176,ENSMUSP00000023100,ENSMUSP00000023171,ENSMUSP00000023756,ENSMUSP00000025404,ENSMUSP00000027931,ENSMUSP00000034230,ENSMUSP00000035898,ENSMUSP00000038915,ENSMUSP00000039357,ENSMUSP00000044603,ENSMUSP00000044918,ENSMUSP00000045286,…	Acsl3,Atpif1,Birc5,Ccl2,Ccnb1,Cenpe,Cidea,Clstn3,Cnst,Ctsk,Cx3cl1,D2Ertd750e,Derl3,Ect2,Gck,H2-T23,Hes1,Hmgcr,Hps4,Inhbb,Irs1,Midn,Mmd2,Mup10,Mup11,Mup12,Mup16,Mup19,Mup20,Mup3,Nek2,Nlrp12,Nol3,Nr1d1,Pim3,Pkd2,Plk3,Pml,Rab11fip5,Racgap1,Rhbdf1,Rhou,Rsad2,Scamp5,Sgk1,Slc26a4,Spag5,Srebf2,Sybu,Zfp259
GO.0033559	unsaturated fatty acid metabolic process	13	8.02e-05	ENSMUSP00000025567,ENSMUSP00000025968,ENSMUSP00000030935,ENSMUSP00000036357,ENSMUSP00000036936,ENSMUSP00000044722,ENSMUSP00000045362,ENSMUSP00000061126,ENSMUSP00000072264,ENSMUSP00000080846,ENSMUSP00000086530,ENSMUSP00000095171,ENSMUSP00000125217	Cd74,Cyp2b10,Cyp2b9,Cyp2c37,Cyp2c38,Cyp2c39,Cyp2c40,Cyp2d9,Cyp4a10,Elovl3,Fads2,Fam213b,Scd1
GO.0033043	regulation of organelle organization	58	8.13e-05	ENSMUSP00000006565,ENSMUSP00000008893,ENSMUSP00000014920,ENSMUSP00000015664,ENSMUSP00000016172,ENSMUSP00000020171,ENSMUSP00000021617,ENSMUSP00000022212,ENSMUSP00000022682,ENSMUSP00000022971,ENSMUSP00000023100,ENSMUSP00000023151,ENSMUSP00000023171,ENSMUSP00000023756,ENSMUSP00000026858,ENSMUSP00000027202,ENSMUSP00000027863,ENSMUSP00000027931,ENSMUSP00000028969,ENSMUSP00000031171,ENSMUSP00000032781,…	Akr1e1,Arhgef10,Asb2,Atp1b1,Atpif1,Bcl6,Birc5,Bmf,Btc,Bub1b,Cdc20,Cdc42ep1,Cdc42ep5,Celsr1,Cenpe,Ckap2,Coro1b,Cspg5,Ctgf,Ctsk,D2Ertd750e,Dpf3,Ect2,Espl1,Fgfr2,Hes1,Hps4,Id1,Igf2,Insig1,Kank4,Kiaa1324,Lpin1,Lrrc16a,Mrps10,Myc,Nek2,Nol3,Nox4,Nusap1,Obsl1,Plk2,Plk4,Pml,Ppargc1a,Psrc1,Racgap1,Rhou,Sgol2,Slain2,Sorbs3,Spag5,Srebf2,Stap1,Tnfsf10,Tpx2,Ube2c,Vps37b
GO.0006091	generation of precursor metabolites and energy	21	8.27e-05	ENSMUSP00000017534,ENSMUSP00000019469,ENSMUSP00000027810,ENSMUSP00000028160,ENSMUSP00000065679,ENSMUSP00000066426,ENSMUSP00000069505,ENSMUSP00000073667,ENSMUSP00000079442,ENSMUSP00000079727,ENSMUSP00000080997,ENSMUSP00000081579,ENSMUSP00000084578,ENSMUSP00000092661,ENSMUSP00000095654,ENSMUSP00000095655,ENSMUSP00000099984,ENSMUSP00000112787,ENSMUSP00000113213,ENSMUSP00000117040,ENSMUSP00000127526	Aldoc,Eno1,Fh1,G6pc,Gapdh,Gck,Idh3a,Mup10,Mup11,Mup12,Mup16,Mup19,Mup20,Mup3,Nr1d1,Pfkfb2,Ppargc1a,Ppp1r3b,Ppp1r3c,Slc25a25,mt-Co3
GO.1902533	positive regulation of intracellular signal transduction	47	8.43e-05	ENSMUSP00000005548,ENSMUSP00000015456,ENSMUSP00000017974,ENSMUSP00000020171,ENSMUSP00000021903,ENSMUSP00000022176,ENSMUSP00000022212,ENSMUSP00000022682,ENSMUSP00000023171,ENSMUSP00000024044,ENSMUSP00000025914,ENSMUSP00000026162,ENSMUSP00000028288,ENSMUSP00000029771,ENSMUSP00000030677,ENSMUSP00000032781,ENSMUSP00000035808,ENSMUSP00000039357,ENSMUSP00000039660,ENSMUSP00000040271,ENSMUSP00000041210,…	Adora1,Adrb3,Cd4,Cd74,Cdh13,Ctgf,Cxcl10,Cxcl9,Dhx58,Ect2,Eda2r,F3,Fgfr2,Fzd8,Gadd45b,Gadd45g,Hes1,Hmgcr,Hmox1,Igf2,Ikbke,Madd,Map3k6,Mas1,Mmd2,Mup10,Mup11,Mup12,Mup16,Mup19,Mup20,Mup3,Nlrp12,Notch1,Nox4,Ntrk2,Pkd2,Plekhf1,Plk2,Prok1,Sectm1a,Serpina12,Sorbs3,Steap3,Tnfsf10,Ubd,Vegfb
GO.0048878	chemical homeostasis	47	0.000109	ENSMUSP00000000122,ENSMUSP00000000193,ENSMUSP00000001253,ENSMUSP00000005548,ENSMUSP00000014920,ENSMUSP00000015797,ENSMUSP00000019469,ENSMUSP00000019721,ENSMUSP00000020227,ENSMUSP00000022610,ENSMUSP00000022971,ENSMUSP00000023154,ENSMUSP00000023486,ENSMUSP00000026196,ENSMUSP00000026922,ENSMUSP00000027863,ENSMUSP00000029905,ENSMUSP00000032781,ENSMUSP00000033023,ENSMUSP00000034214,ENSMUSP00000034507,…	Alas2,Aqp4,Aqp8,Atp1b1,Atp4a,Bdh2,Ccl2,Cldn1,Cry1,Cyp26b1,Cyp7a1,G6pc,Gck,Got1,Hamp2,Hmox1,Homer2,Mt2,Mup10,Mup11,Mup12,Mup16,Mup19,Mup20,Mup3,Myc,Ngfr,Nol3,Nox4,Pcsk9,Pdk4,Pkd2,Pml,Ppp1r3g,Rab11fip5,Rab38,Scara5,Sesn3,Slc26a4,Stat1,Steap2,Steap3,Tap1,Tfrc,Tmem20,Tmem97,Trpv1
GO.0048871	multicellular organismal homeostasis	23	0.000113	ENSMUSP00000015664,ENSMUSP00000020171,ENSMUSP00000023154,ENSMUSP00000025404,ENSMUSP00000026922,ENSMUSP00000027810,ENSMUSP00000032781,ENSMUSP00000043522,ENSMUSP00000069505,ENSMUSP00000073667,ENSMUSP00000076886,ENSMUSP00000078088,ENSMUSP00000079442,ENSMUSP00000080162,ENSMUSP00000081579,ENSMUSP00000084259,ENSMUSP00000092661,ENSMUSP00000095654,ENSMUSP00000095655,ENSMUSP00000096957,ENSMUSP00000099585,…	Adora1,Adrb3,Aqp4,Arrdc3,Cidea,Cldn1,Ctgf,Ctsk,Cyp26b1,Fh1,Homer2,Igj,Ildr2,Mup10,Mup11,Mup12,Mup16,Mup19,Mup20,Mup3,Nox4,Nr1d1,Trpv1
GO.0009615	response to virus	19	0.000114	ENSMUSP00000017974,ENSMUSP00000019043,ENSMUSP00000020308,ENSMUSP00000020970,ENSMUSP00000024112,ENSMUSP00000028259,ENSMUSP00000029018,ENSMUSP00000031540,ENSMUSP00000031542,ENSMUSP00000035289,ENSMUSP00000042701,ENSMUSP00000047646,ENSMUSP00000054698,ENSMUSP00000079198,ENSMUSP00000082548,ENSMUSP00000082816,ENSMUSP00000099888,ENSMUSP00000099889,ENSMUSP00000108716	Cxcl10,Cxcl9,Ddit4,Dhx58,Ifi27l2a,Ifih1,Ifit1,Ifit3,Irf1,Isg15,Mx2,Oas1a,Oasl1,Oasl2,Pml,Polr3g,Rsad2,Spon2,Zbp1
GO.0006805	xenobiotic metabolic process	11	0.000117	ENSMUSP00000003655,ENSMUSP00000025968,ENSMUSP00000031199,ENSMUSP00000044405,ENSMUSP00000044722,ENSMUSP00000045362,ENSMUSP00000072264,ENSMUSP00000080846,ENSMUSP00000086530,ENSMUSP00000101944,ENSMUSP00000125217	As3mt,Cyp2b10,Cyp2b9,Cyp2c37,Cyp2c38,Cyp2c39,Cyp2c40,Cyp2d9,Cyp2u1,Fmo2,Sult1b1
GO.0051130	positive regulation of cellular component organization	60	0.000123	ENSMUSP00000000193,ENSMUSP00000003808,ENSMUSP00000006565,ENSMUSP00000008297,ENSMUSP00000008893,ENSMUSP00000015664,ENSMUSP00000020171,ENSMUSP00000021617,ENSMUSP00000022682,ENSMUSP00000023100,ENSMUSP00000023151,ENSMUSP00000023171,ENSMUSP00000026407,ENSMUSP00000026858,ENSMUSP00000027202,ENSMUSP00000027863,ENSMUSP00000028288,ENSMUSP00000031171,ENSMUSP00000032781,ENSMUSP00000035058,ENSMUSP00000035120,…	Acsl3,Akr1e1,Arhgef10,Asb2,Atp1b1,Atpif1,Bcl6,Birc5,Bmf,Btc,Camk1d,Cck,Ccl2,Cd63,Cdc20,Cdc42ep1,Cdc42ep5,Cenpe,Clstn3,Cnst,Coro1b,Cspg5,Ctgf,Ctsk,Cux2,Cxcl9,Dpf3,Espl1,Flt3l,Gdf15,Hes1,Hps4,Id1,Igf2,Igj,Kiaa1324,Lpin1,Lrrc16a,Mrps10,Notch1,Nox4,Ntrk2,Nusap1,Obsl1,Pcsk9,Plk4,Pml,Ppargc1a,Psrc1,Rhou,Sgol2,Sirpa,Slain2,Sorbs3,Srebf2,Stap1,Tnfsf10,Ube2c,Vldlr,Vps37b
GO.0065008	regulation of biological quality	113	0.00013	ENSMUSP00000000122,ENSMUSP00000000193,ENSMUSP00000001253,ENSMUSP00000001672,ENSMUSP00000003628,ENSMUSP00000006565,ENSMUSP00000008297,ENSMUSP00000013458,ENSMUSP00000014920,ENSMUSP00000015664,ENSMUSP00000015797,ENSMUSP00000019044,ENSMUSP00000019469,ENSMUSP00000019721,ENSMUSP00000019808,ENSMUSP00000020171,ENSMUSP00000020227,ENSMUSP00000020974,ENSMUSP00000021028,ENSMUSP00000022212,ENSMUSP00000022610,…	AI118078,Adh4,Adrb3,Alas2,Aqp4,Aqp8,Arrdc3,Aspm,Atp11a,Atp1b1,Atp4a,Atp8b5,Atpif1,Bcl6,Bdh2,Btc,Cck,Ccl2,Ccnb2,Ccrn4l,Cd4,Cdc20,Cdc42ep1,Cdc42ep5,Cidea,Cldn1,Clstn3,Cpeb1,Cry1,Crym,Ctgf,Ctsk,Cux2,Cx3cl1,Cyp17a1,Cyp26a1,Cyp26b1,Cyp7a1,Ddr1,E2f1,Egr1,Entpd2,F11,F3,Fh1,G6pc,Gapdh,Gck,Got1,Hamp2,Hbb-b2,Homer2,Hps4,Hsd17b7,Id1,Id2,Ifrd1,Igj,Ildr2,Itgb3,Klf1,Lars2,Lrrc16a,Mt2,Mup10,Mup11,Mup12,Mup16,Mu…
GO.0043065	positive regulation of apoptotic process	35	0.000133	ENSMUSP00000000122,ENSMUSP00000003947,ENSMUSP00000008016,ENSMUSP00000015456,ENSMUSP00000020171,ENSMUSP00000021141,ENSMUSP00000021903,ENSMUSP00000022176,ENSMUSP00000022971,ENSMUSP00000023151,ENSMUSP00000025025,ENSMUSP00000028288,ENSMUSP00000029771,ENSMUSP00000029846,ENSMUSP00000032781,ENSMUSP00000035120,ENSMUSP00000035808,ENSMUSP00000037028,ENSMUSP00000038863,ENSMUSP00000040271,ENSMUSP00000041874,…	Atpif1,Bcl6,Bmf,Btg1,Camk1d,Cck,Ctgf,Cyr61,Dusp1,Ect2,Egln3,Egr1,F3,Gadd45b,Gadd45g,Hmgcr,Id3,Inhbb,Myc,Ngfr,Notch1,Nox4,Nqo1,P2rx1,Pcsk9,Phlda1,Plekhf1,Pml,Stat1,Steap3,Tnfsf10,Top2a,Trpv1,Tsc22d1,Ubd
GO.0032922	circadian regulation of gene expression	11	0.000136	ENSMUSP00000000122,ENSMUSP00000020227,ENSMUSP00000020974,ENSMUSP00000021271,ENSMUSP00000023849,ENSMUSP00000032386,ENSMUSP00000034508,ENSMUSP00000049308,ENSMUSP00000069505,ENSMUSP00000082816,ENSMUSP00000117040	Bhlhe41,Ccrn4l,Cry1,Gm129,Id2,Ngfr,Nr1d1,Per1,Pml,Ppargc1a,Usp2
GO.1903047	mitotic cell cycle process	36	0.000136	ENSMUSP00000006565,ENSMUSP00000022212,ENSMUSP00000023756,ENSMUSP00000024270,ENSMUSP00000027931,ENSMUSP00000028000,ENSMUSP00000028802,ENSMUSP00000028969,ENSMUSP00000029270,ENSMUSP00000034742,ENSMUSP00000037126,ENSMUSP00000038915,ENSMUSP00000039518,ENSMUSP00000045286,ENSMUSP00000046255,ENSMUSP00000057938,ENSMUSP00000059159,ENSMUSP00000064261,ENSMUSP00000064465,ENSMUSP00000064839,ENSMUSP00000068713,…	Arhgef10,Aspm,Birc5,Bub1b,Casc5,Ccdc99,Ccna2,Ccnb1,Ccnb2,Cdc20,Cdca3,Cenpe,Ckap2,D2Ertd750e,E2f1,Espl1,Hspa2,Kif20a,Kif2c,Nek2,Nuf2,Nusap1,Pkd2,Plk2,Plk3,Pml,Psrc1,Racgap1,Rbbp8,Rhou,Spag5,Top2a,Tpx2,Ttk,Ube2c,Zfp259
GO.0007346	regulation of mitotic cell cycle	30	0.000151	ENSMUSP00000020974,ENSMUSP00000022212,ENSMUSP00000023171,ENSMUSP00000024839,ENSMUSP00000025025,ENSMUSP00000028969,ENSMUSP00000029270,ENSMUSP00000030677,ENSMUSP00000031766,ENSMUSP00000034508,ENSMUSP00000037126,ENSMUSP00000044603,ENSMUSP00000057938,ENSMUSP00000060433,ENSMUSP00000064465,ENSMUSP00000064839,ENSMUSP00000068713,ENSMUSP00000068896,ENSMUSP00000071989,ENSMUSP00000076130,ENSMUSP00000079124,…	Asns,Birc5,Btc,Bub1b,Ccna2,Ccnb1,Cenpe,Dusp1,E2f1,Espl1,Fgfr2,Hes1,Id2,Igf2,Map3k6,Nusap1,Obsl1,Pim3,Pkd2,Plk2,Plk3,Pml,Psrc1,Shb,Sik1,Top2a,Tpx2,Ttk,Ube2c,Usp2
GO.0071396	cellular response to lipid	28	0.000152	ENSMUSP00000000193,ENSMUSP00000019721,ENSMUSP00000020969,ENSMUSP00000022861,ENSMUSP00000025946,ENSMUSP00000028328,ENSMUSP00000029905,ENSMUSP00000030811,ENSMUSP00000031171,ENSMUSP00000041008,ENSMUSP00000042701,ENSMUSP00000047646,ENSMUSP00000063986,ENSMUSP00000066743,ENSMUSP00000069616,ENSMUSP00000071989,ENSMUSP00000073667,ENSMUSP00000076886,ENSMUSP00000079442,ENSMUSP00000081579,ENSMUSP00000092661,…	Ccl2,Ccnb1,Cmpk2,Cx3cr1,Cxcl10,Cyp26a1,Cyp26b1,Cyp7a1,E2f1,Egr1,Entpd2,Errfi1,H2-Ab1,Hmgcs1,Mup10,Mup11,Mup12,Mup16,Mup19,Mup20,Mup3,Pdk4,Ppargc1a,Spon2,Stap1,Stat1,Ugt3a1,Vldlr
GO.0098813	nuclear chromosome segregation	16	0.000156	ENSMUSP00000024972,ENSMUSP00000027202,ENSMUSP00000027931,ENSMUSP00000028000,ENSMUSP00000028802,ENSMUSP00000045286,ENSMUSP00000057938,ENSMUSP00000064261,ENSMUSP00000064465,ENSMUSP00000068713,ENSMUSP00000068896,ENSMUSP00000071989,ENSMUSP00000088049,ENSMUSP00000090882,ENSMUSP00000115860,ENSMUSP00000137079	Casc5,Ccdc99,Ccnb1,Cenpe,Cpeb1,D2Ertd750e,Espl1,Kif2c,Meiob,Nek2,Nuf2,Nusap1,Psrc1,Sgol2,Spag5,Top2a
GO.0008286	insulin receptor signaling pathway	11	0.000157	ENSMUSP00000019721,ENSMUSP00000020704,ENSMUSP00000063795,ENSMUSP00000073667,ENSMUSP00000079442,ENSMUSP00000081579,ENSMUSP00000092661,ENSMUSP00000095654,ENSMUSP00000095655,ENSMUSP00000112787,ENSMUSP00000114076	Igf2,Igfbp1,Irs1,Mup10,Mup11,Mup12,Mup16,Mup19,Mup20,Mup3,Pdk4
GO.0045787	positive regulation of cell cycle	23	0.00016	ENSMUSP00000020171,ENSMUSP00000020974,ENSMUSP00000023171,ENSMUSP00000023756,ENSMUSP00000026858,ENSMUSP00000027202,ENSMUSP00000031766,ENSMUSP00000034508,ENSMUSP00000057938,ENSMUSP00000060433,ENSMUSP00000064465,ENSMUSP00000068713,ENSMUSP00000071989,ENSMUSP00000079124,ENSMUSP00000079306,ENSMUSP00000082816,ENSMUSP00000084041,ENSMUSP00000085581,ENSMUSP00000088049,ENSMUSP00000103935,ENSMUSP00000112430,…	Asns,Birc5,Btc,Ccnb1,Cenpe,Ctgf,Ect2,Espl1,Fgfr2,Hes1,Hspa2,Id2,Igf2,Nusap1,Pkd2,Plk4,Pml,Psrc1,Racgap1,Sgol2,Shb,Ube2c,Usp2
GO.0010564	regulation of cell cycle process	32	0.000161	ENSMUSP00000006565,ENSMUSP00000006760,ENSMUSP00000020171,ENSMUSP00000020227,ENSMUSP00000020974,ENSMUSP00000022212,ENSMUSP00000023756,ENSMUSP00000025025,ENSMUSP00000026858,ENSMUSP00000027202,ENSMUSP00000027931,ENSMUSP00000028969,ENSMUSP00000029270,ENSMUSP00000037126,ENSMUSP00000045286,ENSMUSP00000057938,ENSMUSP00000064465,ENSMUSP00000068713,ENSMUSP00000071989,ENSMUSP00000076130,ENSMUSP00000079124,…	Birc5,Btc,Bub1b,Ccna2,Ccnb1,Cdc20,Cdt1,Cenpe,Cry1,Ctgf,D2Ertd750e,Dusp1,E2f1,Ect2,Espl1,Fgfr2,Id2,Igf2,Nek2,Nusap1,Obsl1,Pkd2,Plk2,Plk3,Plk4,Pml,Psrc1,Racgap1,Sgol2,Spag5,Tpx2,Ube2c
GO.0042738	exogenous drug catabolic process	8	0.000176	ENSMUSP00000025968,ENSMUSP00000044722,ENSMUSP00000045362,ENSMUSP00000072264,ENSMUSP00000080846,ENSMUSP00000086530,ENSMUSP00000101944,ENSMUSP00000125217	Cyp2b10,Cyp2b9,Cyp2c37,Cyp2c38,Cyp2c39,Cyp2c40,Cyp2d9,Cyp2u1
GO.0006112	energy reserve metabolic process	11	0.000179	ENSMUSP00000019469,ENSMUSP00000065679,ENSMUSP00000069505,ENSMUSP00000073667,ENSMUSP00000079442,ENSMUSP00000081579,ENSMUSP00000084578,ENSMUSP00000092661,ENSMUSP00000095654,ENSMUSP00000095655,ENSMUSP00000112787	G6pc,Mup10,Mup11,Mup12,Mup16,Mup19,Mup20,Mup3,Nr1d1,Ppp1r3b,Ppp1r3c
GO.0045087	innate immune response	29	0.00018	ENSMUSP00000000193,ENSMUSP00000017974,ENSMUSP00000019043,ENSMUSP00000020970,ENSMUSP00000022749,ENSMUSP00000024112,ENSMUSP00000026571,ENSMUSP00000028259,ENSMUSP00000029018,ENSMUSP00000031540,ENSMUSP00000031542,ENSMUSP00000031663,ENSMUSP00000032473,ENSMUSP00000034621,ENSMUSP00000035289,ENSMUSP00000035808,ENSMUSP00000041008,ENSMUSP00000042701,ENSMUSP00000066743,ENSMUSP00000067541,ENSMUSP00000074143,…	Aqp4,C8a,C8b,C9,Ccl2,Dhx58,H2-Ab1,H2-Eb1,Ifih1,Ifit1,Ifit3,Igj,Iigp1,Irf1,Irf7,Isg15,Mx2,Nlrx1,Oas1a,Oasl1,Oasl2,Pml,Polr3g,Rsad2,Spon2,Stat1,Txk,Ubd,Zbp1
GO.0009060	aerobic respiration	10	0.000185	ENSMUSP00000027810,ENSMUSP00000073667,ENSMUSP00000079442,ENSMUSP00000080997,ENSMUSP00000081579,ENSMUSP00000092661,ENSMUSP00000095654,ENSMUSP00000095655,ENSMUSP00000112787,ENSMUSP00000127526	Fh1,Idh3a,Mup10,Mup11,Mup12,Mup16,Mup19,Mup20,Mup3,mt-Co3
GO.0010942	positive regulation of cell death	36	0.000198	ENSMUSP00000000122,ENSMUSP00000003947,ENSMUSP00000008016,ENSMUSP00000015456,ENSMUSP00000020171,ENSMUSP00000020308,ENSMUSP00000021141,ENSMUSP00000021903,ENSMUSP00000022176,ENSMUSP00000022971,ENSMUSP00000023151,ENSMUSP00000025025,ENSMUSP00000028288,ENSMUSP00000029771,ENSMUSP00000029846,ENSMUSP00000032781,ENSMUSP00000035120,ENSMUSP00000035808,ENSMUSP00000037028,ENSMUSP00000038863,ENSMUSP00000040271,…	Atpif1,Bcl6,Bmf,Btg1,Camk1d,Cck,Ctgf,Cyr61,Ddit4,Dusp1,Ect2,Egln3,Egr1,F3,Gadd45b,Gadd45g,Hmgcr,Id3,Inhbb,Myc,Ngfr,Notch1,Nox4,Nqo1,P2rx1,Pcsk9,Phlda1,Plekhf1,Pml,Stat1,Steap3,Tnfsf10,Top2a,Trpv1,Tsc22d1,Ubd
GO.0022402	cell cycle process	47	0.000199	ENSMUSP00000006565,ENSMUSP00000006760,ENSMUSP00000019043,ENSMUSP00000022212,ENSMUSP00000022971,ENSMUSP00000023756,ENSMUSP00000024270,ENSMUSP00000024972,ENSMUSP00000025025,ENSMUSP00000026858,ENSMUSP00000027202,ENSMUSP00000027931,ENSMUSP00000028000,ENSMUSP00000028802,ENSMUSP00000028969,ENSMUSP00000029270,ENSMUSP00000034742,ENSMUSP00000037126,ENSMUSP00000038915,ENSMUSP00000039518,ENSMUSP00000045286,…	Arhgef10,Aspm,Birc5,Bub1b,Casc5,Ccna2,Ccnb1,Ccnb2,Cdc20,Cdca3,Cdkn3,Cdt1,Cenpe,Ckap2,Cpeb1,Cyp26b1,D2Ertd750e,Dusp1,E2f1,Ect2,Espl1,Hspa2,Irf1,Kif20a,Kif2c,Meiob,Myc,Nek2,Nuf2,Nusap1,Pkd2,Plk2,Plk3,Plk4,Pml,Prc1,Psrc1,Racgap1,Rbbp8,Rhou,Sgol2,Spag5,Top2a,Tpx2,Ttk,Ube2c,Zfp259
GO.0051707	response to other organism	40	0.000222	ENSMUSP00000000193,ENSMUSP00000017974,ENSMUSP00000019043,ENSMUSP00000020308,ENSMUSP00000020969,ENSMUSP00000020970,ENSMUSP00000021784,ENSMUSP00000023849,ENSMUSP00000024044,ENSMUSP00000024112,ENSMUSP00000028259,ENSMUSP00000028288,ENSMUSP00000028328,ENSMUSP00000029018,ENSMUSP00000031171,ENSMUSP00000031540,ENSMUSP00000031542,ENSMUSP00000032473,ENSMUSP00000035289,ENSMUSP00000036936,ENSMUSP00000041008,…	Ccl2,Ccrn4l,Cd4,Cebpb,Cmpk2,Cx3cr1,Cxcl10,Cxcl9,Ddit4,Dhx58,Entpd2,H2-Ab1,H2-T23,Hamp2,Ifi27l2a,Ifih1,Ifit1,Ifit3,Igj,Iigp1,Irf1,Irf4,Isg15,Junb,Mx2,Notch1,Nr1d1,Oas1a,Oasl1,Oasl2,Pml,Polr3g,Ren1,Rsad2,Scd1,Spon2,Stap1,Stat1,Vldlr,Zbp1
GO.0051051	negative regulation of transport	31	0.000228	ENSMUSP00000005548,ENSMUSP00000009236,ENSMUSP00000020227,ENSMUSP00000020524,ENSMUSP00000020970,ENSMUSP00000021028,ENSMUSP00000022176,ENSMUSP00000023100,ENSMUSP00000025404,ENSMUSP00000028288,ENSMUSP00000033634,ENSMUSP00000034230,ENSMUSP00000035898,ENSMUSP00000044603,ENSMUSP00000044918,ENSMUSP00000046967,ENSMUSP00000055757,ENSMUSP00000058305,ENSMUSP00000061877,ENSMUSP00000063795,ENSMUSP00000073667,…	Acsl4,Cd74,Cidea,Cry1,Cx3cl1,Derl3,Hmgcr,Hmox1,Inhbb,Insig1,Irs1,Itgb3,Midn,Mup10,Mup11,Mup12,Mup16,Mup19,Mup20,Mup3,Nlrp12,Notch1,Pcsk9,Pim3,Pkd2,Pml,Rab11fip5,Rhbdf1,Rsad2,Scamp5,Srebf2
GO.0007059	chromosome segregation	20	0.000241	ENSMUSP00000022613,ENSMUSP00000024972,ENSMUSP00000027202,ENSMUSP00000027931,ENSMUSP00000028000,ENSMUSP00000028802,ENSMUSP00000045286,ENSMUSP00000054263,ENSMUSP00000057938,ENSMUSP00000064261,ENSMUSP00000064465,ENSMUSP00000064839,ENSMUSP00000068713,ENSMUSP00000068896,ENSMUSP00000071989,ENSMUSP00000079124,ENSMUSP00000088049,ENSMUSP00000090882,ENSMUSP00000115860,ENSMUSP00000137079	Birc5,Casc5,Ccdc99,Ccnb1,Cenpe,Cpeb1,D2Ertd750e,Esco2,Espl1,Hjurp,Kif2c,Meiob,Nek2,Nuf2,Nusap1,Psrc1,Sgol2,Spag5,Top2a,Ttk
GO.0006084	acetyl-CoA metabolic process	7	0.000252	ENSMUSP00000006692,ENSMUSP00000019721,ENSMUSP00000029135,ENSMUSP00000029564,ENSMUSP00000031583,ENSMUSP00000036971,ENSMUSP00000073213	Acacb,Acss2,Mvd,Mvk,Nudt7,Pdk4,Pmvk
GO.0032879	regulation of localization	95	0.000301	ENSMUSP00000000122,ENSMUSP00000000193,ENSMUSP00000001253,ENSMUSP00000005548,ENSMUSP00000007005,ENSMUSP00000008297,ENSMUSP00000008893,ENSMUSP00000009236,ENSMUSP00000014920,ENSMUSP00000015664,ENSMUSP00000016172,ENSMUSP00000019808,ENSMUSP00000020227,ENSMUSP00000020524,ENSMUSP00000020970,ENSMUSP00000021028,ENSMUSP00000021141,ENSMUSP00000021271,ENSMUSP00000022176,ENSMUSP00000023100,ENSMUSP00000023151,…	AI118078,Acacb,Acat2,Acsl3,Acsl4,Arhgef39,Atp1b1,Atp4a,Atpif1,Bcl6,Birc5,Camk1d,Cck,Ccl2,Ccnb1,Cd63,Cd74,Cdh13,Celsr1,Cenpe,Cidea,Clstn3,Cnst,Coro1b,Cry1,Ctsk,Cx3cl1,Cx3cr1,Cxcl10,Cxcl9,Cyr61,D2Ertd750e,Derl3,Ect2,Gck,H2-T23,Hes1,Hmgcr,Hmox1,Homer2,Hps4,Hspa2,Hvcn1,Inhbb,Insig1,Irs1,Itgb3,Lama3,Lrrc16a,Midn,Mmd2,Mup10,Mup11,Mup12,Mup16,Mup19,Mup20,Mup3,Nek2,Ngfr,Nlrp12,Nol3,Notch1,Nox4,Nr1d1,P2rx…
GO.0034097	response to cytokine	34	0.000318	ENSMUSP00000000193,ENSMUSP00000006956,ENSMUSP00000016110,ENSMUSP00000019043,ENSMUSP00000024112,ENSMUSP00000028328,ENSMUSP00000029771,ENSMUSP00000030191,ENSMUSP00000032473,ENSMUSP00000033634,ENSMUSP00000034214,ENSMUSP00000034230,ENSMUSP00000035808,ENSMUSP00000037385,ENSMUSP00000041008,ENSMUSP00000041250,ENSMUSP00000047646,ENSMUSP00000064680,ENSMUSP00000066743,ENSMUSP00000069616,ENSMUSP00000073695,…	Acsl4,Aqp4,Ccl2,Cd74,Cx3cl1,Cxcl10,Cxcl9,Egr1,Entpd2,F3,H2-Ab1,H2-Eb1,Ifit1,Iigp1,Il17rb,Irf1,Isg15,Junb,Lepr,Mt2,Mx2,Nlrp12,Npr2,Pml,Ppargc1a,Saa3,Serpina1c,Serpina1d,Serpina3g,Stat1,Trpv1,Ubd,Vldlr,Xaf1
GO.1902531	regulation of intracellular signal transduction	63	0.000327	ENSMUSP00000003808,ENSMUSP00000005548,ENSMUSP00000014920,ENSMUSP00000015456,ENSMUSP00000017974,ENSMUSP00000020171,ENSMUSP00000020308,ENSMUSP00000021271,ENSMUSP00000021903,ENSMUSP00000022212,ENSMUSP00000022682,ENSMUSP00000023151,ENSMUSP00000023171,ENSMUSP00000024044,ENSMUSP00000025914,ENSMUSP00000026162,ENSMUSP00000028288,ENSMUSP00000029771,ENSMUSP00000029846,ENSMUSP00000030677,ENSMUSP00000030811,…	Adora1,Adrb3,Bcl6,Cblc,Cd4,Cd74,Cdh13,Ctgf,Cxcl10,Cxcl9,Cyr61,Ddit4,Dhx58,Ect2,Eda2r,Errfi1,F3,Fgfr2,Fzd8,Gadd45b,Gadd45g,Gdf15,Hes1,Hmox1,Id1,Igf2,Ikbke,Inhbb,Inhbe,Madd,Map3k6,Mas1,Mmd2,Mup10,Mup11,Mup12,Mup16,Mup19,Mup20,Mup3,Nlrp12,Nlrx1,Nol3,Notch1,Nox4,Ntrk2,Per1,Pkd2,Plekhf1,Plk2,Prok1,Ren1,Sectm1a,Serpina12,Sesn3,Sorbs3,Stat1,Steap3,Tnfaip8l1,Tnfsf10,Trib3,Ubd,Vegfb
GO.0000819	sister chromatid segregation	12	0.000343	ENSMUSP00000027202,ENSMUSP00000027931,ENSMUSP00000045286,ENSMUSP00000057938,ENSMUSP00000064261,ENSMUSP00000064465,ENSMUSP00000068713,ENSMUSP00000068896,ENSMUSP00000071989,ENSMUSP00000088049,ENSMUSP00000090882,ENSMUSP00000115860	Ccdc99,Ccnb1,Cenpe,D2Ertd750e,Espl1,Kif2c,Nek2,Nusap1,Psrc1,Sgol2,Spag5,Top2a
GO.0009987	cellular process	373	0.000352	ENSMUSP00000000122,ENSMUSP00000000193,ENSMUSP00000001122,ENSMUSP00000001455,ENSMUSP00000001672,ENSMUSP00000001720,ENSMUSP00000003135,ENSMUSP00000003628,ENSMUSP00000003655,ENSMUSP00000003808,ENSMUSP00000003947,ENSMUSP00000004986,ENSMUSP00000006136,ENSMUSP00000006760,ENSMUSP00000006952,ENSMUSP00000006956,ENSMUSP00000007449,ENSMUSP00000008297,ENSMUSP00000008893,ENSMUSP00000009236,ENSMUSP00000012331,…	AI118078,Abca13,Abcc12,Acacb,Acmsd,Acot1,Acot2,Acot3,Acot4,Acsm2,Adck5,Adh4,Adrb3,Akr1b7,Akr1e1,Alas1,Alas2,Aqp4,Arhgap11a,Arhgef10,Arid5b,As3mt,Aspm,Atf5,Atp11a,Atp1b1,Atp5g1,Atp5h,Atp6v0d2,Atp8b5,Atpif1,Baz1a,Bcl6,Bdh2,Bhlhe41,Birc5,Bmf,Btc,Btg1,Bub1b,C8a,C8b,C9,Camk1d,Casc5,Ccl2,Ccl6,Ccna2,Ccnb2,Ccrn4l,Cd63,Cd74,Cdc42ep1,Cdc42ep5,Cdca3,Cdkn3,Cdt1,Cebpb,Celsr1,Cenpe,Cidea,Ckap2,Cldn1,Clec2h,Cls…
GO.0098542	defense response to other organism	26	0.000357	ENSMUSP00000017974,ENSMUSP00000019043,ENSMUSP00000020308,ENSMUSP00000020970,ENSMUSP00000021784,ENSMUSP00000024044,ENSMUSP00000024112,ENSMUSP00000028259,ENSMUSP00000029018,ENSMUSP00000031540,ENSMUSP00000031542,ENSMUSP00000032473,ENSMUSP00000035289,ENSMUSP00000036936,ENSMUSP00000042701,ENSMUSP00000047646,ENSMUSP00000069850,ENSMUSP00000074240,ENSMUSP00000079198,ENSMUSP00000082548,ENSMUSP00000082816,…	Cd4,Cebpb,Cxcl10,Cxcl9,Ddit4,Dhx58,H2-T23,Hamp2,Ifih1,Ifit1,Ifit3,Igj,Iigp1,Irf1,Irf4,Isg15,Mx2,Oas1a,Oasl1,Oasl2,Pml,Polr3g,Rsad2,Scd1,Spon2,Zbp1
GO.0002682	regulation of immune system process	55	0.000358	ENSMUSP00000000193,ENSMUSP00000005548,ENSMUSP00000006687,ENSMUSP00000015540,ENSMUSP00000017974,ENSMUSP00000019043,ENSMUSP00000019721,ENSMUSP00000020970,ENSMUSP00000020974,ENSMUSP00000021028,ENSMUSP00000021617,ENSMUSP00000021784,ENSMUSP00000022749,ENSMUSP00000022971,ENSMUSP00000023151,ENSMUSP00000023171,ENSMUSP00000024044,ENSMUSP00000025914,ENSMUSP00000026571,ENSMUSP00000027863,ENSMUSP00000028288,…	Adora1,Asb2,Atp1b1,Bcl6,C8a,C8b,C9,Camk1d,Ccl2,Cd4,Cd74,Cd83,Cebpb,Cspg5,Cx3cl1,Cxcl10,Cxcl9,Cyp26b1,Dhx58,Dpf3,Flt3l,H2-Ab1,H2-T23,Hbb-b2,Hes1,Hmox1,Id2,Igf2,Irf1,Irf4,Irf7,Isg15,Itgb3,Mrps10,Myc,Nlrx1,Notch1,Nr1d1,Orm2,Orm3,Pdk4,Plcl2,Pml,Polr3g,Rps19,Rsad2,Shb,Spon2,Stap1,Tap1,Themis,Tsc22d3,Txk,Vegfb,Zbp1
GO.0006793	phosphorus metabolic process	79	0.00038	ENSMUSP00000000193,ENSMUSP00000003628,ENSMUSP00000004986,ENSMUSP00000006692,ENSMUSP00000006956,ENSMUSP00000017534,ENSMUSP00000018990,ENSMUSP00000019379,ENSMUSP00000019721,ENSMUSP00000020227,ENSMUSP00000020969,ENSMUSP00000021649,ENSMUSP00000021652,ENSMUSP00000021653,ENSMUSP00000022176,ENSMUSP00000022212,ENSMUSP00000022971,ENSMUSP00000024839,ENSMUSP00000025833,ENSMUSP00000026858,ENSMUSP00000027232,…	Acacb,Acnat2,Acot1,Acot2,Acot3,Acot4,Acsm2,Acss2,Adck5,Aldoc,Atp5g1,Atp5h,Birc5,Bub1b,Camk1d,Ccl2,Cdc42ep5,Cdkn3,Cmah,Cmpk2,Cry1,Ddr1,Dlgap5,Eef2k,Eno1,Entpd2,Fdft1,Fdps,Fgfr2,Fmo2,Gapdh,Gck,Hmgcr,Idi1,Ikbke,Lpin1,Map3k6,Mapk13,Mapk15,Mmd2,Mup10,Mup11,Mup12,Mup16,Mup19,Mup20,Mup3,Mvd,Mvk,Myc,Nek2,Nmrk1,Ntrk2,Oas1a,Oasl2,Pank3,Papss2,Pcsk9,Pdk4,Pfkfb2,Pim3,Plk2,Plk3,Plk4,Pml,Pmvk,Ppp1r3b,Ptp4a1,Rp…
GO.0072330	monocarboxylic acid biosynthetic process	16	0.000408	ENSMUSP00000010807,ENSMUSP00000025567,ENSMUSP00000029135,ENSMUSP00000029905,ENSMUSP00000030935,ENSMUSP00000031583,ENSMUSP00000034015,ENSMUSP00000036357,ENSMUSP00000036936,ENSMUSP00000037487,ENSMUSP00000045291,ENSMUSP00000057354,ENSMUSP00000071351,ENSMUSP00000073861,ENSMUSP00000095171,ENSMUSP00000130073	Acacb,Acsl3,Acss2,Cd74,Cyp39a1,Cyp7a1,Cyp7b1,Elovl3,Elovl6,Fads1,Fads2,Fam213b,Sc4mol,Sc5d,Scd1,Thnsl2
GO.0065009	regulation of molecular function	103	0.000432	ENSMUSP00000001672,ENSMUSP00000003947,ENSMUSP00000005548,ENSMUSP00000006565,ENSMUSP00000008016,ENSMUSP00000014920,ENSMUSP00000015456,ENSMUSP00000019808,ENSMUSP00000020106,ENSMUSP00000020171,ENSMUSP00000020974,ENSMUSP00000021028,ENSMUSP00000021141,ENSMUSP00000021495,ENSMUSP00000021631,ENSMUSP00000021784,ENSMUSP00000021903,ENSMUSP00000022176,ENSMUSP00000022212,ENSMUSP00000022971,ENSMUSP00000023151,…	Adora1,Adrb3,Arhgap11a,Arhgef10,Arhgef39,Arid5b,Arrdc3,Atp1b1,Atpif1,BC048546,Bcl6,Birc5,Btg1,Camk1d,Casc5,Cblc,Cck,Ccna2,Cd4,Cd74,Cdc20,Cdc42ep1,Cdc42ep5,Cenpe,Cnst,Ctgf,Cyr61,Dusp1,E2f1,Ect2,Eda2r,Egln3,Errfi1,F3,Fgfr2,Fzd8,Gadd45b,Gadd45g,Hes1,Hjurp,Hmgcr,Hmox1,Hspa2,Id2,Id3,Ifrd1,Igf2,Irf4,Irs1,Itgb3,Lepr,Madd,Map3k6,Mas1,Midn,Mmd2,Mug2,Myc,Nek2,Nlrp12,Nol3,Notch1,Nox4,Nqo1,Ntrk2,P2rx1,Parp16…
GO.0006790	sulfur compound metabolic process	21	0.000436	ENSMUSP00000006692,ENSMUSP00000019721,ENSMUSP00000021649,ENSMUSP00000021652,ENSMUSP00000021653,ENSMUSP00000025833,ENSMUSP00000029135,ENSMUSP00000029564,ENSMUSP00000031199,ENSMUSP00000031201,ENSMUSP00000031583,ENSMUSP00000032073,ENSMUSP00000032781,ENSMUSP00000036971,ENSMUSP00000038931,ENSMUSP00000047199,ENSMUSP00000073213,ENSMUSP00000080256,ENSMUSP00000095690,ENSMUSP00000108940,ENSMUSP00000126448	Acacb,Acnat2,Acot1,Acot2,Acot3,Acot4,Acsm2,Acss2,Gpc1,Gstp2,Mvd,Mvk,Nat8,Nox4,Nudt7,Papss2,Pdk4,Pmvk,Sult1b1,Sult1d1,Sult1e1
GO.0008299	isoprenoid biosynthetic process	7	0.000453	ENSMUSP00000022176,ENSMUSP00000029564,ENSMUSP00000036971,ENSMUSP00000055313,ENSMUSP00000080531,ENSMUSP00000132780,ENSMUSP00000136944	Fdft1,Fdps,Hmgcr,Hmgcs1,Idi1,Mvk,Pmvk
GO.0065007	biological regulation	302	0.000561	ENSMUSP00000000122,ENSMUSP00000000193,ENSMUSP00000001253,ENSMUSP00000001455,ENSMUSP00000001672,ENSMUSP00000003135,ENSMUSP00000003628,ENSMUSP00000003808,ENSMUSP00000004986,ENSMUSP00000006687,ENSMUSP00000006692,ENSMUSP00000006760,ENSMUSP00000006956,ENSMUSP00000007005,ENSMUSP00000008297,ENSMUSP00000008893,ENSMUSP00000009236,ENSMUSP00000013458,ENSMUSP00000014920,ENSMUSP00000015456,ENSMUSP00000015540,…	AI118078,Abcd2,Acacb,Acat2,Acsl3,Acsl4,Adh4,Adrb3,Akr1e1,Alas2,Ankrd9,Aqp4,Aqp8,Arhgap11a,Arhgef10,Arrdc3,Asns,Aspm,Atp11a,Atp1b1,Atp4a,Atp8b5,BC048546,Baz1a,Bcl6,Bdh2,Bhlhe41,Birc5,Bmf,Bmyc,Btg1,Bub1b,C8a,C8b,C9,Camk1d,Casc5,Cck,Ccl2,Ccnb2,Ccrn4l,Cd63,Cd74,Cd83,Cdc42ep1,Cdc42ep5,Cdkn3,Cdt1,Cebpb,Celsr1,Cenpe,Cidea,Ckap2,Cldn1,Clec2h,Clstn3,Cnst,Coro1b,Cpeb1,Cry1,Crym,Cspg5,Cux2,Cxcl9,Cyb5d2,Cyp1…
GO.0002791	regulation of peptide secretion	18	0.000603	ENSMUSP00000022176,ENSMUSP00000043522,ENSMUSP00000044603,ENSMUSP00000044918,ENSMUSP00000046967,ENSMUSP00000063795,ENSMUSP00000069505,ENSMUSP00000073667,ENSMUSP00000079124,ENSMUSP00000079442,ENSMUSP00000081579,ENSMUSP00000087511,ENSMUSP00000092661,ENSMUSP00000095171,ENSMUSP00000095654,ENSMUSP00000095655,ENSMUSP00000099984,ENSMUSP00000112787	Adora1,Birc5,Cd74,Gck,Hmgcr,Inhbb,Irs1,Midn,Mup10,Mup11,Mup12,Mup16,Mup19,Mup20,Mup3,Nr1d1,Pim3,Sybu
GO.0031325	positive regulation of cellular metabolic process	113	0.00062	ENSMUSP00000001455,ENSMUSP00000001672,ENSMUSP00000003135,ENSMUSP00000003808,ENSMUSP00000006565,ENSMUSP00000015456,ENSMUSP00000019043,ENSMUSP00000019808,ENSMUSP00000020106,ENSMUSP00000020974,ENSMUSP00000021028,ENSMUSP00000021141,ENSMUSP00000021271,ENSMUSP00000021617,ENSMUSP00000021784,ENSMUSP00000021903,ENSMUSP00000022176,ENSMUSP00000022212,ENSMUSP00000022682,ENSMUSP00000022971,ENSMUSP00000023100,…	Abcd2,Acsl3,Adora1,Adrb3,Akr1e1,Arid5b,Arrdc3,Asb2,Atf5,Atp1b1,Atpif1,Bcl6,Camk1d,Cck,Ccna2,Ccnb1,Cd4,Cd63,Cd74,Cdc20,Cdh13,Cebpb,Cenpe,Ckap2,Cspg5,Cxcl10,Cxcl9,Cyp7a1,Cyr61,Dbp,Dpf3,E2f1,Ect2,Eda2r,Egln3,Egr1,Eif2c2,Elf3,F3,Fanci,Fgfr2,Flt3l,Fzd8,Gadd45b,Gadd45g,Gck,Gdf15,Hes1,Hmgcr,Hspa2,Id2,Ifrd1,Igf2,Inhbb,Inhbe,Insig1,Irf1,Irf4,Irf7,Irs1,Itgb3,Junb,Kiaa1324,Klf1,Lmo4,Lpin1,Madd,Map3k6,Mef2d,…
GO.0006720	isoprenoid metabolic process	11	0.000636	ENSMUSP00000013458,ENSMUSP00000022176,ENSMUSP00000025946,ENSMUSP00000029564,ENSMUSP00000036971,ENSMUSP00000055313,ENSMUSP00000076886,ENSMUSP00000080531,ENSMUSP00000124066,ENSMUSP00000132780,ENSMUSP00000136944	Adh4,Cyp26a1,Cyp26b1,Fdft1,Fdps,Hmgcr,Hmgcs1,Idi1,Mvk,Pmvk,Rdh11
GO.0050796	regulation of insulin secretion	16	0.000675	ENSMUSP00000022176,ENSMUSP00000044603,ENSMUSP00000044918,ENSMUSP00000046967,ENSMUSP00000063795,ENSMUSP00000069505,ENSMUSP00000073667,ENSMUSP00000079124,ENSMUSP00000079442,ENSMUSP00000081579,ENSMUSP00000087511,ENSMUSP00000092661,ENSMUSP00000095654,ENSMUSP00000095655,ENSMUSP00000099984,ENSMUSP00000112787	Birc5,Gck,Hmgcr,Inhbb,Irs1,Midn,Mup10,Mup11,Mup12,Mup16,Mup19,Mup20,Mup3,Nr1d1,Pim3,Sybu
GO.0051223	regulation of protein transport	40	0.000675	ENSMUSP00000000193,ENSMUSP00000009236,ENSMUSP00000014920,ENSMUSP00000015664,ENSMUSP00000020524,ENSMUSP00000020970,ENSMUSP00000022176,ENSMUSP00000023100,ENSMUSP00000023171,ENSMUSP00000025404,ENSMUSP00000034230,ENSMUSP00000035898,ENSMUSP00000038915,ENSMUSP00000044603,ENSMUSP00000044918,ENSMUSP00000045291,ENSMUSP00000046967,ENSMUSP00000047920,ENSMUSP00000048205,ENSMUSP00000058305,ENSMUSP00000063795,…	Acsl3,Atpif1,Birc5,Ccl2,Cidea,Cnst,Ctsk,Cx3cl1,Derl3,Ect2,Gck,H2-T23,Hes1,Hmgcr,Hps4,Inhbb,Irs1,Midn,Mup10,Mup11,Mup12,Mup16,Mup19,Mup20,Mup3,Nlrp12,Nol3,Nr1d1,Pim3,Pkd2,Plk3,Pml,Rab11fip5,Rhbdf1,Rhou,Rsad2,Scamp5,Srebf2,Sybu,Zfp259
GO.0090087	regulation of peptide transport	20	0.000712	ENSMUSP00000014920,ENSMUSP00000022176,ENSMUSP00000043522,ENSMUSP00000044603,ENSMUSP00000044918,ENSMUSP00000046967,ENSMUSP00000063795,ENSMUSP00000069505,ENSMUSP00000073667,ENSMUSP00000079124,ENSMUSP00000079442,ENSMUSP00000081579,ENSMUSP00000087511,ENSMUSP00000092661,ENSMUSP00000095171,ENSMUSP00000095654,ENSMUSP00000095655,ENSMUSP00000099984,ENSMUSP00000104293,ENSMUSP00000112787	Adora1,Birc5,Cd74,Gck,Hmgcr,Inhbb,Irs1,Midn,Mup10,Mup11,Mup12,Mup16,Mup19,Mup20,Mup3,Nlrp12,Nol3,Nr1d1,Pim3,Sybu
GO.0050790	regulation of catalytic activity	86	0.000729	ENSMUSP00000003947,ENSMUSP00000006565,ENSMUSP00000014920,ENSMUSP00000015456,ENSMUSP00000019808,ENSMUSP00000020171,ENSMUSP00000021028,ENSMUSP00000021141,ENSMUSP00000021495,ENSMUSP00000021631,ENSMUSP00000021903,ENSMUSP00000022176,ENSMUSP00000022971,ENSMUSP00000023151,ENSMUSP00000023756,ENSMUSP00000024044,ENSMUSP00000025025,ENSMUSP00000025183,ENSMUSP00000027863,ENSMUSP00000028288,ENSMUSP00000028802,…	Adora1,Adrb3,Arhgap11a,Arhgef10,Arhgef39,Arrdc3,Atp1b1,Atpif1,BC048546,Bcl6,Birc5,Btg1,Casc5,Cblc,Cck,Ccna2,Cd4,Cd74,Cdc20,Cdc42ep1,Cdc42ep5,Cenpe,Cnst,Ctgf,Cyr61,Dusp1,Ect2,Egln3,Errfi1,F3,Fgfr2,Fzd8,Gadd45b,Gadd45g,Hmgcr,Hspa2,Igf2,Irs1,Itgb3,Lepr,Madd,Map3k6,Mas1,Midn,Mmd2,Mug2,Myc,Nlrp12,Nol3,Notch1,Nox4,Nqo1,Ntrk2,P2rx1,Parp16,Pkd2,Plin5,Pml,Ppp1r3b,Ppp1r3c,Ppp1r3g,Ppp4r4,Prok1,Psrc1,Racgap1…
GO.0006633	fatty acid biosynthetic process	13	0.000777	ENSMUSP00000010807,ENSMUSP00000025567,ENSMUSP00000029135,ENSMUSP00000030935,ENSMUSP00000031583,ENSMUSP00000034015,ENSMUSP00000036357,ENSMUSP00000036936,ENSMUSP00000045291,ENSMUSP00000057354,ENSMUSP00000071351,ENSMUSP00000073861,ENSMUSP00000095171	Acacb,Acsl3,Acss2,Cd74,Elovl3,Elovl6,Fads1,Fads2,Fam213b,Sc4mol,Sc5d,Scd1,Thnsl2
GO.0044767	single-organism developmental process	179	0.000778	ENSMUSP00000000122,ENSMUSP00000000193,ENSMUSP00000001253,ENSMUSP00000001455,ENSMUSP00000001672,ENSMUSP00000003135,ENSMUSP00000003808,ENSMUSP00000003947,ENSMUSP00000005548,ENSMUSP00000006565,ENSMUSP00000008297,ENSMUSP00000010807,ENSMUSP00000015456,ENSMUSP00000016172,ENSMUSP00000017534,ENSMUSP00000019043,ENSMUSP00000019044,ENSMUSP00000019469,ENSMUSP00000020106,ENSMUSP00000020308,ENSMUSP00000020704,…	Acsl3,Alas2,Aldoc,Arhgef10,Arid5b,Arrdc3,Arsa,Asb2,Asns,Aspm,Atf5,Atpif1,Bcl6,Bdh2,Camk1d,Cbr1,Cck,Ccl2,Ccna2,Ccnb2,Cd4,Cd63,Cd74,Cdc20,Cdh13,Cebpb,Celsr1,Cenpe,Cldn1,Clstn3,Cspg5,Cux2,Cyb5d2,Cyp26a1,Cyp26b1,Cyp7b1,Cyr61,Dbp,Ddc,Ddit4,Dhcr7,Dpf3,Dusp1,E13,E2f1,Ect2,Eda2r,Eif2c2,Elf3,Errfi1,Esco2,Fads1,Fgfr2,Flt3l,Fzd8,G6pc,Gadd45b,Gadd45g,Gck,Gdf15,Gjc1,Gpc1,H2-Ab1,H2-T23,Hbb-b2,Hdac11,Hes1,Hmgcr…
GO.0051049	regulation of transport	74	0.000787	ENSMUSP00000000122,ENSMUSP00000000193,ENSMUSP00000005548,ENSMUSP00000007005,ENSMUSP00000009236,ENSMUSP00000014920,ENSMUSP00000015664,ENSMUSP00000016172,ENSMUSP00000020227,ENSMUSP00000020524,ENSMUSP00000020970,ENSMUSP00000021028,ENSMUSP00000021141,ENSMUSP00000021271,ENSMUSP00000022176,ENSMUSP00000023100,ENSMUSP00000023171,ENSMUSP00000024839,ENSMUSP00000025404,ENSMUSP00000026407,ENSMUSP00000026922,…	AI118078,Acat2,Acsl3,Acsl4,Atp1b1,Atp4a,Atpif1,Birc5,Camk1d,Cck,Ccl2,Cd63,Cd74,Cdh13,Celsr1,Cidea,Cnst,Cry1,Ctsk,Cx3cl1,Cxcl10,Cxcl9,Derl3,Ect2,Gck,H2-T23,Hes1,Hmgcr,Hmox1,Homer2,Hps4,Hspa2,Hvcn1,Inhbb,Insig1,Irs1,Itgb3,Midn,Mup10,Mup11,Mup12,Mup16,Mup19,Mup20,Mup3,Ngfr,Nlrp12,Nol3,Notch1,Nr1d1,P2rx1,Pcsk9,Per1,Pim3,Pkd2,Plk3,Pml,Ppargc1a,Rab11fip5,Rhbdf1,Rhou,Rsad2,Scamp5,Sgk1,Sik1,Sirpa,Srebf2,…
GO.0019373	epoxygenase P450 pathway	6	0.000846	ENSMUSP00000025968,ENSMUSP00000044722,ENSMUSP00000045362,ENSMUSP00000072264,ENSMUSP00000080846,ENSMUSP00000125217	Cyp2b10,Cyp2b9,Cyp2c37,Cyp2c38,Cyp2c39,Cyp2c40
GO.0006690	icosanoid metabolic process	11	0.000919	ENSMUSP00000010807,ENSMUSP00000025968,ENSMUSP00000030935,ENSMUSP00000044722,ENSMUSP00000045362,ENSMUSP00000061126,ENSMUSP00000072264,ENSMUSP00000080846,ENSMUSP00000086530,ENSMUSP00000095171,ENSMUSP00000125217	Cd74,Cyp2b10,Cyp2b9,Cyp2c37,Cyp2c38,Cyp2c39,Cyp2c40,Cyp2d9,Cyp4a10,Fads1,Fam213b
GO.0060341	regulation of cellular localization	56	0.000923	ENSMUSP00000000193,ENSMUSP00000005548,ENSMUSP00000009236,ENSMUSP00000014920,ENSMUSP00000015664,ENSMUSP00000016172,ENSMUSP00000020227,ENSMUSP00000020524,ENSMUSP00000020970,ENSMUSP00000022176,ENSMUSP00000023100,ENSMUSP00000023171,ENSMUSP00000023756,ENSMUSP00000025404,ENSMUSP00000027931,ENSMUSP00000028288,ENSMUSP00000034230,ENSMUSP00000035120,ENSMUSP00000035898,ENSMUSP00000038915,ENSMUSP00000043522,…	Acsl3,Adora1,Atpif1,Birc5,Cck,Ccl2,Ccnb1,Celsr1,Cenpe,Cidea,Cnst,Cry1,Ctsk,Cx3cl1,Cxcl10,Cxcl9,D2Ertd750e,Derl3,Ect2,Gck,H2-T23,Hes1,Hmgcr,Hmox1,Hps4,Inhbb,Insig1,Irs1,Midn,Mup10,Mup11,Mup12,Mup16,Mup19,Mup20,Mup3,Nek2,Nlrp12,Nol3,Notch1,Nr1d1,Pim3,Pkd2,Plk3,Pml,Rab11fip5,Racgap1,Rhbdf1,Rhou,Rsad2,Scamp5,Spag5,Srebf2,Stx1b,Sybu,Zfp259
GO.0000280	nuclear division	30	0.000942	ENSMUSP00000006565,ENSMUSP00000023756,ENSMUSP00000024270,ENSMUSP00000024972,ENSMUSP00000027202,ENSMUSP00000027931,ENSMUSP00000028000,ENSMUSP00000028802,ENSMUSP00000028969,ENSMUSP00000029270,ENSMUSP00000034742,ENSMUSP00000037126,ENSMUSP00000045286,ENSMUSP00000046255,ENSMUSP00000057938,ENSMUSP00000059159,ENSMUSP00000064261,ENSMUSP00000064465,ENSMUSP00000068713,ENSMUSP00000068896,ENSMUSP00000071989,…	Arhgef10,Aspm,Birc5,Bub1b,Casc5,Ccdc99,Ccna2,Ccnb1,Ccnb2,Cdc20,Cdca3,Cenpe,Cpeb1,Cyp26b1,D2Ertd750e,Espl1,Hspa2,Kif2c,Meiob,Nek2,Nuf2,Nusap1,Psrc1,Racgap1,Rbbp8,Sgol2,Spag5,Top2a,Tpx2,Ube2c
GO.0050708	regulation of protein secretion	25	0.0011	ENSMUSP00000020524,ENSMUSP00000020970,ENSMUSP00000022176,ENSMUSP00000025404,ENSMUSP00000034230,ENSMUSP00000035898,ENSMUSP00000044603,ENSMUSP00000044918,ENSMUSP00000046967,ENSMUSP00000058305,ENSMUSP00000063795,ENSMUSP00000069505,ENSMUSP00000073667,ENSMUSP00000079124,ENSMUSP00000079442,ENSMUSP00000081579,ENSMUSP00000082816,ENSMUSP00000087511,ENSMUSP00000092661,ENSMUSP00000095654,ENSMUSP00000095655,…	Birc5,Cidea,Cx3cl1,Gck,H2-T23,Hmgcr,Inhbb,Irs1,Midn,Mup10,Mup11,Mup12,Mup16,Mup19,Mup20,Mup3,Nlrp12,Nr1d1,Pim3,Pml,Rab11fip5,Rhbdf1,Rsad2,Scamp5,Sybu
GO.0043153	entrainment of circadian clock by photoperiod	6	0.00116	ENSMUSP00000020227,ENSMUSP00000020974,ENSMUSP00000021271,ENSMUSP00000024839,ENSMUSP00000034508,ENSMUSP00000082816	Cry1,Id2,Per1,Pml,Sik1,Usp2
GO.0009892	negative regulation of metabolic process	99	0.00117	ENSMUSP00000003135,ENSMUSP00000003947,ENSMUSP00000005548,ENSMUSP00000008016,ENSMUSP00000009236,ENSMUSP00000014920,ENSMUSP00000015456,ENSMUSP00000019043,ENSMUSP00000019808,ENSMUSP00000020106,ENSMUSP00000020171,ENSMUSP00000020227,ENSMUSP00000020308,ENSMUSP00000020974,ENSMUSP00000021028,ENSMUSP00000021271,ENSMUSP00000021495,ENSMUSP00000021631,ENSMUSP00000021903,ENSMUSP00000022176,ENSMUSP00000022682,…	Acacb,Adora1,Arid5b,Arrdc3,BC048546,Bcl6,Bhlhe41,Birc5,Casc5,Cblc,Ccnb1,Ccrn4l,Cebpb,Cenpe,Cidea,Cnst,Cpeb1,Cry1,Crym,Ctgf,Cux2,Ddit4,Derl3,E2f1,Egr1,Eif2c2,Elf3,Fgfr2,Fzd8,Gadd45b,Gadd45g,Gapdh,Gck,Gm129,Grm8,Hes1,Hist1h1c,Hmgcr,Hmox1,Id1,Id2,Id3,Inhbb,Insig1,Irf1,Irf2bp2,Isg15,Itgb3,Junb,Lepr,Lpin1,Mas1,Midn,Mug2,Mup10,Mup11,Mup12,Mup16,Mup19,Mup20,Mup3,Myc,Nlrp12,Nol3,Notch1,Nqo1,Nr1d1,Pcsk9,P…
GO.0048285	organelle fission	31	0.00122	ENSMUSP00000006565,ENSMUSP00000023756,ENSMUSP00000024270,ENSMUSP00000024972,ENSMUSP00000027202,ENSMUSP00000027931,ENSMUSP00000028000,ENSMUSP00000028802,ENSMUSP00000028969,ENSMUSP00000029270,ENSMUSP00000034742,ENSMUSP00000037126,ENSMUSP00000045286,ENSMUSP00000046255,ENSMUSP00000057938,ENSMUSP00000059159,ENSMUSP00000064261,ENSMUSP00000064465,ENSMUSP00000068713,ENSMUSP00000068896,ENSMUSP00000070583,…	Arhgef10,Aspm,Birc5,Bub1b,Casc5,Ccdc99,Ccna2,Ccnb1,Ccnb2,Cdc20,Cdca3,Cenpe,Cpeb1,Cyp26b1,D2Ertd750e,Espl1,Hspa2,Kif2c,Lpin1,Meiob,Nek2,Nuf2,Nusap1,Psrc1,Racgap1,Rbbp8,Sgol2,Spag5,Top2a,Tpx2,Ube2c
GO.0070584	mitochondrion morphogenesis	7	0.00123	ENSMUSP00000073667,ENSMUSP00000079442,ENSMUSP00000081579,ENSMUSP00000092661,ENSMUSP00000095654,ENSMUSP00000095655,ENSMUSP00000112787	Mup10,Mup11,Mup12,Mup16,Mup19,Mup20,Mup3
GO.0009893	positive regulation of metabolic process	130	0.00128	ENSMUSP00000000193,ENSMUSP00000001455,ENSMUSP00000001672,ENSMUSP00000003135,ENSMUSP00000003808,ENSMUSP00000006565,ENSMUSP00000015456,ENSMUSP00000019043,ENSMUSP00000019808,ENSMUSP00000020106,ENSMUSP00000020974,ENSMUSP00000021028,ENSMUSP00000021141,ENSMUSP00000021271,ENSMUSP00000021617,ENSMUSP00000021784,ENSMUSP00000021903,ENSMUSP00000022176,ENSMUSP00000022212,ENSMUSP00000022682,ENSMUSP00000022971,…	Abcd2,Acsl3,Adora1,Adrb3,Akr1e1,Arhgap11a,Arhgef10,Arhgef39,Arid5b,Arrdc3,Asb2,Atf5,Atp1b1,Atpif1,Bcl6,Btg1,Camk1d,Cck,Ccl2,Ccna2,Ccnb1,Cd4,Cd63,Cd74,Cdc20,Cdc42ep1,Cdc42ep5,Cdh13,Cebpb,Cenpe,Ckap2,Cspg5,Cux2,Cxcl10,Cxcl9,Cyp26b1,Cyp7a1,Cyr61,Dbp,Dpf3,E2f1,Ect2,Eda2r,Egln3,Egr1,Eif2c2,Elf3,F3,Fanci,Fgfr2,Flt3l,Fzd8,Gadd45b,Gadd45g,Gck,Gdf15,Hes1,Hmgcr,Hspa2,Id1,Id2,Ifrd1,Igf2,Igj,Inhbb,Inhbe,Insi…
GO.0015980	energy derivation by oxidation of organic compounds	16	0.00134	ENSMUSP00000019469,ENSMUSP00000027810,ENSMUSP00000028160,ENSMUSP00000065679,ENSMUSP00000069505,ENSMUSP00000073667,ENSMUSP00000079442,ENSMUSP00000080997,ENSMUSP00000081579,ENSMUSP00000084578,ENSMUSP00000092661,ENSMUSP00000095654,ENSMUSP00000095655,ENSMUSP00000112787,ENSMUSP00000117040,ENSMUSP00000127526	Fh1,G6pc,Idh3a,Mup10,Mup11,Mup12,Mup16,Mup19,Mup20,Mup3,Nr1d1,Ppargc1a,Ppp1r3b,Ppp1r3c,Slc25a25,mt-Co3
GO.0042593	glucose homeostasis	17	0.00158	ENSMUSP00000000122,ENSMUSP00000019469,ENSMUSP00000019721,ENSMUSP00000020227,ENSMUSP00000029905,ENSMUSP00000032781,ENSMUSP00000034507,ENSMUSP00000058305,ENSMUSP00000073667,ENSMUSP00000079442,ENSMUSP00000081579,ENSMUSP00000092661,ENSMUSP00000095654,ENSMUSP00000095655,ENSMUSP00000099984,ENSMUSP00000112787,ENSMUSP00000122712	Cry1,Cyp7a1,G6pc,Gck,Mup10,Mup11,Mup12,Mup16,Mup19,Mup20,Mup3,Ngfr,Nox4,Pdk4,Ppp1r3g,Rab11fip5,Sesn3
GO.0044237	cellular metabolic process	246	0.0016	ENSMUSP00000000193,ENSMUSP00000001455,ENSMUSP00000001720,ENSMUSP00000003135,ENSMUSP00000003628,ENSMUSP00000003655,ENSMUSP00000003947,ENSMUSP00000004986,ENSMUSP00000005548,ENSMUSP00000006136,ENSMUSP00000006565,ENSMUSP00000006760,ENSMUSP00000006956,ENSMUSP00000007449,ENSMUSP00000008016,ENSMUSP00000009236,ENSMUSP00000012331,ENSMUSP00000013458,ENSMUSP00000014920,ENSMUSP00000015664,ENSMUSP00000017534,…	Abcd2,Acacb,Acmsd,Acot1,Acot2,Acot3,Acot4,Acsm2,Adck5,Adh4,Akr1b7,Alas1,Alas2,Aldoc,Arid5b,Arsa,As3mt,Asb2,Asns,Atf5,Atp5g1,Atp5h,Atpif1,Baz1a,Bcl6,Bdh2,Bhlhe41,Birc5,Btg1,Bub1b,Camk1d,Cblc,Cbr1,Ccl2,Ccrn4l,Cd4,Cd74,Cdc20,Cdc42ep5,Cdca3,Cdkn3,Cdt1,Cebpb,Cidea,Cmah,Cmpk2,Cpeb1,Crat,Cryl1,Crym,Ctgf,Ctsk,Cux2,Cyp17a1,Cyp26a1,Cyp26b1,Cyp2b10,Cyp2b9,Cyp2c37,Cyp2c38,Cyp2c39,Cyp2c40,Cyp2d9,Cyp2u1,Cyp39a…
GO.0050794	regulation of cellular process	275	0.00163	ENSMUSP00000000122,ENSMUSP00000000193,ENSMUSP00000001455,ENSMUSP00000001672,ENSMUSP00000003135,ENSMUSP00000003628,ENSMUSP00000003808,ENSMUSP00000003947,ENSMUSP00000004986,ENSMUSP00000006692,ENSMUSP00000006760,ENSMUSP00000006956,ENSMUSP00000008297,ENSMUSP00000008893,ENSMUSP00000009236,ENSMUSP00000014920,ENSMUSP00000015456,ENSMUSP00000015540,ENSMUSP00000015664,ENSMUSP00000016110,ENSMUSP00000016172,…	AI118078,Abcd2,Acacb,Acsl3,Acsl4,Adrb3,Akr1e1,Ankrd9,Arhgap11a,Arhgef10,Arhgef39,Arrdc3,Asns,Aspm,Atp1b1,BC048546,Baz1a,Bcl6,Bhlhe41,Birc5,Bmf,Bmyc,Btg1,Bub1b,Camk1d,Casc5,Cck,Ccl2,Ccrn4l,Cd63,Cd74,Cd83,Cdc42ep1,Cdc42ep5,Cdkn3,Cdt1,Cebpb,Celsr1,Cenpe,Cidea,Ckap2,Clec2h,Clstn3,Cnst,Coro1b,Cpeb1,Cry1,Crym,Cspg5,Ctsk,Cux2,Cxcl9,Cyb5d2,Cyp26a1,Cyp26b1,Cyp7a1,Cyp7b1,Cyr61,D2Ertd750e,Dbp,Ddit4,Ddr1,Der…
GO.0019369	arachidonic acid metabolic process	8	0.00174	ENSMUSP00000010807,ENSMUSP00000025968,ENSMUSP00000044722,ENSMUSP00000045362,ENSMUSP00000072264,ENSMUSP00000080846,ENSMUSP00000086530,ENSMUSP00000125217	Cyp2b10,Cyp2b9,Cyp2c37,Cyp2c38,Cyp2c39,Cyp2c40,Cyp2d9,Fads1
GO.0051240	positive regulation of multicellular organismal process	64	0.00183	ENSMUSP00000000122,ENSMUSP00000000193,ENSMUSP00000004986,ENSMUSP00000005548,ENSMUSP00000006565,ENSMUSP00000007005,ENSMUSP00000008297,ENSMUSP00000015540,ENSMUSP00000017974,ENSMUSP00000019043,ENSMUSP00000019044,ENSMUSP00000020171,ENSMUSP00000020970,ENSMUSP00000020974,ENSMUSP00000021028,ENSMUSP00000021784,ENSMUSP00000022176,ENSMUSP00000022971,ENSMUSP00000023151,ENSMUSP00000023171,ENSMUSP00000023486,…	Acacb,Acat2,Adrb3,Aspm,Bcl6,Btg1,Camk1d,Ccl2,Ccnb1,Cd74,Cd83,Cdc20,Cebpb,Clstn3,Ctgf,Cux2,Cx3cr1,Cyb5d2,Cyp26b1,Cyr61,Dhx58,Ect2,Egr1,F3,Fgfr2,Flt3l,Gpc1,H2-T23,Hbb-b2,Hes1,Hmgcr,Hmox1,Id2,Ifih1,Inhbb,Irf1,Irf4,Irf7,Isg15,Itgb3,Mapk13,Mmd2,Myc,Ncmap,Ngfr,Notch1,Ntrk2,Obsl1,Pml,Polr3g,Ppargc1a,Rps19,Rsad2,Sall1,Scamp5,Shb,Slc22a5,Spon2,Tfrc,Txk,Usp2,Vegfb,Vldlr,Xrcc2
GO.0046883	regulation of hormone secretion	19	0.00188	ENSMUSP00000020227,ENSMUSP00000022176,ENSMUSP00000043522,ENSMUSP00000044603,ENSMUSP00000044918,ENSMUSP00000046967,ENSMUSP00000058305,ENSMUSP00000063795,ENSMUSP00000069505,ENSMUSP00000073667,ENSMUSP00000079124,ENSMUSP00000079442,ENSMUSP00000081579,ENSMUSP00000087511,ENSMUSP00000092661,ENSMUSP00000095654,ENSMUSP00000095655,ENSMUSP00000099984,ENSMUSP00000112787	Adora1,Birc5,Cry1,Gck,Hmgcr,Inhbb,Irs1,Midn,Mup10,Mup11,Mup12,Mup16,Mup19,Mup20,Mup3,Nr1d1,Pim3,Rab11fip5,Sybu
GO.0019287	isopentenyl diphosphate biosynthetic process, mevalonate pathway	3	0.0019	ENSMUSP00000006692,ENSMUSP00000029564,ENSMUSP00000036971	Mvd,Mvk,Pmvk
GO.0061469	regulation of type B pancreatic cell proliferation	3	0.0019	ENSMUSP00000030811,ENSMUSP00000069505,ENSMUSP00000079124	Birc5,Errfi1,Nr1d1
GO.0051301	cell division	30	0.00202	ENSMUSP00000006565,ENSMUSP00000023756,ENSMUSP00000024270,ENSMUSP00000027202,ENSMUSP00000027931,ENSMUSP00000028000,ENSMUSP00000028288,ENSMUSP00000028802,ENSMUSP00000028969,ENSMUSP00000029270,ENSMUSP00000034742,ENSMUSP00000037126,ENSMUSP00000039518,ENSMUSP00000045286,ENSMUSP00000046255,ENSMUSP00000057938,ENSMUSP00000059159,ENSMUSP00000064261,ENSMUSP00000068713,ENSMUSP00000068896,ENSMUSP00000071989,…	Aspm,Birc5,Bub1b,Casc5,Ccdc99,Ccna2,Ccnb1,Ccnb2,Cdc20,Cdca3,Cenpe,Ckap2,D2Ertd750e,Ect2,Fgfr2,Kif20a,Kif2c,Nek2,Notch1,Nuf2,Nusap1,Prc1,Psrc1,Racgap1,Rbbp8,Sgol2,Spag5,Top2a,Tpx2,Ube2c
GO.0051347	positive regulation of transferase activity	29	0.0021	ENSMUSP00000006565,ENSMUSP00000015456,ENSMUSP00000021028,ENSMUSP00000021903,ENSMUSP00000024044,ENSMUSP00000028969,ENSMUSP00000029846,ENSMUSP00000030677,ENSMUSP00000031171,ENSMUSP00000032781,ENSMUSP00000039357,ENSMUSP00000039660,ENSMUSP00000041747,ENSMUSP00000043522,ENSMUSP00000057938,ENSMUSP00000060617,ENSMUSP00000063795,ENSMUSP00000069350,ENSMUSP00000070098,ENSMUSP00000079306,ENSMUSP00000084041,…	Adora1,Arrdc3,Cd4,Cd74,Cdc20,Cenpe,Cyr61,Ect2,Fzd8,Gadd45b,Gadd45g,Hspa2,Igf2,Irs1,Itgb3,Madd,Map3k6,Mas1,Mmd2,Nox4,Parp16,Pkd2,Ppp1r3g,Prok1,Psrc1,Stap1,Tpx2,Trib3,Vldlr
GO.0000070	mitotic sister chromatid segregation	10	0.00217	ENSMUSP00000027931,ENSMUSP00000045286,ENSMUSP00000057938,ENSMUSP00000064261,ENSMUSP00000064465,ENSMUSP00000068713,ENSMUSP00000071989,ENSMUSP00000088049,ENSMUSP00000090882,ENSMUSP00000115860	Ccdc99,Ccnb1,Cenpe,D2Ertd750e,Espl1,Kif2c,Nek2,Nusap1,Psrc1,Spag5
GO.0031324	negative regulation of cellular metabolic process	90	0.00235	ENSMUSP00000003135,ENSMUSP00000005548,ENSMUSP00000008016,ENSMUSP00000014920,ENSMUSP00000015456,ENSMUSP00000019043,ENSMUSP00000019808,ENSMUSP00000020106,ENSMUSP00000020227,ENSMUSP00000020308,ENSMUSP00000020974,ENSMUSP00000021028,ENSMUSP00000021271,ENSMUSP00000021495,ENSMUSP00000021631,ENSMUSP00000021903,ENSMUSP00000022176,ENSMUSP00000022682,ENSMUSP00000022971,ENSMUSP00000023100,ENSMUSP00000023151,…	Acacb,Arid5b,Atpif1,BC048546,Bcl6,Bhlhe41,Birc5,Casc5,Cblc,Ccnb1,Cebpb,Cenpe,Cnst,Cpeb1,Cry1,Crym,Cux2,Ddit4,E2f1,Egr1,Eif2c2,Elf3,Fgfr2,Fzd8,Gadd45b,Gadd45g,Gapdh,Gck,Gm129,Grm8,Hes1,Hist1h1c,Hmgcr,Hmox1,Id1,Id2,Id3,Inhbb,Insig1,Irf1,Irf2bp2,Isg15,Itgb3,Junb,Lepr,Lpin1,Mas1,Midn,Mug2,Mup10,Mup11,Mup12,Mup16,Mup19,Mup20,Mup3,Myc,Nlrp12,Nol3,Notch1,Nr1d1,Pcsk9,Peg3,Per1,Plin5,Plk3,Pml,Ppargc1a,Ppp…
GO.0048869	cellular developmental process	132	0.00235	ENSMUSP00000000122,ENSMUSP00000000193,ENSMUSP00000001455,ENSMUSP00000001672,ENSMUSP00000003135,ENSMUSP00000003808,ENSMUSP00000006565,ENSMUSP00000015456,ENSMUSP00000016172,ENSMUSP00000017534,ENSMUSP00000019043,ENSMUSP00000020106,ENSMUSP00000020171,ENSMUSP00000020308,ENSMUSP00000020927,ENSMUSP00000020970,ENSMUSP00000020974,ENSMUSP00000021028,ENSMUSP00000021617,ENSMUSP00000021784,ENSMUSP00000021903,…	Adrb3,Alas2,Aldoc,Arhgef10,Arid5b,Asb2,Aspm,Atf5,Atpif1,Bcl6,Bdh2,Camk1d,Cbr1,Cck,Ccl2,Ccnb1,Cd4,Cd63,Cd74,Cdc20,Cebpb,Celsr1,Cspg5,Ctgf,Cux2,Cx3cl1,Cx3cr1,Cyb5d2,Cyp26a1,Cyp26b1,Cyr61,Ddit4,Dhcr7,E13,Ect2,Eda2r,Eif2c2,Elf3,Esco2,Fgfr2,Flt3l,Fzd8,Gadd45b,Gadd45g,Gdf15,Gjc1,Gpc1,H2-Ab1,Hbb-b2,Hdac11,Hes1,Hmgcr,Hps4,Hs1bp3,Hspa2,Id2,Ifrd1,Igf2,Ildr2,Inhbb,Inhbe,Irf1,Irf4,Itgb3,Junb,Klf1,Lama3,Lmo4,…
GO.0009628	response to abiotic stimulus	48	0.00244	ENSMUSP00000000122,ENSMUSP00000000193,ENSMUSP00000004986,ENSMUSP00000014920,ENSMUSP00000019043,ENSMUSP00000020171,ENSMUSP00000020227,ENSMUSP00000020308,ENSMUSP00000020974,ENSMUSP00000021271,ENSMUSP00000022176,ENSMUSP00000022610,ENSMUSP00000022971,ENSMUSP00000023486,ENSMUSP00000024839,ENSMUSP00000025025,ENSMUSP00000027863,ENSMUSP00000028288,ENSMUSP00000028328,ENSMUSP00000030773,ENSMUSP00000030811,…	Adora1,Adrb3,Alas2,Arsa,Asns,Atp1b1,Ccl2,Ccnb1,Cpeb1,Cry1,Ctgf,Cx3cl1,Cxcl10,Ddit4,Dusp1,E2f1,Ect2,Egr1,Entpd2,Errfi1,Hist3h2a,Hmgcr,Hmgcs1,Hvcn1,Id2,Inhbb,Irf1,Junb,Mapk13,Myc,Ngfr,Nol3,Notch1,Nox4,Per1,Pkd2,Plk3,Pml,Ppargc1a,Rab11fip5,Rdh11,Scara5,Sik1,Tfrc,Tsc22d3,Usp2,Vldlr,Xrcc2
GO.0007067	mitotic nuclear division	24	0.00251	ENSMUSP00000006565,ENSMUSP00000023756,ENSMUSP00000024270,ENSMUSP00000027931,ENSMUSP00000028000,ENSMUSP00000028802,ENSMUSP00000028969,ENSMUSP00000029270,ENSMUSP00000034742,ENSMUSP00000037126,ENSMUSP00000045286,ENSMUSP00000046255,ENSMUSP00000057938,ENSMUSP00000059159,ENSMUSP00000064261,ENSMUSP00000064465,ENSMUSP00000068713,ENSMUSP00000071989,ENSMUSP00000079124,ENSMUSP00000081225,ENSMUSP00000085581,…	Arhgef10,Aspm,Birc5,Bub1b,Casc5,Ccdc99,Ccna2,Ccnb1,Ccnb2,Cdc20,Cdca3,Cenpe,D2Ertd750e,Espl1,Kif2c,Nek2,Nuf2,Nusap1,Psrc1,Racgap1,Rbbp8,Spag5,Tpx2,Ube2c
GO.0016310	phosphorylation	51	0.00264	ENSMUSP00000000193,ENSMUSP00000003628,ENSMUSP00000004986,ENSMUSP00000006956,ENSMUSP00000017534,ENSMUSP00000018990,ENSMUSP00000019379,ENSMUSP00000019721,ENSMUSP00000020227,ENSMUSP00000020969,ENSMUSP00000022212,ENSMUSP00000022971,ENSMUSP00000024839,ENSMUSP00000025833,ENSMUSP00000026858,ENSMUSP00000027931,ENSMUSP00000029564,ENSMUSP00000030191,ENSMUSP00000030677,ENSMUSP00000036971,ENSMUSP00000037028,…	Adck5,Aldoc,Birc5,Bub1b,Camk1d,Ccl2,Cdc42ep5,Cmpk2,Cry1,Ddr1,Eef2k,Eno1,Fgfr2,Gapdh,Gck,Ikbke,Map3k6,Mapk13,Mapk15,Mmd2,Mup10,Mup11,Mup12,Mup16,Mup19,Mup20,Mup3,Mvk,Myc,Nek2,Nmrk1,Npr2,Ntrk2,Pank3,Papss2,Pdk4,Pfkfb2,Pim3,Plk2,Plk3,Plk4,Pml,Pmvk,Rps6kl1,Saa3,Sbk1,Sgk1,Sik1,Trib3,Ttk,Txk
GO.0048534	hematopoietic or lymphoid organ development	36	0.00292	ENSMUSP00000019043,ENSMUSP00000020927,ENSMUSP00000020970,ENSMUSP00000020974,ENSMUSP00000021784,ENSMUSP00000021903,ENSMUSP00000022613,ENSMUSP00000023151,ENSMUSP00000023171,ENSMUSP00000023486,ENSMUSP00000024044,ENSMUSP00000031171,ENSMUSP00000034742,ENSMUSP00000035808,ENSMUSP00000039660,ENSMUSP00000041008,ENSMUSP00000046584,ENSMUSP00000047419,ENSMUSP00000060129,ENSMUSP00000060433,ENSMUSP00000064282,…	Alas2,Atpif1,Bcl6,Ccnb2,Cd4,Cd74,Egr1,Esco2,Fgfr2,Flt3l,Fzd8,Gadd45g,H2-Ab1,Hbb-b2,Hes1,Hs1bp3,Id2,Irf1,Irf4,Junb,Klf1,Lmo4,Ly6d,Plcl2,Pml,Rps19,Rsad2,Shb,Sirpa,Smpd3,Stap1,Tfrc,Themis,Top2a,Txk,Ubd
GO.0010604	positive regulation of macromolecule metabolic process	104	0.003	ENSMUSP00000000193,ENSMUSP00000001455,ENSMUSP00000001672,ENSMUSP00000003135,ENSMUSP00000003808,ENSMUSP00000006565,ENSMUSP00000015456,ENSMUSP00000019043,ENSMUSP00000020106,ENSMUSP00000020974,ENSMUSP00000021028,ENSMUSP00000021141,ENSMUSP00000021271,ENSMUSP00000021784,ENSMUSP00000021903,ENSMUSP00000022176,ENSMUSP00000022212,ENSMUSP00000022682,ENSMUSP00000022971,ENSMUSP00000023100,ENSMUSP00000023151,…	Adora1,Adrb3,Arid5b,Arrdc3,Atf5,Atpif1,Bcl6,Camk1d,Cck,Ccl2,Ccna2,Ccnb1,Cd4,Cd63,Cd74,Cdc20,Cdh13,Cebpb,Cenpe,Ckap2,Cux2,Cyp26b1,Cyr61,Dbp,E2f1,Ect2,Eda2r,Egln3,Egr1,Eif2c2,Elf3,F3,Fanci,Fgfr2,Flt3l,Fzd8,Gadd45b,Gadd45g,Gck,Gdf15,Hes1,Hmgcr,Hspa2,Id1,Id2,Ifrd1,Igf2,Inhbb,Inhbe,Insig1,Irf1,Irf4,Irf7,Irs1,Itgb3,Junb,Klf1,Lmo4,Lpin1,Madd,Map3k6,Mef2d,Mmd2,Mup10,Mup11,Mup12,Mup16,Mup19,Mup20,Mup3,Myc…
GO.0070507	regulation of microtubule cytoskeleton organization	13	0.003	ENSMUSP00000022212,ENSMUSP00000023756,ENSMUSP00000026858,ENSMUSP00000027931,ENSMUSP00000028969,ENSMUSP00000039518,ENSMUSP00000045286,ENSMUSP00000057938,ENSMUSP00000071989,ENSMUSP00000088049,ENSMUSP00000103935,ENSMUSP00000115860,ENSMUSP00000115871	Ccnb1,Cenpe,Ckap2,D2Ertd750e,Ect2,Nek2,Plk2,Plk4,Psrc1,Racgap1,Slain2,Spag5,Tpx2
GO.0051716	cellular response to stimulus	169	0.00333	ENSMUSP00000000122,ENSMUSP00000000193,ENSMUSP00000003628,ENSMUSP00000003655,ENSMUSP00000003808,ENSMUSP00000003947,ENSMUSP00000004986,ENSMUSP00000006952,ENSMUSP00000006956,ENSMUSP00000008893,ENSMUSP00000009236,ENSMUSP00000010807,ENSMUSP00000014920,ENSMUSP00000016110,ENSMUSP00000016172,ENSMUSP00000019071,ENSMUSP00000019379,ENSMUSP00000019721,ENSMUSP00000020106,ENSMUSP00000020308,ENSMUSP00000020704,…	Adora1,Adrb3,Akr1e1,Aqp4,Aqp8,Arhgap11a,Arid5b,As3mt,Atp1b1,Atpif1,Bcl6,Btc,Cblc,Cck,Ccl2,Ccl6,Ccna2,Ccnb1,Cd63,Cd74,Cdc42ep1,Cdc42ep5,Cdh13,Cebpb,Celsr1,Clec2h,Cmpk2,Coro1b,Cpeb1,Cspg5,Cux2,Cx3cl1,Cxcl9,Cyp26a1,Cyp26b1,Cyp2b10,Cyp2b9,Cyp2c37,Cyp2c38,Cyp2c39,Cyp2c40,Cyp2d9,Cyp2u1,Cyp7a1,Cyr61,Ddc,Ddit4,Ddr1,Derl3,Dpf3,Dusp1,Eda2r,Egln3,Egr1,Eif2c2,Esco2,F3,Fads1,Fanci,Fen1,Fgfr2,Fmo2,Fzd8,Gde1,Gd…
GO.0046320	regulation of fatty acid oxidation	6	0.00335	ENSMUSP00000019721,ENSMUSP00000019808,ENSMUSP00000031583,ENSMUSP00000063795,ENSMUSP00000068940,ENSMUSP00000117040	Abcd2,Acacb,Irs1,Pdk4,Plin5,Ppargc1a
GO.0051897	positive regulation of protein kinase B signaling	11	0.00337	ENSMUSP00000025914,ENSMUSP00000029771,ENSMUSP00000032781,ENSMUSP00000073667,ENSMUSP00000079442,ENSMUSP00000081579,ENSMUSP00000092661,ENSMUSP00000095654,ENSMUSP00000095655,ENSMUSP00000112787,ENSMUSP00000114076	F3,Igf2,Mup10,Mup11,Mup12,Mup16,Mup19,Mup20,Mup3,Nox4,Vegfb
GO.0050789	regulation of biological process	285	0.00345	ENSMUSP00000000122,ENSMUSP00000000193,ENSMUSP00000001253,ENSMUSP00000001455,ENSMUSP00000001672,ENSMUSP00000003135,ENSMUSP00000003628,ENSMUSP00000003808,ENSMUSP00000004986,ENSMUSP00000006687,ENSMUSP00000006692,ENSMUSP00000006760,ENSMUSP00000006956,ENSMUSP00000007005,ENSMUSP00000008297,ENSMUSP00000008893,ENSMUSP00000009236,ENSMUSP00000014920,ENSMUSP00000015456,ENSMUSP00000015540,ENSMUSP00000015664,…	AI118078,Abcd2,Acacb,Acat2,Acsl3,Acsl4,Adrb3,Akr1e1,Ankrd9,Arhgap11a,Arhgef10,Arrdc3,Asns,Aspm,Atp1b1,Atp4a,BC048546,Baz1a,Bcl6,Bhlhe41,Birc5,Bmf,Bmyc,Btg1,Bub1b,C8a,C8b,C9,Camk1d,Casc5,Cck,Ccl2,Ccrn4l,Cd63,Cd74,Cd83,Cdc42ep1,Cdc42ep5,Cdkn3,Cdt1,Cebpb,Celsr1,Cenpe,Cidea,Ckap2,Clec2h,Clstn3,Cnst,Coro1b,Cpeb1,Cry1,Crym,Cspg5,Ctsk,Cux2,Cxcl9,Cyb5d2,Cyp26a1,Cyp26b1,Cyp7a1,Cyp7b1,Cyr61,D2Ertd750e,Dbp,…
GO.0036293	response to decreased oxygen levels	20	0.00367	ENSMUSP00000000193,ENSMUSP00000005548,ENSMUSP00000014920,ENSMUSP00000020171,ENSMUSP00000020308,ENSMUSP00000023486,ENSMUSP00000027863,ENSMUSP00000028288,ENSMUSP00000032781,ENSMUSP00000034230,ENSMUSP00000043522,ENSMUSP00000066040,ENSMUSP00000069616,ENSMUSP00000071989,ENSMUSP00000076130,ENSMUSP00000082816,ENSMUSP00000099434,ENSMUSP00000117040,ENSMUSP00000127329,ENSMUSP00000137079	Adora1,Alas2,Atp1b1,Ccl2,Ccnb1,Cpeb1,Ctgf,Cx3cl1,Ddit4,E2f1,Egr1,Hmox1,Nol3,Notch1,Nox4,Plk3,Pml,Ppargc1a,Tfrc,Vldlr
GO.0045333	cellular respiration	12	0.00372	ENSMUSP00000027810,ENSMUSP00000028160,ENSMUSP00000073667,ENSMUSP00000079442,ENSMUSP00000080997,ENSMUSP00000081579,ENSMUSP00000092661,ENSMUSP00000095654,ENSMUSP00000095655,ENSMUSP00000112787,ENSMUSP00000117040,ENSMUSP00000127526	Fh1,Idh3a,Mup10,Mup11,Mup12,Mup16,Mup19,Mup20,Mup3,Ppargc1a,Slc25a25,mt-Co3
GO.0019217	regulation of fatty acid metabolic process	9	0.00406	ENSMUSP00000019721,ENSMUSP00000019808,ENSMUSP00000031583,ENSMUSP00000033634,ENSMUSP00000041747,ENSMUSP00000061877,ENSMUSP00000063795,ENSMUSP00000068940,ENSMUSP00000117040	Abcd2,Acacb,Acsl4,Insig1,Irs1,Pdk4,Plin5,Ppargc1a,Trib3
GO.0048856	anatomical structure development	159	0.0041	ENSMUSP00000000122,ENSMUSP00000000193,ENSMUSP00000001253,ENSMUSP00000001455,ENSMUSP00000001672,ENSMUSP00000003135,ENSMUSP00000003808,ENSMUSP00000005548,ENSMUSP00000006565,ENSMUSP00000008297,ENSMUSP00000016172,ENSMUSP00000017534,ENSMUSP00000019043,ENSMUSP00000019044,ENSMUSP00000020106,ENSMUSP00000020308,ENSMUSP00000020704,ENSMUSP00000020927,ENSMUSP00000020970,ENSMUSP00000020974,ENSMUSP00000021028,…	Acsl3,Alas2,Aldoc,Arhgef10,Arid5b,Arrdc3,Arsa,Asb2,Asns,Aspm,Atf5,Atpif1,Bcl6,Bdh2,Camk1d,Cbr1,Cck,Ccl2,Ccna2,Ccnb2,Cd4,Cd74,Cdc20,Cdh13,Cebpb,Celsr1,Cldn1,Clstn3,Cspg5,Cux2,Cyb5d2,Cyp26a1,Cyp26b1,Cyp7b1,Cyr61,Dbp,Ddit4,Dhcr7,Dpf3,Dusp1,E13,E2f1,Ect2,Elf3,Errfi1,Esco2,Fgfr2,Flt3l,Fzd8,Gadd45g,Gck,Gdf15,Gjc1,Gpc1,H2-Ab1,H2-T23,Hbb-b2,Hdac11,Hes1,Hmgcr,Hmgcs1,Hmox1,Hps4,Hs1bp3,Hsd17b2,Hspa2,Id2,Ifr…
GO.0002684	positive regulation of immune system process	35	0.00431	ENSMUSP00000000193,ENSMUSP00000005548,ENSMUSP00000015540,ENSMUSP00000017974,ENSMUSP00000019043,ENSMUSP00000020970,ENSMUSP00000020974,ENSMUSP00000021028,ENSMUSP00000022749,ENSMUSP00000023151,ENSMUSP00000023171,ENSMUSP00000024044,ENSMUSP00000025914,ENSMUSP00000026571,ENSMUSP00000029018,ENSMUSP00000031171,ENSMUSP00000031663,ENSMUSP00000034230,ENSMUSP00000035289,ENSMUSP00000037028,ENSMUSP00000041008,…	Bcl6,C8a,C8b,C9,Camk1d,Ccl2,Cd4,Cd74,Cd83,Cx3cl1,Cxcl10,Cxcl9,Dhx58,Flt3l,H2-Ab1,H2-T23,Hbb-b2,Hes1,Hmox1,Id2,Igf2,Irf1,Irf7,Isg15,Itgb3,Polr3g,Rps19,Rsad2,Shb,Spon2,Stap1,Themis,Txk,Vegfb,Zbp1
GO.0051046	regulation of secretion	35	0.00445	ENSMUSP00000005548,ENSMUSP00000016172,ENSMUSP00000020227,ENSMUSP00000020524,ENSMUSP00000020970,ENSMUSP00000022176,ENSMUSP00000025404,ENSMUSP00000028288,ENSMUSP00000033634,ENSMUSP00000034230,ENSMUSP00000035120,ENSMUSP00000035898,ENSMUSP00000044603,ENSMUSP00000044918,ENSMUSP00000045291,ENSMUSP00000046967,ENSMUSP00000058305,ENSMUSP00000063795,ENSMUSP00000069505,ENSMUSP00000073667,ENSMUSP00000079124,…	Acsl3,Acsl4,Birc5,Cck,Cd74,Celsr1,Cidea,Cry1,Cx3cl1,Gck,H2-T23,Hmgcr,Hmox1,Inhbb,Irs1,Midn,Mup10,Mup11,Mup12,Mup16,Mup19,Mup20,Mup3,Nlrp12,Notch1,Nr1d1,Pim3,Pml,Rab11fip5,Rhbdf1,Rsad2,Scamp5,Stx1b,Sybu,Trpv1
GO.0035456	response to interferon-beta	6	0.00534	ENSMUSP00000019043,ENSMUSP00000032473,ENSMUSP00000066743,ENSMUSP00000099888,ENSMUSP00000099889,ENSMUSP00000123011	Ifit1,Ifit3,Iigp1,Irf1,Stat1,Xaf1
GO.0051493	regulation of cytoskeleton organization	25	0.00541	ENSMUSP00000008893,ENSMUSP00000016172,ENSMUSP00000020171,ENSMUSP00000022212,ENSMUSP00000022682,ENSMUSP00000023756,ENSMUSP00000026858,ENSMUSP00000027931,ENSMUSP00000028969,ENSMUSP00000031171,ENSMUSP00000032781,ENSMUSP00000039518,ENSMUSP00000045286,ENSMUSP00000057938,ENSMUSP00000060930,ENSMUSP00000071989,ENSMUSP00000072662,ENSMUSP00000081225,ENSMUSP00000088049,ENSMUSP00000092019,ENSMUSP00000092508,…	Arhgef10,Ccnb1,Cdc42ep1,Cdc42ep5,Celsr1,Cenpe,Ckap2,Coro1b,Ctgf,D2Ertd750e,Ect2,Id1,Kank4,Lrrc16a,Nek2,Nox4,Plk2,Plk4,Psrc1,Racgap1,Slain2,Sorbs3,Spag5,Stap1,Tpx2
GO.0030097	hemopoiesis	33	0.00542	ENSMUSP00000019043,ENSMUSP00000020927,ENSMUSP00000020970,ENSMUSP00000020974,ENSMUSP00000021784,ENSMUSP00000021903,ENSMUSP00000022613,ENSMUSP00000023151,ENSMUSP00000023486,ENSMUSP00000024044,ENSMUSP00000031171,ENSMUSP00000035808,ENSMUSP00000039660,ENSMUSP00000041008,ENSMUSP00000046584,ENSMUSP00000047419,ENSMUSP00000060129,ENSMUSP00000060433,ENSMUSP00000064282,ENSMUSP00000064366,ENSMUSP00000064680,…	Alas2,Atpif1,Bcl6,Cd4,Cd74,Egr1,Esco2,Fgfr2,Flt3l,Fzd8,Gadd45g,H2-Ab1,Hbb-b2,Hs1bp3,Id2,Irf1,Irf4,Junb,Klf1,Ly6d,Plcl2,Pml,Rps19,Rsad2,Shb,Sirpa,Smpd3,Stap1,Tfrc,Themis,Top2a,Txk,Ubd
GO.0007169	transmembrane receptor protein tyrosine kinase signaling pathway	23	0.00566	ENSMUSP00000000193,ENSMUSP00000003628,ENSMUSP00000019721,ENSMUSP00000020106,ENSMUSP00000020171,ENSMUSP00000020308,ENSMUSP00000020704,ENSMUSP00000022945,ENSMUSP00000031171,ENSMUSP00000063795,ENSMUSP00000073667,ENSMUSP00000078757,ENSMUSP00000079442,ENSMUSP00000081579,ENSMUSP00000092661,ENSMUSP00000095654,ENSMUSP00000095655,ENSMUSP00000099692,ENSMUSP00000109234,ENSMUSP00000112430,ENSMUSP00000112765,…	Arid5b,Btc,Ccl2,Ctgf,Ddit4,Ddr1,Fgfr2,Igf2,Igfbp1,Irs1,Mup10,Mup11,Mup12,Mup16,Mup19,Mup20,Mup3,Ntrk2,Pdk4,Shcbp1,Sort1,Stap1,Txk
GO.0046394	carboxylic acid biosynthetic process	18	0.00591	ENSMUSP00000010807,ENSMUSP00000025567,ENSMUSP00000026196,ENSMUSP00000029135,ENSMUSP00000029905,ENSMUSP00000030935,ENSMUSP00000031583,ENSMUSP00000031766,ENSMUSP00000034015,ENSMUSP00000036357,ENSMUSP00000036936,ENSMUSP00000037487,ENSMUSP00000045291,ENSMUSP00000057354,ENSMUSP00000071351,ENSMUSP00000073861,ENSMUSP00000095171,ENSMUSP00000130073	Acacb,Acsl3,Acss2,Asns,Cd74,Cyp39a1,Cyp7a1,Cyp7b1,Elovl3,Elovl6,Fads1,Fads2,Fam213b,Got1,Sc4mol,Sc5d,Scd1,Thnsl2
GO.0008284	positive regulation of cell proliferation	40	0.00603	ENSMUSP00000000122,ENSMUSP00000000193,ENSMUSP00000005548,ENSMUSP00000006565,ENSMUSP00000006692,ENSMUSP00000020171,ENSMUSP00000020974,ENSMUSP00000021028,ENSMUSP00000022176,ENSMUSP00000022971,ENSMUSP00000023151,ENSMUSP00000023171,ENSMUSP00000025914,ENSMUSP00000028288,ENSMUSP00000029270,ENSMUSP00000029771,ENSMUSP00000029846,ENSMUSP00000034230,ENSMUSP00000035120,ENSMUSP00000037487,ENSMUSP00000044517,…	Aspm,Bcl6,Cck,Ccl2,Ccna2,Cd74,Cdc20,Cdh13,Ctgf,Cx3cl1,Cx3cr1,Cxcl10,Cyp7b1,Cyr61,E2f1,Egr1,F3,Fgfr2,Flt3l,H2-T23,Hes1,Hmgcr,Hmox1,Id1,Id2,Igf2,Irs1,Itgb3,Mas1,Mvd,Myc,Ngfr,Notch1,Ntrk2,Pml,Ppargc1a,Prok1,Stat1,Tsc22d1,Vegfb
GO.0051781	positive regulation of cell division	13	0.0061	ENSMUSP00000023756,ENSMUSP00000025914,ENSMUSP00000027202,ENSMUSP00000057938,ENSMUSP00000060617,ENSMUSP00000064465,ENSMUSP00000068713,ENSMUSP00000079124,ENSMUSP00000085581,ENSMUSP00000103935,ENSMUSP00000112430,ENSMUSP00000112765,ENSMUSP00000114076	Birc5,Btc,Cenpe,Ect2,Espl1,Fgfr2,Igf2,Nusap1,Prok1,Racgap1,Sgol2,Ube2c,Vegfb
GO.0051896	regulation of protein kinase B signaling	13	0.0061	ENSMUSP00000025914,ENSMUSP00000029771,ENSMUSP00000032781,ENSMUSP00000034507,ENSMUSP00000073667,ENSMUSP00000078757,ENSMUSP00000079442,ENSMUSP00000081579,ENSMUSP00000092661,ENSMUSP00000095654,ENSMUSP00000095655,ENSMUSP00000112787,ENSMUSP00000114076	F3,Igf2,Mup10,Mup11,Mup12,Mup16,Mup19,Mup20,Mup3,Nox4,Ntrk2,Sesn3,Vegfb
GO.0051128	regulation of cellular component organization	87	0.00617	ENSMUSP00000000193,ENSMUSP00000001672,ENSMUSP00000003628,ENSMUSP00000003808,ENSMUSP00000008297,ENSMUSP00000008893,ENSMUSP00000014920,ENSMUSP00000015664,ENSMUSP00000016172,ENSMUSP00000020704,ENSMUSP00000021617,ENSMUSP00000022682,ENSMUSP00000022971,ENSMUSP00000023100,ENSMUSP00000023151,ENSMUSP00000023171,ENSMUSP00000023756,ENSMUSP00000025404,ENSMUSP00000026407,ENSMUSP00000026858,ENSMUSP00000027202,…	Acsl3,Acsl4,Akr1e1,Arhgef10,Asb2,Atp1b1,Atpif1,Bcl6,Birc5,Bmf,Btc,Bub1b,Camk1d,Cck,Ccl2,Cd63,Cdc42ep1,Cdc42ep5,Celsr1,Cenpe,Cidea,Ckap2,Clstn3,Cnst,Coro1b,Cspg5,Ctsk,Cux2,Cxcl10,Cxcl9,Cyr61,D2Ertd750e,Ddr1,Dpf3,Ect2,Espl1,Fgfr2,Flt3l,Gdf15,Hes1,Hjurp,Hps4,Hspa2,Id1,Ifrd1,Igf2,Igfbp1,Igj,Insig1,Kank4,Kiaa1324,Lmo4,Lpin1,Lrrc16a,Mrps10,Myc,Nek2,Nol3,Notch1,Nox4,Ntrk2,Nusap1,Pcsk9,Plk4,Pml,Ppargc1a,…
GO.1901360	organic cyclic compound metabolic process	148	0.00617	ENSMUSP00000001455,ENSMUSP00000001720,ENSMUSP00000003135,ENSMUSP00000004986,ENSMUSP00000005548,ENSMUSP00000006136,ENSMUSP00000006692,ENSMUSP00000006760,ENSMUSP00000008016,ENSMUSP00000014920,ENSMUSP00000017534,ENSMUSP00000018990,ENSMUSP00000019043,ENSMUSP00000019469,ENSMUSP00000020106,ENSMUSP00000020171,ENSMUSP00000020227,ENSMUSP00000020449,ENSMUSP00000020864,ENSMUSP00000020969,ENSMUSP00000020974,…	Acacb,Acmsd,Alas1,Alas2,Aldoc,Arid5b,Atf5,Atp5g1,Atp5h,Atpif1,Baz1a,Bcl6,Bdh2,Bhlhe41,Birc5,Ccrn4l,Cdt1,Cebpb,Cidea,Cmah,Cmpk2,Cpeb1,Cry1,Crym,Ctgf,Cux2,Cyp17a1,Cyp21a1,Cyp2b10,Cyp39a1,Cyp7a1,Cyp7b1,Dbp,Ddc,Dhcr7,Dnase1,Dpf3,E2f1,Egln3,Egr1,Eif2c2,Elf3,Eno1,Entpd2,Esco2,Fanci,Fdft1,Fdps,Fen1,Fmo2,G6pc,Gapdh,Gck,Gm129,Hdac11,Helb,Hes1,Hist3h2a,Hmgcs1,Hmox1,Hsd17b2,Hsd17b6,Hsd17b7,Hsd3b2,Hsd3b5,Id1…
GO.0002520	immune system development	36	0.00624	ENSMUSP00000019043,ENSMUSP00000020927,ENSMUSP00000020970,ENSMUSP00000020974,ENSMUSP00000021784,ENSMUSP00000021903,ENSMUSP00000022613,ENSMUSP00000023151,ENSMUSP00000023171,ENSMUSP00000023486,ENSMUSP00000024044,ENSMUSP00000031171,ENSMUSP00000034742,ENSMUSP00000035808,ENSMUSP00000039660,ENSMUSP00000041008,ENSMUSP00000046584,ENSMUSP00000047419,ENSMUSP00000060129,ENSMUSP00000060433,ENSMUSP00000064282,…	Alas2,Atpif1,Bcl6,Ccnb2,Cd4,Cd74,Egr1,Esco2,Fgfr2,Flt3l,Fzd8,Gadd45g,H2-Ab1,Hbb-b2,Hes1,Hs1bp3,Id2,Irf1,Irf4,Junb,Klf1,Lmo4,Ly6d,Plcl2,Pml,Rps19,Rsad2,Shb,Sirpa,Smpd3,Stap1,Tfrc,Themis,Top2a,Txk,Ubd
GO.0006796	phosphate-containing compound metabolic process	72	0.00625	ENSMUSP00000000193,ENSMUSP00000003628,ENSMUSP00000004986,ENSMUSP00000006692,ENSMUSP00000006956,ENSMUSP00000017534,ENSMUSP00000018990,ENSMUSP00000019379,ENSMUSP00000019721,ENSMUSP00000020227,ENSMUSP00000020969,ENSMUSP00000022176,ENSMUSP00000022212,ENSMUSP00000022971,ENSMUSP00000024839,ENSMUSP00000025833,ENSMUSP00000026858,ENSMUSP00000027232,ENSMUSP00000027931,ENSMUSP00000028160,ENSMUSP00000028328,…	Acacb,Adck5,Aldoc,Atp5g1,Atp5h,Birc5,Bub1b,Camk1d,Ccl2,Cdc42ep5,Cdkn3,Cmah,Cmpk2,Cry1,Ddr1,Dlgap5,Eef2k,Eno1,Entpd2,Fdft1,Fdps,Fgfr2,Fmo2,Gapdh,Gck,Hmgcr,Idi1,Ikbke,Lpin1,Map3k6,Mapk13,Mapk15,Mmd2,Mup10,Mup11,Mup12,Mup16,Mup19,Mup20,Mup3,Mvd,Mvk,Myc,Nek2,Nmrk1,Ntrk2,Oas1a,Oasl2,Pank3,Papss2,Pcsk9,Pdk4,Pfkfb2,Pim3,Plk2,Plk3,Plk4,Pml,Pmvk,Ppp1r3b,Ptp4a1,Rps6kl1,Saa3,Sbk1,Sgk1,Sik1,Slc25a25,Smpd3,Th…
GO.0042752	regulation of circadian rhythm	11	0.00642	ENSMUSP00000020227,ENSMUSP00000020974,ENSMUSP00000021271,ENSMUSP00000023849,ENSMUSP00000024839,ENSMUSP00000034508,ENSMUSP00000043522,ENSMUSP00000068896,ENSMUSP00000069505,ENSMUSP00000082816,ENSMUSP00000117040	Adora1,Ccrn4l,Cry1,Id2,Nr1d1,Per1,Pml,Ppargc1a,Sik1,Top2a,Usp2
GO.0051302	regulation of cell division	19	0.00642	ENSMUSP00000006565,ENSMUSP00000022971,ENSMUSP00000023756,ENSMUSP00000025914,ENSMUSP00000027202,ENSMUSP00000037126,ENSMUSP00000057938,ENSMUSP00000059159,ENSMUSP00000060617,ENSMUSP00000064465,ENSMUSP00000068713,ENSMUSP00000076130,ENSMUSP00000079124,ENSMUSP00000085581,ENSMUSP00000103935,ENSMUSP00000109197,ENSMUSP00000112430,ENSMUSP00000112765,ENSMUSP00000114076	Aspm,Birc5,Btc,Bub1b,Cdc20,Cenpe,Ect2,Espl1,Fgfr2,Igf2,Myc,Nusap1,Obsl1,Plk3,Prok1,Racgap1,Sgol2,Ube2c,Vegfb
GO.1901863	positive regulation of muscle tissue development	8	0.00653	ENSMUSP00000022176,ENSMUSP00000028288,ENSMUSP00000034508,ENSMUSP00000047199,ENSMUSP00000071989,ENSMUSP00000076886,ENSMUSP00000112430,ENSMUSP00000117040	Ccnb1,Cyp26b1,Fgfr2,Gpc1,Hmgcr,Notch1,Ppargc1a,Usp2
GO.0090068	positive regulation of cell cycle process	16	0.00681	ENSMUSP00000020171,ENSMUSP00000020974,ENSMUSP00000023756,ENSMUSP00000026858,ENSMUSP00000027202,ENSMUSP00000057938,ENSMUSP00000064465,ENSMUSP00000068713,ENSMUSP00000071989,ENSMUSP00000079124,ENSMUSP00000082816,ENSMUSP00000084041,ENSMUSP00000085581,ENSMUSP00000103935,ENSMUSP00000112765,ENSMUSP00000114076	Birc5,Btc,Ccnb1,Cenpe,Ctgf,Ect2,Espl1,Id2,Igf2,Nusap1,Pkd2,Plk4,Pml,Racgap1,Sgol2,Ube2c
GO.0019222	regulation of metabolic process	199	0.00682	ENSMUSP00000000122,ENSMUSP00000000193,ENSMUSP00000001455,ENSMUSP00000001672,ENSMUSP00000003135,ENSMUSP00000003808,ENSMUSP00000003947,ENSMUSP00000004986,ENSMUSP00000006565,ENSMUSP00000006760,ENSMUSP00000009236,ENSMUSP00000014920,ENSMUSP00000015456,ENSMUSP00000015664,ENSMUSP00000019043,ENSMUSP00000019469,ENSMUSP00000019721,ENSMUSP00000019808,ENSMUSP00000020227,ENSMUSP00000020308,ENSMUSP00000020524,…	Abcd2,Acacb,Acsl3,Acsl4,Adora1,Adrb3,Akr1e1,Arhgap11a,Arhgef10,Arhgef39,Arrdc3,Asb2,Atp1b1,BC048546,Baz1a,Bcl6,Bhlhe41,Birc5,Bmyc,Btg1,Camk1d,Casc5,Cblc,Cck,Ccl2,Ccnb1,Ccrn4l,Cd4,Cd63,Cd74,Cdc20,Cdc42ep1,Cdc42ep5,Cdh13,Cdt1,Cebpb,Cenpe,Cidea,Ckap2,Cnst,Cpeb1,Cry1,Crym,Cspg5,Ctsk,Cux2,Cxcl10,Cxcl9,Cyp26b1,Cyp7a1,Cyr61,Dbp,Ddit4,Derl3,Dhcr7,Dpf3,E2f1,Ect2,Eda2r,Eef2k,Egln3,Egr1,Eif2c2,Elf3,Esco2,F3…
GO.0032268	regulation of cellular protein metabolic process	89	0.00683	ENSMUSP00000003808,ENSMUSP00000006565,ENSMUSP00000014920,ENSMUSP00000015456,ENSMUSP00000020227,ENSMUSP00000020308,ENSMUSP00000020524,ENSMUSP00000021028,ENSMUSP00000021141,ENSMUSP00000021271,ENSMUSP00000021495,ENSMUSP00000021631,ENSMUSP00000021903,ENSMUSP00000022212,ENSMUSP00000022682,ENSMUSP00000022971,ENSMUSP00000023151,ENSMUSP00000023171,ENSMUSP00000024044,ENSMUSP00000025914,ENSMUSP00000028802,…	Adora1,Adrb3,Arrdc3,Atpif1,BC048546,Bcl6,Birc5,Casc5,Cblc,Cck,Ccna2,Ccnb1,Cd4,Cd74,Cdc20,Cenpe,Cnst,Cpeb1,Cry1,Cyr61,Ddit4,Ect2,Eda2r,Eef2k,Egln3,Egr1,Eif2c2,F3,Fanci,Fgfr2,Flt3l,Fzd8,Gadd45b,Gadd45g,Gapdh,Gdf15,Hes1,Hspa2,Id1,Igf2,Igf2bp3,Inhbb,Inhbe,Isg15,Itgb3,Lars2,Lpin1,Madd,Map3k6,Mmd2,Mug2,Myc,Nlrp12,Nol3,Nox4,Ntrk2,P2rx1,Parp16,Pcsk9,Per1,Pkd2,Plcl2,Plk2,Plk3,Pml,Ppp4r4,Prok1,Psrc1,Ren1,R…
GO.0032270	positive regulation of cellular protein metabolic process	55	0.00697	ENSMUSP00000003808,ENSMUSP00000006565,ENSMUSP00000015456,ENSMUSP00000021028,ENSMUSP00000021141,ENSMUSP00000021903,ENSMUSP00000022176,ENSMUSP00000022212,ENSMUSP00000022682,ENSMUSP00000022971,ENSMUSP00000023151,ENSMUSP00000023171,ENSMUSP00000024044,ENSMUSP00000025914,ENSMUSP00000028969,ENSMUSP00000029771,ENSMUSP00000029846,ENSMUSP00000030677,ENSMUSP00000031171,ENSMUSP00000032781,ENSMUSP00000035120,…	Adora1,Adrb3,Arrdc3,Atpif1,Bcl6,Cck,Ccnb1,Cd4,Cd74,Cdc20,Cenpe,Cyr61,Ect2,Eda2r,Egln3,F3,Fanci,Fgfr2,Flt3l,Fzd8,Gadd45b,Gadd45g,Gdf15,Hes1,Hmgcr,Hspa2,Igf2,Inhbb,Inhbe,Itgb3,Lpin1,Madd,Map3k6,Mas1,Mmd2,Myc,Nox4,Ntrk2,P2rx1,Parp16,Pcsk9,Pkd2,Plk2,Plk3,Pml,Prok1,Psrc1,Sorbs3,Stap1,Stat1,Tnfsf10,Tpx2,Trib3,Vegfb,Vldlr
GO.0031401	positive regulation of protein modification process	46	0.00702	ENSMUSP00000003808,ENSMUSP00000006565,ENSMUSP00000015456,ENSMUSP00000020171,ENSMUSP00000021028,ENSMUSP00000021903,ENSMUSP00000022176,ENSMUSP00000022682,ENSMUSP00000023151,ENSMUSP00000023171,ENSMUSP00000024044,ENSMUSP00000025914,ENSMUSP00000028969,ENSMUSP00000029846,ENSMUSP00000030677,ENSMUSP00000031171,ENSMUSP00000032781,ENSMUSP00000035120,ENSMUSP00000039357,ENSMUSP00000039660,ENSMUSP00000041210,…	Adora1,Adrb3,Arrdc3,Bcl6,Cck,Ccnb1,Cd4,Cd74,Cdc20,Cenpe,Ctgf,Cyr61,Ect2,Eda2r,Fanci,Fgfr2,Flt3l,Fzd8,Gadd45b,Gadd45g,Gdf15,Hes1,Hmgcr,Hspa2,Igf2,Inhbb,Inhbe,Itgb3,Lpin1,Madd,Map3k6,Mas1,Mmd2,Nox4,Ntrk2,Parp16,Pkd2,Pml,Prok1,Psrc1,Sorbs3,Stap1,Tpx2,Trib3,Vegfb,Vldlr
GO.0001775	cell activation	30	0.00718	ENSMUSP00000019043,ENSMUSP00000020927,ENSMUSP00000020970,ENSMUSP00000020974,ENSMUSP00000021028,ENSMUSP00000021141,ENSMUSP00000021784,ENSMUSP00000021903,ENSMUSP00000023151,ENSMUSP00000024044,ENSMUSP00000028328,ENSMUSP00000034230,ENSMUSP00000035808,ENSMUSP00000039660,ENSMUSP00000041008,ENSMUSP00000046584,ENSMUSP00000047419,ENSMUSP00000047646,ENSMUSP00000052912,ENSMUSP00000060129,ENSMUSP00000060433,…	Bcl6,Cd4,Cd74,Cebpb,Cx3cl1,Cx3cr1,Cxcl10,Cyp26b1,Egr1,Entpd2,Flt3l,Fzd8,Gadd45g,H2-Ab1,H2-T23,Hs1bp3,Id2,Irf1,Irf4,Itgb3,Ly6d,P2rx1,Pdia6,Plcl2,Rsad2,Shb,Themis,Trpv1,Txk,Ubd
GO.0048146	positive regulation of fibroblast proliferation	8	0.00736	ENSMUSP00000000122,ENSMUSP00000022971,ENSMUSP00000029270,ENSMUSP00000071989,ENSMUSP00000082816,ENSMUSP00000095171,ENSMUSP00000099434,ENSMUSP00000112765	Btc,Ccna2,Ccnb1,Cd74,E2f1,Myc,Ngfr,Pml
GO.0009890	negative regulation of biosynthetic process	62	0.00739	ENSMUSP00000003135,ENSMUSP00000005548,ENSMUSP00000008016,ENSMUSP00000019043,ENSMUSP00000020106,ENSMUSP00000020227,ENSMUSP00000020974,ENSMUSP00000021028,ENSMUSP00000021271,ENSMUSP00000022682,ENSMUSP00000022971,ENSMUSP00000023100,ENSMUSP00000023151,ENSMUSP00000023171,ENSMUSP00000025025,ENSMUSP00000025183,ENSMUSP00000028288,ENSMUSP00000030811,ENSMUSP00000032386,ENSMUSP00000033198,ENSMUSP00000034090,…	Arid5b,Bcl6,Bhlhe41,Birc5,Cebpb,Cpeb1,Cry1,Crym,Cux2,Dusp1,E2f1,Egr1,Eif2c2,Elf3,Errfi1,Fgfr2,Fzd8,Gapdh,Gck,Gm129,Grm8,Hes1,Hist1h1c,Hmox1,Id1,Id2,Id3,Inhbb,Insig1,Irf1,Irf2bp2,Itgb3,Junb,Lepr,Lpin1,Mup10,Mup11,Mup12,Mup16,Mup19,Mup20,Mup3,Myc,Nlrp12,Notch1,Nr1d1,Peg3,Per1,Plk3,Pml,Rasd1,Rbbp8,Ring1,Sall1,Serpina12,Sorbs3,Srebf2,Stat1,Trib3,Tsc22d3,Usp2,Vldlr
GO.0051094	positive regulation of developmental process	54	0.00753	ENSMUSP00000000122,ENSMUSP00000003808,ENSMUSP00000005548,ENSMUSP00000006565,ENSMUSP00000008297,ENSMUSP00000008893,ENSMUSP00000015540,ENSMUSP00000019043,ENSMUSP00000020171,ENSMUSP00000020974,ENSMUSP00000021028,ENSMUSP00000022176,ENSMUSP00000022971,ENSMUSP00000023151,ENSMUSP00000023171,ENSMUSP00000023849,ENSMUSP00000025914,ENSMUSP00000028288,ENSMUSP00000029771,ENSMUSP00000029846,ENSMUSP00000030773,…	Acacb,Aspm,Bcl6,Btc,Btg1,Camk1d,Ccnb1,Ccrn4l,Cd74,Cd83,Cdc20,Cebpb,Clstn3,Coro1b,Ctgf,Cux2,Cx3cr1,Cxcl9,Cyb5d2,Cyp26b1,Cyr61,Ect2,Egr1,F3,Fgfr2,Flt3l,Gdf15,Gpc1,Hbb-b2,Hes1,Hmgcr,Hmox1,Id2,Irf1,Isg15,Itgb3,Junb,Lrrc16a,Mmd2,Myc,Ncmap,Ngfr,Notch1,Ntrk2,Obsl1,Pml,Ppargc1a,Sall1,Shb,Sult1e1,Usp2,Vegfb,Vldlr,Xrcc2
GO.0006953	acute-phase response	7	0.00761	ENSMUSP00000006687,ENSMUSP00000006952,ENSMUSP00000006956,ENSMUSP00000023486,ENSMUSP00000074810,ENSMUSP00000099585,ENSMUSP00000119150	Orm2,Orm3,Saa1,Saa3,Saa4,Tfrc,Trpv1
GO.0001666	response to hypoxia	19	0.00808	ENSMUSP00000000193,ENSMUSP00000005548,ENSMUSP00000014920,ENSMUSP00000020308,ENSMUSP00000023486,ENSMUSP00000027863,ENSMUSP00000028288,ENSMUSP00000032781,ENSMUSP00000034230,ENSMUSP00000043522,ENSMUSP00000066040,ENSMUSP00000069616,ENSMUSP00000071989,ENSMUSP00000076130,ENSMUSP00000082816,ENSMUSP00000099434,ENSMUSP00000117040,ENSMUSP00000127329,ENSMUSP00000137079	Adora1,Alas2,Atp1b1,Ccl2,Ccnb1,Cpeb1,Cx3cl1,Ddit4,E2f1,Egr1,Hmox1,Nol3,Notch1,Nox4,Plk3,Pml,Ppargc1a,Tfrc,Vldlr
GO.0031327	negative regulation of cellular biosynthetic process	61	0.00822	ENSMUSP00000003135,ENSMUSP00000005548,ENSMUSP00000008016,ENSMUSP00000019043,ENSMUSP00000020106,ENSMUSP00000020227,ENSMUSP00000020974,ENSMUSP00000021271,ENSMUSP00000022682,ENSMUSP00000022971,ENSMUSP00000023100,ENSMUSP00000023151,ENSMUSP00000023171,ENSMUSP00000025025,ENSMUSP00000025183,ENSMUSP00000028288,ENSMUSP00000030811,ENSMUSP00000032386,ENSMUSP00000033198,ENSMUSP00000034090,ENSMUSP00000034508,…	Arid5b,Bcl6,Bhlhe41,Birc5,Cebpb,Cpeb1,Cry1,Crym,Cux2,Dusp1,E2f1,Egr1,Eif2c2,Elf3,Errfi1,Fgfr2,Fzd8,Gapdh,Gck,Gm129,Grm8,Hes1,Hist1h1c,Hmox1,Id1,Id2,Id3,Inhbb,Insig1,Irf1,Irf2bp2,Junb,Lepr,Lpin1,Mup10,Mup11,Mup12,Mup16,Mup19,Mup20,Mup3,Myc,Nlrp12,Notch1,Nr1d1,Peg3,Per1,Plk3,Pml,Rasd1,Rbbp8,Ring1,Sall1,Serpina12,Sorbs3,Srebf2,Stat1,Trib3,Tsc22d3,Usp2,Vldlr
GO.0051495	positive regulation of cytoskeleton organization	14	0.00837	ENSMUSP00000020171,ENSMUSP00000022682,ENSMUSP00000026858,ENSMUSP00000031171,ENSMUSP00000032781,ENSMUSP00000057938,ENSMUSP00000060930,ENSMUSP00000071989,ENSMUSP00000072662,ENSMUSP00000081225,ENSMUSP00000088049,ENSMUSP00000092019,ENSMUSP00000092508,ENSMUSP00000115871	Arhgef10,Ccnb1,Cdc42ep1,Cdc42ep5,Cenpe,Ctgf,Id1,Lrrc16a,Nox4,Plk4,Psrc1,Slain2,Sorbs3,Stap1
GO.0043066	negative regulation of apoptotic process	40	0.00843	ENSMUSP00000000193,ENSMUSP00000014920,ENSMUSP00000019721,ENSMUSP00000022176,ENSMUSP00000022212,ENSMUSP00000022971,ENSMUSP00000023151,ENSMUSP00000025025,ENSMUSP00000025404,ENSMUSP00000025914,ENSMUSP00000028288,ENSMUSP00000029846,ENSMUSP00000030773,ENSMUSP00000031766,ENSMUSP00000032073,ENSMUSP00000034230,ENSMUSP00000037028,ENSMUSP00000040128,ENSMUSP00000043522,ENSMUSP00000044517,ENSMUSP00000044603,…	Adora1,Ankrd9,Asns,Atf5,Bcl6,Birc5,Bmf,Btc,Camk1d,Ccl2,Cd74,Cebpb,Cidea,Cx3cl1,Cx3cr1,Cyr61,Dusp1,Egr1,Faim,Fgfr2,Hmgcr,Id1,Ifit3,Kiaa1324,Madd,Myc,Nat8,Nol3,Notch1,Ntrk2,Pdk4,Pim3,Plk2,Plk3,Ppargc1a,Tsc22d1,Tsc22d3,Vegfb,Xrcc2,Zfp259
GO.1903530	regulation of secretion by cell	32	0.00873	ENSMUSP00000005548,ENSMUSP00000016172,ENSMUSP00000020227,ENSMUSP00000020524,ENSMUSP00000020970,ENSMUSP00000022176,ENSMUSP00000025404,ENSMUSP00000028288,ENSMUSP00000034230,ENSMUSP00000035120,ENSMUSP00000035898,ENSMUSP00000043522,ENSMUSP00000044603,ENSMUSP00000044918,ENSMUSP00000046967,ENSMUSP00000058305,ENSMUSP00000063795,ENSMUSP00000069505,ENSMUSP00000073667,ENSMUSP00000079124,ENSMUSP00000079442,…	Adora1,Birc5,Cck,Celsr1,Cidea,Cry1,Cx3cl1,Gck,H2-T23,Hmgcr,Hmox1,Inhbb,Irs1,Midn,Mup10,Mup11,Mup12,Mup16,Mup19,Mup20,Mup3,Nlrp12,Notch1,Nr1d1,Pim3,Pml,Rab11fip5,Rhbdf1,Rsad2,Scamp5,Stx1b,Sybu
GO.0042445	hormone metabolic process	12	0.00885	ENSMUSP00000013458,ENSMUSP00000025946,ENSMUSP00000026012,ENSMUSP00000027989,ENSMUSP00000031199,ENSMUSP00000031201,ENSMUSP00000033198,ENSMUSP00000076886,ENSMUSP00000089097,ENSMUSP00000092135,ENSMUSP00000117040,ENSMUSP00000124066	Adh4,Crym,Cyp17a1,Cyp26a1,Cyp26b1,Hsd17b7,Ppargc1a,Rdh11,Ren1,Srd5a1,Sult1b1,Sult1e1
GO.0051246	regulation of protein metabolic process	94	0.00909	ENSMUSP00000003808,ENSMUSP00000006565,ENSMUSP00000009236,ENSMUSP00000014920,ENSMUSP00000015456,ENSMUSP00000019043,ENSMUSP00000020227,ENSMUSP00000020308,ENSMUSP00000020524,ENSMUSP00000021028,ENSMUSP00000021141,ENSMUSP00000021271,ENSMUSP00000021495,ENSMUSP00000021631,ENSMUSP00000021784,ENSMUSP00000021903,ENSMUSP00000022212,ENSMUSP00000022682,ENSMUSP00000022971,ENSMUSP00000023151,ENSMUSP00000023171,…	Adora1,Adrb3,Arrdc3,Atpif1,BC048546,Bcl6,Birc5,Casc5,Cblc,Cck,Ccna2,Ccnb1,Cd4,Cd74,Cdc20,Cebpb,Cenpe,Cnst,Cpeb1,Cry1,Cyr61,Ddit4,Derl3,Ect2,Eda2r,Eef2k,Egln3,Egr1,Eif2c2,F3,Fanci,Fgfr2,Flt3l,Fzd8,Gadd45b,Gadd45g,Gapdh,Gdf15,Hes1,Hspa2,Id1,Igf2,Igf2bp3,Inhbb,Inhbe,Irf1,Irf4,Isg15,Itgb3,Lars2,Lpin1,Madd,Map3k6,Mmd2,Mug2,Myc,Nlrp12,Nol3,Nox4,Ntrk2,P2rx1,Parp16,Pcsk9,Per1,Pkd2,Plcl2,Plk2,Plk3,Pml,Ppp…
GO.0001934	positive regulation of protein phosphorylation	39	0.00923	ENSMUSP00000003808,ENSMUSP00000015456,ENSMUSP00000020171,ENSMUSP00000021028,ENSMUSP00000021903,ENSMUSP00000022176,ENSMUSP00000022682,ENSMUSP00000023171,ENSMUSP00000024044,ENSMUSP00000025914,ENSMUSP00000028969,ENSMUSP00000029846,ENSMUSP00000030677,ENSMUSP00000031171,ENSMUSP00000032781,ENSMUSP00000035120,ENSMUSP00000039357,ENSMUSP00000039660,ENSMUSP00000041210,ENSMUSP00000043522,ENSMUSP00000044918,…	Adora1,Adrb3,Cck,Ccnb1,Cd4,Cd74,Cenpe,Ctgf,Cyr61,Ect2,Eda2r,Fgfr2,Flt3l,Fzd8,Gadd45b,Gadd45g,Gdf15,Hes1,Hmgcr,Hspa2,Igf2,Inhbb,Inhbe,Itgb3,Madd,Map3k6,Mas1,Mmd2,Nox4,Ntrk2,Parp16,Pkd2,Prok1,Psrc1,Sorbs3,Stap1,Tpx2,Vegfb,Vldlr
GO.0007167	enzyme linked receptor protein signaling pathway	30	0.00923	ENSMUSP00000000193,ENSMUSP00000003628,ENSMUSP00000003808,ENSMUSP00000019721,ENSMUSP00000020106,ENSMUSP00000020171,ENSMUSP00000020308,ENSMUSP00000020704,ENSMUSP00000022945,ENSMUSP00000030191,ENSMUSP00000031171,ENSMUSP00000044918,ENSMUSP00000053977,ENSMUSP00000063795,ENSMUSP00000069616,ENSMUSP00000073667,ENSMUSP00000078757,ENSMUSP00000079442,ENSMUSP00000081579,ENSMUSP00000082816,ENSMUSP00000092019,…	Arid5b,Btc,Ccl2,Ctgf,Ddit4,Ddr1,Egr1,Fgfr2,Gdf15,Id1,Igf2,Igfbp1,Inhbb,Inhbe,Irs1,Mup10,Mup11,Mup12,Mup16,Mup19,Mup20,Mup3,Npr2,Ntrk2,Pdk4,Pml,Shcbp1,Sort1,Stap1,Txk
GO.0015711	organic anion transport	20	0.00931	ENSMUSP00000019044,ENSMUSP00000020102,ENSMUSP00000020864,ENSMUSP00000023099,ENSMUSP00000023835,ENSMUSP00000030408,ENSMUSP00000032362,ENSMUSP00000033023,ENSMUSP00000033634,ENSMUSP00000037022,ENSMUSP00000040465,ENSMUSP00000045291,ENSMUSP00000064661,ENSMUSP00000078757,ENSMUSP00000084234,ENSMUSP00000088779,ENSMUSP00000090102,ENSMUSP00000099585,ENSMUSP00000102703,ENSMUSP00000103575	Abca13,Acsl3,Acsl4,Aqp8,Atp11a,Atp8b5,Mfsd2a,Ntrk2,Pctp,Prelid2,Slc10a2,Slc16a5,Slc17a8,Slc22a5,Slc22a7,Slc38a2,Slco1a1,Slco1c1,Slco2b1,Trpv1
GO.0030098	lymphocyte differentiation	17	0.0101	ENSMUSP00000019043,ENSMUSP00000020927,ENSMUSP00000020970,ENSMUSP00000020974,ENSMUSP00000021784,ENSMUSP00000021903,ENSMUSP00000023151,ENSMUSP00000024044,ENSMUSP00000039660,ENSMUSP00000041008,ENSMUSP00000046584,ENSMUSP00000047419,ENSMUSP00000060129,ENSMUSP00000069616,ENSMUSP00000082492,ENSMUSP00000095171,ENSMUSP00000109234	Bcl6,Cd4,Cd74,Egr1,Flt3l,Fzd8,Gadd45g,H2-Ab1,Hs1bp3,Id2,Irf1,Irf4,Ly6d,Plcl2,Rsad2,Themis,Txk
GO.0045931	positive regulation of mitotic cell cycle	12	0.0103	ENSMUSP00000023171,ENSMUSP00000031766,ENSMUSP00000034508,ENSMUSP00000057938,ENSMUSP00000060433,ENSMUSP00000064465,ENSMUSP00000068713,ENSMUSP00000071989,ENSMUSP00000079124,ENSMUSP00000085581,ENSMUSP00000112765,ENSMUSP00000114076	Asns,Birc5,Btc,Ccnb1,Cenpe,Espl1,Hes1,Igf2,Nusap1,Shb,Ube2c,Usp2
GO.0007017	microtubule-based process	29	0.0105	ENSMUSP00000022212,ENSMUSP00000023756,ENSMUSP00000026858,ENSMUSP00000027931,ENSMUSP00000028000,ENSMUSP00000028802,ENSMUSP00000028969,ENSMUSP00000030773,ENSMUSP00000032233,ENSMUSP00000045286,ENSMUSP00000057938,ENSMUSP00000059159,ENSMUSP00000064261,ENSMUSP00000064465,ENSMUSP00000068713,ENSMUSP00000076130,ENSMUSP00000079124,ENSMUSP00000081225,ENSMUSP00000088049,ENSMUSP00000090882,ENSMUSP00000097576,…	Arhgef10,Aspm,Birc5,Casc5,Ccdc99,Cenpe,D2Ertd750e,Espl1,Gapdh,Kif20a,Kif2c,Nek2,Nuf2,Nusap1,Obsl1,Plk2,Plk3,Plk4,Prc1,Psrc1,Racgap1,Rsph4a,Slain2,Spag5,Tpx2,Ttc30b,Tuba8,Xrcc2,Zfp259
GO.0010830	regulation of myotube differentiation	8	0.0105	ENSMUSP00000003808,ENSMUSP00000024839,ENSMUSP00000028288,ENSMUSP00000032386,ENSMUSP00000047646,ENSMUSP00000076886,ENSMUSP00000082492,ENSMUSP00000108716	Bhlhe41,Cxcl10,Cxcl9,Cyp26b1,Flt3l,Gdf15,Notch1,Sik1
GO.0023057	negative regulation of signaling	50	0.0105	ENSMUSP00000000122,ENSMUSP00000005548,ENSMUSP00000014920,ENSMUSP00000017974,ENSMUSP00000019808,ENSMUSP00000020227,ENSMUSP00000020308,ENSMUSP00000021271,ENSMUSP00000021784,ENSMUSP00000022212,ENSMUSP00000023151,ENSMUSP00000025404,ENSMUSP00000028288,ENSMUSP00000030984,ENSMUSP00000031171,ENSMUSP00000034090,ENSMUSP00000034230,ENSMUSP00000034621,ENSMUSP00000037487,ENSMUSP00000039955,ENSMUSP00000040128,…	Adora1,Bcl6,Bmf,Cblc,Cd74,Cidea,Cry1,Cx3cl1,Cx3cr1,Cyp26b1,Cyp7b1,Ddit4,Dhx58,Egr1,Faim,Gpc1,Hmox1,Inhbb,Irf4,Irs1,Kiaa1324,Madd,Midn,Mup10,Mup11,Mup12,Mup16,Mup19,Mup20,Mup3,Ngfr,Nlrp12,Nlrx1,Nol3,Notch1,Nr1d1,Pcsk9,Per1,Pim3,Plcl2,Plin5,Plk2,Rab11fip5,Rfx4,Rgs12,Sall1,Stap1,Stat1,Tnfaip8l1,Tsku
GO.0055072	iron ion homeostasis	9	0.0106	ENSMUSP00000005548,ENSMUSP00000015797,ENSMUSP00000022610,ENSMUSP00000022971,ENSMUSP00000023486,ENSMUSP00000066040,ENSMUSP00000074240,ENSMUSP00000108258,ENSMUSP00000131111	Alas2,Bdh2,Hamp2,Hmox1,Myc,Scara5,Steap2,Steap3,Tfrc
GO.0007051	spindle organization	10	0.0108	ENSMUSP00000022212,ENSMUSP00000023756,ENSMUSP00000027931,ENSMUSP00000028969,ENSMUSP00000045286,ENSMUSP00000059159,ENSMUSP00000064465,ENSMUSP00000079124,ENSMUSP00000081225,ENSMUSP00000115860	Arhgef10,Aspm,Birc5,D2Ertd750e,Espl1,Nek2,Plk2,Racgap1,Spag5,Tpx2
GO.0042327	positive regulation of phosphorylation	40	0.0108	ENSMUSP00000003808,ENSMUSP00000015456,ENSMUSP00000020171,ENSMUSP00000021028,ENSMUSP00000021903,ENSMUSP00000022176,ENSMUSP00000022682,ENSMUSP00000023171,ENSMUSP00000024044,ENSMUSP00000025914,ENSMUSP00000028969,ENSMUSP00000029846,ENSMUSP00000030677,ENSMUSP00000031171,ENSMUSP00000032781,ENSMUSP00000035120,ENSMUSP00000039357,ENSMUSP00000039660,ENSMUSP00000041210,ENSMUSP00000043522,ENSMUSP00000044918,…	Adora1,Adrb3,Cck,Ccnb1,Cd4,Cd74,Cenpe,Ctgf,Cyr61,Ect2,Eda2r,Fgfr2,Flt3l,Fzd8,Gadd45b,Gadd45g,Gdf15,Hes1,Hmgcr,Hspa2,Igf2,Inhbb,Inhbe,Irs1,Itgb3,Madd,Map3k6,Mas1,Mmd2,Nox4,Ntrk2,Parp16,Pkd2,Prok1,Psrc1,Sorbs3,Stap1,Tpx2,Vegfb,Vldlr
GO.0033875	ribonucleoside bisphosphate metabolic process	5	0.011	ENSMUSP00000018990,ENSMUSP00000022176,ENSMUSP00000025833,ENSMUSP00000031583,ENSMUSP00000073213	Acacb,Hmgcr,Nudt7,Pank3,Papss2
GO.0034032	purine nucleoside bisphosphate metabolic process	5	0.011	ENSMUSP00000018990,ENSMUSP00000022176,ENSMUSP00000025833,ENSMUSP00000031583,ENSMUSP00000073213	Acacb,Hmgcr,Nudt7,Pank3,Papss2
GO.0035458	cellular response to interferon-beta	5	0.011	ENSMUSP00000019043,ENSMUSP00000032473,ENSMUSP00000066743,ENSMUSP00000099888,ENSMUSP00000099889	Ifit1,Ifit3,Iigp1,Irf1,Stat1
GO.0010817	regulation of hormone levels	16	0.0114	ENSMUSP00000013458,ENSMUSP00000025946,ENSMUSP00000026012,ENSMUSP00000027989,ENSMUSP00000031199,ENSMUSP00000031201,ENSMUSP00000032362,ENSMUSP00000033198,ENSMUSP00000058305,ENSMUSP00000069255,ENSMUSP00000076886,ENSMUSP00000089097,ENSMUSP00000092135,ENSMUSP00000107047,ENSMUSP00000117040,ENSMUSP00000124066	Adh4,Crym,Cyp17a1,Cyp26a1,Cyp26b1,Hsd17b7,Ildr2,Ppargc1a,Rab11fip5,Rdh11,Ren1,Slco1c1,Smpd3,Srd5a1,Sult1b1,Sult1e1
GO.0045860	positive regulation of protein kinase activity	24	0.0114	ENSMUSP00000015456,ENSMUSP00000021028,ENSMUSP00000021903,ENSMUSP00000024044,ENSMUSP00000028969,ENSMUSP00000029846,ENSMUSP00000030677,ENSMUSP00000031171,ENSMUSP00000032781,ENSMUSP00000039357,ENSMUSP00000039660,ENSMUSP00000043522,ENSMUSP00000057938,ENSMUSP00000060617,ENSMUSP00000069350,ENSMUSP00000070098,ENSMUSP00000079306,ENSMUSP00000084041,ENSMUSP00000086409,ENSMUSP00000088049,ENSMUSP00000095171,…	Adora1,Cd4,Cd74,Cenpe,Cyr61,Ect2,Fzd8,Gadd45b,Gadd45g,Hspa2,Igf2,Itgb3,Madd,Map3k6,Mas1,Mmd2,Nox4,Parp16,Pkd2,Prok1,Psrc1,Stap1,Tpx2,Vldlr
GO.0051338	regulation of transferase activity	38	0.0114	ENSMUSP00000006565,ENSMUSP00000015456,ENSMUSP00000021028,ENSMUSP00000021903,ENSMUSP00000022176,ENSMUSP00000024044,ENSMUSP00000025025,ENSMUSP00000028969,ENSMUSP00000029270,ENSMUSP00000029846,ENSMUSP00000030677,ENSMUSP00000030811,ENSMUSP00000031171,ENSMUSP00000032781,ENSMUSP00000039357,ENSMUSP00000039660,ENSMUSP00000039955,ENSMUSP00000041747,ENSMUSP00000043522,ENSMUSP00000046967,ENSMUSP00000057938,…	Adora1,Arrdc3,Cblc,Ccna2,Cd4,Cd74,Cdc20,Cenpe,Cyr61,Dusp1,Ect2,Errfi1,Fzd8,Gadd45b,Gadd45g,Hmgcr,Hspa2,Igf2,Irs1,Itgb3,Madd,Map3k6,Mas1,Midn,Mmd2,Nox4,Parp16,Pkd2,Pml,Ppp1r3g,Prok1,Psrc1,Shb,Stap1,Tpx2,Trib3,Ube2c,Vldlr
GO.0060548	negative regulation of cell death	42	0.013	ENSMUSP00000000193,ENSMUSP00000014920,ENSMUSP00000019721,ENSMUSP00000020171,ENSMUSP00000022176,ENSMUSP00000022212,ENSMUSP00000022971,ENSMUSP00000023151,ENSMUSP00000025025,ENSMUSP00000025404,ENSMUSP00000025914,ENSMUSP00000028288,ENSMUSP00000029846,ENSMUSP00000030773,ENSMUSP00000031766,ENSMUSP00000032073,ENSMUSP00000034230,ENSMUSP00000037028,ENSMUSP00000040128,ENSMUSP00000043522,ENSMUSP00000044517,…	Adora1,Ankrd9,Asns,Atf5,Bcl6,Birc5,Bmf,Btc,Camk1d,Ccl2,Cd74,Cebpb,Cidea,Ctgf,Cx3cl1,Cx3cr1,Cyr61,Dusp1,Egr1,Faim,Fgfr2,Hmgcr,Id1,Ifit3,Kiaa1324,Madd,Myc,Nat8,Nol3,Notch1,Ntrk2,Parp16,Pdk4,Pim3,Plk2,Plk3,Ppargc1a,Tsc22d1,Tsc22d3,Vegfb,Xrcc2,Zfp259
GO.0033674	positive regulation of kinase activity	25	0.0136	ENSMUSP00000015456,ENSMUSP00000021028,ENSMUSP00000021903,ENSMUSP00000024044,ENSMUSP00000028969,ENSMUSP00000029846,ENSMUSP00000030677,ENSMUSP00000031171,ENSMUSP00000032781,ENSMUSP00000039357,ENSMUSP00000039660,ENSMUSP00000043522,ENSMUSP00000057938,ENSMUSP00000060617,ENSMUSP00000063795,ENSMUSP00000069350,ENSMUSP00000070098,ENSMUSP00000079306,ENSMUSP00000084041,ENSMUSP00000086409,ENSMUSP00000088049,…	Adora1,Cd4,Cd74,Cenpe,Cyr61,Ect2,Fzd8,Gadd45b,Gadd45g,Hspa2,Igf2,Irs1,Itgb3,Madd,Map3k6,Mas1,Mmd2,Nox4,Parp16,Pkd2,Prok1,Psrc1,Stap1,Tpx2,Vldlr
GO.0030154	cell differentiation	121	0.0139	ENSMUSP00000000122,ENSMUSP00000000193,ENSMUSP00000001455,ENSMUSP00000001672,ENSMUSP00000003135,ENSMUSP00000003808,ENSMUSP00000006565,ENSMUSP00000015456,ENSMUSP00000016172,ENSMUSP00000017534,ENSMUSP00000019043,ENSMUSP00000020106,ENSMUSP00000020171,ENSMUSP00000020308,ENSMUSP00000020927,ENSMUSP00000020970,ENSMUSP00000020974,ENSMUSP00000021028,ENSMUSP00000021617,ENSMUSP00000021784,ENSMUSP00000021903,…	Adrb3,Alas2,Aldoc,Arhgef10,Arid5b,Asb2,Aspm,Atf5,Atpif1,Bcl6,Bdh2,Camk1d,Cbr1,Cck,Ccl2,Ccnb1,Cd4,Cd63,Cd74,Cdc20,Cebpb,Celsr1,Cspg5,Ctgf,Cux2,Cx3cl1,Cx3cr1,Cyb5d2,Cyp26a1,Cyp26b1,Cyr61,Ddit4,Dhcr7,E13,Ect2,Eda2r,Eif2c2,Elf3,Esco2,Fgfr2,Flt3l,Fzd8,Gadd45b,Gadd45g,Gdf15,Gjc1,Gpc1,H2-Ab1,Hbb-b2,Hdac11,Hes1,Hmgcr,Hps4,Hs1bp3,Hspa2,Id2,Ifrd1,Igf2,Ildr2,Inhbb,Inhbe,Irf1,Irf4,Itgb3,Junb,Klf1,Lama3,Lmo4,…
GO.0051247	positive regulation of protein metabolic process	57	0.0139	ENSMUSP00000003808,ENSMUSP00000006565,ENSMUSP00000015456,ENSMUSP00000019043,ENSMUSP00000021028,ENSMUSP00000021141,ENSMUSP00000021784,ENSMUSP00000021903,ENSMUSP00000022176,ENSMUSP00000022212,ENSMUSP00000022682,ENSMUSP00000022971,ENSMUSP00000023151,ENSMUSP00000023171,ENSMUSP00000024044,ENSMUSP00000025914,ENSMUSP00000028969,ENSMUSP00000029771,ENSMUSP00000029846,ENSMUSP00000030677,ENSMUSP00000031171,…	Adora1,Adrb3,Arrdc3,Atpif1,Bcl6,Cck,Ccnb1,Cd4,Cd74,Cdc20,Cenpe,Cyr61,Ect2,Eda2r,Egln3,F3,Fanci,Fgfr2,Flt3l,Fzd8,Gadd45b,Gadd45g,Gdf15,Hes1,Hmgcr,Hspa2,Igf2,Inhbb,Inhbe,Irf1,Irf4,Itgb3,Lpin1,Madd,Map3k6,Mas1,Mmd2,Myc,Nox4,Ntrk2,P2rx1,Parp16,Pcsk9,Pkd2,Plk2,Plk3,Pml,Prok1,Psrc1,Sorbs3,Stap1,Stat1,Tnfsf10,Tpx2,Trib3,Vegfb,Vldlr
GO.0045598	regulation of fat cell differentiation	11	0.014	ENSMUSP00000020974,ENSMUSP00000023171,ENSMUSP00000023849,ENSMUSP00000031201,ENSMUSP00000041747,ENSMUSP00000061877,ENSMUSP00000069505,ENSMUSP00000069850,ENSMUSP00000070583,ENSMUSP00000099434,ENSMUSP00000099692	Ccrn4l,Cebpb,E2f1,Hes1,Id2,Insig1,Lpin1,Nr1d1,Sort1,Sult1e1,Trib3
GO.0006468	protein phosphorylation	40	0.0148	ENSMUSP00000000193,ENSMUSP00000003628,ENSMUSP00000004986,ENSMUSP00000006956,ENSMUSP00000019379,ENSMUSP00000019721,ENSMUSP00000020227,ENSMUSP00000022212,ENSMUSP00000022971,ENSMUSP00000024839,ENSMUSP00000026858,ENSMUSP00000027931,ENSMUSP00000030191,ENSMUSP00000030677,ENSMUSP00000037028,ENSMUSP00000037126,ENSMUSP00000039357,ENSMUSP00000041747,ENSMUSP00000044603,ENSMUSP00000046595,ENSMUSP00000054126,…	Adck5,Birc5,Bub1b,Camk1d,Ccl2,Cdc42ep5,Cry1,Ddr1,Eef2k,Fgfr2,Ikbke,Map3k6,Mapk13,Mapk15,Mmd2,Mup10,Mup11,Mup12,Mup16,Mup19,Mup20,Mup3,Myc,Nek2,Npr2,Ntrk2,Pdk4,Pim3,Plk2,Plk3,Plk4,Pml,Rps6kl1,Saa3,Sbk1,Sgk1,Sik1,Trib3,Ttk,Txk
GO.0009058	biosynthetic process	139	0.0153	ENSMUSP00000001455,ENSMUSP00000001720,ENSMUSP00000003135,ENSMUSP00000004986,ENSMUSP00000006760,ENSMUSP00000008016,ENSMUSP00000009236,ENSMUSP00000010807,ENSMUSP00000012331,ENSMUSP00000018990,ENSMUSP00000019043,ENSMUSP00000019469,ENSMUSP00000019721,ENSMUSP00000020106,ENSMUSP00000020171,ENSMUSP00000020227,ENSMUSP00000020449,ENSMUSP00000020969,ENSMUSP00000020974,ENSMUSP00000021141,ENSMUSP00000021271,…	Acacb,Acsl3,Acsl4,Alas1,Alas2,Arid5b,Asns,Atf5,Atp5g1,Atp5h,Atpif1,Baz1a,Bcl6,Bdh2,Bhlhe41,Birc5,Cd4,Cd74,Cdt1,Cebpb,Cidea,Cmpk2,Cry1,Ctgf,Cux2,Cyp17a1,Cyp21a1,Cyp39a1,Cyp7a1,Cyp7b1,Dbp,Ddc,Derl3,Dhcr7,Dpf3,E2f1,Eef2k,Egr1,Eif2c2,Elf3,Elovl3,Elovl6,Fads1,Fads2,Fam213b,Fdft1,Fdps,Fen1,G6pc,Gm129,Gm9994,Got1,Gtdc1,Hdac11,Helb,Hes1,Hmgcr,Hmgcs1,Hsd17b2,Hsd17b7,Hsd3b2,Hsd3b5,Id1,Id2,Id3,Idi1,Insig1,I…
GO.0034754	cellular hormone metabolic process	9	0.0156	ENSMUSP00000013458,ENSMUSP00000025946,ENSMUSP00000026012,ENSMUSP00000027989,ENSMUSP00000031201,ENSMUSP00000076886,ENSMUSP00000089097,ENSMUSP00000117040,ENSMUSP00000124066	Adh4,Cyp17a1,Cyp26a1,Cyp26b1,Hsd17b7,Ppargc1a,Rdh11,Srd5a1,Sult1e1
GO.0009056	catabolic process	60	0.016	ENSMUSP00000001720,ENSMUSP00000005548,ENSMUSP00000006136,ENSMUSP00000006565,ENSMUSP00000009236,ENSMUSP00000013458,ENSMUSP00000015664,ENSMUSP00000017534,ENSMUSP00000019469,ENSMUSP00000021617,ENSMUSP00000021652,ENSMUSP00000023453,ENSMUSP00000023849,ENSMUSP00000025196,ENSMUSP00000025651,ENSMUSP00000025946,ENSMUSP00000025968,ENSMUSP00000026196,ENSMUSP00000028014,ENSMUSP00000028328,ENSMUSP00000028704,…	Abcd2,Acot4,Adh4,Adora1,Aldoc,Arsa,Asb2,Bdh2,Bub1b,Cblc,Ccrn4l,Cdc20,Ctsk,Cyp26a1,Cyp26b1,Cyp2b10,Cyp2b9,Cyp2c37,Cyp2c38,Cyp2c39,Cyp2c40,Cyp2d9,Cyp2u1,Cyp39a1,Cyp4a10,Cyp7a1,Derl3,Dnase1,Eno1,Entpd2,Fen1,Fmo4,G6pc,Gapdh,Gck,Got1,Gpc1,Hao1,Hmox1,Irs1,Isg15,Kiaa1324,Lpin1,Lyve1,Nr1d1,Nudt7,Pcsk9,Pfkfb2,Pml,Psmb8,Psmb9,Rbbp8,Sdf2l1,Tat,Thnsl2,Ubd,Ube2c,Usp2,Yod1,Zfp259
GO.0070482	response to oxygen levels	19	0.0164	ENSMUSP00000000193,ENSMUSP00000005548,ENSMUSP00000014920,ENSMUSP00000020171,ENSMUSP00000020308,ENSMUSP00000023486,ENSMUSP00000027863,ENSMUSP00000028288,ENSMUSP00000032781,ENSMUSP00000034230,ENSMUSP00000043522,ENSMUSP00000066040,ENSMUSP00000071989,ENSMUSP00000076130,ENSMUSP00000082816,ENSMUSP00000099434,ENSMUSP00000117040,ENSMUSP00000127329,ENSMUSP00000137079	Adora1,Alas2,Atp1b1,Ccl2,Ccnb1,Cpeb1,Ctgf,Cx3cl1,Ddit4,E2f1,Hmox1,Nol3,Notch1,Nox4,Plk3,Pml,Ppargc1a,Tfrc,Vldlr
GO.0045321	leukocyte activation	25	0.0167	ENSMUSP00000019043,ENSMUSP00000020927,ENSMUSP00000020970,ENSMUSP00000020974,ENSMUSP00000021784,ENSMUSP00000021903,ENSMUSP00000023151,ENSMUSP00000024044,ENSMUSP00000034230,ENSMUSP00000035808,ENSMUSP00000039660,ENSMUSP00000041008,ENSMUSP00000046584,ENSMUSP00000047419,ENSMUSP00000060129,ENSMUSP00000060433,ENSMUSP00000063986,ENSMUSP00000069616,ENSMUSP00000069850,ENSMUSP00000076886,ENSMUSP00000082492,…	Bcl6,Cd4,Cd74,Cebpb,Cx3cl1,Cx3cr1,Cyp26b1,Egr1,Flt3l,Fzd8,Gadd45g,H2-Ab1,H2-T23,Hs1bp3,Id2,Irf1,Irf4,Ly6d,Plcl2,Rsad2,Shb,Themis,Trpv1,Txk,Ubd
GO.0055094	response to lipoprotein particle	4	0.0168	ENSMUSP00000000193,ENSMUSP00000023100,ENSMUSP00000113527,ENSMUSP00000136944	Ccl2,Cdh13,Hmgcs1,Srebf2
GO.1901576	organic substance biosynthetic process	136	0.0168	ENSMUSP00000001455,ENSMUSP00000003135,ENSMUSP00000004986,ENSMUSP00000006760,ENSMUSP00000008016,ENSMUSP00000009236,ENSMUSP00000010807,ENSMUSP00000012331,ENSMUSP00000018990,ENSMUSP00000019043,ENSMUSP00000019469,ENSMUSP00000019721,ENSMUSP00000020106,ENSMUSP00000020171,ENSMUSP00000020227,ENSMUSP00000020449,ENSMUSP00000020969,ENSMUSP00000020974,ENSMUSP00000021141,ENSMUSP00000021271,ENSMUSP00000021676,…	Acacb,Acsl3,Acsl4,Alas1,Alas2,Arid5b,Asns,Atf5,Atp5g1,Atp5h,Atpif1,Baz1a,Bcl6,Bdh2,Bhlhe41,Birc5,Cd4,Cd74,Cdt1,Cebpb,Cidea,Cmpk2,Cry1,Ctgf,Cux2,Cyp17a1,Cyp21a1,Cyp39a1,Cyp7a1,Cyp7b1,Dbp,Ddc,Derl3,Dhcr7,Dpf3,E2f1,Eef2k,Egr1,Eif2c2,Elf3,Elovl3,Elovl6,Fads1,Fads2,Fam213b,Fdft1,Fdps,Fen1,G6pc,Gm129,Got1,Hdac11,Helb,Hes1,Hmgcr,Hmgcs1,Hsd17b2,Hsd17b7,Hsd3b2,Hsd3b5,Id1,Id2,Id3,Idi1,Insig1,Irf1,Irf2bp2,I…
GO.0003281	ventricular septum development	7	0.017	ENSMUSP00000020974,ENSMUSP00000023171,ENSMUSP00000028288,ENSMUSP00000029846,ENSMUSP00000034090,ENSMUSP00000112430,ENSMUSP00000113513	Cyr61,Fgfr2,Hes1,Id2,Lmo4,Notch1,Sall1
GO.0005979	regulation of glycogen biosynthetic process	5	0.017	ENSMUSP00000063795,ENSMUSP00000065679,ENSMUSP00000099984,ENSMUSP00000114076,ENSMUSP00000122712	Gck,Igf2,Irs1,Ppp1r3b,Ppp1r3g
GO.0002683	negative regulation of immune system process	22	0.0174	ENSMUSP00000000193,ENSMUSP00000005548,ENSMUSP00000017974,ENSMUSP00000019043,ENSMUSP00000020974,ENSMUSP00000021784,ENSMUSP00000022971,ENSMUSP00000023151,ENSMUSP00000023171,ENSMUSP00000028288,ENSMUSP00000031171,ENSMUSP00000034621,ENSMUSP00000041008,ENSMUSP00000043522,ENSMUSP00000046584,ENSMUSP00000069505,ENSMUSP00000069850,ENSMUSP00000095171,ENSMUSP00000099739,ENSMUSP00000104067,ENSMUSP00000108620,…	Adora1,Bcl6,Ccl2,Cd74,Cebpb,Dhx58,H2-Ab1,H2-T23,Hes1,Hmox1,Id2,Irf1,Irf4,Myc,Nlrx1,Notch1,Nr1d1,Plcl2,Rps19,Stap1,Tap1,Tsc22d3
GO.0071345	cellular response to cytokine stimulus	24	0.0175	ENSMUSP00000000193,ENSMUSP00000006956,ENSMUSP00000016110,ENSMUSP00000019043,ENSMUSP00000028328,ENSMUSP00000029771,ENSMUSP00000030191,ENSMUSP00000032473,ENSMUSP00000034214,ENSMUSP00000034230,ENSMUSP00000037385,ENSMUSP00000041008,ENSMUSP00000047646,ENSMUSP00000066743,ENSMUSP00000069616,ENSMUSP00000078088,ENSMUSP00000082816,ENSMUSP00000095171,ENSMUSP00000099585,ENSMUSP00000099888,ENSMUSP00000104293,…	Aqp4,Ccl2,Cd74,Cx3cl1,Cxcl10,Cxcl9,Egr1,Entpd2,F3,H2-Ab1,Ifit1,Iigp1,Il17rb,Irf1,Lepr,Mt2,Nlrp12,Npr2,Pml,Ppargc1a,Saa3,Stat1,Trpv1,Vldlr
GO.0014074	response to purine-containing compound	12	0.0186	ENSMUSP00000000193,ENSMUSP00000021141,ENSMUSP00000021271,ENSMUSP00000025025,ENSMUSP00000032781,ENSMUSP00000033023,ENSMUSP00000064680,ENSMUSP00000066743,ENSMUSP00000069616,ENSMUSP00000092135,ENSMUSP00000099585,ENSMUSP00000136944	Aqp8,Ccl2,Dusp1,Egr1,Hmgcs1,Junb,Nox4,P2rx1,Per1,Ren1,Stat1,Trpv1
GO.0010648	negative regulation of cell communication	49	0.0201	ENSMUSP00000000122,ENSMUSP00000005548,ENSMUSP00000014920,ENSMUSP00000017974,ENSMUSP00000019808,ENSMUSP00000020227,ENSMUSP00000020308,ENSMUSP00000021271,ENSMUSP00000021784,ENSMUSP00000022212,ENSMUSP00000023151,ENSMUSP00000025404,ENSMUSP00000028288,ENSMUSP00000030984,ENSMUSP00000031171,ENSMUSP00000034090,ENSMUSP00000034230,ENSMUSP00000034621,ENSMUSP00000037487,ENSMUSP00000039955,ENSMUSP00000040128,…	Adora1,Bcl6,Bmf,Cblc,Cd74,Cidea,Cry1,Cx3cl1,Cx3cr1,Cyp26b1,Cyp7b1,Ddit4,Dhx58,Egr1,Faim,Gpc1,Hmox1,Inhbb,Irf4,Irs1,Kiaa1324,Madd,Midn,Mup10,Mup11,Mup12,Mup16,Mup19,Mup20,Mup3,Ngfr,Nlrp12,Nlrx1,Nol3,Notch1,Nr1d1,Per1,Pim3,Plcl2,Plin5,Plk2,Rab11fip5,Rfx4,Rgs12,Sall1,Stap1,Stat1,Tnfaip8l1,Tsku
GO.0010876	lipid localization	16	0.0201	ENSMUSP00000019808,ENSMUSP00000020227,ENSMUSP00000020864,ENSMUSP00000023835,ENSMUSP00000025404,ENSMUSP00000030408,ENSMUSP00000032362,ENSMUSP00000033023,ENSMUSP00000033634,ENSMUSP00000040465,ENSMUSP00000045291,ENSMUSP00000064661,ENSMUSP00000088779,ENSMUSP00000090617,ENSMUSP00000103575,ENSMUSP00000127329	Abca13,Acsl3,Acsl4,Aqp8,Atp11a,Atp8b5,Cidea,Cry1,Mfsd2a,Pctp,Plin5,Prelid2,Slc10a2,Slco1c1,Spns3,Vldlr
GO.0046683	response to organophosphorus	11	0.0201	ENSMUSP00000000193,ENSMUSP00000021141,ENSMUSP00000021271,ENSMUSP00000025025,ENSMUSP00000032781,ENSMUSP00000033023,ENSMUSP00000064680,ENSMUSP00000066743,ENSMUSP00000069616,ENSMUSP00000092135,ENSMUSP00000099585	Aqp8,Ccl2,Dusp1,Egr1,Junb,Nox4,P2rx1,Per1,Ren1,Stat1,Trpv1
GO.0051179	localization	145	0.0204	ENSMUSP00000000122,ENSMUSP00000000193,ENSMUSP00000001122,ENSMUSP00000003628,ENSMUSP00000006687,ENSMUSP00000006952,ENSMUSP00000006956,ENSMUSP00000008893,ENSMUSP00000014920,ENSMUSP00000015797,ENSMUSP00000016172,ENSMUSP00000019044,ENSMUSP00000019071,ENSMUSP00000019469,ENSMUSP00000019726,ENSMUSP00000019808,ENSMUSP00000020102,ENSMUSP00000020106,ENSMUSP00000020227,ENSMUSP00000020308,ENSMUSP00000020524,…	AI118078,Abca13,Abcc12,Abcd2,Acsl3,Acsl4,Adora1,Aqp4,Arid5b,Aspm,Atp11a,Atp1b1,Atp5g1,Atp5h,Atp6v0d2,Atp8b5,Bcl6,Birc5,Bub1b,Casc5,Ccdc99,Cck,Ccl2,Ccl6,Ccnb1,Cd4,Cd63,Cd74,Cdh13,Celsr1,Cenpe,Cidea,Coro1b,Crat,Cry1,Crym,Cx3cr1,Cxcl10,Cxcl9,Cyr61,Ddc,Ddit4,Ddr1,Ect2,Esco2,Exoc3l4,Fabp2,Fgfr2,G6pc,Gck,Hbb-b2,Hes1,Hps4,Hvcn1,Igf2bp3,Ildr2,Irs1,Itgb3,Kif20a,Kif2c,Lrrc16a,Lrrc8c,Lyve1,Mcart1,Mfsd2a,Mup…
GO.0006879	cellular iron ion homeostasis	6	0.0206	ENSMUSP00000005548,ENSMUSP00000022610,ENSMUSP00000022971,ENSMUSP00000023486,ENSMUSP00000066040,ENSMUSP00000074240	Alas2,Hamp2,Hmox1,Myc,Scara5,Tfrc
GO.0050793	regulation of developmental process	85	0.0213	ENSMUSP00000000122,ENSMUSP00000000193,ENSMUSP00000001672,ENSMUSP00000003808,ENSMUSP00000005548,ENSMUSP00000008016,ENSMUSP00000008297,ENSMUSP00000008893,ENSMUSP00000015540,ENSMUSP00000016172,ENSMUSP00000019043,ENSMUSP00000020171,ENSMUSP00000020974,ENSMUSP00000021028,ENSMUSP00000022176,ENSMUSP00000022212,ENSMUSP00000022971,ENSMUSP00000023151,ENSMUSP00000023171,ENSMUSP00000023849,ENSMUSP00000024839,…	Acacb,Adrb3,Aspm,Bcl6,Bhlhe41,Btc,Btg1,Camk1d,Ccl2,Ccnb1,Ccrn4l,Cd74,Cd83,Cdc42ep1,Cdc42ep5,Cebpb,Celsr1,Cenpe,Clstn3,Coro1b,Ctgf,Cux2,Cxcl9,Cyb5d2,Cyp26b1,Cyr61,E2f1,Ect2,Egr1,Errfi1,F3,Fgfr2,Flt3l,Gdf15,Gpc1,Hbb-b2,Hes1,Hmgcr,Hmox1,Id2,Id3,Ifrd1,Insig1,Irf1,Isg15,Itgb3,Junb,Lama3,Lmo4,Lpin1,Lrrc16a,Mmd2,Myc,Ncmap,Ngfr,Notch1,Npr2,Nr1d1,Ntrk2,Obsl1,Omd,Plekhb1,Plk2,Pml,Ppargc1a,Prok1,Rfx4,Rhou,R…
GO.0045840	positive regulation of mitotic nuclear division	7	0.0217	ENSMUSP00000057938,ENSMUSP00000064465,ENSMUSP00000068713,ENSMUSP00000079124,ENSMUSP00000085581,ENSMUSP00000112765,ENSMUSP00000114076	Birc5,Btc,Cenpe,Espl1,Igf2,Nusap1,Ube2c
GO.0032354	response to follicle-stimulating hormone	4	0.0225	ENSMUSP00000028288,ENSMUSP00000031766,ENSMUSP00000069616,ENSMUSP00000136944	Asns,Egr1,Hmgcs1,Notch1
GO.0046321	positive regulation of fatty acid oxidation	4	0.0225	ENSMUSP00000019808,ENSMUSP00000063795,ENSMUSP00000068940,ENSMUSP00000117040	Abcd2,Irs1,Plin5,Ppargc1a
GO.0031323	regulation of cellular metabolic process	174	0.0228	ENSMUSP00000001455,ENSMUSP00000001672,ENSMUSP00000003135,ENSMUSP00000003808,ENSMUSP00000004986,ENSMUSP00000006565,ENSMUSP00000006760,ENSMUSP00000014920,ENSMUSP00000015456,ENSMUSP00000015664,ENSMUSP00000019043,ENSMUSP00000019721,ENSMUSP00000019808,ENSMUSP00000020227,ENSMUSP00000020308,ENSMUSP00000020524,ENSMUSP00000020974,ENSMUSP00000021028,ENSMUSP00000021141,ENSMUSP00000021271,ENSMUSP00000021495,…	Abcd2,Acacb,Acsl3,Acsl4,Adora1,Adrb3,Akr1e1,Arrdc3,Asb2,Atp1b1,BC048546,Baz1a,Bcl6,Bhlhe41,Birc5,Bmyc,Camk1d,Casc5,Cblc,Cck,Ccnb1,Cd4,Cd63,Cd74,Cdc20,Cdh13,Cdt1,Cebpb,Cenpe,Cidea,Ckap2,Cnst,Cpeb1,Cry1,Crym,Cspg5,Ctsk,Cux2,Cxcl10,Cxcl9,Cyp7a1,Cyr61,Dbp,Ddit4,Dpf3,E2f1,Ect2,Eda2r,Eef2k,Egln3,Egr1,Eif2c2,Elf3,Esco2,F3,Fanci,Fgfr2,Flt3l,Fzd8,Gadd45b,Gadd45g,Gapdh,Gck,Gdf15,Gm129,Grm8,Hdac11,Hes1,Hist…
GO.0043276	anoikis	3	0.0235	ENSMUSP00000024839,ENSMUSP00000087686,ENSMUSP00000099434	Bmf,E2f1,Sik1
GO.0060267	positive regulation of respiratory burst	3	0.0235	ENSMUSP00000037028,ENSMUSP00000084259,ENSMUSP00000104067	Camk1d,Igj,Rps19
GO.0010558	negative regulation of macromolecule biosynthetic process	57	0.0241	ENSMUSP00000003135,ENSMUSP00000005548,ENSMUSP00000008016,ENSMUSP00000019043,ENSMUSP00000020106,ENSMUSP00000020227,ENSMUSP00000020974,ENSMUSP00000021028,ENSMUSP00000021271,ENSMUSP00000022682,ENSMUSP00000022971,ENSMUSP00000023100,ENSMUSP00000023151,ENSMUSP00000023171,ENSMUSP00000025025,ENSMUSP00000025183,ENSMUSP00000028288,ENSMUSP00000030811,ENSMUSP00000032386,ENSMUSP00000033198,ENSMUSP00000034090,…	Arid5b,Bcl6,Bhlhe41,Birc5,Cebpb,Cpeb1,Cry1,Crym,Cux2,Dusp1,E2f1,Egr1,Eif2c2,Elf3,Errfi1,Fgfr2,Fzd8,Gapdh,Gm129,Hes1,Hist1h1c,Hmox1,Id1,Id2,Id3,Inhbb,Irf1,Irf2bp2,Itgb3,Junb,Lpin1,Mup10,Mup11,Mup12,Mup16,Mup19,Mup20,Mup3,Myc,Nlrp12,Notch1,Nr1d1,Peg3,Per1,Plk3,Pml,Rasd1,Rbbp8,Ring1,Sall1,Sorbs3,Srebf2,Stat1,Trib3,Tsc22d3,Usp2,Vldlr
GO.0019882	antigen processing and presentation	8	0.0241	ENSMUSP00000025196,ENSMUSP00000041008,ENSMUSP00000074143,ENSMUSP00000095171,ENSMUSP00000099739,ENSMUSP00000109511,ENSMUSP00000128401,ENSMUSP00000133499	Cd74,H2-Ab1,H2-Eb1,H2-Q6,H2-T23,Psmb8,Psmb9,Tap1
GO.0034341	response to interferon-gamma	7	0.0241	ENSMUSP00000000193,ENSMUSP00000019043,ENSMUSP00000035808,ENSMUSP00000041008,ENSMUSP00000066743,ENSMUSP00000074143,ENSMUSP00000078088	Aqp4,Ccl2,H2-Ab1,H2-Eb1,Irf1,Stat1,Ubd
GO.0044093	positive regulation of molecular function	62	0.0241	ENSMUSP00000001672,ENSMUSP00000006565,ENSMUSP00000015456,ENSMUSP00000019808,ENSMUSP00000020106,ENSMUSP00000020171,ENSMUSP00000021028,ENSMUSP00000021141,ENSMUSP00000021784,ENSMUSP00000021903,ENSMUSP00000022212,ENSMUSP00000022971,ENSMUSP00000023171,ENSMUSP00000023756,ENSMUSP00000024044,ENSMUSP00000027863,ENSMUSP00000028969,ENSMUSP00000029771,ENSMUSP00000029846,ENSMUSP00000030677,ENSMUSP00000030984,…	Adora1,Adrb3,Arhgap11a,Arhgef10,Arhgef39,Arid5b,Arrdc3,Atp1b1,Btg1,Camk1d,Cck,Cd4,Cd74,Cdc20,Cdc42ep1,Cdc42ep5,Cenpe,Ctgf,Cyr61,Ect2,Eda2r,Egln3,F3,Fgfr2,Fzd8,Gadd45b,Gadd45g,Hes1,Hspa2,Ifrd1,Igf2,Irf4,Irs1,Itgb3,Madd,Map3k6,Mas1,Mmd2,Myc,Nox4,P2rx1,Parp16,Pkd2,Plcl2,Plin5,Plk2,Pml,Ppargc1a,Ppp1r3g,Prok1,Psrc1,Racgap1,Rasgef1b,Rgs12,Stap1,Stat1,Tbc1d8,Tnfsf10,Tpx2,Trib3,Txk,Vldlr
GO.0010605	negative regulation of macromolecule metabolic process	84	0.0243	ENSMUSP00000003135,ENSMUSP00000005548,ENSMUSP00000008016,ENSMUSP00000009236,ENSMUSP00000014920,ENSMUSP00000015456,ENSMUSP00000019043,ENSMUSP00000020106,ENSMUSP00000020171,ENSMUSP00000020227,ENSMUSP00000020308,ENSMUSP00000020974,ENSMUSP00000021028,ENSMUSP00000021271,ENSMUSP00000021495,ENSMUSP00000021631,ENSMUSP00000021903,ENSMUSP00000022176,ENSMUSP00000022682,ENSMUSP00000022971,ENSMUSP00000023100,…	Arid5b,BC048546,Bcl6,Bhlhe41,Birc5,Casc5,Cblc,Ccnb1,Ccrn4l,Cebpb,Cenpe,Cnst,Cpeb1,Cry1,Crym,Ctgf,Cux2,Ddit4,Derl3,E2f1,Egr1,Eif2c2,Elf3,Fgfr2,Fzd8,Gadd45b,Gadd45g,Gapdh,Gm129,Hes1,Hist1h1c,Hmgcr,Hmox1,Id1,Id2,Id3,Inhbb,Irf1,Irf2bp2,Isg15,Itgb3,Junb,Lpin1,Mas1,Mug2,Mup10,Mup11,Mup12,Mup16,Mup19,Mup20,Mup3,Myc,Nlrp12,Nol3,Notch1,Nr1d1,Pcsk9,Peg3,Per1,Plk3,Pml,Ppp4r4,Rasd1,Rbbp8,Ring1,Sall1,Serpina1…
GO.0043085	positive regulation of catalytic activity	53	0.025	ENSMUSP00000006565,ENSMUSP00000015456,ENSMUSP00000019808,ENSMUSP00000020171,ENSMUSP00000021028,ENSMUSP00000021141,ENSMUSP00000021903,ENSMUSP00000022971,ENSMUSP00000023756,ENSMUSP00000024044,ENSMUSP00000027863,ENSMUSP00000028969,ENSMUSP00000029771,ENSMUSP00000029846,ENSMUSP00000030677,ENSMUSP00000030984,ENSMUSP00000031171,ENSMUSP00000031276,ENSMUSP00000032781,ENSMUSP00000035120,ENSMUSP00000038863,…	Adora1,Adrb3,Arhgap11a,Arhgef10,Arhgef39,Arrdc3,Atp1b1,Btg1,Cck,Cd4,Cd74,Cdc20,Cdc42ep1,Cdc42ep5,Cenpe,Ctgf,Cyr61,Ect2,Egln3,F3,Fgfr2,Fzd8,Gadd45b,Gadd45g,Hspa2,Igf2,Irs1,Itgb3,Madd,Map3k6,Mas1,Mmd2,Myc,Nox4,P2rx1,Parp16,Pkd2,Plin5,Pml,Ppp1r3g,Prok1,Psrc1,Racgap1,Rasgef1b,Rgs12,Stap1,Stat1,Tbc1d8,Tnfsf10,Tpx2,Trib3,Txk,Vldlr
GO.0042127	regulation of cell proliferation	59	0.0264	ENSMUSP00000000122,ENSMUSP00000000193,ENSMUSP00000003628,ENSMUSP00000005548,ENSMUSP00000006565,ENSMUSP00000006692,ENSMUSP00000019043,ENSMUSP00000020171,ENSMUSP00000020974,ENSMUSP00000021028,ENSMUSP00000022176,ENSMUSP00000022945,ENSMUSP00000022971,ENSMUSP00000023151,ENSMUSP00000023171,ENSMUSP00000025914,ENSMUSP00000028288,ENSMUSP00000029270,ENSMUSP00000029771,ENSMUSP00000029846,ENSMUSP00000030811,…	Adora1,Aspm,Atpif1,Bcl6,Birc5,Btg1,Cck,Ccl2,Ccna2,Cd74,Cdc20,Cdh13,Cebpb,Ctgf,Cx3cl1,Cx3cr1,Cxcl9,Cyp7b1,Cyr61,Ddr1,Dhcr7,E2f1,Egln3,Egr1,Errfi1,F3,Fgfr2,Flt3l,H2-Ab1,H2-T23,Hes1,Hmgcr,Hmox1,Id1,Id2,Ifit3,Igf2,Irf1,Irs1,Itgb3,Junb,Mas1,Mvd,Myc,Ngfr,Notch1,Nox4,Nr1d1,Ntrk2,Pkd2,Pml,Ppargc1a,Prok1,Sall1,Shcbp1,Stat1,Tsc22d1,Txk,Vegfb
GO.0051785	positive regulation of nuclear division	8	0.0265	ENSMUSP00000027202,ENSMUSP00000057938,ENSMUSP00000064465,ENSMUSP00000068713,ENSMUSP00000079124,ENSMUSP00000085581,ENSMUSP00000112765,ENSMUSP00000114076	Birc5,Btc,Cenpe,Espl1,Igf2,Nusap1,Sgol2,Ube2c
GO.0052548	regulation of endopeptidase activity	22	0.0268	ENSMUSP00000014920,ENSMUSP00000020171,ENSMUSP00000021141,ENSMUSP00000021495,ENSMUSP00000022971,ENSMUSP00000029771,ENSMUSP00000029846,ENSMUSP00000035120,ENSMUSP00000040271,ENSMUSP00000041250,ENSMUSP00000041874,ENSMUSP00000044033,ENSMUSP00000045572,ENSMUSP00000058535,ENSMUSP00000059426,ENSMUSP00000066743,ENSMUSP00000073695,ENSMUSP00000077909,ENSMUSP00000079124,ENSMUSP00000080469,ENSMUSP00000082816,…	BC048546,Birc5,Cck,Ctgf,Cyr61,Egln3,F3,Mug2,Myc,Nlrp12,Nol3,P2rx1,Pml,Serpina12,Serpina1c,Serpina1d,Serpina3g,Serpina5,Serpina6,Serpina9,Stat1,Tnfsf10
GO.0045844	positive regulation of striated muscle tissue development	7	0.0269	ENSMUSP00000022176,ENSMUSP00000028288,ENSMUSP00000034508,ENSMUSP00000047199,ENSMUSP00000071989,ENSMUSP00000076886,ENSMUSP00000112430	Ccnb1,Cyp26b1,Fgfr2,Gpc1,Hmgcr,Notch1,Usp2
GO.0048661	positive regulation of smooth muscle cell proliferation	7	0.0269	ENSMUSP00000005548,ENSMUSP00000020974,ENSMUSP00000022176,ENSMUSP00000034230,ENSMUSP00000066743,ENSMUSP00000113527,ENSMUSP00000117040	Cdh13,Cx3cl1,Hmgcr,Hmox1,Id2,Ppargc1a,Stat1
GO.0002521	leukocyte differentiation	20	0.0273	ENSMUSP00000019043,ENSMUSP00000020927,ENSMUSP00000020970,ENSMUSP00000020974,ENSMUSP00000021784,ENSMUSP00000021903,ENSMUSP00000023151,ENSMUSP00000023486,ENSMUSP00000024044,ENSMUSP00000035808,ENSMUSP00000039660,ENSMUSP00000041008,ENSMUSP00000046584,ENSMUSP00000047419,ENSMUSP00000060129,ENSMUSP00000064680,ENSMUSP00000069616,ENSMUSP00000082492,ENSMUSP00000095171,ENSMUSP00000109234	Bcl6,Cd4,Cd74,Egr1,Flt3l,Fzd8,Gadd45g,H2-Ab1,Hs1bp3,Id2,Irf1,Irf4,Junb,Ly6d,Plcl2,Rsad2,Tfrc,Themis,Txk,Ubd
GO.0045937	positive regulation of phosphate metabolic process	43	0.0273	ENSMUSP00000003808,ENSMUSP00000015456,ENSMUSP00000020171,ENSMUSP00000021028,ENSMUSP00000021903,ENSMUSP00000022176,ENSMUSP00000022682,ENSMUSP00000023171,ENSMUSP00000024044,ENSMUSP00000025914,ENSMUSP00000028969,ENSMUSP00000029846,ENSMUSP00000030677,ENSMUSP00000031171,ENSMUSP00000032781,ENSMUSP00000035120,ENSMUSP00000039357,ENSMUSP00000039660,ENSMUSP00000041210,ENSMUSP00000043522,ENSMUSP00000044918,…	Acsl3,Adora1,Adrb3,Cck,Ccnb1,Cd4,Cd74,Cenpe,Ctgf,Cxcl10,Cxcl9,Cyr61,Ect2,Eda2r,Fgfr2,Flt3l,Fzd8,Gadd45b,Gadd45g,Gdf15,Hes1,Hmgcr,Hspa2,Igf2,Inhbb,Inhbe,Irs1,Itgb3,Madd,Map3k6,Mmd2,Nox4,Ntrk2,Parp16,Pkd2,Ppargc1a,Prok1,Psrc1,Sorbs3,Stap1,Tpx2,Vegfb,Vldlr
GO.0044772	mitotic cell cycle phase transition	11	0.0275	ENSMUSP00000022212,ENSMUSP00000037126,ENSMUSP00000038915,ENSMUSP00000046255,ENSMUSP00000076130,ENSMUSP00000079124,ENSMUSP00000079306,ENSMUSP00000084041,ENSMUSP00000085581,ENSMUSP00000099434,ENSMUSP00000117725	Birc5,Bub1b,E2f1,Hspa2,Pkd2,Plk2,Plk3,Rbbp8,Rhou,Ube2c,Zfp259
GO.0045892	negative regulation of transcription, DNA-templated	50	0.0275	ENSMUSP00000003135,ENSMUSP00000005548,ENSMUSP00000008016,ENSMUSP00000019043,ENSMUSP00000020106,ENSMUSP00000020227,ENSMUSP00000020974,ENSMUSP00000021271,ENSMUSP00000022682,ENSMUSP00000022971,ENSMUSP00000023100,ENSMUSP00000023151,ENSMUSP00000023171,ENSMUSP00000025183,ENSMUSP00000028288,ENSMUSP00000032386,ENSMUSP00000033198,ENSMUSP00000034090,ENSMUSP00000034508,ENSMUSP00000039660,ENSMUSP00000041747,…	Arid5b,Bcl6,Bhlhe41,Birc5,Cebpb,Cry1,Crym,Cux2,E2f1,Egr1,Elf3,Fgfr2,Fzd8,Gm129,Hes1,Hist1h1c,Hmox1,Id1,Id2,Id3,Irf1,Irf2bp2,Junb,Lpin1,Mup10,Mup11,Mup12,Mup16,Mup19,Mup20,Mup3,Myc,Nlrp12,Notch1,Nr1d1,Peg3,Per1,Plk3,Pml,Rasd1,Rbbp8,Ring1,Sall1,Sorbs3,Srebf2,Stat1,Trib3,Tsc22d3,Usp2,Vldlr
GO.0045725	positive regulation of glycogen biosynthetic process	4	0.0288	ENSMUSP00000063795,ENSMUSP00000099984,ENSMUSP00000114076,ENSMUSP00000122712	Gck,Igf2,Irs1,Ppp1r3g
GO.0002697	regulation of immune effector process	21	0.0301	ENSMUSP00000000193,ENSMUSP00000005548,ENSMUSP00000017974,ENSMUSP00000019043,ENSMUSP00000019721,ENSMUSP00000020970,ENSMUSP00000021617,ENSMUSP00000023151,ENSMUSP00000027863,ENSMUSP00000031171,ENSMUSP00000034621,ENSMUSP00000035058,ENSMUSP00000042701,ENSMUSP00000060433,ENSMUSP00000082816,ENSMUSP00000095171,ENSMUSP00000099739,ENSMUSP00000104067,ENSMUSP00000113343,ENSMUSP00000128401,ENSMUSP00000137477	Asb2,Atp1b1,Bcl6,Ccl2,Cd74,Cspg5,Dhx58,Dpf3,H2-T23,Hmox1,Irf1,Mrps10,Nlrx1,Pdk4,Pml,Rps19,Rsad2,Shb,Spon2,Stap1,Tap1
GO.0045595	regulation of cell differentiation	63	0.0301	ENSMUSP00000001672,ENSMUSP00000003808,ENSMUSP00000006565,ENSMUSP00000008016,ENSMUSP00000015540,ENSMUSP00000019043,ENSMUSP00000020171,ENSMUSP00000020974,ENSMUSP00000021028,ENSMUSP00000022212,ENSMUSP00000022971,ENSMUSP00000023151,ENSMUSP00000023171,ENSMUSP00000023849,ENSMUSP00000024839,ENSMUSP00000028288,ENSMUSP00000029846,ENSMUSP00000030191,ENSMUSP00000030773,ENSMUSP00000030811,ENSMUSP00000031171,…	Aspm,Bcl6,Bhlhe41,Btc,Btg1,Camk1d,Ccrn4l,Cd74,Cd83,Cdc20,Cebpb,Ctgf,Cux2,Cx3cl1,Cx3cr1,Cxcl10,Cxcl9,Cyb5d2,Cyp26b1,Cyr61,E2f1,Ect2,Errfi1,Fgfr2,Flt3l,Gdf15,Gpc1,Hbb-b2,Hes1,Id2,Id3,Ifrd1,Insig1,Irf1,Isg15,Itgb3,Junb,Lmo4,Lpin1,Lrrc16a,Mmd2,Myc,Notch1,Npr2,Nr1d1,Ntrk2,Obsl1,Plekhb1,Plk2,Pml,Rps19,S1pr5,Sall1,Shb,Sik1,Sort1,Stap1,Stat1,Sult1e1,Trib3,Trpv1,Vldlr,Xrcc2
GO.0048002	antigen processing and presentation of peptide antigen	6	0.0307	ENSMUSP00000041008,ENSMUSP00000074143,ENSMUSP00000095171,ENSMUSP00000099739,ENSMUSP00000109511,ENSMUSP00000128401	Cd74,H2-Ab1,H2-Eb1,H2-Q6,H2-T23,Tap1
GO.0043549	regulation of kinase activity	34	0.0313	ENSMUSP00000015456,ENSMUSP00000021028,ENSMUSP00000021903,ENSMUSP00000022176,ENSMUSP00000024044,ENSMUSP00000025025,ENSMUSP00000028969,ENSMUSP00000029270,ENSMUSP00000029846,ENSMUSP00000030677,ENSMUSP00000030811,ENSMUSP00000031171,ENSMUSP00000032781,ENSMUSP00000039357,ENSMUSP00000039660,ENSMUSP00000039955,ENSMUSP00000041747,ENSMUSP00000043522,ENSMUSP00000046967,ENSMUSP00000057938,ENSMUSP00000060433,…	Adora1,Cblc,Ccna2,Cd4,Cd74,Cenpe,Cyr61,Dusp1,Ect2,Errfi1,Fzd8,Gadd45b,Gadd45g,Hmgcr,Hspa2,Igf2,Irs1,Itgb3,Madd,Map3k6,Mas1,Midn,Mmd2,Nox4,Parp16,Pkd2,Prok1,Psrc1,Shb,Stap1,Tpx2,Trib3,Ube2c,Vldlr
GO.1901362	organic cyclic compound biosynthetic process	97	0.0317	ENSMUSP00000001455,ENSMUSP00000003135,ENSMUSP00000004986,ENSMUSP00000006692,ENSMUSP00000008016,ENSMUSP00000018990,ENSMUSP00000019043,ENSMUSP00000020106,ENSMUSP00000020171,ENSMUSP00000020227,ENSMUSP00000020449,ENSMUSP00000020969,ENSMUSP00000020974,ENSMUSP00000021271,ENSMUSP00000021676,ENSMUSP00000021784,ENSMUSP00000022176,ENSMUSP00000022971,ENSMUSP00000023100,ENSMUSP00000023151,ENSMUSP00000023171,…	Acacb,Alas1,Alas2,Arid5b,Atf5,Atp5g1,Atp5h,Atpif1,Baz1a,Bcl6,Bhlhe41,Birc5,Cebpb,Cidea,Cmpk2,Cry1,Ctgf,Cux2,Cyp17a1,Cyp21a1,Cyp39a1,Cyp7a1,Cyp7b1,Dbp,Ddc,Dhcr7,Dpf3,E2f1,Egr1,Eif2c2,Elf3,Fdft1,Fdps,Gm129,Hdac11,Helb,Hes1,Hmgcr,Hmgcs1,Hsd17b2,Hsd17b7,Hsd3b2,Hsd3b5,Id1,Id2,Id3,Idi1,Insig1,Irf1,Irf2bp2,Irf4,Irf7,Irf9,Junb,Klf1,Klf3,Lmo4,Lpin1,Lss,Mapk13,Mef2d,Mmab,Mvd,Mvk,Myc,Nmrk1,Notch1,Npr2,Nr1d1…
GO.0045859	regulation of protein kinase activity	32	0.0318	ENSMUSP00000015456,ENSMUSP00000021028,ENSMUSP00000021903,ENSMUSP00000022176,ENSMUSP00000024044,ENSMUSP00000025025,ENSMUSP00000028969,ENSMUSP00000029270,ENSMUSP00000029846,ENSMUSP00000030677,ENSMUSP00000030811,ENSMUSP00000031171,ENSMUSP00000032781,ENSMUSP00000039357,ENSMUSP00000039660,ENSMUSP00000039955,ENSMUSP00000041747,ENSMUSP00000043522,ENSMUSP00000057938,ENSMUSP00000060433,ENSMUSP00000060617,…	Adora1,Cblc,Ccna2,Cd4,Cd74,Cenpe,Cyr61,Dusp1,Ect2,Errfi1,Fzd8,Gadd45b,Gadd45g,Hmgcr,Hspa2,Igf2,Itgb3,Madd,Map3k6,Mas1,Mmd2,Nox4,Parp16,Pkd2,Prok1,Psrc1,Shb,Stap1,Tpx2,Trib3,Ube2c,Vldlr
GO.1902850	microtubule cytoskeleton organization involved in mitosis	5	0.0354	ENSMUSP00000023756,ENSMUSP00000027931,ENSMUSP00000057938,ENSMUSP00000079124,ENSMUSP00000081225	Arhgef10,Birc5,Cenpe,Nek2,Racgap1
GO.0044707	single-multicellular organism process	177	0.0358	ENSMUSP00000000122,ENSMUSP00000000193,ENSMUSP00000001253,ENSMUSP00000001455,ENSMUSP00000001672,ENSMUSP00000003135,ENSMUSP00000005548,ENSMUSP00000006565,ENSMUSP00000008297,ENSMUSP00000008893,ENSMUSP00000014920,ENSMUSP00000015456,ENSMUSP00000016172,ENSMUSP00000019043,ENSMUSP00000019044,ENSMUSP00000019469,ENSMUSP00000020102,ENSMUSP00000020106,ENSMUSP00000020227,ENSMUSP00000020308,ENSMUSP00000020927,…	Adrb3,Alas2,Aqp4,Arhgef10,Arid5b,Arrdc3,Arsa,Asb2,Asns,Aspm,Atf5,Atp1b1,Atpif1,Bcl6,Bhlhe41,Btc,Camk1d,Capn8,Ccl2,Ccna2,Ccnb2,Ccrn4l,Cd4,Cd74,Cdc20,Cdh13,Cebpb,Celsr1,Cenpe,Cidea,Cldn1,Clstn3,Coro1b,Cry1,Crym,Cspg5,Cux2,Cyb5d2,Cyp26a1,Cyp26b1,Cyp39a1,Cyp7b1,Cyr61,Dbp,Ddc,Ddit4,Dhcr7,Dpf3,Dusp1,E13,E2f1,Ect2,Eda2r,Eif2c2,Elf3,Entpd2,Errfi1,Esco2,F11,F3,Fgfr2,Fh1,Flt3l,Fzd8,G6pc,Gadd45b,Gadd45g,Gck…
GO.0051783	regulation of nuclear division	12	0.036	ENSMUSP00000006565,ENSMUSP00000027202,ENSMUSP00000037126,ENSMUSP00000057938,ENSMUSP00000064465,ENSMUSP00000068713,ENSMUSP00000079124,ENSMUSP00000085581,ENSMUSP00000109197,ENSMUSP00000112430,ENSMUSP00000112765,ENSMUSP00000114076	Birc5,Btc,Bub1b,Cdc20,Cenpe,Espl1,Fgfr2,Igf2,Nusap1,Obsl1,Sgol2,Ube2c
GO.0032764	negative regulation of mast cell cytokine production	2	0.0362	ENSMUSP00000005548,ENSMUSP00000023151	Bcl6,Hmox1
GO.0034124	regulation of MyD88-dependent toll-like receptor signaling pathway	2	0.0362	ENSMUSP00000019043,ENSMUSP00000026571	Irf1,Irf7
GO.0034653	retinoic acid catabolic process	2	0.0362	ENSMUSP00000025946,ENSMUSP00000076886	Cyp26a1,Cyp26b1
GO.0042998	positive regulation of Golgi to plasma membrane protein transport	2	0.0362	ENSMUSP00000045291,ENSMUSP00000048205	Acsl3,Cnst
GO.0045922	negative regulation of fatty acid metabolic process	4	0.0362	ENSMUSP00000019808,ENSMUSP00000031583,ENSMUSP00000041747,ENSMUSP00000061877	Acacb,Insig1,Plin5,Trib3
GO.0046649	lymphocyte activation	21	0.0362	ENSMUSP00000019043,ENSMUSP00000020927,ENSMUSP00000020970,ENSMUSP00000020974,ENSMUSP00000021784,ENSMUSP00000021903,ENSMUSP00000023151,ENSMUSP00000024044,ENSMUSP00000039660,ENSMUSP00000041008,ENSMUSP00000046584,ENSMUSP00000047419,ENSMUSP00000060129,ENSMUSP00000060433,ENSMUSP00000069616,ENSMUSP00000069850,ENSMUSP00000076886,ENSMUSP00000082492,ENSMUSP00000095171,ENSMUSP00000099739,ENSMUSP00000109234	Bcl6,Cd4,Cd74,Cebpb,Cyp26b1,Egr1,Flt3l,Fzd8,Gadd45g,H2-Ab1,H2-T23,Hs1bp3,Id2,Irf1,Irf4,Ly6d,Plcl2,Rsad2,Shb,Themis,Txk
GO.0055076	transition metal ion homeostasis	10	0.0362	ENSMUSP00000005548,ENSMUSP00000015797,ENSMUSP00000022610,ENSMUSP00000022971,ENSMUSP00000023486,ENSMUSP00000034214,ENSMUSP00000066040,ENSMUSP00000074240,ENSMUSP00000108258,ENSMUSP00000131111	Alas2,Bdh2,Hamp2,Hmox1,Mt2,Myc,Scara5,Steap2,Steap3,Tfrc
GO.0070859	positive regulation of bile acid biosynthetic process	2	0.0362	ENSMUSP00000029905,ENSMUSP00000069505	Cyp7a1,Nr1d1
GO.2000113	negative regulation of cellular macromolecule biosynthetic process	54	0.0362	ENSMUSP00000003135,ENSMUSP00000005548,ENSMUSP00000008016,ENSMUSP00000019043,ENSMUSP00000020106,ENSMUSP00000020227,ENSMUSP00000020974,ENSMUSP00000021271,ENSMUSP00000022682,ENSMUSP00000022971,ENSMUSP00000023100,ENSMUSP00000023151,ENSMUSP00000023171,ENSMUSP00000025025,ENSMUSP00000025183,ENSMUSP00000028288,ENSMUSP00000032386,ENSMUSP00000033198,ENSMUSP00000034090,ENSMUSP00000034508,ENSMUSP00000039660,…	Arid5b,Bcl6,Bhlhe41,Birc5,Cebpb,Cpeb1,Cry1,Crym,Cux2,Dusp1,E2f1,Egr1,Eif2c2,Elf3,Fgfr2,Fzd8,Gapdh,Gm129,Hes1,Hist1h1c,Hmox1,Id1,Id2,Id3,Irf1,Irf2bp2,Junb,Lpin1,Mup10,Mup11,Mup12,Mup16,Mup19,Mup20,Mup3,Myc,Nlrp12,Notch1,Nr1d1,Peg3,Per1,Plk3,Pml,Rasd1,Rbbp8,Ring1,Sall1,Sorbs3,Srebf2,Stat1,Trib3,Tsc22d3,Usp2,Vldlr
GO.0009132	nucleoside diphosphate metabolic process	8	0.0366	ENSMUSP00000017534,ENSMUSP00000020969,ENSMUSP00000028328,ENSMUSP00000066426,ENSMUSP00000073213,ENSMUSP00000079727,ENSMUSP00000099984,ENSMUSP00000113213	Aldoc,Cmpk2,Eno1,Entpd2,Gapdh,Gck,Nudt7,Pfkfb2
GO.0072329	monocarboxylic acid catabolic process	8	0.0366	ENSMUSP00000025946,ENSMUSP00000028704,ENSMUSP00000061126,ENSMUSP00000068940,ENSMUSP00000070583,ENSMUSP00000076886,ENSMUSP00000130073,ENSMUSP00000131111	Abcd2,Bdh2,Cyp26a1,Cyp26b1,Cyp39a1,Cyp4a10,Hao1,Lpin1
GO.0031667	response to nutrient levels	24	0.0393	ENSMUSP00000000193,ENSMUSP00000003947,ENSMUSP00000005548,ENSMUSP00000019469,ENSMUSP00000019721,ENSMUSP00000022176,ENSMUSP00000023100,ENSMUSP00000023486,ENSMUSP00000028160,ENSMUSP00000031766,ENSMUSP00000033634,ENSMUSP00000035120,ENSMUSP00000040128,ENSMUSP00000044918,ENSMUSP00000045291,ENSMUSP00000047646,ENSMUSP00000055757,ENSMUSP00000069616,ENSMUSP00000080162,ENSMUSP00000099585,ENSMUSP00000112787,…	Acsl3,Acsl4,Adrb3,Arsa,Asns,Cck,Ccl2,Cxcl10,Egr1,G6pc,Hmgcr,Hmgcs1,Hmox1,Inhbb,Kiaa1324,Mup12,Nqo1,Pcsk9,Pdk4,Slc25a25,Srebf2,Tfrc,Trpv1,Vldlr
GO.0001817	regulation of cytokine production	26	0.0399	ENSMUSP00000000193,ENSMUSP00000004986,ENSMUSP00000005548,ENSMUSP00000015540,ENSMUSP00000017974,ENSMUSP00000019043,ENSMUSP00000020970,ENSMUSP00000021271,ENSMUSP00000021784,ENSMUSP00000023151,ENSMUSP00000025404,ENSMUSP00000026571,ENSMUSP00000028259,ENSMUSP00000030811,ENSMUSP00000034621,ENSMUSP00000035289,ENSMUSP00000035898,ENSMUSP00000042701,ENSMUSP00000044918,ENSMUSP00000069850,ENSMUSP00000082548,…	Bcl6,Ccl2,Cd74,Cd83,Cebpb,Cidea,Dhx58,Errfi1,H2-T23,Hmox1,Ifih1,Inhbb,Irf1,Irf4,Irf7,Isg15,Mapk13,Nlrp12,Nlrx1,Per1,Pml,Polr3g,Rsad2,Scamp5,Spon2,Txk
GO.0002526	acute inflammatory response	8	0.04	ENSMUSP00000006687,ENSMUSP00000006952,ENSMUSP00000006956,ENSMUSP00000023486,ENSMUSP00000029771,ENSMUSP00000074810,ENSMUSP00000099585,ENSMUSP00000119150	F3,Orm2,Orm3,Saa1,Saa3,Saa4,Tfrc,Trpv1
GO.0080090	regulation of primary metabolic process	167	0.0401	ENSMUSP00000001455,ENSMUSP00000001672,ENSMUSP00000003135,ENSMUSP00000003808,ENSMUSP00000004986,ENSMUSP00000006565,ENSMUSP00000006760,ENSMUSP00000009236,ENSMUSP00000014920,ENSMUSP00000015456,ENSMUSP00000019043,ENSMUSP00000019721,ENSMUSP00000019808,ENSMUSP00000020227,ENSMUSP00000020308,ENSMUSP00000020524,ENSMUSP00000020974,ENSMUSP00000021028,ENSMUSP00000021141,ENSMUSP00000021271,ENSMUSP00000021495,…	Abcd2,Acacb,Acsl3,Acsl4,Adora1,Adrb3,Arrdc3,BC048546,Baz1a,Bcl6,Bhlhe41,Birc5,Bmyc,Camk1d,Casc5,Cblc,Cck,Ccnb1,Cd4,Cd74,Cdc20,Cdh13,Cdt1,Cebpb,Cenpe,Cidea,Ckap2,Cnst,Cpeb1,Cry1,Crym,Cux2,Cxcl10,Cxcl9,Cyp7a1,Cyr61,Dbp,Ddit4,Derl3,Dhcr7,Dpf3,E2f1,Ect2,Eda2r,Eef2k,Egln3,Egr1,Eif2c2,Elf3,Esco2,F3,Fanci,Fgfr2,Flt3l,Fzd8,Gadd45b,Gadd45g,Gapdh,Gck,Gdf15,Gm129,Grm8,Hdac11,Hes1,Hist1h1c,Hspa2,Id1,Id2,Ifrd…
GO.0009991	response to extracellular stimulus	25	0.0407	ENSMUSP00000000193,ENSMUSP00000003947,ENSMUSP00000005548,ENSMUSP00000019469,ENSMUSP00000019721,ENSMUSP00000022176,ENSMUSP00000023100,ENSMUSP00000023486,ENSMUSP00000023849,ENSMUSP00000028160,ENSMUSP00000031766,ENSMUSP00000033634,ENSMUSP00000035120,ENSMUSP00000040128,ENSMUSP00000044918,ENSMUSP00000045291,ENSMUSP00000047646,ENSMUSP00000055757,ENSMUSP00000069616,ENSMUSP00000080162,ENSMUSP00000099585,…	Acsl3,Acsl4,Adrb3,Arsa,Asns,Cck,Ccl2,Ccrn4l,Cxcl10,Egr1,G6pc,Hmgcr,Hmgcs1,Hmox1,Inhbb,Kiaa1324,Mup12,Nqo1,Pcsk9,Pdk4,Slc25a25,Srebf2,Tfrc,Trpv1,Vldlr
GO.0032101	regulation of response to external stimulus	36	0.0408	ENSMUSP00000000193,ENSMUSP00000008893,ENSMUSP00000015664,ENSMUSP00000017974,ENSMUSP00000019721,ENSMUSP00000021271,ENSMUSP00000021617,ENSMUSP00000022176,ENSMUSP00000022610,ENSMUSP00000023100,ENSMUSP00000023151,ENSMUSP00000025914,ENSMUSP00000027863,ENSMUSP00000028288,ENSMUSP00000031171,ENSMUSP00000034064,ENSMUSP00000034230,ENSMUSP00000034621,ENSMUSP00000035058,ENSMUSP00000035120,ENSMUSP00000036971,…	Akr1e1,Asb2,Atp1b1,Atpif1,Bcl6,Camk1d,Cck,Ccl2,Cd74,Cdh13,Coro1b,Cspg5,Ctsk,Cx3cl1,Cx3cr1,Cxcl10,Cxcl9,Dhx58,Dpf3,F11,Hmgcr,Kiaa1324,Mas1,Mrps10,Mvk,Nlrp12,Nlrx1,Notch1,Pdk4,Per1,Pml,Rps19,Scara5,Srebf2,Stap1,Vegfb
GO.0001932	regulation of protein phosphorylation	50	0.0409	ENSMUSP00000003808,ENSMUSP00000015456,ENSMUSP00000020171,ENSMUSP00000020308,ENSMUSP00000021028,ENSMUSP00000021271,ENSMUSP00000021903,ENSMUSP00000022682,ENSMUSP00000023171,ENSMUSP00000024044,ENSMUSP00000025914,ENSMUSP00000028969,ENSMUSP00000029270,ENSMUSP00000029846,ENSMUSP00000030677,ENSMUSP00000031171,ENSMUSP00000032781,ENSMUSP00000035120,ENSMUSP00000039357,ENSMUSP00000039660,ENSMUSP00000039955,…	Adora1,Adrb3,Cblc,Cck,Ccna2,Ccnb1,Cd4,Cd74,Cenpe,Ctgf,Cyr61,Ddit4,Ect2,Eda2r,Eef2k,Fgfr2,Flt3l,Fzd8,Gadd45b,Gadd45g,Gdf15,Hes1,Hspa2,Id1,Igf2,Inhbb,Inhbe,Itgb3,Madd,Map3k6,Mmd2,Nlrp12,Nox4,Ntrk2,Parp16,Per1,Pkd2,Plcl2,Pml,Prok1,Psrc1,Ren1,Shb,Sorbs3,Stap1,Tpx2,Trib3,Ube2c,Vegfb,Vldlr
GO.0044248	cellular catabolic process	50	0.0425	ENSMUSP00000001720,ENSMUSP00000005548,ENSMUSP00000006136,ENSMUSP00000006565,ENSMUSP00000009236,ENSMUSP00000015664,ENSMUSP00000019469,ENSMUSP00000021617,ENSMUSP00000021652,ENSMUSP00000023453,ENSMUSP00000023849,ENSMUSP00000025196,ENSMUSP00000025651,ENSMUSP00000025946,ENSMUSP00000025968,ENSMUSP00000026196,ENSMUSP00000028014,ENSMUSP00000028328,ENSMUSP00000028704,ENSMUSP00000034508,ENSMUSP00000035808,…	Abcd2,Acot4,Arsa,Asb2,Bdh2,Bub1b,Cblc,Ccrn4l,Cdc20,Ctsk,Cyp26a1,Cyp26b1,Cyp2b10,Cyp2b9,Cyp2c37,Cyp2c38,Cyp2c39,Cyp2c40,Cyp2d9,Cyp2u1,Cyp39a1,Cyp4a10,Derl3,Dnase1,Entpd2,Fen1,Fmo4,G6pc,Got1,Gpc1,Hao1,Hmox1,Isg15,Kiaa1324,Lpin1,Nr1d1,Nudt7,Pcsk9,Pml,Psmb8,Psmb9,Rbbp8,Sdf2l1,Tat,Thnsl2,Ubd,Ube2c,Usp2,Yod1,Zfp259
GO.0043280	positive regulation of cysteine-type endopeptidase activity involved in apoptotic process	10	0.0433	ENSMUSP00000020171,ENSMUSP00000021141,ENSMUSP00000022971,ENSMUSP00000029771,ENSMUSP00000029846,ENSMUSP00000035120,ENSMUSP00000040271,ENSMUSP00000041874,ENSMUSP00000066743,ENSMUSP00000082816	Cck,Ctgf,Cyr61,Egln3,F3,Myc,P2rx1,Pml,Stat1,Tnfsf10
GO.0048585	negative regulation of response to stimulus	52	0.0433	ENSMUSP00000000122,ENSMUSP00000000193,ENSMUSP00000008893,ENSMUSP00000009236,ENSMUSP00000014920,ENSMUSP00000017974,ENSMUSP00000019043,ENSMUSP00000019808,ENSMUSP00000020227,ENSMUSP00000020308,ENSMUSP00000021271,ENSMUSP00000021784,ENSMUSP00000023151,ENSMUSP00000025404,ENSMUSP00000028288,ENSMUSP00000030984,ENSMUSP00000031171,ENSMUSP00000034064,ENSMUSP00000034090,ENSMUSP00000034230,ENSMUSP00000034621,…	Arrdc3,Bcl6,Bmf,Cblc,Cck,Ccl2,Cd74,Cidea,Coro1b,Cry1,Cx3cl1,Cyp26b1,Cyp7b1,Ddit4,Derl3,Dhx58,Egr1,F11,Faim,Gpc1,H2-T23,Irf1,Irf4,Kiaa1324,Madd,Mup10,Mup11,Mup12,Mup16,Mup19,Mup20,Mup3,Mvk,Ngfr,Nlrp12,Nlrx1,Nol3,Notch1,Nr1d1,Per1,Pim3,Plcl2,Plin5,Rfx4,Rgs12,Rps19,Sall1,Stap1,Stat1,Tap1,Tnfaip8l1,Tsku
GO.0010332	response to gamma radiation	7	0.0436	ENSMUSP00000000193,ENSMUSP00000022971,ENSMUSP00000030773,ENSMUSP00000032781,ENSMUSP00000047646,ENSMUSP00000069616,ENSMUSP00000082816	Ccl2,Cxcl10,Egr1,Myc,Nox4,Pml,Xrcc2
GO.0051704	multi-organism process	65	0.0436	ENSMUSP00000000193,ENSMUSP00000003628,ENSMUSP00000017974,ENSMUSP00000019043,ENSMUSP00000019044,ENSMUSP00000020308,ENSMUSP00000020969,ENSMUSP00000020970,ENSMUSP00000021028,ENSMUSP00000021141,ENSMUSP00000021495,ENSMUSP00000021784,ENSMUSP00000023151,ENSMUSP00000023756,ENSMUSP00000023849,ENSMUSP00000024044,ENSMUSP00000024112,ENSMUSP00000024972,ENSMUSP00000028259,ENSMUSP00000028288,ENSMUSP00000028328,…	Acsl4,Arsa,Aspm,Bcl6,Btg1,Ccl2,Ccnb1,Ccrn4l,Cd4,Cebpb,Cmpk2,Cx3cr1,Cxcl10,Cxcl9,Cyp26b1,Ddit4,Ddr1,Dhx58,Diap3,E2f1,Entpd2,H2-Ab1,H2-T23,Hamp2,Hspa2,Ifi27l2a,Ifih1,Ifit1,Ifit3,Igj,Iigp1,Inhbb,Irf1,Irf4,Isg15,Itgb3,Junb,Mas1,Meiob,Mx2,Nlrx1,Notch1,Nr1d1,Oas1a,Oasl1,Oasl2,P2rx1,Pdilt,Pml,Polr3g,Racgap1,Ren1,Rsad2,Scd1,Serpina5,Slc22a5,Spon2,Stap1,Stat1,Sult1e1,Tap1,Them4,Vldlr,Vps13a,Zbp1
GO.0042325	regulation of phosphorylation	53	0.0437	ENSMUSP00000003808,ENSMUSP00000015456,ENSMUSP00000020171,ENSMUSP00000020308,ENSMUSP00000021028,ENSMUSP00000021271,ENSMUSP00000021903,ENSMUSP00000022682,ENSMUSP00000023171,ENSMUSP00000024044,ENSMUSP00000025914,ENSMUSP00000028969,ENSMUSP00000029270,ENSMUSP00000029846,ENSMUSP00000030677,ENSMUSP00000031171,ENSMUSP00000032781,ENSMUSP00000035120,ENSMUSP00000039357,ENSMUSP00000039660,ENSMUSP00000039955,…	Adora1,Adrb3,Cblc,Cck,Ccna2,Ccnb1,Cd4,Cd74,Cenpe,Ctgf,Cyr61,Ddit4,Ect2,Eda2r,Eef2k,Fgfr2,Flt3l,Fzd8,Gadd45b,Gadd45g,Gdf15,Hes1,Hspa2,Id1,Igf2,Inhbb,Inhbe,Irs1,Itgb3,Madd,Map3k6,Midn,Mmd2,Nlrp12,Nox4,Ntrk2,Parp16,Per1,Pkd2,Plcl2,Pml,Ppargc1a,Prok1,Psrc1,Ren1,Shb,Sorbs3,Stap1,Tpx2,Trib3,Ube2c,Vegfb,Vldlr
GO.0015936	coenzyme A metabolic process	4	0.0441	ENSMUSP00000018990,ENSMUSP00000022176,ENSMUSP00000031583,ENSMUSP00000073213	Acacb,Hmgcr,Nudt7,Pank3
GO.0032501	multicellular organismal process	181	0.0441	ENSMUSP00000000122,ENSMUSP00000000193,ENSMUSP00000001253,ENSMUSP00000001455,ENSMUSP00000001672,ENSMUSP00000003135,ENSMUSP00000005548,ENSMUSP00000006565,ENSMUSP00000008297,ENSMUSP00000008893,ENSMUSP00000014920,ENSMUSP00000015456,ENSMUSP00000016172,ENSMUSP00000019043,ENSMUSP00000019044,ENSMUSP00000019469,ENSMUSP00000020102,ENSMUSP00000020106,ENSMUSP00000020227,ENSMUSP00000020308,ENSMUSP00000020927,…	Adrb3,Alas2,Aqp4,Arhgef10,Arid5b,Arrdc3,Arsa,Asb2,Asns,Aspm,Atf5,Atp1b1,Atpif1,Bcl6,Bhlhe41,Btc,Btg1,Camk1d,Capn8,Ccl2,Ccna2,Ccnb2,Ccrn4l,Cd4,Cd74,Cdc20,Cdh13,Cebpb,Celsr1,Cenpe,Cidea,Cldn1,Clstn3,Coro1b,Cry1,Crym,Cspg5,Cux2,Cyb5d2,Cyp26a1,Cyp26b1,Cyp39a1,Cyp7b1,Cyr61,Dbp,Ddc,Ddit4,Dhcr7,Diap3,Dpf3,Dusp1,E13,Ect2,Eda2r,Eif2c2,Elf3,Entpd2,Errfi1,Esco2,F11,F3,Fgfr2,Fh1,Flt3l,Fzd8,G6pc,Gadd45b,Gadd4…
GO.0044092	negative regulation of molecular function	43	0.0441	ENSMUSP00000003947,ENSMUSP00000005548,ENSMUSP00000008016,ENSMUSP00000014920,ENSMUSP00000015456,ENSMUSP00000019808,ENSMUSP00000020974,ENSMUSP00000021495,ENSMUSP00000021631,ENSMUSP00000021903,ENSMUSP00000022176,ENSMUSP00000022971,ENSMUSP00000024839,ENSMUSP00000025025,ENSMUSP00000027931,ENSMUSP00000028288,ENSMUSP00000028802,ENSMUSP00000030811,ENSMUSP00000037385,ENSMUSP00000039955,ENSMUSP00000041250,…	Atpif1,BC048546,Birc5,Casc5,Cblc,Cenpe,Cnst,Dusp1,E2f1,Errfi1,Gadd45b,Gadd45g,Hmgcr,Hmox1,Id2,Id3,Lepr,Midn,Mug2,Myc,Nek2,Nlrp12,Nol3,Notch1,Nqo1,Pcsk9,Pkd2,Plin5,Pml,Ppargc1a,Ppp4r4,Serpina12,Serpina1c,Serpina1d,Serpina3g,Serpina5,Serpina6,Serpina9,Shb,Sik1,Sort1,Trib3,Ube2c
GO.0045597	positive regulation of cell differentiation	39	0.0441	ENSMUSP00000003808,ENSMUSP00000015540,ENSMUSP00000019043,ENSMUSP00000020171,ENSMUSP00000020974,ENSMUSP00000021028,ENSMUSP00000023151,ENSMUSP00000023171,ENSMUSP00000023849,ENSMUSP00000028288,ENSMUSP00000029846,ENSMUSP00000030773,ENSMUSP00000031201,ENSMUSP00000034090,ENSMUSP00000034230,ENSMUSP00000037028,ENSMUSP00000038863,ENSMUSP00000039357,ENSMUSP00000047199,ENSMUSP00000059159,ENSMUSP00000060433,…	Aspm,Bcl6,Btc,Btg1,Camk1d,Ccrn4l,Cd74,Cd83,Cebpb,Ctgf,Cux2,Cx3cl1,Cx3cr1,Cxcl9,Cyb5d2,Cyp26b1,Cyr61,Ect2,Flt3l,Gdf15,Gpc1,Hbb-b2,Hes1,Id2,Irf1,Isg15,Itgb3,Junb,Lrrc16a,Mmd2,Notch1,Ntrk2,Obsl1,Pml,Sall1,Shb,Sult1e1,Vldlr,Xrcc2
GO.0048247	lymphocyte chemotaxis	4	0.0441	ENSMUSP00000000193,ENSMUSP00000034230,ENSMUSP00000047646,ENSMUSP00000108716	Ccl2,Cx3cl1,Cxcl10,Cxcl9
GO.0051984	positive regulation of chromosome segregation	4	0.0441	ENSMUSP00000027202,ENSMUSP00000057938,ENSMUSP00000064465,ENSMUSP00000071989	Ccnb1,Cenpe,Espl1,Sgol2
GO.0045934	negative regulation of nucleobase-containing compound metabolic process	55	0.046	ENSMUSP00000003135,ENSMUSP00000005548,ENSMUSP00000008016,ENSMUSP00000019043,ENSMUSP00000020106,ENSMUSP00000020227,ENSMUSP00000020308,ENSMUSP00000020974,ENSMUSP00000021271,ENSMUSP00000022682,ENSMUSP00000022971,ENSMUSP00000023100,ENSMUSP00000023151,ENSMUSP00000023171,ENSMUSP00000025025,ENSMUSP00000025183,ENSMUSP00000028288,ENSMUSP00000032386,ENSMUSP00000033198,ENSMUSP00000034090,ENSMUSP00000034508,…	Arid5b,Atpif1,Bcl6,Bhlhe41,Birc5,Cebpb,Cry1,Crym,Cux2,Ddit4,Dusp1,E2f1,Egr1,Elf3,Fgfr2,Fzd8,Gm129,Grm8,Hes1,Hist1h1c,Hmox1,Id1,Id2,Id3,Irf1,Irf2bp2,Junb,Lpin1,Mup10,Mup11,Mup12,Mup16,Mup19,Mup20,Mup3,Myc,Nlrp12,Notch1,Nr1d1,Peg3,Per1,Plk3,Pml,Ppargc1a,Rasd1,Rbbp8,Ring1,Sall1,Sorbs3,Srebf2,Stat1,Trib3,Tsc22d3,Usp2,Vldlr
GO.0006261	DNA-dependent DNA replication	8	0.0462	ENSMUSP00000020449,ENSMUSP00000025651,ENSMUSP00000027980,ENSMUSP00000059192,ENSMUSP00000068896,ENSMUSP00000117725,ENSMUSP00000126135,ENSMUSP00000133478	Baz1a,Fen1,Helb,Mcm10,Mcm3,Mcm5,Top2a,Zfp259
GO.0048513	organ development	105	0.0466	ENSMUSP00000000122,ENSMUSP00000000193,ENSMUSP00000001253,ENSMUSP00000001455,ENSMUSP00000003135,ENSMUSP00000008016,ENSMUSP00000016172,ENSMUSP00000019043,ENSMUSP00000019044,ENSMUSP00000020106,ENSMUSP00000020308,ENSMUSP00000020927,ENSMUSP00000020970,ENSMUSP00000020974,ENSMUSP00000021617,ENSMUSP00000021784,ENSMUSP00000021903,ENSMUSP00000022613,ENSMUSP00000022971,ENSMUSP00000023151,ENSMUSP00000023154,…	Acsl3,Alas2,Arid5b,Arrdc3,Asb2,Asns,Aspm,Atf5,Atpif1,Bcl6,Ccl2,Ccna2,Ccnb1,Ccnb2,Cd4,Cd74,Cebpb,Celsr1,Cldn1,Cx3cr1,Cyp26a1,Cyp26b1,Cyp7b1,Cyr61,Dbp,Ddit4,Dhcr7,E2f1,Egr1,Elf3,Errfi1,Esco2,Fgfr2,Flt3l,Fzd8,Gadd45g,Gck,Gjc1,H2-Ab1,H2-T23,Hbb-b2,Hes1,Hmgcs1,Hs1bp3,Hsd17b2,Id2,Id3,Igf2,Ildr2,Inhbb,Insig1,Irf1,Irf4,Irs1,Junb,Klf1,Lmo4,Lrig3,Ly6d,Mas1,Mef2d,Myc,Ngfr,Nnmt,Notch1,Nox4,Npr2,Nrg4,Nsdhl,Nt…
GO.0007088	regulation of mitotic nuclear division	10	0.0483	ENSMUSP00000037126,ENSMUSP00000057938,ENSMUSP00000064465,ENSMUSP00000068713,ENSMUSP00000079124,ENSMUSP00000085581,ENSMUSP00000109197,ENSMUSP00000112430,ENSMUSP00000112765,ENSMUSP00000114076	Birc5,Btc,Bub1b,Cenpe,Espl1,Fgfr2,Igf2,Nusap1,Obsl1,Ube2c
GO.0051239	regulation of multicellular organismal process	90	0.0489	ENSMUSP00000000122,ENSMUSP00000000193,ENSMUSP00000001672,ENSMUSP00000004986,ENSMUSP00000005548,ENSMUSP00000007005,ENSMUSP00000008016,ENSMUSP00000008297,ENSMUSP00000014920,ENSMUSP00000015540,ENSMUSP00000016172,ENSMUSP00000017974,ENSMUSP00000019043,ENSMUSP00000019044,ENSMUSP00000019721,ENSMUSP00000020227,ENSMUSP00000020974,ENSMUSP00000021028,ENSMUSP00000021141,ENSMUSP00000021271,ENSMUSP00000021784,…	Acacb,Acat2,Adrb3,Arrdc3,Aspm,Atp1b1,Bcl6,Btg1,Camk1d,Cck,Ccl2,Ccnb1,Ccrn4l,Cd74,Cd83,Cebpb,Celsr1,Cidea,Clstn3,Cry1,Cux2,Cyb5d2,Cyp26b1,Cyr61,Dhx58,Ect2,Egr1,F11,F3,Fgfr2,Flt3l,Gpc1,H2-T23,Hbb-b2,Hes1,Hmgcr,Hmox1,Id2,Id3,Ifih1,Ifrd1,Inhbb,Irf1,Irf4,Irf7,Isg15,Itgb3,Lama3,Mapk13,Mmd2,Myc,Ncmap,Ngfr,Nlrp12,Nlrx1,Nol3,Notch1,Npr2,Ntrk2,Obsl1,Omd,P2rx1,Pcsk9,Pdk4,Per1,Plk2,Pml,Polr3g,Ppargc1a,Prok1,…
