# Supplementary material for: Mulberry Leaf Regulates Differentially Expressed Genes in Diabetic Mice Liver Based on RNA-Seq Analysis
Source: Front Physiol. 2018 Aug 7;9:1051. doi: 10.3389/fphys.2018.01051 (PMC6090096; doi:10.3389/fphys.2018.01051)
Supplement: Supplementary file 1 [file Presentation_1.zip › supplementary materials/DC VS DD/DC VS DD Cellular Component .tsv]

#pathway ID	pathway description	observed gene count	false discovery rate	matching proteins in your network (IDs)	matching proteins in your network (labels)
GO.0005789	endoplasmic reticulum membrane	79	7.61e-18	ENSMUSP00000001507,ENSMUSP00000005548,ENSMUSP00000008297,ENSMUSP00000009236,ENSMUSP00000010807,ENSMUSP00000012331,ENSMUSP00000019469,ENSMUSP00000020524,ENSMUSP00000020970,ENSMUSP00000021676,ENSMUSP00000022176,ENSMUSP00000022861,ENSMUSP00000022977,ENSMUSP00000023100,ENSMUSP00000024044,ENSMUSP00000025223,ENSMUSP00000025567,ENSMUSP00000025713,ENSMUSP00000025946,ENSMUSP00000025968,ENSMUSP00000028005,…	Acsl3,Cd4,Clstn3,Cspg5,Cyp21a1,Cyp26a1,Cyp26b1,Cyp2a4,Cyp2b10,Cyp2b9,Cyp2c37,Cyp2c38,Cyp2c39,Cyp2c40,Cyp2d9,Cyp2u1,Cyp39a1,Cyp3a16,Cyp3a41a,Cyp4a10,Cyp4a12a,Cyp4a14,Cyp51,Cyp7a1,Cyp7b1,Derl3,Dhcr7,Elovl3,Elovl6,Ermp1,Fads1,Fads2,Fdft1,Fkbp5,Fmo2,Fmo3,Fmo4,G6pc,H2-Q6,H2-T23,Hmgcr,Hmox1,Hsd3b2,Hsd3b5,Iigp1,Ildr2,Insig1,Lass6,Lpin1,Lrrc8c,Lss,Mfsd2a,Mgst3,Mogat1,Nat8,Notch1,Nox4,Nsdhl,Nup210,ORF11,P…
GO.0042175	nuclear outer membrane-endoplasmic reticulum membrane network	79	1.35e-17	ENSMUSP00000001507,ENSMUSP00000005548,ENSMUSP00000008297,ENSMUSP00000009236,ENSMUSP00000010807,ENSMUSP00000012331,ENSMUSP00000019469,ENSMUSP00000020524,ENSMUSP00000020970,ENSMUSP00000021676,ENSMUSP00000022176,ENSMUSP00000022861,ENSMUSP00000022977,ENSMUSP00000023100,ENSMUSP00000024044,ENSMUSP00000025223,ENSMUSP00000025567,ENSMUSP00000025713,ENSMUSP00000025946,ENSMUSP00000025968,ENSMUSP00000028005,…	Acsl3,Cd4,Clstn3,Cspg5,Cyp21a1,Cyp26a1,Cyp26b1,Cyp2a4,Cyp2b10,Cyp2b9,Cyp2c37,Cyp2c38,Cyp2c39,Cyp2c40,Cyp2d9,Cyp2u1,Cyp39a1,Cyp3a16,Cyp3a41a,Cyp4a10,Cyp4a12a,Cyp4a14,Cyp51,Cyp7a1,Cyp7b1,Derl3,Dhcr7,Elovl3,Elovl6,Ermp1,Fads1,Fads2,Fdft1,Fkbp5,Fmo2,Fmo3,Fmo4,G6pc,H2-Q6,H2-T23,Hmgcr,Hmox1,Hsd3b2,Hsd3b5,Iigp1,Ildr2,Insig1,Lass6,Lpin1,Lrrc8c,Lss,Mfsd2a,Mgst3,Mogat1,Nat8,Notch1,Nox4,Nsdhl,Nup210,ORF11,P…
GO.0044432	endoplasmic reticulum part	83	3.58e-17	ENSMUSP00000001507,ENSMUSP00000005548,ENSMUSP00000008297,ENSMUSP00000009236,ENSMUSP00000010807,ENSMUSP00000012331,ENSMUSP00000019469,ENSMUSP00000020524,ENSMUSP00000020970,ENSMUSP00000021676,ENSMUSP00000022176,ENSMUSP00000022861,ENSMUSP00000022977,ENSMUSP00000023100,ENSMUSP00000023453,ENSMUSP00000024044,ENSMUSP00000025223,ENSMUSP00000025567,ENSMUSP00000025713,ENSMUSP00000025946,ENSMUSP00000025968,…	Acsl3,Cd4,Ces3a,Clstn3,Cspg5,Cyp21a1,Cyp26a1,Cyp26b1,Cyp2a4,Cyp2b10,Cyp2b9,Cyp2c37,Cyp2c38,Cyp2c39,Cyp2c40,Cyp2d9,Cyp2u1,Cyp39a1,Cyp3a16,Cyp3a41a,Cyp4a10,Cyp4a12a,Cyp4a14,Cyp51,Cyp7a1,Cyp7b1,Derl3,Dhcr7,Elovl3,Elovl6,Ermp1,Fads1,Fads2,Fdft1,Fkbp5,Fmo2,Fmo3,Fmo4,G6pc,H2-Q6,H2-T23,Hmgcr,Hmox1,Hsd3b2,Hsd3b5,Iigp1,Ildr2,Insig1,Lass6,Lpin1,Lrrc8c,Lss,Mfsd2a,Mgst3,Mogat1,Nat8,Notch1,Nox4,Nsdhl,Nup210,O…
GO.0005737	cytoplasm	383	1.17e-16	ENSMUSP00000000122,ENSMUSP00000000193,ENSMUSP00000001027,ENSMUSP00000001455,ENSMUSP00000001507,ENSMUSP00000001672,ENSMUSP00000001720,ENSMUSP00000002908,ENSMUSP00000003135,ENSMUSP00000003655,ENSMUSP00000006692,ENSMUSP00000007005,ENSMUSP00000007449,ENSMUSP00000008016,ENSMUSP00000008297,ENSMUSP00000008893,ENSMUSP00000009236,ENSMUSP00000010807,ENSMUSP00000012331,ENSMUSP00000013458,ENSMUSP00000014920,…	AA986860,Abcc12,Abcd2,Acacb,Acat2,Acmsd,Acnat2,Acot1,Acot2,Acot3,Acot4,Acsl3,Acsl4,Acsm2,Acss2,Acss3,Acy3,Adck5,Adh4,Adora1,Akr1b7,Akr1e1,Alas1,Alas2,Aldoc,Aox1,Aox3,Aqp4,Arhgef10,Arrdc3,As3mt,Aspm,Atf5,Atp11a,Atp5g1,Atp6v0d2,Atp8b5,Bdh2,Birc5,Bmf,Btg1,Bub1b,C9,Camk1d,Capn8,Casc5,Cbr1,Ccdc99,Ccl2,Ccna2,Ccnb1,Ccrn4l,Cd4,Cd63,Cd74,Cdc42ep1,Cdc42ep5,Cdca3,Cdkn3,Cebpb,Cenpe,Ces2e,Ces3a,Cidea,Cisd3,Ck…
GO.0005783	endoplasmic reticulum	101	6.42e-15	ENSMUSP00000000193,ENSMUSP00000001507,ENSMUSP00000005548,ENSMUSP00000008297,ENSMUSP00000009236,ENSMUSP00000010807,ENSMUSP00000012331,ENSMUSP00000014920,ENSMUSP00000019469,ENSMUSP00000020524,ENSMUSP00000020970,ENSMUSP00000021676,ENSMUSP00000022176,ENSMUSP00000022861,ENSMUSP00000022977,ENSMUSP00000023100,ENSMUSP00000023453,ENSMUSP00000024044,ENSMUSP00000025223,ENSMUSP00000025567,ENSMUSP00000025713,…	Acsl3,Adora1,Atp11a,Ccl2,Cd4,Cd74,Ces2e,Ces3a,Clstn3,Cmah,Crat,Cspg5,Cyp21a1,Cyp26a1,Cyp26b1,Cyp2a4,Cyp2b10,Cyp2b9,Cyp2c37,Cyp2c38,Cyp2c39,Cyp2c40,Cyp2d9,Cyp2u1,Cyp39a1,Cyp3a16,Cyp3a41a,Cyp4a10,Cyp4a12a,Cyp4a14,Cyp51,Cyp7a1,Cyp7b1,Derl3,Dhcr7,Elovl3,Elovl6,Ermp1,Fads1,Fads2,Fam213b,Fdft1,Fkbp5,Fmo2,Fmo3,Fmo4,G6pc,H2-Q6,H2-T23,Hmgcr,Hmox1,Hsd17b6,Hsd17b7,Hsd3b2,Hsd3b5,Iigp1,Ildr2,Insig1,Lass6,Lpin…
GO.0044444	cytoplasmic part	274	1.19e-12	ENSMUSP00000000193,ENSMUSP00000001507,ENSMUSP00000001720,ENSMUSP00000003655,ENSMUSP00000003947,ENSMUSP00000006565,ENSMUSP00000006692,ENSMUSP00000007005,ENSMUSP00000007449,ENSMUSP00000008297,ENSMUSP00000008893,ENSMUSP00000009236,ENSMUSP00000010807,ENSMUSP00000012331,ENSMUSP00000014920,ENSMUSP00000015664,ENSMUSP00000015797,ENSMUSP00000017534,ENSMUSP00000019379,ENSMUSP00000019469,ENSMUSP00000019721,…	Abcc12,Abcd2,Acacb,Acat2,Acmsd,Acnat2,Acot1,Acot2,Acot3,Acot4,Acsl3,Acsl4,Acsm2,Acss3,Adck5,Adora1,Akr1b7,Alas1,Alas2,Aldoc,Arhgef10,Arrdc3,As3mt,Atp11a,Atp5g1,Atp6v0d2,Atp8b5,Birc5,Bub1b,Capn8,Casc5,Ccl2,Ccrn4l,Cd4,Cd63,Cd74,Cdc20,Cdc42ep1,Cdca3,Cdh13,Cdkn3,Ces2e,Ces3a,Cidea,Cisd3,Ckap2,Clstn3,Cmah,Cmpk2,Cnst,Coq10b,Coro1b,Cpeb1,Crat,Cry1,Cryl1,Crym,Cspg5,Ctsk,Cx3cl1,Cx3cr1,Cyp17a1,Cyp21a1,Cyp26…
GO.0005575	cellular_component	510	3.58e-12	ENSMUSP00000000122,ENSMUSP00000001027,ENSMUSP00000001122,ENSMUSP00000001253,ENSMUSP00000001455,ENSMUSP00000001507,ENSMUSP00000001672,ENSMUSP00000001720,ENSMUSP00000002908,ENSMUSP00000003135,ENSMUSP00000003655,ENSMUSP00000003808,ENSMUSP00000004986,ENSMUSP00000005548,ENSMUSP00000006136,ENSMUSP00000006692,ENSMUSP00000006760,ENSMUSP00000006952,ENSMUSP00000006956,ENSMUSP00000006969,ENSMUSP00000007005,…	A1bg,AA986860,AI118078,Abca13,Abcc12,Abcd2,Acacb,Acat2,Acmsd,Acnat2,Acot1,Acot2,Acot3,Acot4,Acsl3,Acsm2,Acss2,Acss3,Acy3,Adck5,Adh4,Akr1b7,Akr1e1,Alas1,Alas2,Aldoc,Aox1,Aox3,Aqp4,Arhgef39,Arid5b,Arrdc3,As3mt,Asb2,Aspm,Atf5,Atp11a,Atp1b1,Atp4a,Atp5g1,Atp8b5,BC048546,Baz1a,Bdh2,Bhlhe41,Birc5,Bmf,Bmyc,Btc,Btg1,Bub1b,C8a,C9,Camk1d,Capn8,Casc5,Cbr1,Ccdc99,Ccl6,Ccna2,Ccnb1,Ccrn4l,Cd4,Cd63,Cd74,Cd83,Cdc…
GO.0043227	membrane-bounded organelle	393	3.92e-11	ENSMUSP00000000193,ENSMUSP00000001027,ENSMUSP00000001122,ENSMUSP00000001253,ENSMUSP00000001455,ENSMUSP00000001507,ENSMUSP00000001672,ENSMUSP00000001720,ENSMUSP00000003135,ENSMUSP00000003628,ENSMUSP00000003655,ENSMUSP00000003808,ENSMUSP00000003947,ENSMUSP00000004986,ENSMUSP00000005548,ENSMUSP00000006136,ENSMUSP00000006760,ENSMUSP00000007005,ENSMUSP00000007449,ENSMUSP00000008016,ENSMUSP00000008297,…	A1bg,AA986860,Abca13,Abcc12,Abcd2,Acacb,Acat2,Acmsd,Acnat2,Acot1,Acot2,Acot3,Acot4,Acsl3,Acsl4,Acsm2,Acss2,Acss3,Acy3,Adck5,Adora1,Adrb3,Akr1b7,Akr1e1,Alas1,Alas2,Aldoc,Aox1,Aqp8,Arid5b,Arrdc3,As3mt,Aspm,Atf5,Atp11a,Atp1b1,Atp5g1,Atp6v0d2,Atp8b5,Baz1a,Bcl6,Bdh2,Bhlhe41,Birc5,Bmyc,Btg1,Bub1b,C8a,C8b,C9,Camk1d,Capn8,Casc5,Cbr1,Ccdc99,Ccl2,Ccna2,Ccnb1,Ccnb2,Ccrn4l,Cd4,Cd63,Cd74,Cdc42ep1,Cdh13,Cdt1,C…
GO.0005623	cell	462	1.08e-10	ENSMUSP00000000122,ENSMUSP00000000193,ENSMUSP00000001027,ENSMUSP00000001253,ENSMUSP00000001455,ENSMUSP00000001507,ENSMUSP00000001672,ENSMUSP00000001720,ENSMUSP00000002908,ENSMUSP00000003135,ENSMUSP00000003655,ENSMUSP00000004986,ENSMUSP00000005548,ENSMUSP00000006136,ENSMUSP00000006692,ENSMUSP00000006760,ENSMUSP00000006956,ENSMUSP00000006969,ENSMUSP00000007005,ENSMUSP00000007449,ENSMUSP00000008016,…	AA986860,AI118078,Abca13,Abcc12,Abcd2,Acacb,Acat2,Acmsd,Acnat2,Acot1,Acot2,Acot3,Acot4,Acsl3,Acsm2,Acss2,Acss3,Acy3,Adck5,Adh4,Akr1b7,Akr1e1,Alas1,Alas2,Aldoc,Aox1,Aox3,Aqp4,Arhgef39,Arid5b,Arrdc3,As3mt,Asb2,Aspm,Atf5,Atp11a,Atp1b1,Atp4a,Atp5g1,Atp6v0d2,Atp8b5,Baz1a,Bdh2,Bhlhe41,Birc5,Bmf,Bmyc,Btc,Btg1,Bub1b,C8a,C8b,C9,Camk1d,Capn8,Casc5,Cbr1,Ccdc99,Ccl2,Ccna2,Ccnb1,Ccrn4l,Cd4,Cd63,Cd74,Cd83,Cdc4…
GO.0044464	cell part	461	1.08e-10	ENSMUSP00000000122,ENSMUSP00000000193,ENSMUSP00000001027,ENSMUSP00000001253,ENSMUSP00000001455,ENSMUSP00000001507,ENSMUSP00000001672,ENSMUSP00000001720,ENSMUSP00000002908,ENSMUSP00000003135,ENSMUSP00000003655,ENSMUSP00000004986,ENSMUSP00000005548,ENSMUSP00000006136,ENSMUSP00000006692,ENSMUSP00000006760,ENSMUSP00000006956,ENSMUSP00000006969,ENSMUSP00000007005,ENSMUSP00000007449,ENSMUSP00000008016,…	AA986860,AI118078,Abca13,Abcc12,Abcd2,Acacb,Acat2,Acmsd,Acnat2,Acot1,Acot2,Acot3,Acot4,Acsl3,Acsm2,Acss2,Acss3,Acy3,Adck5,Adh4,Akr1b7,Akr1e1,Alas1,Alas2,Aldoc,Aox1,Aox3,Aqp4,Arhgef39,Arid5b,Arrdc3,As3mt,Asb2,Aspm,Atf5,Atp11a,Atp1b1,Atp4a,Atp5g1,Atp6v0d2,Atp8b5,Baz1a,Bdh2,Bhlhe41,Birc5,Bmf,Bmyc,Btc,Btg1,Bub1b,C8a,C8b,C9,Camk1d,Capn8,Casc5,Cbr1,Ccdc99,Ccl2,Ccna2,Ccnb1,Ccrn4l,Cd4,Cd63,Cd74,Cd83,Cdc4…
GO.0005622	intracellular	424	5.74e-10	ENSMUSP00000000122,ENSMUSP00000000193,ENSMUSP00000001027,ENSMUSP00000001455,ENSMUSP00000001507,ENSMUSP00000001672,ENSMUSP00000001720,ENSMUSP00000002908,ENSMUSP00000003135,ENSMUSP00000003655,ENSMUSP00000004986,ENSMUSP00000005548,ENSMUSP00000006136,ENSMUSP00000006692,ENSMUSP00000006760,ENSMUSP00000006956,ENSMUSP00000006969,ENSMUSP00000007005,ENSMUSP00000007449,ENSMUSP00000008016,ENSMUSP00000008297,…	AA986860,Abca13,Abcc12,Abcd2,Acacb,Acat2,Acmsd,Acnat2,Acot1,Acot2,Acot3,Acot4,Acsl3,Acsl4,Acsm2,Acss2,Acss3,Acy3,Adck5,Adh4,Adora1,Adrb3,Akr1b7,Akr1e1,Alas1,Alas2,Aldoc,Aox1,Aox3,Aqp4,Aqp8,Arid5b,Arrdc3,As3mt,Asb2,Aspm,Atf5,Atp11a,Atp1b1,Atp5g1,Atp6v0d2,Atp8b5,Baz1a,Bdh2,Bhlhe41,Birc5,Bmf,Bmyc,Btg1,Bub1b,C9,Camk1d,Capn8,Casc5,Cbr1,Ccdc99,Ccl2,Ccna2,Ccnb1,Ccrn4l,Cd4,Cd63,Cd74,Cdc42ep1,Cdc42ep5,Cdc…
GO.0044424	intracellular part	415	1.05e-09	ENSMUSP00000000122,ENSMUSP00000000193,ENSMUSP00000001027,ENSMUSP00000001455,ENSMUSP00000001507,ENSMUSP00000001672,ENSMUSP00000001720,ENSMUSP00000002908,ENSMUSP00000003135,ENSMUSP00000003655,ENSMUSP00000004986,ENSMUSP00000005548,ENSMUSP00000006136,ENSMUSP00000006692,ENSMUSP00000006760,ENSMUSP00000006969,ENSMUSP00000007005,ENSMUSP00000007449,ENSMUSP00000008016,ENSMUSP00000008297,ENSMUSP00000008893,…	AA986860,Abca13,Abcc12,Abcd2,Acacb,Acat2,Acmsd,Acnat2,Acot1,Acot2,Acot3,Acot4,Acsl3,Acsl4,Acsm2,Acss2,Acss3,Acy3,Adck5,Adh4,Adora1,Adrb3,Akr1b7,Akr1e1,Alas1,Alas2,Aldoc,Aox1,Aox3,Aqp4,Aqp8,Arid5b,Arrdc3,As3mt,Asb2,Aspm,Atf5,Atp11a,Atp5g1,Atp6v0d2,Atp8b5,Baz1a,Bdh2,Bhlhe41,Birc5,Bmf,Bmyc,Btg1,Bub1b,C9,Camk1d,Capn8,Casc5,Cbr1,Ccdc99,Ccl2,Ccna2,Ccnb1,Ccrn4l,Cd4,Cd63,Cd74,Cdc42ep1,Cdc42ep5,Cdca3,Cdkn…
GO.0043231	intracellular membrane-bounded organelle	353	2.95e-09	ENSMUSP00000000193,ENSMUSP00000001455,ENSMUSP00000001507,ENSMUSP00000001672,ENSMUSP00000001720,ENSMUSP00000003135,ENSMUSP00000003655,ENSMUSP00000004986,ENSMUSP00000005548,ENSMUSP00000006136,ENSMUSP00000006760,ENSMUSP00000007005,ENSMUSP00000007449,ENSMUSP00000008016,ENSMUSP00000008297,ENSMUSP00000009236,ENSMUSP00000010807,ENSMUSP00000012331,ENSMUSP00000014920,ENSMUSP00000015456,ENSMUSP00000015664,…	Abca13,Abcc12,Abcd2,Acacb,Acat2,Acnat2,Acot1,Acot2,Acot3,Acot4,Acsl3,Acsl4,Acsm2,Acss2,Acss3,Adck5,Adora1,Adrb3,Akr1b7,Alas1,Alas2,Aldoc,Aqp8,Arid5b,Arrdc3,As3mt,Aspm,Atf5,Atp11a,Atp5g1,Atp6v0d2,Atp8b5,Baz1a,Bcl6,Bhlhe41,Birc5,Bmyc,Btg1,Bub1b,Camk1d,Capn8,Casc5,Cblc,Ccdc99,Ccl2,Ccna2,Ccnb1,Ccnb2,Ccrn4l,Cd4,Cd63,Cd74,Cdc42ep1,Cdt1,Cebpb,Celsr1,Cenpe,Ces2e,Ces3a,Cidea,Cisd3,Clstn3,Cmah,Cmpk2,Cnst,C…
GO.0043226	organelle	402	6.05e-09	ENSMUSP00000000193,ENSMUSP00000001027,ENSMUSP00000001122,ENSMUSP00000001253,ENSMUSP00000001455,ENSMUSP00000001507,ENSMUSP00000001672,ENSMUSP00000001720,ENSMUSP00000002908,ENSMUSP00000003135,ENSMUSP00000003628,ENSMUSP00000003655,ENSMUSP00000003808,ENSMUSP00000003947,ENSMUSP00000004986,ENSMUSP00000005548,ENSMUSP00000006136,ENSMUSP00000006760,ENSMUSP00000006969,ENSMUSP00000007005,ENSMUSP00000007449,…	A1bg,AA986860,Abca13,Abcc12,Abcd2,Acacb,Acat2,Acmsd,Acnat2,Acot1,Acot2,Acot3,Acot4,Acsl3,Acsl4,Acsm2,Acss2,Acss3,Acy3,Adck5,Adora1,Adrb3,Akr1b7,Akr1e1,Alas1,Alas2,Aldoc,Aox1,Aqp8,Arhgef10,Arid5b,Arrdc3,As3mt,Aspm,Atf5,Atp11a,Atp1b1,Atp5g1,Atp6v0d2,Atp8b5,Baz1a,Bdh2,Bhlhe41,Birc5,Bmf,Bmyc,Btg1,Bub1b,C8a,C8b,C9,Camk1d,Capn8,Casc5,Cbr1,Ccdc99,Ccl2,Ccna2,Ccnb1,Ccrn4l,Cd4,Cd63,Cd74,Cdc42ep1,Cdc42ep5,C…
GO.0098588	bounding membrane of organelle	109	7.25e-09	ENSMUSP00000001507,ENSMUSP00000005548,ENSMUSP00000008297,ENSMUSP00000009236,ENSMUSP00000010807,ENSMUSP00000012331,ENSMUSP00000015797,ENSMUSP00000019469,ENSMUSP00000019726,ENSMUSP00000020102,ENSMUSP00000020524,ENSMUSP00000020970,ENSMUSP00000021495,ENSMUSP00000021676,ENSMUSP00000022176,ENSMUSP00000022610,ENSMUSP00000022861,ENSMUSP00000022977,ENSMUSP00000023100,ENSMUSP00000023486,ENSMUSP00000024044,…	Abcd2,Acsl3,Acsl4,Atp11a,Atp6v0d2,Atp8b5,Cd4,Cd63,Clstn3,Cspg5,Cyp21a1,Cyp26a1,Cyp26b1,Cyp2a4,Cyp2b10,Cyp2b9,Cyp2c37,Cyp2c38,Cyp2c39,Cyp2c40,Cyp2d9,Cyp2u1,Cyp39a1,Cyp3a16,Cyp3a41a,Cyp4a10,Cyp4a12a,Cyp4a14,Cyp51,Cyp7a1,Cyp7b1,Derl3,Dhcr7,Elovl3,Elovl6,Ermp1,Fads1,Fads2,Fdft1,Fkbp5,Fmo2,Fmo3,Fmo4,G6pc,Gm9994,H2-Eb1,H2-Q6,H2-T23,Hmgcr,Hmox1,Hsd17b6,Hsd3b2,Hsd3b5,Iigp1,Ildr2,Insig1,Kiaa1324,Lass6,Lpi…
GO.0012505	endomembrane system	150	2.79e-08	ENSMUSP00000000193,ENSMUSP00000001507,ENSMUSP00000005548,ENSMUSP00000006136,ENSMUSP00000008297,ENSMUSP00000009236,ENSMUSP00000010807,ENSMUSP00000012331,ENSMUSP00000014920,ENSMUSP00000015797,ENSMUSP00000019469,ENSMUSP00000019726,ENSMUSP00000020171,ENSMUSP00000020524,ENSMUSP00000020970,ENSMUSP00000021141,ENSMUSP00000021495,ENSMUSP00000021676,ENSMUSP00000022176,ENSMUSP00000022517,ENSMUSP00000022613,…	Acacb,Acsl3,Adora1,Arrdc3,Arsa,Atp11a,Atp6v0d2,Atp8b5,Capn8,Casc5,Ccl2,Cd4,Cd63,Cd74,Cdc42ep1,Cdc42ep5,Ces2e,Ces3a,Clstn3,Cmah,Cnst,Crat,Cryl1,Cspg5,Ctgf,Cyb5d2,Cyp21a1,Cyp26a1,Cyp26b1,Cyp2a4,Cyp2b10,Cyp2b9,Cyp2c37,Cyp2c38,Cyp2c39,Cyp2c40,Cyp2d9,Cyp2u1,Cyp39a1,Cyp3a16,Cyp3a41a,Cyp4a10,Cyp4a12a,Cyp4a14,Cyp51,Cyp7a1,Cyp7b1,Derl3,Dhcr7,Dnase1,Ect2,Elovl3,Elovl6,Ermp1,Esco2,Fads1,Fads2,Fam213b,Fdft1,…
GO.0043229	intracellular organelle	365	5.14e-07	ENSMUSP00000000193,ENSMUSP00000001455,ENSMUSP00000001507,ENSMUSP00000001672,ENSMUSP00000001720,ENSMUSP00000002908,ENSMUSP00000003135,ENSMUSP00000003655,ENSMUSP00000004986,ENSMUSP00000005548,ENSMUSP00000006136,ENSMUSP00000006760,ENSMUSP00000006969,ENSMUSP00000007005,ENSMUSP00000007449,ENSMUSP00000008016,ENSMUSP00000008297,ENSMUSP00000008893,ENSMUSP00000009236,ENSMUSP00000010807,ENSMUSP00000012331,…	Abca13,Abcc12,Abcd2,Acacb,Acat2,Acnat2,Acot1,Acot2,Acot3,Acot4,Acsl3,Acsl4,Acsm2,Acss2,Acss3,Adck5,Adora1,Adrb3,Akr1b7,Alas1,Alas2,Aldoc,Aqp8,Arhgef10,Arid5b,Arrdc3,As3mt,Aspm,Atf5,Atp11a,Atp5g1,Atp6v0d2,Atp8b5,Baz1a,Bhlhe41,Birc5,Bmf,Bmyc,Btg1,Bub1b,Camk1d,Capn8,Casc5,Cblc,Ccdc99,Ccl2,Ccna2,Ccnb1,Ccrn4l,Cd4,Cd63,Cd74,Cdc42ep1,Cdc42ep5,Cdt1,Cebpb,Celsr1,Cenpe,Ces2e,Ces3a,Cidea,Cisd3,Ckap2l,Clstn3…
GO.0031090	organelle membrane	126	5.97e-07	ENSMUSP00000001507,ENSMUSP00000005548,ENSMUSP00000008297,ENSMUSP00000009236,ENSMUSP00000010807,ENSMUSP00000012331,ENSMUSP00000015797,ENSMUSP00000019469,ENSMUSP00000019721,ENSMUSP00000019726,ENSMUSP00000020102,ENSMUSP00000020524,ENSMUSP00000020970,ENSMUSP00000021141,ENSMUSP00000021495,ENSMUSP00000021676,ENSMUSP00000022176,ENSMUSP00000022610,ENSMUSP00000022861,ENSMUSP00000022908,ENSMUSP00000022977,…	Abcd2,Acsl3,Acsl4,Alas2,Atp11a,Atp5g1,Atp6v0d2,Atp8b5,Atpif1,Cd4,Cd63,Clstn3,Coq10b,Crat,Cspg5,Cyp21a1,Cyp26a1,Cyp26b1,Cyp2a4,Cyp2b10,Cyp2b9,Cyp2c37,Cyp2c38,Cyp2c39,Cyp2c40,Cyp2d9,Cyp2u1,Cyp39a1,Cyp3a16,Cyp3a41a,Cyp4a10,Cyp4a12a,Cyp4a14,Cyp51,Cyp7a1,Cyp7b1,Derl3,Dhcr7,Ect2,Elovl3,Elovl6,Ermp1,Fads1,Fads2,Fdft1,Fkbp5,Fmo2,Fmo3,Fmo4,G6pc,Gm9994,H2-Eb1,H2-Q6,H2-T23,Hmgcr,Hmox1,Hsd17b6,Hsd3b2,Hsd3b5,…
GO.0044446	intracellular organelle part	256	2.45e-06	ENSMUSP00000001455,ENSMUSP00000001507,ENSMUSP00000004986,ENSMUSP00000005548,ENSMUSP00000006136,ENSMUSP00000006760,ENSMUSP00000006969,ENSMUSP00000007005,ENSMUSP00000008016,ENSMUSP00000008297,ENSMUSP00000008893,ENSMUSP00000009236,ENSMUSP00000010807,ENSMUSP00000012331,ENSMUSP00000014920,ENSMUSP00000015797,ENSMUSP00000016172,ENSMUSP00000019043,ENSMUSP00000019469,ENSMUSP00000019721,ENSMUSP00000019726,…	Abcd2,Acat2,Acot2,Acsl3,Acsl4,Acsm2,Acss2,Alas1,Alas2,Arhgef10,Aspm,Atf5,Atp11a,Atp5g1,Atp6v0d2,Atp8b5,Atpif1,Baz1a,Bcl6,Bhlhe41,Birc5,Bmf,Bmyc,Bub1b,Casc5,Ccdc99,Ccnb1,Ccnb2,Cd4,Cd63,Cdt1,Cebpb,Celsr1,Cenpe,Ces3a,Cidea,Ckap2l,Clstn3,Cmpk2,Cnst,Coq10b,Coro1b,Cpeb1,Crat,Cry1,Cryl1,Cspg5,Cyp21a1,Cyp26a1,Cyp26b1,Cyp2a4,Cyp2b10,Cyp2b9,Cyp2c37,Cyp2c38,Cyp2c39,Cyp2c40,Cyp2d9,Cyp2u1,Cyp39a1,Cyp3a16,Cyp3…
GO.0005819	spindle	26	7.77e-06	ENSMUSP00000006565,ENSMUSP00000022971,ENSMUSP00000023756,ENSMUSP00000027232,ENSMUSP00000027931,ENSMUSP00000028969,ENSMUSP00000039518,ENSMUSP00000040416,ENSMUSP00000045286,ENSMUSP00000053266,ENSMUSP00000056145,ENSMUSP00000057938,ENSMUSP00000059159,ENSMUSP00000064465,ENSMUSP00000068713,ENSMUSP00000071989,ENSMUSP00000079124,ENSMUSP00000084041,ENSMUSP00000088049,ENSMUSP00000090882,ENSMUSP00000097885,…	Aspm,Birc5,Bmyc,Ccdc99,Ccnb1,Cdc20,Cenpe,Ckap2,Ckap2l,Cpeb1,D2Ertd750e,Dlgap5,Ect2,Espl1,Fam110a,Kif20a,Myc,Nek2,Nusap1,Pkd2,Prc1,Psrc1,Ptp4a1,Racgap1,Spag5,Tpx2
GO.0044425	membrane part	224	8.72e-06	ENSMUSP00000000122,ENSMUSP00000001122,ENSMUSP00000001253,ENSMUSP00000001507,ENSMUSP00000003628,ENSMUSP00000005548,ENSMUSP00000008297,ENSMUSP00000009236,ENSMUSP00000010807,ENSMUSP00000012331,ENSMUSP00000015540,ENSMUSP00000015797,ENSMUSP00000016110,ENSMUSP00000016172,ENSMUSP00000019044,ENSMUSP00000019469,ENSMUSP00000020102,ENSMUSP00000020524,ENSMUSP00000020970,ENSMUSP00000021028,ENSMUSP00000021495,…	AI118078,Abca13,Abcc12,Abcd2,Acsl3,Acsl4,Acy3,Adck5,Adora1,Adrb3,Aqp4,Atp11a,Atp1b1,Atp4a,Atp5g1,Atp8b5,Atpif1,Btc,C8a,C8b,C9,Cd4,Cd63,Cd74,Cd83,Cdh13,Celsr1,Cldn1,Clec2h,Clstn3,Cnst,Cpeb1,Cspg5,Cx3cl1,Cx3cr1,Cxcl10,Cxcl9,Cyp21a1,Cyp26a1,Cyp26b1,Cyp2a4,Cyp2b10,Cyp2b9,Cyp2c37,Cyp2c38,Cyp2c39,Cyp2c40,Cyp2d9,Cyp2u1,Cyp39a1,Cyp3a16,Cyp3a41a,Cyp4a10,Cyp4a12a,Cyp4a14,Cyp51,Cyp7a1,Cyp7b1,Ddr1,Derl3,Dhcr…
GO.0016020	membrane	283	1.28e-05	ENSMUSP00000000122,ENSMUSP00000001122,ENSMUSP00000001253,ENSMUSP00000001507,ENSMUSP00000002908,ENSMUSP00000005548,ENSMUSP00000008297,ENSMUSP00000008893,ENSMUSP00000009236,ENSMUSP00000010807,ENSMUSP00000012331,ENSMUSP00000015540,ENSMUSP00000015797,ENSMUSP00000016110,ENSMUSP00000016172,ENSMUSP00000019044,ENSMUSP00000019469,ENSMUSP00000019721,ENSMUSP00000019726,ENSMUSP00000020102,ENSMUSP00000020524,…	AI118078,Abca13,Abcc12,Abcd2,Acacb,Acsl3,Acsl4,Acy3,Adck5,Adrb3,Alas2,Aqp4,Arhgef39,Arrdc3,Atp11a,Atp1b1,Atp4a,Atp5g1,Atp8b5,Atpif1,Btc,C8a,C8b,C9,Ccnb1,Ccnb2,Cd4,Cd63,Cd74,Cd83,Cdc42ep1,Cdc42ep5,Cdh13,Celsr1,Cenpe,Cldn1,Clec2h,Clstn3,Cnst,Coq10b,Coro1b,Cpeb1,Crat,Cryl1,Cspg5,Cx3cl1,Cxcl10,Cxcl9,Cyb5d2,Cyp17a1,Cyp21a1,Cyp26a1,Cyp26b1,Cyp2a4,Cyp2b10,Cyp2b9,Cyp2c37,Cyp2c38,Cyp2c39,Cyp2c40,Cyp2d9,Cy…
GO.0005615	extracellular space	65	2.42e-05	ENSMUSP00000000193,ENSMUSP00000003628,ENSMUSP00000003808,ENSMUSP00000006687,ENSMUSP00000006952,ENSMUSP00000006956,ENSMUSP00000015664,ENSMUSP00000019071,ENSMUSP00000020171,ENSMUSP00000020704,ENSMUSP00000021495,ENSMUSP00000022749,ENSMUSP00000023486,ENSMUSP00000025914,ENSMUSP00000029771,ENSMUSP00000031249,ENSMUSP00000031663,ENSMUSP00000034064,ENSMUSP00000034230,ENSMUSP00000035120,ENSMUSP00000038931,…	A1bg,Arsa,Atp4a,BC048546,Btc,C8a,C8b,C9,Cck,Ccl2,Ccl6,Cdh13,Ctgf,Ctsk,Cx3cl1,Cxcl10,Cxcl9,Ddr1,F11,F3,Flt3l,Gdf15,Gpc1,Gstp2,H2-Eb1,Hspa2,Igf2,Igfals,Igfbp1,Igj,Inhbb,Inhbe,Lrig3,Mug2,Mup10,Mup11,Mup12,Mup16,Mup19,Mup20,Mup3,Nrg4,Orm2,Orm3,Pcsk9,Ppfibp2,Ren1,Saa1,Saa3,Saa4,Selenbp2,Serpina12,Serpina1c,Serpina1d,Serpina3g,Serpina5,Serpina6,Serpina9,Sparcl1,Spon2,Tfrc,Tnfsf10,Tsku,Vegfb,Vldlr
GO.0000779	condensed chromosome, centromeric region	14	0.000129	ENSMUSP00000027202,ENSMUSP00000027931,ENSMUSP00000028000,ENSMUSP00000028802,ENSMUSP00000037126,ENSMUSP00000045286,ENSMUSP00000054263,ENSMUSP00000057938,ENSMUSP00000064261,ENSMUSP00000069850,ENSMUSP00000071989,ENSMUSP00000079124,ENSMUSP00000090882,ENSMUSP00000115860	Birc5,Bub1b,Casc5,Ccdc99,Ccnb1,Cebpb,Cenpe,D2Ertd750e,Hjurp,Kif2c,Nek2,Nuf2,Sgol2,Spag5
GO.0000777	condensed chromosome kinetochore	13	0.000252	ENSMUSP00000027202,ENSMUSP00000027931,ENSMUSP00000028000,ENSMUSP00000028802,ENSMUSP00000037126,ENSMUSP00000045286,ENSMUSP00000054263,ENSMUSP00000057938,ENSMUSP00000064261,ENSMUSP00000071989,ENSMUSP00000079124,ENSMUSP00000090882,ENSMUSP00000115860	Birc5,Bub1b,Casc5,Ccdc99,Ccnb1,Cenpe,D2Ertd750e,Hjurp,Kif2c,Nek2,Nuf2,Sgol2,Spag5
GO.0000922	spindle pole	14	0.000588	ENSMUSP00000006565,ENSMUSP00000027931,ENSMUSP00000028969,ENSMUSP00000039518,ENSMUSP00000040416,ENSMUSP00000045286,ENSMUSP00000053266,ENSMUSP00000056145,ENSMUSP00000059159,ENSMUSP00000071989,ENSMUSP00000088049,ENSMUSP00000090882,ENSMUSP00000115860,ENSMUSP00000129675	Aspm,Ccdc99,Ccnb1,Cdc20,Ckap2,Ckap2l,D2Ertd750e,Dlgap5,Fam110a,Nek2,Prc1,Psrc1,Spag5,Tpx2
GO.0031224	intrinsic component of membrane	185	0.00103	ENSMUSP00000000122,ENSMUSP00000001122,ENSMUSP00000001253,ENSMUSP00000001507,ENSMUSP00000003628,ENSMUSP00000008297,ENSMUSP00000009236,ENSMUSP00000010807,ENSMUSP00000012331,ENSMUSP00000015540,ENSMUSP00000015797,ENSMUSP00000016110,ENSMUSP00000016172,ENSMUSP00000019044,ENSMUSP00000019469,ENSMUSP00000020102,ENSMUSP00000020524,ENSMUSP00000021028,ENSMUSP00000021141,ENSMUSP00000021676,ENSMUSP00000022176,…	AI118078,Abca13,Abcc12,Abcd2,Acsl3,Acsl4,Adck5,Adora1,Adrb3,Aqp4,Aqp8,Arsa,Atp11a,Atp1b1,Atp4a,Atp5g1,Atp8b5,Btc,C8a,C8b,C9,Cd4,Cd63,Cd74,Cd83,Cdh13,Celsr1,Cldn1,Clec2h,Clstn3,Cnst,Cspg5,Cx3cl1,Cx3cr1,Cyp2u1,Cyp51,Ddr1,Derl3,Dhcr7,Dsg1c,Eda2r,Elovl3,Elovl6,Entpd2,Ermp1,F3,Fads1,Fads2,Fam171b,Fam174b,Fam19a5,Fam234b,Fam73a,Fdft1,Fgfr2,Flt3l,Fmo2,Fmo3,Fmo4,Fzd8,G6pc,Gde1,Gdpd3,Gjc1,Gm9994,Gpc1,Gpr1…
GO.0016021	integral component of membrane	180	0.00122	ENSMUSP00000000122,ENSMUSP00000001122,ENSMUSP00000001253,ENSMUSP00000001507,ENSMUSP00000003628,ENSMUSP00000008297,ENSMUSP00000009236,ENSMUSP00000010807,ENSMUSP00000012331,ENSMUSP00000015540,ENSMUSP00000015797,ENSMUSP00000016110,ENSMUSP00000016172,ENSMUSP00000019044,ENSMUSP00000019469,ENSMUSP00000020102,ENSMUSP00000020524,ENSMUSP00000021028,ENSMUSP00000021141,ENSMUSP00000021676,ENSMUSP00000022176,…	AI118078,Abca13,Abcc12,Abcd2,Acsl3,Acsl4,Adck5,Adora1,Adrb3,Aqp4,Aqp8,Arsa,Atp11a,Atp1b1,Atp4a,Atp5g1,Atp8b5,Btc,C8a,C8b,C9,Cd4,Cd63,Cd74,Cd83,Celsr1,Cldn1,Clec2h,Clstn3,Cnst,Cspg5,Cx3cl1,Cx3cr1,Cyp2u1,Cyp51,Ddr1,Derl3,Dhcr7,Dsg1c,Eda2r,Elovl3,Elovl6,Entpd2,Ermp1,F3,Fads1,Fads2,Fam171b,Fam174b,Fam19a5,Fam234b,Fam73a,Fdft1,Fgfr2,Flt3l,Fmo2,Fmo3,Fmo4,Fzd8,G6pc,Gde1,Gdpd3,Gjc1,Gm9994,Gpr110,Gpr135,G…
GO.0005811	lipid particle	9	0.00129	ENSMUSP00000002908,ENSMUSP00000019726,ENSMUSP00000019808,ENSMUSP00000020970,ENSMUSP00000025404,ENSMUSP00000033634,ENSMUSP00000033715,ENSMUSP00000045291,ENSMUSP00000046856	Acsl3,Acsl4,Cidea,Lss,Nsdhl,Plin3,Plin4,Plin5,Rsad2
GO.0072686	mitotic spindle	8	0.0023	ENSMUSP00000023756,ENSMUSP00000045286,ENSMUSP00000057938,ENSMUSP00000059159,ENSMUSP00000064465,ENSMUSP00000084041,ENSMUSP00000103935,ENSMUSP00000115860	Aspm,Cenpe,D2Ertd750e,Ect2,Espl1,Pkd2,Racgap1,Spag5
GO.0035371	microtubule plus-end	4	0.00282	ENSMUSP00000045286,ENSMUSP00000064261,ENSMUSP00000115860,ENSMUSP00000115871	D2Ertd750e,Kif2c,Slain2,Spag5
GO.0044421	extracellular region part	136	0.00451	ENSMUSP00000000193,ENSMUSP00000001027,ENSMUSP00000001122,ENSMUSP00000001253,ENSMUSP00000003628,ENSMUSP00000003808,ENSMUSP00000003947,ENSMUSP00000006136,ENSMUSP00000006687,ENSMUSP00000006952,ENSMUSP00000006956,ENSMUSP00000007005,ENSMUSP00000008297,ENSMUSP00000008893,ENSMUSP00000015664,ENSMUSP00000017534,ENSMUSP00000019044,ENSMUSP00000019071,ENSMUSP00000020704,ENSMUSP00000021028,ENSMUSP00000021495,…	A1bg,AA986860,Acat2,Acmsd,Acot2,Acsl4,Acy3,Akr1e1,Aldoc,Aox1,Atp1b1,Atp4a,Atp5h,Atp6v0d2,BC048546,Bdh2,Btc,C8a,C9,Casc5,Cblc,Cbr1,Cck,Ccl2,Ccl6,Cd63,Cd74,Cdh13,Ces3a,Clstn3,Coro1b,Cryl1,Crym,Ctsk,Cux2,Cx3cl1,Cxcl10,Cxcl9,Cyp4a10,Cyr61,Ddc,Ddr1,Dnase1,Entpd2,F11,F3,Fam213b,Fh1,Fkbp5,Flt3l,Gdf15,Gdpd3,Got1,Gpc1,Gstp2,H2-Eb1,H2-T23,Hdac11,Hist3h2a,Hspa2,Igf2,Igfals,Igfbp1,Igj,Iigp1,Inhbb,Inhbe,Itgb3…
GO.0000775	chromosome, centromeric region	15	0.00578	ENSMUSP00000022613,ENSMUSP00000027202,ENSMUSP00000027931,ENSMUSP00000028000,ENSMUSP00000028802,ENSMUSP00000037126,ENSMUSP00000045286,ENSMUSP00000054263,ENSMUSP00000057938,ENSMUSP00000064261,ENSMUSP00000069850,ENSMUSP00000071989,ENSMUSP00000079124,ENSMUSP00000090882,ENSMUSP00000115860	Birc5,Bub1b,Casc5,Ccdc99,Ccnb1,Cebpb,Cenpe,D2Ertd750e,Esco2,Hjurp,Kif2c,Nek2,Nuf2,Sgol2,Spag5
GO.0044459	plasma membrane part	82	0.00594	ENSMUSP00000001253,ENSMUSP00000003628,ENSMUSP00000005548,ENSMUSP00000008297,ENSMUSP00000015540,ENSMUSP00000015797,ENSMUSP00000016110,ENSMUSP00000016172,ENSMUSP00000019044,ENSMUSP00000021028,ENSMUSP00000021495,ENSMUSP00000022610,ENSMUSP00000022749,ENSMUSP00000023099,ENSMUSP00000023154,ENSMUSP00000023248,ENSMUSP00000023486,ENSMUSP00000023756,ENSMUSP00000023835,ENSMUSP00000024044,ENSMUSP00000026407,…	Abca13,Acy3,Adora1,Adrb3,Aqp4,Arsa,Atp1b1,Atp6v0d2,C8a,C8b,C9,Cd4,Cd63,Cd74,Cd83,Cdh13,Celsr1,Cldn1,Clec2h,Clstn3,Cpeb1,Cx3cr1,Cxcl10,Cxcl9,Cyp4a10,Ddr1,Eda2r,Entpd2,Errfi1,Fgfr2,Flt3l,Gde1,Gjc1,Grm8,H2-Ab1,H2-Eb1,H2-Q6,H2-T23,Hmox1,Homer2,Hspa2,Hvcn1,Il17rb,Irs1,Itgb3,Kiaa1324,Lepr,Ly6a,Ly6c1,Mas1,Mfsd2a,Mmp15,Ncmap,Notch1,Nox4,Ntrk2,Pianp,Pkd2,Ppl,Ptp4a1,Racgap1,Scara5,Sectm1b,Serpina5,Sirpa,Sl…
GO.0009986	cell surface	40	0.00597	ENSMUSP00000000122,ENSMUSP00000008297,ENSMUSP00000015540,ENSMUSP00000016110,ENSMUSP00000020579,ENSMUSP00000021028,ENSMUSP00000021495,ENSMUSP00000022610,ENSMUSP00000023248,ENSMUSP00000023486,ENSMUSP00000023756,ENSMUSP00000024044,ENSMUSP00000026407,ENSMUSP00000026858,ENSMUSP00000028288,ENSMUSP00000028328,ENSMUSP00000029771,ENSMUSP00000034230,ENSMUSP00000034325,ENSMUSP00000041008,ENSMUSP00000045282,…	Aqp4,Arsa,Atpif1,Cd4,Cd63,Cd74,Cd83,Cdh13,Clstn3,Cx3cl1,Cxcl10,Cxcl9,Ect2,Entpd2,F3,Fgfr2,Flt3l,H2-Ab1,H2-T23,Hmmr,Hspa2,Il17rb,Itgb3,Lpar2,Ly6a,Ly6c1,Ly6d,Mas1,Ngfr,Notch1,Pcsk9,Plk4,Racgap1,Scara5,Serpina5,Sort1,Tfrc,Trpv1,Tspan33,Vldlr
GO.0000793	condensed chromosome	16	0.00695	ENSMUSP00000027202,ENSMUSP00000027931,ENSMUSP00000028000,ENSMUSP00000028802,ENSMUSP00000037126,ENSMUSP00000045286,ENSMUSP00000054263,ENSMUSP00000057938,ENSMUSP00000064261,ENSMUSP00000068896,ENSMUSP00000069850,ENSMUSP00000071989,ENSMUSP00000079124,ENSMUSP00000079306,ENSMUSP00000090882,ENSMUSP00000115860	Birc5,Bub1b,Casc5,Ccdc99,Ccnb1,Cebpb,Cenpe,D2Ertd750e,Hjurp,Hspa2,Kif2c,Nek2,Nuf2,Sgol2,Spag5,Top2a
GO.0000228	nuclear chromosome	26	0.00713	ENSMUSP00000019043,ENSMUSP00000020449,ENSMUSP00000021784,ENSMUSP00000022613,ENSMUSP00000022971,ENSMUSP00000025183,ENSMUSP00000027202,ENSMUSP00000027931,ENSMUSP00000027980,ENSMUSP00000035289,ENSMUSP00000037126,ENSMUSP00000045816,ENSMUSP00000057938,ENSMUSP00000064366,ENSMUSP00000064680,ENSMUSP00000066743,ENSMUSP00000068896,ENSMUSP00000069505,ENSMUSP00000069850,ENSMUSP00000071989,ENSMUSP00000079124,…	Baz1a,Birc5,Bub1b,Ccnb1,Cebpb,Cenpe,E2f1,Esco2,Helb,Hist1h1c,Hist3h2a,Hspa2,Irf1,Irf4,Junb,Klf1,Mcm10,Myc,Nek2,Nr1d1,Pole4,Polr3g,Ring1,Sgol2,Stat1,Top2a
GO.0005777	peroxisome	13	0.00817	ENSMUSP00000021652,ENSMUSP00000021653,ENSMUSP00000022176,ENSMUSP00000028207,ENSMUSP00000028704,ENSMUSP00000029564,ENSMUSP00000033634,ENSMUSP00000045291,ENSMUSP00000047778,ENSMUSP00000068940,ENSMUSP00000073213,ENSMUSP00000080256,ENSMUSP00000132780	Abcd2,Acnat2,Acot3,Acot4,Acsl3,Acsl4,Crat,Hao1,Hmgcr,Idi1,Nudt19,Nudt7,Pmvk
GO.0005579	membrane attack complex	3	0.0105	ENSMUSP00000022749,ENSMUSP00000031663,ENSMUSP00000067541	C8a,C8b,C9
GO.0005694	chromosome	39	0.0127	ENSMUSP00000019043,ENSMUSP00000020449,ENSMUSP00000021784,ENSMUSP00000022212,ENSMUSP00000022613,ENSMUSP00000022971,ENSMUSP00000023151,ENSMUSP00000024972,ENSMUSP00000025183,ENSMUSP00000026858,ENSMUSP00000027202,ENSMUSP00000027931,ENSMUSP00000027980,ENSMUSP00000028000,ENSMUSP00000028802,ENSMUSP00000030773,ENSMUSP00000034090,ENSMUSP00000035289,ENSMUSP00000037126,ENSMUSP00000045286,ENSMUSP00000054263,…	Baz1a,Bcl6,Birc5,Bub1b,Casc5,Ccdc99,Ccnb1,Cebpb,Cenpe,D2Ertd750e,E2f1,Esco2,Helb,Hist3h2a,Hjurp,Hspa2,Irf1,Irf4,Junb,Kif2c,Klf1,Mcm10,Meiob,Myc,Nek2,Nr1d1,Nuf2,Nusap1,Plk2,Plk3,Plk4,Pole4,Polr3g,Ring1,Sall1,Sgol2,Spag5,Stat1,Xrcc2
GO.0000940	condensed chromosome outer kinetochore	4	0.0132	ENSMUSP00000037126,ENSMUSP00000057938,ENSMUSP00000071989,ENSMUSP00000090882	Bub1b,Ccdc99,Ccnb1,Cenpe
GO.0005576	extracellular region	150	0.0141	ENSMUSP00000000193,ENSMUSP00000001027,ENSMUSP00000001122,ENSMUSP00000001253,ENSMUSP00000003628,ENSMUSP00000003808,ENSMUSP00000003947,ENSMUSP00000006136,ENSMUSP00000006952,ENSMUSP00000006956,ENSMUSP00000007005,ENSMUSP00000008297,ENSMUSP00000008893,ENSMUSP00000015664,ENSMUSP00000016110,ENSMUSP00000017534,ENSMUSP00000019044,ENSMUSP00000019071,ENSMUSP00000020704,ENSMUSP00000021028,ENSMUSP00000021495,…	A1bg,AA986860,Acat2,Acmsd,Acot2,Acsl4,Acy3,Akr1e1,Aldoc,Aox1,Atp1b1,Atp4a,Atp5h,Atp6v0d2,BC048546,Bdh2,Btc,C8a,C9,Casc5,Cblc,Cbr1,Ccl2,Ccl6,Cd63,Cd74,Cdh13,Ces3a,Clstn3,Coro1b,Cryl1,Crym,Ctsk,Cux2,Cx3cl1,Cxcl10,Cxcl9,Cyb5d2,Cyp4a10,Cyr61,Ddc,Ddr1,Dnase1,Entpd2,F11,F3,Fam198a,Fam19a5,Fam213b,Fgfr2,Fh1,Fkbp5,Flt3l,Fzd8,Gdf15,Gdpd3,Got1,Gpc1,Gstp2,H2-Eb1,H2-T23,Hamp2,Hdac11,Hist3h2a,Hspa2,Igf2,Igfal…
GO.0015630	microtubule cytoskeleton	48	0.0142	ENSMUSP00000006565,ENSMUSP00000008016,ENSMUSP00000020974,ENSMUSP00000022212,ENSMUSP00000022971,ENSMUSP00000023756,ENSMUSP00000025598,ENSMUSP00000026858,ENSMUSP00000027232,ENSMUSP00000027931,ENSMUSP00000028969,ENSMUSP00000030773,ENSMUSP00000032233,ENSMUSP00000034508,ENSMUSP00000034742,ENSMUSP00000040416,ENSMUSP00000045286,ENSMUSP00000053266,ENSMUSP00000056145,ENSMUSP00000057938,ENSMUSP00000058305,…	Arhgef10,Aspm,Birc5,Bmyc,Ccdc99,Ccnb1,Ccnb2,Cdc20,Cenpe,Ckap2l,Cpeb1,D2Ertd750e,Dlgap5,Ect2,Espl1,Fam110a,Gapdh,Id1,Id2,Id3,Irs1,Keg1,Kif20a,Kif2c,Mcm3,Myc,Nek2,Nusap1,Obsl1,Pkd2,Plk2,Plk3,Plk4,Prc1,Psrc1,Ptp4a1,Rab11fip5,Racgap1,Saa1,Spag5,Sybu,Top2a,Tpx2,Ttc30b,Ttll8,Tuba8,Usp2,Xrcc2
GO.0031226	intrinsic component of plasma membrane	47	0.0142	ENSMUSP00000003628,ENSMUSP00000015797,ENSMUSP00000016110,ENSMUSP00000016172,ENSMUSP00000021028,ENSMUSP00000021141,ENSMUSP00000022610,ENSMUSP00000022749,ENSMUSP00000023099,ENSMUSP00000023154,ENSMUSP00000023835,ENSMUSP00000026407,ENSMUSP00000027863,ENSMUSP00000028288,ENSMUSP00000030408,ENSMUSP00000030826,ENSMUSP00000031663,ENSMUSP00000032518,ENSMUSP00000032781,ENSMUSP00000033023,ENSMUSP00000034243,…	Abca13,Adrb3,Aqp4,Aqp8,Atp1b1,C8a,C8b,C9,Cd63,Cd74,Celsr1,Cldn1,Clec2h,Ddr1,Eda2r,Fgfr2,Flt3l,Gde1,Grm8,Hvcn1,Il17rb,Itgb3,Kiaa1324,Lepr,Mas1,Mfsd2a,Mmp15,Ncmap,Notch1,Nox4,Ntrk2,P2rx1,Pkd2,Scara5,Sectm1b,Sirpa,Slc10a2,Slc16a5,Slc17a4,Slc22a7,Slc2a12,Slc2a5,Slc38a2,Slco1a1,Steap2,Steap3,Trpv1
GO.0044427	chromosomal part	35	0.0194	ENSMUSP00000019043,ENSMUSP00000020449,ENSMUSP00000021784,ENSMUSP00000022212,ENSMUSP00000022613,ENSMUSP00000022971,ENSMUSP00000023151,ENSMUSP00000025183,ENSMUSP00000027202,ENSMUSP00000027931,ENSMUSP00000027980,ENSMUSP00000028000,ENSMUSP00000028802,ENSMUSP00000030773,ENSMUSP00000034090,ENSMUSP00000035289,ENSMUSP00000037126,ENSMUSP00000045286,ENSMUSP00000054263,ENSMUSP00000057938,ENSMUSP00000064261,…	Bcl6,Birc5,Bub1b,Casc5,Ccdc99,Ccnb1,Cebpb,Cenpe,D2Ertd750e,E2f1,Esco2,Helb,Hist3h2a,Hjurp,Hspa2,Irf1,Irf4,Junb,Kif2c,Klf1,Mcm10,Myc,Nek2,Nr1d1,Nuf2,Plk2,Plk3,Pole4,Polr3g,Ring1,Sall1,Sgol2,Spag5,Stat1,Xrcc2
GO.0030176	integral component of endoplasmic reticulum membrane	10	0.0231	ENSMUSP00000009236,ENSMUSP00000019469,ENSMUSP00000023100,ENSMUSP00000036936,ENSMUSP00000061877,ENSMUSP00000071351,ENSMUSP00000084041,ENSMUSP00000099739,ENSMUSP00000109511,ENSMUSP00000128401	Derl3,Elovl6,G6pc,H2-Q6,H2-T23,Insig1,Pkd2,Scd1,Srebf2,Tap1
GO.0071944	cell periphery	144	0.0231	ENSMUSP00000000122,ENSMUSP00000001253,ENSMUSP00000002908,ENSMUSP00000005548,ENSMUSP00000008297,ENSMUSP00000008893,ENSMUSP00000015540,ENSMUSP00000015797,ENSMUSP00000016110,ENSMUSP00000016172,ENSMUSP00000019044,ENSMUSP00000020171,ENSMUSP00000021028,ENSMUSP00000021495,ENSMUSP00000022517,ENSMUSP00000022610,ENSMUSP00000022749,ENSMUSP00000023099,ENSMUSP00000023154,ENSMUSP00000023248,ENSMUSP00000023486,…	AI118078,Abca13,Acy3,Adrb3,Aqp4,Arhgef39,Arrdc3,Atp11a,Atp1b1,Atp4a,Atp6v0d2,Atp8b5,Btc,C8a,C8b,C9,Cd4,Cd63,Cd74,Cd83,Cdc42ep1,Cdc42ep5,Cdh13,Celsr1,Cldn1,Clec2h,Clstn3,Cnst,Coro1b,Cpeb1,Cryl1,Cspg5,Ctgf,Cx3cl1,Cxcl10,Cxcl9,Cyp4a10,Dsg1c,Eda2r,Eno1,Errfi1,Exoc3l4,F3,Fanci,Fen1,Fgfr2,Flt3l,Fzd8,Gde1,Gjc1,Gpc1,Gpr110,Gpr135,Grm8,Gstp2,Gypc,H2-Ab1,H2-Eb1,H2-Q6,H2-T23,Hdac11,Hmgcs1,Hmox1,Homer2,Hsd17…
GO.0005886	plasma membrane	141	0.0249	ENSMUSP00000000122,ENSMUSP00000001253,ENSMUSP00000002908,ENSMUSP00000005548,ENSMUSP00000008297,ENSMUSP00000008893,ENSMUSP00000015540,ENSMUSP00000015797,ENSMUSP00000016110,ENSMUSP00000016172,ENSMUSP00000019044,ENSMUSP00000021028,ENSMUSP00000021495,ENSMUSP00000022517,ENSMUSP00000022610,ENSMUSP00000022749,ENSMUSP00000023099,ENSMUSP00000023154,ENSMUSP00000023248,ENSMUSP00000023486,ENSMUSP00000023756,…	AI118078,Abca13,Acy3,Adrb3,Aqp4,Arhgef39,Arrdc3,Atp11a,Atp1b1,Atp4a,Atp6v0d2,Atp8b5,Btc,C8a,C8b,C9,Cd4,Cd63,Cd74,Cd83,Cdc42ep1,Cdc42ep5,Cdh13,Celsr1,Cldn1,Clec2h,Clstn3,Cnst,Coro1b,Cpeb1,Cryl1,Cspg5,Cx3cl1,Cxcl10,Cxcl9,Cyp4a10,Dsg1c,Eda2r,Eno1,Errfi1,F3,Fanci,Fen1,Fgfr2,Flt3l,Fzd8,Gde1,Gjc1,Gpc1,Gpr110,Gpr135,Grm8,Gstp2,Gypc,H2-Ab1,H2-Eb1,H2-Q6,H2-T23,Hdac11,Hmgcs1,Hmox1,Homer2,Hsd17b7,Hspa2,Hvcn…
GO.0005887	integral component of plasma membrane	44	0.0257	ENSMUSP00000003628,ENSMUSP00000015797,ENSMUSP00000016110,ENSMUSP00000016172,ENSMUSP00000021028,ENSMUSP00000021141,ENSMUSP00000022610,ENSMUSP00000022749,ENSMUSP00000023099,ENSMUSP00000023154,ENSMUSP00000023835,ENSMUSP00000027863,ENSMUSP00000028288,ENSMUSP00000030408,ENSMUSP00000030826,ENSMUSP00000031663,ENSMUSP00000032518,ENSMUSP00000032781,ENSMUSP00000033023,ENSMUSP00000034243,ENSMUSP00000037022,…	Abca13,Adrb3,Aqp4,Aqp8,Atp1b1,C8a,C8b,C9,Cd74,Celsr1,Cldn1,Clec2h,Ddr1,Eda2r,Fgfr2,Gde1,Grm8,Hvcn1,Il17rb,Itgb3,Kiaa1324,Lepr,Mas1,Mfsd2a,Mmp15,Ncmap,Notch1,Nox4,Ntrk2,P2rx1,Pkd2,Scara5,Sectm1b,Sirpa,Slc10a2,Slc16a5,Slc17a4,Slc22a7,Slc2a12,Slc2a5,Slc38a2,Slco1a1,Steap2,Steap3
GO.0042611	MHC protein complex	4	0.0282	ENSMUSP00000041008,ENSMUSP00000074143,ENSMUSP00000099739,ENSMUSP00000109511	H2-Ab1,H2-Eb1,H2-Q6,H2-T23
GO.0030496	midbody	11	0.0317	ENSMUSP00000023756,ENSMUSP00000027931,ENSMUSP00000031276,ENSMUSP00000045286,ENSMUSP00000047980,ENSMUSP00000057938,ENSMUSP00000059159,ENSMUSP00000079124,ENSMUSP00000088049,ENSMUSP00000103935,ENSMUSP00000130045	Aspm,Birc5,Cenpe,Ect2,Kif20a,Nek2,Psrc1,Racgap1,Rasgef1b,Spag5,Vps37b
GO.0098687	chromosomal region	16	0.0317	ENSMUSP00000022613,ENSMUSP00000027202,ENSMUSP00000027931,ENSMUSP00000028000,ENSMUSP00000028802,ENSMUSP00000034090,ENSMUSP00000037126,ENSMUSP00000045286,ENSMUSP00000054263,ENSMUSP00000057938,ENSMUSP00000064261,ENSMUSP00000069850,ENSMUSP00000071989,ENSMUSP00000079124,ENSMUSP00000090882,ENSMUSP00000115860	Birc5,Bub1b,Casc5,Ccdc99,Ccnb1,Cebpb,Cenpe,D2Ertd750e,Esco2,Hjurp,Kif2c,Nek2,Nuf2,Sall1,Sgol2,Spag5
GO.0005739	mitochondrion	69	0.0327	ENSMUSP00000001720,ENSMUSP00000003655,ENSMUSP00000007005,ENSMUSP00000007449,ENSMUSP00000010807,ENSMUSP00000014920,ENSMUSP00000017534,ENSMUSP00000019721,ENSMUSP00000019808,ENSMUSP00000020227,ENSMUSP00000020308,ENSMUSP00000020969,ENSMUSP00000020970,ENSMUSP00000021649,ENSMUSP00000022908,ENSMUSP00000023486,ENSMUSP00000025404,ENSMUSP00000025598,ENSMUSP00000025651,ENSMUSP00000026012,ENSMUSP00000027125,…	Abcc12,Abcd2,Acacb,Acat2,Acot1,Acot2,Acsl3,Acsl4,Acsm2,Acss3,Adck5,Akr1b7,Alas1,Alas2,Aldoc,As3mt,Atp5g1,Cidea,Cisd3,Cmpk2,Coq10b,Crat,Cry1,Crym,Cyp17a1,Ddit4,Fads1,Fdps,Fen1,Fh1,Gck,Gm4952,Gstp2,Hsd3b2,Hsd3b5,Hspa2,Idh3a,Ifit3,Ikbke,Iqce,Keg1,Lars2,Lpin1,Mcart1,Mmab,Mrps10,Nlrx1,Nol3,Nox4,Nudt19,Oas1a,Pdk4,Plekhf1,Plin5,Ppl,Prelid2,Rab11fip5,Rsad2,Sgk1,Slc25a25,Slc25a32,Stap1,Sybu,Tap1,Tat,Tfrc,…
GO.0000778	condensed nuclear chromosome kinetochore	3	0.04	ENSMUSP00000037126,ENSMUSP00000057938,ENSMUSP00000071989	Bub1b,Ccnb1,Cenpe
GO.0044454	nuclear chromosome part	22	0.04	ENSMUSP00000019043,ENSMUSP00000020449,ENSMUSP00000021784,ENSMUSP00000022613,ENSMUSP00000022971,ENSMUSP00000025183,ENSMUSP00000027202,ENSMUSP00000027980,ENSMUSP00000035289,ENSMUSP00000037126,ENSMUSP00000045816,ENSMUSP00000057938,ENSMUSP00000064366,ENSMUSP00000064680,ENSMUSP00000066743,ENSMUSP00000069505,ENSMUSP00000069850,ENSMUSP00000071989,ENSMUSP00000079306,ENSMUSP00000093462,ENSMUSP00000099434,…	Bub1b,Ccnb1,Cebpb,Cenpe,E2f1,Esco2,Helb,Hist1h1c,Hist3h2a,Hspa2,Irf1,Irf4,Junb,Klf1,Mcm10,Myc,Nr1d1,Pole4,Polr3g,Ring1,Sgol2,Stat1
