# Supplementary material for: Mulberry Leaf Regulates Differentially Expressed Genes in Diabetic Mice Liver Based on RNA-Seq Analysis
Source: Front Physiol. 2018 Aug 7;9:1051. doi: 10.3389/fphys.2018.01051 (PMC6090096; doi:10.3389/fphys.2018.01051)
Supplement: Supplementary file 1 [file Presentation_1.zip › supplementary materials/DC VS DD/DC VS DD KEGG .tsv]

#pathway ID	pathway description	observed gene count	false discovery rate	matching proteins in your network (IDs)	matching proteins in your network (labels)
00140	Steroid hormone biosynthesis	26	3.77e-17	ENSMUSP00000005669,ENSMUSP00000025223,ENSMUSP00000025968,ENSMUSP00000026012,ENSMUSP00000026211,ENSMUSP00000026462,ENSMUSP00000027989,ENSMUSP00000029905,ENSMUSP00000031201,ENSMUSP00000031633,ENSMUSP00000034304,ENSMUSP00000037487,ENSMUSP00000041442,ENSMUSP00000044722,ENSMUSP00000045362,ENSMUSP00000069932,ENSMUSP00000071064,ENSMUSP00000072264,ENSMUSP00000072598,ENSMUSP00000080846,ENSMUSP00000086530,…	Cyp17a1,Cyp21a1,Cyp2b10,Cyp2b13,Cyp2b9,Cyp2c37,Cyp2c38,Cyp2c39,Cyp2c40,Cyp2c44,Cyp2d12,Cyp2d9,Cyp3a16,Cyp3a41a,Cyp3a44,Cyp7a1,Cyp7b1,Hsd17b2,Hsd17b6,Hsd17b7,Hsd3b2,Hsd3b5,Srd5a1,Sult1e1,Ugt1a5,Ugt2b38
00830	Retinol metabolism	25	2.78e-16	ENSMUSP00000001027,ENSMUSP00000005669,ENSMUSP00000013458,ENSMUSP00000025946,ENSMUSP00000025968,ENSMUSP00000026211,ENSMUSP00000026462,ENSMUSP00000030487,ENSMUSP00000031633,ENSMUSP00000044722,ENSMUSP00000045362,ENSMUSP00000049391,ENSMUSP00000061126,ENSMUSP00000069932,ENSMUSP00000072264,ENSMUSP00000072598,ENSMUSP00000076886,ENSMUSP00000080846,ENSMUSP00000081370,ENSMUSP00000091659,ENSMUSP00000092487,…	Adh4,Aox1,Aox3,Cyp26a1,Cyp26b1,Cyp2a4,Cyp2b10,Cyp2b13,Cyp2b9,Cyp2c37,Cyp2c38,Cyp2c39,Cyp2c40,Cyp2c44,Cyp3a16,Cyp3a41a,Cyp3a44,Cyp4a10,Cyp4a12a,Cyp4a12b,Cyp4a14,Hsd17b6,Rdh11,Ugt1a5,Ugt2b38
01100	Metabolic pathways	91	5.07e-13	ENSMUSP00000001027,ENSMUSP00000001507,ENSMUSP00000001720,ENSMUSP00000005669,ENSMUSP00000006692,ENSMUSP00000007005,ENSMUSP00000007449,ENSMUSP00000013458,ENSMUSP00000017534,ENSMUSP00000018990,ENSMUSP00000019469,ENSMUSP00000020969,ENSMUSP00000021649,ENSMUSP00000021652,ENSMUSP00000021653,ENSMUSP00000022176,ENSMUSP00000022517,ENSMUSP00000022977,ENSMUSP00000025223,ENSMUSP00000025713,ENSMUSP00000025833,…	Acacb,Acat2,Acmsd,Acot1,Acot2,Acot3,Acot4,Acsl3,Acsl4,Acsm2,Acss2,Acss3,Acy3,Adh4,Akr1b7,Alas1,Alas2,Aldoc,Aox1,Aox3,Asns,Atp5g1,Atp6v0d2,Bdh2,Cbr1,Cmpk2,Cryl1,Cyp17a1,Cyp21a1,Cyp2b10,Cyp2b13,Cyp2b9,Cyp2c37,Cyp2c38,Cyp2c39,Cyp2c40,Cyp2c44,Cyp2u1,Cyp3a16,Cyp3a41a,Cyp3a44,Cyp4a10,Cyp4a12a,Cyp4a12b,Cyp4a14,Cyp51,Cyp7a1,Ddc,Dhcr7,Elovl6,Eno1,Fam213b,Fdft1,Fdps,Fh1,G6pc,Gck,Got1,Hao1,Hmgcr,Hmgcs1,Hsd1…
00100	Steroid biosynthesis	10	4.05e-09	ENSMUSP00000001507,ENSMUSP00000022977,ENSMUSP00000025713,ENSMUSP00000027989,ENSMUSP00000033715,ENSMUSP00000034015,ENSMUSP00000046856,ENSMUSP00000055313,ENSMUSP00000057354,ENSMUSP00000073541	Cyp51,Dhcr7,Fdft1,Hsd17b7,Lss,Nsdhl,Sc4mol,Sc5d,Sqle,Tm7sf2
05204	Chemical carcinogenesis	18	1.31e-08	ENSMUSP00000005669,ENSMUSP00000013458,ENSMUSP00000025968,ENSMUSP00000026211,ENSMUSP00000028005,ENSMUSP00000031633,ENSMUSP00000038931,ENSMUSP00000044722,ENSMUSP00000045362,ENSMUSP00000049394,ENSMUSP00000069932,ENSMUSP00000072264,ENSMUSP00000072598,ENSMUSP00000080846,ENSMUSP00000091659,ENSMUSP00000095263,ENSMUSP00000104162,ENSMUSP00000125217	Adh4,Cbr1,Cyp2b10,Cyp2b13,Cyp2b9,Cyp2c37,Cyp2c38,Cyp2c39,Cyp2c40,Cyp2c44,Cyp3a16,Cyp3a41a,Cyp3a44,Gstp2,Mgst3,Sult2a1,Ugt1a5,Ugt2b38
00590	Arachidonic acid metabolism	15	2.83e-06	ENSMUSP00000005669,ENSMUSP00000025968,ENSMUSP00000026211,ENSMUSP00000030487,ENSMUSP00000030935,ENSMUSP00000044722,ENSMUSP00000045362,ENSMUSP00000049394,ENSMUSP00000061126,ENSMUSP00000072264,ENSMUSP00000080846,ENSMUSP00000081370,ENSMUSP00000092487,ENSMUSP00000101944,ENSMUSP00000125217	Cbr1,Cyp2b10,Cyp2b13,Cyp2b9,Cyp2c37,Cyp2c38,Cyp2c39,Cyp2c40,Cyp2c44,Cyp2u1,Cyp4a10,Cyp4a12a,Cyp4a12b,Cyp4a14,Fam213b
00900	Terpenoid backbone biosynthesis	8	4.85e-06	ENSMUSP00000006692,ENSMUSP00000007005,ENSMUSP00000022176,ENSMUSP00000029564,ENSMUSP00000036971,ENSMUSP00000080531,ENSMUSP00000132780,ENSMUSP00000136944	Acat2,Fdps,Hmgcr,Hmgcs1,Idi1,Mvd,Mvk,Pmvk
01040	Biosynthesis of unsaturated fatty acids	8	2.02e-05	ENSMUSP00000010807,ENSMUSP00000021649,ENSMUSP00000021652,ENSMUSP00000021653,ENSMUSP00000025567,ENSMUSP00000036936,ENSMUSP00000071351,ENSMUSP00000126448	Acot1,Acot2,Acot3,Acot4,Elovl6,Fads1,Fads2,Scd1
05164	Influenza A	18	0.000168	ENSMUSP00000000193,ENSMUSP00000004986,ENSMUSP00000020970,ENSMUSP00000024112,ENSMUSP00000026571,ENSMUSP00000028259,ENSMUSP00000034621,ENSMUSP00000040271,ENSMUSP00000041008,ENSMUSP00000047646,ENSMUSP00000054126,ENSMUSP00000066743,ENSMUSP00000074143,ENSMUSP00000079198,ENSMUSP00000079306,ENSMUSP00000080531,ENSMUSP00000082816,ENSMUSP00000120525	Ccl2,Cxcl10,Fdps,H2-Ab1,H2-Eb1,Hspa2,Ifih1,Ikbke,Irf7,Irf9,Mapk13,Mx2,Nlrx1,Oas1a,Pml,Rsad2,Stat1,Tnfsf10
04110	Cell cycle	14	0.000695	ENSMUSP00000006565,ENSMUSP00000015456,ENSMUSP00000021903,ENSMUSP00000022971,ENSMUSP00000027601,ENSMUSP00000029270,ENSMUSP00000034742,ENSMUSP00000037126,ENSMUSP00000059192,ENSMUSP00000064465,ENSMUSP00000064839,ENSMUSP00000071989,ENSMUSP00000099434,ENSMUSP00000126135	Bub1b,Ccna2,Ccnb1,Ccnb2,Cdc20,E2f1,Espl1,Gadd45b,Gadd45g,Mcm3,Mcm5,Mcm6,Myc,Ttk
00982	Drug metabolism - cytochrome P450	10	0.000784	ENSMUSP00000001027,ENSMUSP00000013458,ENSMUSP00000028005,ENSMUSP00000028010,ENSMUSP00000028014,ENSMUSP00000038931,ENSMUSP00000044405,ENSMUSP00000049391,ENSMUSP00000072598,ENSMUSP00000095263	Adh4,Aox1,Aox3,Fmo2,Fmo3,Fmo4,Gstp2,Mgst3,Ugt1a5,Ugt2b38
05168	Herpes simplex infection	18	0.00103	ENSMUSP00000000193,ENSMUSP00000021271,ENSMUSP00000026571,ENSMUSP00000028259,ENSMUSP00000041008,ENSMUSP00000054126,ENSMUSP00000066743,ENSMUSP00000074143,ENSMUSP00000077111,ENSMUSP00000079198,ENSMUSP00000082816,ENSMUSP00000095171,ENSMUSP00000099739,ENSMUSP00000099888,ENSMUSP00000109389,ENSMUSP00000109511,ENSMUSP00000120525,ENSMUSP00000128401	Ccl2,Cd74,H2-Ab1,H2-Eb1,H2-Q6,H2-T22,H2-T23,H2-T24,Ifih1,Ifit1,Ikbke,Irf7,Irf9,Oas1a,Per1,Pml,Stat1,Tap1
00062	Fatty acid elongation	6	0.00125	ENSMUSP00000021649,ENSMUSP00000021652,ENSMUSP00000021653,ENSMUSP00000036357,ENSMUSP00000071351,ENSMUSP00000126448	Acot1,Acot2,Acot3,Acot4,Elovl3,Elovl6
00071	Fatty acid degradation	8	0.00125	ENSMUSP00000007005,ENSMUSP00000013458,ENSMUSP00000030487,ENSMUSP00000033634,ENSMUSP00000045291,ENSMUSP00000061126,ENSMUSP00000081370,ENSMUSP00000092487	Acat2,Acsl3,Acsl4,Adh4,Cyp4a10,Cyp4a12a,Cyp4a12b,Cyp4a14
04068	FoxO signaling pathway	14	0.00125	ENSMUSP00000004986,ENSMUSP00000015456,ENSMUSP00000019469,ENSMUSP00000021903,ENSMUSP00000022212,ENSMUSP00000023151,ENSMUSP00000026858,ENSMUSP00000026922,ENSMUSP00000034742,ENSMUSP00000040271,ENSMUSP00000063795,ENSMUSP00000071989,ENSMUSP00000076130,ENSMUSP00000114074	Bcl6,Ccnb1,Ccnb2,G6pc,Gadd45b,Gadd45g,Homer2,Irs1,Mapk13,Plk2,Plk3,Plk4,Sgk1,Tnfsf10
04612	Antigen processing and presentation	10	0.00125	ENSMUSP00000024044,ENSMUSP00000041008,ENSMUSP00000074143,ENSMUSP00000077111,ENSMUSP00000079306,ENSMUSP00000095171,ENSMUSP00000099739,ENSMUSP00000109389,ENSMUSP00000109511,ENSMUSP00000128401	Cd4,Cd74,H2-Ab1,H2-Eb1,H2-Q6,H2-T22,H2-T23,H2-T24,Hspa2,Tap1
04976	Bile secretion	10	0.00125	ENSMUSP00000022176,ENSMUSP00000023835,ENSMUSP00000027863,ENSMUSP00000029905,ENSMUSP00000033023,ENSMUSP00000037022,ENSMUSP00000042186,ENSMUSP00000078088,ENSMUSP00000084234,ENSMUSP00000104162	Abcc4,Aqp4,Aqp8,Atp1b1,Cyp7a1,Hmgcr,Slc10a2,Slc22a7,Slco1a1,Sult2a1
01120	Microbial metabolism in diverse environments	16	0.00126	ENSMUSP00000001027,ENSMUSP00000007005,ENSMUSP00000017534,ENSMUSP00000025833,ENSMUSP00000027810,ENSMUSP00000028010,ENSMUSP00000028014,ENSMUSP00000029135,ENSMUSP00000031633,ENSMUSP00000031766,ENSMUSP00000044405,ENSMUSP00000069932,ENSMUSP00000079727,ENSMUSP00000091659,ENSMUSP00000099984,ENSMUSP00000127526	Acat2,Acss2,Aldoc,Aox1,Asns,Cyp3a16,Cyp3a41a,Cyp3a44,Eno1,Fh1,Fmo2,Fmo3,Fmo4,Gck,Idh3a,Papss2
00591	Linoleic acid metabolism	8	0.00135	ENSMUSP00000025968,ENSMUSP00000026211,ENSMUSP00000031633,ENSMUSP00000044722,ENSMUSP00000045362,ENSMUSP00000069932,ENSMUSP00000091659,ENSMUSP00000125217	Cyp2c37,Cyp2c38,Cyp2c39,Cyp2c40,Cyp2c44,Cyp3a16,Cyp3a41a,Cyp3a44
01212	Fatty acid metabolism	8	0.00201	ENSMUSP00000007005,ENSMUSP00000010807,ENSMUSP00000025567,ENSMUSP00000031583,ENSMUSP00000033634,ENSMUSP00000036936,ENSMUSP00000045291,ENSMUSP00000071351	Acacb,Acat2,Acsl3,Acsl4,Elovl6,Fads1,Fads2,Scd1
03320	PPAR signaling pathway	10	0.00201	ENSMUSP00000023820,ENSMUSP00000025567,ENSMUSP00000029905,ENSMUSP00000030487,ENSMUSP00000033634,ENSMUSP00000036936,ENSMUSP00000045291,ENSMUSP00000061126,ENSMUSP00000081370,ENSMUSP00000092487	Acsl3,Acsl4,Cyp4a10,Cyp4a12a,Cyp4a12b,Cyp4a14,Cyp7a1,Fabp2,Fads2,Scd1
04610	Complement and coagulation cascades	9	0.00741	ENSMUSP00000021495,ENSMUSP00000022749,ENSMUSP00000022788,ENSMUSP00000029771,ENSMUSP00000031663,ENSMUSP00000034064,ENSMUSP00000067541,ENSMUSP00000073695,ENSMUSP00000077909	C6,C8a,C8b,C9,F11,F3,Serpina1c,Serpina1d,Serpina5
05020	Prion diseases	6	0.00822	ENSMUSP00000022749,ENSMUSP00000022788,ENSMUSP00000028288,ENSMUSP00000031663,ENSMUSP00000067541,ENSMUSP00000069616	C6,C8a,C8b,C9,Egr1,Notch1
04146	Peroxisome	9	0.0108	ENSMUSP00000028207,ENSMUSP00000028704,ENSMUSP00000029564,ENSMUSP00000033634,ENSMUSP00000036971,ENSMUSP00000045291,ENSMUSP00000047778,ENSMUSP00000068940,ENSMUSP00000073213	Abcd2,Acsl3,Acsl4,Crat,Hao1,Mvk,Nudt19,Nudt7,Pmvk
04750	Inflammatory mediator regulation of TRP channels	11	0.013	ENSMUSP00000004986,ENSMUSP00000025968,ENSMUSP00000026211,ENSMUSP00000030487,ENSMUSP00000044722,ENSMUSP00000045362,ENSMUSP00000061126,ENSMUSP00000081370,ENSMUSP00000092487,ENSMUSP00000099585,ENSMUSP00000125217	Cyp2c37,Cyp2c38,Cyp2c39,Cyp2c40,Cyp2c44,Cyp4a10,Cyp4a12a,Cyp4a12b,Cyp4a14,Mapk13,Trpv1
04622	RIG-I-like receptor signaling pathway	8	0.0131	ENSMUSP00000004986,ENSMUSP00000017974,ENSMUSP00000026571,ENSMUSP00000028259,ENSMUSP00000034621,ENSMUSP00000047646,ENSMUSP00000054126,ENSMUSP00000082548	Cxcl10,Dhx58,Ifih1,Ikbke,Irf7,Isg15,Mapk13,Nlrx1
00350	Tyrosine metabolism	6	0.016	ENSMUSP00000001027,ENSMUSP00000001720,ENSMUSP00000013458,ENSMUSP00000026196,ENSMUSP00000049391,ENSMUSP00000068525	Adh4,Aox1,Aox3,Ddc,Got1,Tat
00860	Porphyrin and chlorophyll metabolism	6	0.016	ENSMUSP00000005548,ENSMUSP00000031560,ENSMUSP00000066040,ENSMUSP00000072598,ENSMUSP00000095263,ENSMUSP00000108143	Alas1,Alas2,Hmox1,Mmab,Ugt1a5,Ugt2b38
05330	Allograft rejection	6	0.0282	ENSMUSP00000041008,ENSMUSP00000074143,ENSMUSP00000077111,ENSMUSP00000099739,ENSMUSP00000109389,ENSMUSP00000109511	H2-Ab1,H2-Eb1,H2-Q6,H2-T22,H2-T23,H2-T24
00072	Synthesis and degradation of ketone bodies	3	0.0289	ENSMUSP00000007005,ENSMUSP00000131111,ENSMUSP00000136944	Acat2,Bdh2,Hmgcs1
00980	Metabolism of xenobiotics by cytochrome P450	7	0.0306	ENSMUSP00000013458,ENSMUSP00000028005,ENSMUSP00000038931,ENSMUSP00000049394,ENSMUSP00000072598,ENSMUSP00000095263,ENSMUSP00000104162	Adh4,Cbr1,Gstp2,Mgst3,Sult2a1,Ugt1a5,Ugt2b38
00360	Phenylalanine metabolism	4	0.0313	ENSMUSP00000001720,ENSMUSP00000026196,ENSMUSP00000068525,ENSMUSP00000090607	Ddc,Gm4952,Got1,Tat
05332	Graft-versus-host disease	6	0.0313	ENSMUSP00000041008,ENSMUSP00000074143,ENSMUSP00000077111,ENSMUSP00000099739,ENSMUSP00000109389,ENSMUSP00000109511	H2-Ab1,H2-Eb1,H2-Q6,H2-T22,H2-T23,H2-T24
03030	DNA replication	5	0.0359	ENSMUSP00000025651,ENSMUSP00000027601,ENSMUSP00000059192,ENSMUSP00000093462,ENSMUSP00000126135	Fen1,Mcm3,Mcm5,Mcm6,Pole4
04152	AMPK signaling pathway	10	0.0476	ENSMUSP00000019469,ENSMUSP00000022176,ENSMUSP00000029270,ENSMUSP00000031583,ENSMUSP00000036936,ENSMUSP00000037385,ENSMUSP00000046595,ENSMUSP00000063795,ENSMUSP00000066426,ENSMUSP00000117040	Acacb,Ccna2,Eef2k,G6pc,Hmgcr,Irs1,Lepr,Pfkfb2,Ppargc1a,Scd1
04940	Type I diabetes mellitus	6	0.0476	ENSMUSP00000041008,ENSMUSP00000074143,ENSMUSP00000077111,ENSMUSP00000099739,ENSMUSP00000109389,ENSMUSP00000109511	H2-Ab1,H2-Eb1,H2-Q6,H2-T22,H2-T23,H2-T24
04920	Adipocytokine signaling pathway	7	0.0498	ENSMUSP00000019469,ENSMUSP00000031583,ENSMUSP00000033634,ENSMUSP00000037385,ENSMUSP00000045291,ENSMUSP00000063795,ENSMUSP00000117040	Acacb,Acsl3,Acsl4,G6pc,Irs1,Lepr,Ppargc1a
