# Supplementary material for: Mulberry Leaf Regulates Differentially Expressed Genes in Diabetic Mice Liver Based on RNA-Seq Analysis
Source: Front Physiol. 2018 Aug 7;9:1051. doi: 10.3389/fphys.2018.01051 (PMC6090096; doi:10.3389/fphys.2018.01051)
Supplement: Supplementary file 1 [file Presentation_1.zip › supplementary materials/DC VS DD/DC VS DD Molecular Function .tsv]

#pathway ID	pathway description	observed gene count	false discovery rate	matching proteins in your network (IDs)	matching proteins in your network (labels)
GO.0004497	monooxygenase activity	28	4.55e-16	ENSMUSP00000001507,ENSMUSP00000022977,ENSMUSP00000025223,ENSMUSP00000025946,ENSMUSP00000025968,ENSMUSP00000026012,ENSMUSP00000028010,ENSMUSP00000028014,ENSMUSP00000029905,ENSMUSP00000030487,ENSMUSP00000031633,ENSMUSP00000034015,ENSMUSP00000037487,ENSMUSP00000044405,ENSMUSP00000044722,ENSMUSP00000045362,ENSMUSP00000061045,ENSMUSP00000061126,ENSMUSP00000072264,ENSMUSP00000076886,ENSMUSP00000080846,…	Cmah,Cyp17a1,Cyp21a1,Cyp26a1,Cyp26b1,Cyp2a4,Cyp2b10,Cyp2b9,Cyp2c37,Cyp2c38,Cyp2c39,Cyp2c40,Cyp2d9,Cyp2u1,Cyp39a1,Cyp3a16,Cyp3a41a,Cyp4a10,Cyp4a12a,Cyp4a14,Cyp51,Cyp7a1,Cyp7b1,Fmo2,Fmo3,Fmo4,Sc4mol,Sqle
GO.0016705	oxidoreductase activity, acting on paired donors, with incorporation or reduction of molecular oxygen	34	4.55e-16	ENSMUSP00000001507,ENSMUSP00000005548,ENSMUSP00000010807,ENSMUSP00000022977,ENSMUSP00000025223,ENSMUSP00000025567,ENSMUSP00000025946,ENSMUSP00000025968,ENSMUSP00000026012,ENSMUSP00000028010,ENSMUSP00000028014,ENSMUSP00000029905,ENSMUSP00000030487,ENSMUSP00000031633,ENSMUSP00000034015,ENSMUSP00000036936,ENSMUSP00000037487,ENSMUSP00000041874,ENSMUSP00000044405,ENSMUSP00000044722,ENSMUSP00000045362,…	Cmah,Cyp17a1,Cyp21a1,Cyp26a1,Cyp26b1,Cyp2a4,Cyp2b10,Cyp2b9,Cyp2c37,Cyp2c38,Cyp2c39,Cyp2c40,Cyp2d9,Cyp2u1,Cyp39a1,Cyp3a16,Cyp3a41a,Cyp4a10,Cyp4a12a,Cyp4a14,Cyp51,Cyp7a1,Cyp7b1,Egln3,Fads1,Fads2,Fmo2,Fmo3,Fmo4,Hmox1,Sc4mol,Sc5d,Scd1,Sqle
GO.0016491	oxidoreductase activity	64	1.76e-13	ENSMUSP00000001507,ENSMUSP00000005548,ENSMUSP00000007449,ENSMUSP00000010807,ENSMUSP00000013458,ENSMUSP00000015797,ENSMUSP00000021512,ENSMUSP00000022176,ENSMUSP00000022977,ENSMUSP00000025223,ENSMUSP00000025567,ENSMUSP00000025713,ENSMUSP00000025946,ENSMUSP00000025968,ENSMUSP00000026012,ENSMUSP00000026462,ENSMUSP00000027989,ENSMUSP00000028005,ENSMUSP00000028010,ENSMUSP00000028014,ENSMUSP00000028704,…	Adh4,Akr1b7,Akr1e1,Bdh2,Cbr1,Cmah,Crym,Cyp17a1,Cyp21a1,Cyp26a1,Cyp26b1,Cyp2a4,Cyp2b10,Cyp2b9,Cyp2c37,Cyp2c38,Cyp2c39,Cyp2c40,Cyp2d9,Cyp2u1,Cyp39a1,Cyp3a16,Cyp3a41a,Cyp4a10,Cyp4a12a,Cyp4a14,Cyp51,Cyp7a1,Cyp7b1,Dhcr7,Dhrs7,Egln3,Fads1,Fads2,Fam213b,Fdft1,Fmo2,Fmo3,Fmo4,Gapdh,Hao1,Hmgcr,Hmox1,Hsd17b2,Hsd17b6,Hsd17b7,Hsd3b2,Hsd3b5,Idh3a,Mgst3,Nsdhl,Rdh11,Rfesd,Sc4mol,Sc5d,Scd1,Sdr42e1,Sdr9c7,Sqle,Srd…
GO.0003824	catalytic activity	233	3.58e-12	ENSMUSP00000001507,ENSMUSP00000001720,ENSMUSP00000003628,ENSMUSP00000003655,ENSMUSP00000004986,ENSMUSP00000006136,ENSMUSP00000006692,ENSMUSP00000007005,ENSMUSP00000007449,ENSMUSP00000010807,ENSMUSP00000012331,ENSMUSP00000013458,ENSMUSP00000015664,ENSMUSP00000015797,ENSMUSP00000017534,ENSMUSP00000017974,ENSMUSP00000018990,ENSMUSP00000019379,ENSMUSP00000019469,ENSMUSP00000019721,ENSMUSP00000020227,…	Abca13,Abcc12,Abcd2,Acacb,Acat2,Acmsd,Acot1,Acot2,Acot3,Acot4,Acsl3,Acsl4,Acsm2,Acss2,Acss3,Adck5,Adh4,Adora1,Akr1b7,Akr1e1,Alas1,Alas2,Aldoc,Ankrd9,As3mt,Asns,Atp11a,Atp1b1,Atp8b5,Bdh2,Birc5,Bub1b,Camk1d,Capn8,Cblc,Cbr1,Ccrn4l,Cdkn3,Cenpe,Ces2e,Ces3a,Cmah,Cmpk2,Crat,Cry1,Crym,Ctsk,Cyp17a1,Cyp21a1,Cyp26a1,Cyp26b1,Cyp2a4,Cyp2b10,Cyp2b9,Cyp2c37,Cyp2c38,Cyp2c39,Cyp2c40,Cyp2d9,Cyp2u1,Cyp39a1,Cyp3a16,…
GO.0020037	heme binding	26	4.02e-12	ENSMUSP00000001507,ENSMUSP00000005548,ENSMUSP00000025223,ENSMUSP00000025946,ENSMUSP00000025968,ENSMUSP00000026012,ENSMUSP00000029905,ENSMUSP00000030487,ENSMUSP00000031633,ENSMUSP00000037487,ENSMUSP00000044722,ENSMUSP00000045362,ENSMUSP00000061126,ENSMUSP00000069505,ENSMUSP00000072264,ENSMUSP00000076886,ENSMUSP00000078623,ENSMUSP00000080846,ENSMUSP00000081370,ENSMUSP00000086530,ENSMUSP00000091659,…	Cyb5d2,Cyp17a1,Cyp21a1,Cyp26a1,Cyp26b1,Cyp2a4,Cyp2b10,Cyp2b9,Cyp2c37,Cyp2c38,Cyp2c39,Cyp2c40,Cyp2d9,Cyp2u1,Cyp39a1,Cyp3a16,Cyp3a41a,Cyp4a10,Cyp4a12a,Cyp4a14,Cyp51,Cyp7a1,Cyp7b1,Hbb-b2,Hmox1,Nr1d1
GO.0005506	iron ion binding	28	8.56e-11	ENSMUSP00000001027,ENSMUSP00000001507,ENSMUSP00000025223,ENSMUSP00000025946,ENSMUSP00000025968,ENSMUSP00000026012,ENSMUSP00000029905,ENSMUSP00000030487,ENSMUSP00000031633,ENSMUSP00000034015,ENSMUSP00000037487,ENSMUSP00000041874,ENSMUSP00000044722,ENSMUSP00000045362,ENSMUSP00000049391,ENSMUSP00000057354,ENSMUSP00000061126,ENSMUSP00000072264,ENSMUSP00000076886,ENSMUSP00000080846,ENSMUSP00000081370,…	Aox1,Aox3,Cyp17a1,Cyp21a1,Cyp26a1,Cyp26b1,Cyp2a4,Cyp2b10,Cyp2b9,Cyp2c37,Cyp2c38,Cyp2c39,Cyp2c40,Cyp2d9,Cyp2u1,Cyp39a1,Cyp3a16,Cyp3a41a,Cyp4a10,Cyp4a12a,Cyp4a14,Cyp51,Cyp7a1,Cyp7b1,Egln3,Hbb-b2,Sc4mol,Sc5d
GO.0008395	steroid hydroxylase activity	13	1.38e-08	ENSMUSP00000025223,ENSMUSP00000025968,ENSMUSP00000026012,ENSMUSP00000029905,ENSMUSP00000037487,ENSMUSP00000044722,ENSMUSP00000045362,ENSMUSP00000072264,ENSMUSP00000080846,ENSMUSP00000086530,ENSMUSP00000101944,ENSMUSP00000125217,ENSMUSP00000130073	Cyp17a1,Cyp21a1,Cyp2b10,Cyp2b9,Cyp2c37,Cyp2c38,Cyp2c39,Cyp2c40,Cyp2d9,Cyp2u1,Cyp39a1,Cyp7a1,Cyp7b1
GO.0003674	molecular_function	401	3.69e-08	ENSMUSP00000000122,ENSMUSP00000000193,ENSMUSP00000001122,ENSMUSP00000001455,ENSMUSP00000001672,ENSMUSP00000003135,ENSMUSP00000003628,ENSMUSP00000003655,ENSMUSP00000003808,ENSMUSP00000004986,ENSMUSP00000006136,ENSMUSP00000006565,ENSMUSP00000006692,ENSMUSP00000006760,ENSMUSP00000006952,ENSMUSP00000006956,ENSMUSP00000006969,ENSMUSP00000007005,ENSMUSP00000007449,ENSMUSP00000008016,ENSMUSP00000008297,…	AI118078,Abca13,Abcc12,Acacb,Acat2,Acmsd,Acot1,Acot2,Acot3,Acot4,Acsl3,Acsl4,Acsm2,Acss2,Acss3,Acy3,Adck5,Adora1,Adrb3,Akr1b7,Akr1e1,Alas1,Aldoc,Ankrd9,Aqp4,Aqp8,Arhgap11a,Arhgef10,Arhgef39,Arrdc3,As3mt,Aspm,Atp11a,Atp5g1,Atp5h,Atp6v0d2,Atp8b5,Atpif1,BC048546,Baz1a,Bcl6,Bdh2,Bhlhe41,Birc5,Bmyc,Btc,Btg1,Bub1b,Camk1d,Capn8,Cbr1,Ccdc99,Cck,Ccl2,Ccna2,Ccrn4l,Cd74,Cdc20,Cdc42ep1,Cdc42ep5,Cdh13,Cdkn3,C…
GO.0070330	aromatase activity	12	1.31e-07	ENSMUSP00000025968,ENSMUSP00000031633,ENSMUSP00000044722,ENSMUSP00000045362,ENSMUSP00000072264,ENSMUSP00000080846,ENSMUSP00000081370,ENSMUSP00000086530,ENSMUSP00000091659,ENSMUSP00000096254,ENSMUSP00000101944,ENSMUSP00000125217	Cyp2a4,Cyp2b10,Cyp2b9,Cyp2c37,Cyp2c38,Cyp2c39,Cyp2c40,Cyp2d9,Cyp2u1,Cyp3a16,Cyp3a41a,Cyp4a12a
GO.0016614	oxidoreductase activity, acting on CH-OH group of donors	20	2.37e-07	ENSMUSP00000001027,ENSMUSP00000007449,ENSMUSP00000013458,ENSMUSP00000022176,ENSMUSP00000026462,ENSMUSP00000027989,ENSMUSP00000028704,ENSMUSP00000030935,ENSMUSP00000033715,ENSMUSP00000034304,ENSMUSP00000036628,ENSMUSP00000041442,ENSMUSP00000044457,ENSMUSP00000049391,ENSMUSP00000049394,ENSMUSP00000089459,ENSMUSP00000102635,ENSMUSP00000124066,ENSMUSP00000127526,ENSMUSP00000131111	Adh4,Akr1b7,Akr1e1,Aox1,Aox3,Bdh2,Cbr1,Fam213b,Hao1,Hmgcr,Hsd17b2,Hsd17b6,Hsd17b7,Hsd3b2,Hsd3b5,Idh3a,Nsdhl,Rdh11,Sdr42e1,Sdr9c7
GO.0016616	oxidoreductase activity, acting on the CH-OH group of donors, NAD or NADP as acceptor	19	2.57e-07	ENSMUSP00000001027,ENSMUSP00000007449,ENSMUSP00000013458,ENSMUSP00000022176,ENSMUSP00000026462,ENSMUSP00000027989,ENSMUSP00000030935,ENSMUSP00000033715,ENSMUSP00000034304,ENSMUSP00000036628,ENSMUSP00000041442,ENSMUSP00000044457,ENSMUSP00000049391,ENSMUSP00000049394,ENSMUSP00000089459,ENSMUSP00000102635,ENSMUSP00000124066,ENSMUSP00000127526,ENSMUSP00000131111	Adh4,Akr1b7,Akr1e1,Aox1,Aox3,Bdh2,Cbr1,Fam213b,Hmgcr,Hsd17b2,Hsd17b6,Hsd17b7,Hsd3b2,Hsd3b5,Idh3a,Nsdhl,Rdh11,Sdr42e1,Sdr9c7
GO.0005550	pheromone binding	8	2.94e-07	ENSMUSP00000073667,ENSMUSP00000079442,ENSMUSP00000081579,ENSMUSP00000092661,ENSMUSP00000095654,ENSMUSP00000095655,ENSMUSP00000103108,ENSMUSP00000112787	Mup10,Mup11,Mup12,Mup16,Mup17,Mup19,Mup20,Mup3
GO.0005009	insulin-activated receptor activity	7	8.17e-07	ENSMUSP00000073667,ENSMUSP00000079442,ENSMUSP00000081579,ENSMUSP00000092661,ENSMUSP00000095654,ENSMUSP00000095655,ENSMUSP00000112787	Mup10,Mup11,Mup12,Mup16,Mup19,Mup20,Mup3
GO.0016709	oxidoreductase activity, acting on paired donors, with incorporation or reduction of molecular oxygen, NAD(P)H as one donor, and incorporation of one atom of oxygen	10	2.46e-05	ENSMUSP00000001507,ENSMUSP00000022977,ENSMUSP00000028010,ENSMUSP00000028014,ENSMUSP00000029905,ENSMUSP00000034015,ENSMUSP00000037487,ENSMUSP00000044405,ENSMUSP00000061126,ENSMUSP00000130073	Cyp39a1,Cyp4a10,Cyp51,Cyp7a1,Cyp7b1,Fmo2,Fmo3,Fmo4,Sc4mol,Sqle
GO.0036094	small molecule binding	115	5.16e-05	ENSMUSP00000001027,ENSMUSP00000001720,ENSMUSP00000003628,ENSMUSP00000004986,ENSMUSP00000006692,ENSMUSP00000017974,ENSMUSP00000018990,ENSMUSP00000019044,ENSMUSP00000019379,ENSMUSP00000019721,ENSMUSP00000020227,ENSMUSP00000020449,ENSMUSP00000020864,ENSMUSP00000020969,ENSMUSP00000021141,ENSMUSP00000021495,ENSMUSP00000022176,ENSMUSP00000022212,ENSMUSP00000022517,ENSMUSP00000022977,ENSMUSP00000024112,…	Abca13,Abcc12,Abcd2,Acacb,Acsl3,Acsl4,Acsm2,Acss2,Acss3,Adora1,Aox1,Aox3,Asns,Atp11a,Atp4a,Atp8b5,Bdh2,Bub1b,Camk1d,Cenpe,Cmpk2,Cpeb1,Cry1,Cryl1,Crym,Cyp26a1,Cyp26b1,Ddc,Ddr1,Dhx58,Eef2k,Egln3,Entpd2,Fgfr2,Fmo2,Fmo3,Fmo4,Gapdh,Gck,Gm4070,Got1,Hao1,Helb,Hmgcr,Hmgcs1,Hspa2,Idh3a,Ifih1,Igf2bp3,Igj,Iigp1,Ikbke,Kif20a,Kif2c,Lars2,Map3k6,Mapk13,Mapk15,Mcm3,Mcm5,Mcm6,Mmab,Mup10,Mup11,Mup12,Mup16,Mup17,M…
GO.0008392	arachidonic acid epoxygenase activity	8	8.96e-05	ENSMUSP00000025968,ENSMUSP00000044722,ENSMUSP00000045362,ENSMUSP00000061126,ENSMUSP00000072264,ENSMUSP00000080846,ENSMUSP00000086530,ENSMUSP00000125217	Cyp2b10,Cyp2b9,Cyp2c37,Cyp2c38,Cyp2c39,Cyp2c40,Cyp2d9,Cyp4a10
GO.0043168	anion binding	113	0.000288	ENSMUSP00000000193,ENSMUSP00000001027,ENSMUSP00000001720,ENSMUSP00000003628,ENSMUSP00000004986,ENSMUSP00000006692,ENSMUSP00000013458,ENSMUSP00000017974,ENSMUSP00000018990,ENSMUSP00000019044,ENSMUSP00000019379,ENSMUSP00000019469,ENSMUSP00000019721,ENSMUSP00000020171,ENSMUSP00000020449,ENSMUSP00000020864,ENSMUSP00000020927,ENSMUSP00000020969,ENSMUSP00000021141,ENSMUSP00000021495,ENSMUSP00000022176,…	Abca13,Abcc12,Abcd2,Acacb,Acsl3,Acsl4,Acsm2,Acss2,Acss3,Adh4,Alas1,Alas2,Aox1,Aox3,Asns,Atp11a,Atp4a,Atp8b5,Bub1b,Camk1d,Ccl2,Cenpe,Cmpk2,Cryl1,Ctgf,Cxcl10,Cyp26a1,Cyp26b1,Cyr61,Ddc,Ddr1,Dhx58,Eef2k,Egln3,Entpd2,F11,F3,Fgfr2,Fmo2,Fmo3,Fmo4,G6pc,Gck,Gm4070,Got1,Hao1,Helb,Hmgcr,Hs1bp3,Hspa2,Ifih1,Igj,Iigp1,Ikbke,Kif20a,Kif2c,Lars2,Map3k6,Mapk13,Mapk15,Mcm3,Mcm5,Mcm6,Mmab,Mvd,Mvk,Mx2,Nek2,Nlrp12,Nlr…
GO.0097367	carbohydrate derivative binding	99	0.000288	ENSMUSP00000000193,ENSMUSP00000003628,ENSMUSP00000004986,ENSMUSP00000006692,ENSMUSP00000015664,ENSMUSP00000017974,ENSMUSP00000018990,ENSMUSP00000019044,ENSMUSP00000019379,ENSMUSP00000019721,ENSMUSP00000020171,ENSMUSP00000020449,ENSMUSP00000020579,ENSMUSP00000020969,ENSMUSP00000021141,ENSMUSP00000022212,ENSMUSP00000023486,ENSMUSP00000024044,ENSMUSP00000024112,ENSMUSP00000024660,ENSMUSP00000024839,…	Abca13,Abcc12,Abcd2,Acacb,Acsl3,Acsl4,Acsm2,Acss2,Acss3,Adora1,Asns,Atp11a,Atp4a,Atp8b5,Bub1b,Camk1d,Ccl2,Cd4,Cenpe,Cmpk2,Ctgf,Ctsk,Cxcl10,Cyr61,Ddr1,Dhx58,Eef2k,Entpd2,F11,Fgfr2,Gck,Gm4070,Hao1,Helb,Hmmr,Hspa2,Ifih1,Igj,Iigp1,Ikbke,Kif20a,Kif2c,Lars2,Lyve1,Map3k6,Mapk13,Mapk15,Mcm3,Mcm5,Mcm6,Mmab,Mvd,Mvk,Mx2,Nek2,Nlrp12,Nlrx1,Nmrk1,Npr2,Ntrk2,Oas1a,Oasl1,Oasl2,P2rx1,Pank3,Papss2,Pdk4,Pfkfb2,Pim3…
GO.0016229	steroid dehydrogenase activity	8	0.000495	ENSMUSP00000026462,ENSMUSP00000027989,ENSMUSP00000033715,ENSMUSP00000034304,ENSMUSP00000041442,ENSMUSP00000044457,ENSMUSP00000089097,ENSMUSP00000102635	Hsd17b2,Hsd17b6,Hsd17b7,Hsd3b2,Hsd3b5,Nsdhl,Sdr42e1,Srd5a1
GO.0005488	binding	323	0.00102	ENSMUSP00000000122,ENSMUSP00000000193,ENSMUSP00000001027,ENSMUSP00000001455,ENSMUSP00000001672,ENSMUSP00000001720,ENSMUSP00000003135,ENSMUSP00000003628,ENSMUSP00000003808,ENSMUSP00000003947,ENSMUSP00000004986,ENSMUSP00000005548,ENSMUSP00000006565,ENSMUSP00000006692,ENSMUSP00000006760,ENSMUSP00000006956,ENSMUSP00000008016,ENSMUSP00000008297,ENSMUSP00000008893,ENSMUSP00000014920,ENSMUSP00000015664,…	Abca13,Abcc12,Abcd2,Acacb,Acmsd,Acot2,Acot4,Acsl3,Acsl4,Acsm2,Acss2,Acss3,Acy3,Adora1,Adrb3,Alas1,Alas2,Aldoc,Aox1,Arhgef10,Arid5b,Arrdc3,Arsa,Asns,Aspm,Atf5,Atp11a,Atp1b1,Atp5g1,Atp8b5,Atpif1,Baz1a,Bcl6,Bdh2,Bhlhe41,Birc5,Btc,Btg1,Bub1b,Camk1d,Capn8,Ccdc99,Cck,Ccl2,Ccna2,Ccnb1,Ccrn4l,Cd4,Cd74,Cdc20,Cdc42ep1,Cdc42ep5,Cdh13,Cdt1,Celsr1,Cenpe,Cib3,Cidea,Cisd3,Cldn1,Clec2h,Clstn3,Cmah,Cmpk2,Cnst,Cor…
GO.0019899	enzyme binding	69	0.00149	ENSMUSP00000000122,ENSMUSP00000001455,ENSMUSP00000006565,ENSMUSP00000014920,ENSMUSP00000019808,ENSMUSP00000020227,ENSMUSP00000021028,ENSMUSP00000021271,ENSMUSP00000021495,ENSMUSP00000023171,ENSMUSP00000023453,ENSMUSP00000023756,ENSMUSP00000024044,ENSMUSP00000024839,ENSMUSP00000027863,ENSMUSP00000027931,ENSMUSP00000028288,ENSMUSP00000028969,ENSMUSP00000029270,ENSMUSP00000029771,ENSMUSP00000030811,…	Acsl3,Atp1b1,Atpif1,Bhlhe41,Birc5,Btg1,Ccdc99,Ccna2,Ccnb1,Cd4,Cd74,Cdc20,Cdc42ep1,Cdc42ep5,Cebpb,Cenpe,Cnst,Cry1,Ddc,Ect2,Egr1,Eif2c2,Errfi1,F3,Fanci,Flt3l,Fzd8,Gapdh,H2-Ab1,Hes1,Hspa2,Irs1,Itgb3,Kif20a,Lpin1,Mef2d,Midn,Nek2,Ngfr,Nol3,Notch1,Parp16,Per1,Pkd2,Plin5,Pml,Ppargc1a,Ppp1r3c,Ppp1r3g,Prc1,Rab11fip5,Racgap1,Rps19,Sdf2l1,Serpina1c,Serpina1d,Serpina5,Sik1,Sort1,Stap1,Stat1,Stx1b,Top2a,Tpx2,…
GO.0005524	ATP binding	71	0.00161	ENSMUSP00000003628,ENSMUSP00000004986,ENSMUSP00000006692,ENSMUSP00000017974,ENSMUSP00000018990,ENSMUSP00000019044,ENSMUSP00000019379,ENSMUSP00000019721,ENSMUSP00000020449,ENSMUSP00000020969,ENSMUSP00000021141,ENSMUSP00000022212,ENSMUSP00000024839,ENSMUSP00000025833,ENSMUSP00000026858,ENSMUSP00000027601,ENSMUSP00000027931,ENSMUSP00000028259,ENSMUSP00000028328,ENSMUSP00000029135,ENSMUSP00000029564,…	Abca13,Abcc12,Abcd2,Acacb,Acsl3,Acsl4,Acsm2,Acss2,Acss3,Asns,Atp11a,Atp4a,Atp8b5,Bub1b,Camk1d,Cenpe,Cmpk2,Ddr1,Dhx58,Eef2k,Entpd2,Fgfr2,Gck,Helb,Hspa2,Ifih1,Ikbke,Kif20a,Kif2c,Lars2,Map3k6,Mapk13,Mapk15,Mcm3,Mcm5,Mcm6,Mmab,Mvd,Mvk,Nek2,Nlrp12,Nlrx1,Nmrk1,Npr2,Ntrk2,Oas1a,Oasl1,Oasl2,P2rx1,Pank3,Papss2,Pdk4,Pfkfb2,Pim3,Plk2,Plk3,Plk4,Pmvk,Rps6kl1,Sbk1,Sgk1,Sik1,Slc22a5,Tap1,Top2a,Trib3,Trpv1,Ttk,T…
GO.0033764	steroid dehydrogenase activity, acting on the CH-OH group of donors, NAD or NADP as acceptor	7	0.00161	ENSMUSP00000026462,ENSMUSP00000027989,ENSMUSP00000033715,ENSMUSP00000034304,ENSMUSP00000041442,ENSMUSP00000044457,ENSMUSP00000102635	Hsd17b2,Hsd17b6,Hsd17b7,Hsd3b2,Hsd3b5,Nsdhl,Sdr42e1
GO.0048037	cofactor binding	22	0.00161	ENSMUSP00000001027,ENSMUSP00000001720,ENSMUSP00000013458,ENSMUSP00000022176,ENSMUSP00000022517,ENSMUSP00000022977,ENSMUSP00000026196,ENSMUSP00000028010,ENSMUSP00000028014,ENSMUSP00000028704,ENSMUSP00000031766,ENSMUSP00000033198,ENSMUSP00000044405,ENSMUSP00000049391,ENSMUSP00000066040,ENSMUSP00000068525,ENSMUSP00000073861,ENSMUSP00000079124,ENSMUSP00000108143,ENSMUSP00000113213,ENSMUSP00000127526,…	Adh4,Alas1,Alas2,Aox1,Aox3,Asns,Bdh2,Birc5,Cryl1,Crym,Ddc,Fmo2,Fmo3,Fmo4,Gapdh,Got1,Hao1,Hmgcr,Idh3a,Sqle,Tat,Thnsl2
GO.0016717	oxidoreductase activity, acting on paired donors, with oxidation of a pair of donors resulting in the reduction of molecular oxygen to two molecules of water	4	0.00192	ENSMUSP00000010807,ENSMUSP00000025567,ENSMUSP00000036936,ENSMUSP00000057354	Fads1,Fads2,Sc5d,Scd1
GO.0003823	antigen binding	9	0.00198	ENSMUSP00000027863,ENSMUSP00000041008,ENSMUSP00000042701,ENSMUSP00000084259,ENSMUSP00000095171,ENSMUSP00000099739,ENSMUSP00000100212,ENSMUSP00000109511,ENSMUSP00000128401	Atp1b1,Cd74,H2-Ab1,H2-Q6,H2-T23,Ighg2c,Igj,Spon2,Tap1
GO.0019825	oxygen binding	8	0.00198	ENSMUSP00000025968,ENSMUSP00000044722,ENSMUSP00000045362,ENSMUSP00000072264,ENSMUSP00000080846,ENSMUSP00000086530,ENSMUSP00000101944,ENSMUSP00000125217	Cyp2b10,Cyp2b9,Cyp2c37,Cyp2c38,Cyp2c39,Cyp2c40,Cyp2d9,Cyp2u1
GO.0016290	palmitoyl-CoA hydrolase activity	5	0.00248	ENSMUSP00000021649,ENSMUSP00000021652,ENSMUSP00000021653,ENSMUSP00000062841,ENSMUSP00000126448	Acot1,Acot2,Acot3,Acot4,Them4
GO.0016773	phosphotransferase activity, alcohol group as acceptor	40	0.00264	ENSMUSP00000003628,ENSMUSP00000004986,ENSMUSP00000018990,ENSMUSP00000019379,ENSMUSP00000019469,ENSMUSP00000019721,ENSMUSP00000022212,ENSMUSP00000024839,ENSMUSP00000025833,ENSMUSP00000026858,ENSMUSP00000027931,ENSMUSP00000030191,ENSMUSP00000030677,ENSMUSP00000036971,ENSMUSP00000037028,ENSMUSP00000037126,ENSMUSP00000037198,ENSMUSP00000039357,ENSMUSP00000044603,ENSMUSP00000046595,ENSMUSP00000054126,…	Adck5,Bub1b,Camk1d,Ccnb1,Ddr1,Eef2k,Fgfr2,G6pc,Gck,Ikbke,Map3k6,Mapk13,Mapk15,Mmd2,Mup10,Mup11,Mup12,Mup16,Mup19,Mup20,Mup3,Mvk,Nek2,Nmrk1,Npr2,Ntrk2,Pank3,Papss2,Pdk4,Pfkfb2,Pim3,Plk2,Plk3,Plk4,Rps6kl1,Sbk1,Sgk1,Sik1,Ttk,Txk
GO.0016289	CoA hydrolase activity	6	0.00274	ENSMUSP00000021649,ENSMUSP00000021652,ENSMUSP00000021653,ENSMUSP00000062841,ENSMUSP00000073213,ENSMUSP00000126448	Acot1,Acot2,Acot3,Acot4,Nudt7,Them4
GO.0004714	transmembrane receptor protein tyrosine kinase activity	10	0.00297	ENSMUSP00000003628,ENSMUSP00000073667,ENSMUSP00000078757,ENSMUSP00000079442,ENSMUSP00000081579,ENSMUSP00000092661,ENSMUSP00000095654,ENSMUSP00000095655,ENSMUSP00000112430,ENSMUSP00000112787	Ddr1,Fgfr2,Mup10,Mup11,Mup12,Mup16,Mup19,Mup20,Mup3,Ntrk2
GO.0097159	organic cyclic compound binding	185	0.00413	ENSMUSP00000001027,ENSMUSP00000001455,ENSMUSP00000001507,ENSMUSP00000001720,ENSMUSP00000003135,ENSMUSP00000003628,ENSMUSP00000003947,ENSMUSP00000004986,ENSMUSP00000005548,ENSMUSP00000006692,ENSMUSP00000006760,ENSMUSP00000013458,ENSMUSP00000018990,ENSMUSP00000019043,ENSMUSP00000019044,ENSMUSP00000019379,ENSMUSP00000019721,ENSMUSP00000020106,ENSMUSP00000020227,ENSMUSP00000020449,ENSMUSP00000020969,…	Abca13,Abcc12,Abcd2,Acacb,Acsl3,Acsl4,Acsm2,Acss2,Acss3,Adh4,Adora1,Adrb3,Alas1,Alas2,Aox1,Aox3,Arid5b,Asns,Atf5,Atp11a,Atp4a,Atp8b5,Bcl6,Bdh2,Bhlhe41,Bub1b,Camk1d,Ccrn4l,Cdt1,Cenpe,Cmpk2,Cry1,Cryl1,Crym,Cux2,Cyb5d2,Cyp17a1,Cyp21a1,Cyp26a1,Cyp26b1,Cyp2a4,Cyp2b10,Cyp2b9,Cyp2c37,Cyp2c38,Cyp2c39,Cyp2c40,Cyp2d9,Cyp2u1,Cyp39a1,Cyp3a16,Cyp3a41a,Cyp4a10,Cyp4a12a,Cyp4a14,Cyp51,Cyp7a1,Cyp7b1,Dbp,Ddc,Ddr1,…
GO.0000166	nucleotide binding	96	0.00586	ENSMUSP00000001027,ENSMUSP00000003628,ENSMUSP00000004986,ENSMUSP00000006692,ENSMUSP00000013458,ENSMUSP00000017974,ENSMUSP00000018990,ENSMUSP00000019044,ENSMUSP00000019379,ENSMUSP00000019721,ENSMUSP00000020227,ENSMUSP00000020449,ENSMUSP00000020969,ENSMUSP00000021141,ENSMUSP00000022176,ENSMUSP00000022212,ENSMUSP00000022517,ENSMUSP00000022977,ENSMUSP00000024112,ENSMUSP00000024839,ENSMUSP00000025833,…	Abca13,Abcc12,Abcd2,Acacb,Acsl3,Acsl4,Acsm2,Acss2,Acss3,Adh4,Aox1,Aox3,Asns,Atp11a,Atp4a,Atp8b5,Bdh2,Bub1b,Camk1d,Cenpe,Cmpk2,Cpeb1,Cry1,Cryl1,Crym,Ddr1,Dhx58,Eef2k,Entpd2,Fgfr2,Fmo2,Fmo3,Fmo4,Gapdh,Gck,Gm4070,Hao1,Helb,Hmgcr,Hspa2,Idh3a,Ifih1,Igf2bp3,Iigp1,Ikbke,Kif20a,Kif2c,Lars2,Map3k6,Mapk13,Mapk15,Mcm3,Mcm5,Mcm6,Mmab,Mvd,Mvk,Mx2,Nek2,Nlrp12,Nlrx1,Nmrk1,Npr2,Ntrk2,Oas1a,Oasl1,Oasl2,P2rx1,Pank…
GO.1901363	heterocyclic compound binding	182	0.00586	ENSMUSP00000001027,ENSMUSP00000001455,ENSMUSP00000001507,ENSMUSP00000001720,ENSMUSP00000003135,ENSMUSP00000003628,ENSMUSP00000003947,ENSMUSP00000004986,ENSMUSP00000005548,ENSMUSP00000006692,ENSMUSP00000006760,ENSMUSP00000013458,ENSMUSP00000018990,ENSMUSP00000019043,ENSMUSP00000019044,ENSMUSP00000019379,ENSMUSP00000019721,ENSMUSP00000020106,ENSMUSP00000020227,ENSMUSP00000020449,ENSMUSP00000020969,…	Abca13,Abcc12,Abcd2,Acacb,Acsl3,Acsl4,Acsm2,Acss2,Acss3,Adh4,Adora1,Alas1,Alas2,Aox1,Aox3,Arid5b,Asns,Atf5,Atp11a,Atp4a,Atp8b5,Bcl6,Bdh2,Bhlhe41,Bub1b,Camk1d,Ccrn4l,Cdt1,Cenpe,Cmpk2,Cry1,Cryl1,Crym,Cux2,Cyb5d2,Cyp17a1,Cyp21a1,Cyp26a1,Cyp26b1,Cyp2a4,Cyp2b10,Cyp2b9,Cyp2c37,Cyp2c38,Cyp2c39,Cyp2c40,Cyp2d9,Cyp2u1,Cyp39a1,Cyp3a16,Cyp3a41a,Cyp4a10,Cyp4a12a,Cyp4a14,Cyp51,Cyp7a1,Cyp7b1,Dbp,Ddc,Ddr1,E2f1,E…
GO.0001883	purine nucleoside binding	79	0.00829	ENSMUSP00000003628,ENSMUSP00000004986,ENSMUSP00000006692,ENSMUSP00000017974,ENSMUSP00000018990,ENSMUSP00000019044,ENSMUSP00000019379,ENSMUSP00000019721,ENSMUSP00000020449,ENSMUSP00000020969,ENSMUSP00000021141,ENSMUSP00000022212,ENSMUSP00000024112,ENSMUSP00000024839,ENSMUSP00000025833,ENSMUSP00000026858,ENSMUSP00000027601,ENSMUSP00000027931,ENSMUSP00000028259,ENSMUSP00000028328,ENSMUSP00000029135,…	Abca13,Abcc12,Abcd2,Acacb,Acsl3,Acsl4,Acsm2,Acss2,Acss3,Adora1,Asns,Atp11a,Atp4a,Atp8b5,Bub1b,Camk1d,Cenpe,Cmpk2,Ddr1,Dhx58,Eef2k,Entpd2,Fgfr2,Gck,Gm4070,Helb,Hspa2,Ifih1,Iigp1,Ikbke,Kif20a,Kif2c,Lars2,Map3k6,Mapk13,Mapk15,Mcm3,Mcm5,Mcm6,Mmab,Mvd,Mvk,Mx2,Nek2,Nlrp12,Nlrx1,Nmrk1,Npr2,Ntrk2,Oas1a,Oasl1,Oasl2,P2rx1,Pank3,Papss2,Pdk4,Pfkfb2,Pim3,Plk2,Plk3,Plk4,Pmvk,Rab38,Rasd1,Rhou,Rps6kl1,Sbk1,Sgk1,…
GO.0016790	thiolester hydrolase activity	7	0.00829	ENSMUSP00000021649,ENSMUSP00000021652,ENSMUSP00000021653,ENSMUSP00000062841,ENSMUSP00000073213,ENSMUSP00000080256,ENSMUSP00000126448	Acnat2,Acot1,Acot2,Acot3,Acot4,Nudt7,Them4
GO.0018685	alkane 1-monooxygenase activity	3	0.0107	ENSMUSP00000030487,ENSMUSP00000061126,ENSMUSP00000081370	Cyp4a10,Cyp4a12a,Cyp4a14
GO.0016301	kinase activity	40	0.0109	ENSMUSP00000003628,ENSMUSP00000004986,ENSMUSP00000018990,ENSMUSP00000019379,ENSMUSP00000019721,ENSMUSP00000020969,ENSMUSP00000022212,ENSMUSP00000024839,ENSMUSP00000025833,ENSMUSP00000026858,ENSMUSP00000027931,ENSMUSP00000029564,ENSMUSP00000030191,ENSMUSP00000030677,ENSMUSP00000036971,ENSMUSP00000037028,ENSMUSP00000037126,ENSMUSP00000037198,ENSMUSP00000039357,ENSMUSP00000044603,ENSMUSP00000046595,…	Adck5,Bub1b,Camk1d,Cmpk2,Ddr1,Eef2k,Fgfr2,Gck,Ikbke,Map3k6,Mapk13,Mapk15,Mmd2,Mup10,Mup11,Mup12,Mup16,Mup19,Mup20,Mup3,Mvk,Nek2,Nmrk1,Npr2,Ntrk2,Pank3,Papss2,Pdk4,Pfkfb2,Pim3,Plk2,Plk3,Plk4,Pmvk,Rps6kl1,Sbk1,Sgk1,Sik1,Ttk,Txk
GO.0032550	purine ribonucleoside binding	78	0.011	ENSMUSP00000003628,ENSMUSP00000004986,ENSMUSP00000006692,ENSMUSP00000017974,ENSMUSP00000018990,ENSMUSP00000019044,ENSMUSP00000019379,ENSMUSP00000019721,ENSMUSP00000020449,ENSMUSP00000020969,ENSMUSP00000021141,ENSMUSP00000022212,ENSMUSP00000024112,ENSMUSP00000024839,ENSMUSP00000025833,ENSMUSP00000026858,ENSMUSP00000027601,ENSMUSP00000027931,ENSMUSP00000028259,ENSMUSP00000028328,ENSMUSP00000029135,…	Abca13,Abcc12,Abcd2,Acacb,Acsl3,Acsl4,Acsm2,Acss2,Acss3,Asns,Atp11a,Atp4a,Atp8b5,Bub1b,Camk1d,Cenpe,Cmpk2,Ddr1,Dhx58,Eef2k,Entpd2,Fgfr2,Gck,Gm4070,Helb,Hspa2,Ifih1,Iigp1,Ikbke,Kif20a,Kif2c,Lars2,Map3k6,Mapk13,Mapk15,Mcm3,Mcm5,Mcm6,Mmab,Mvd,Mvk,Mx2,Nek2,Nlrp12,Nlrx1,Nmrk1,Npr2,Ntrk2,Oas1a,Oasl1,Oasl2,P2rx1,Pank3,Papss2,Pdk4,Pfkfb2,Pim3,Plk2,Plk3,Plk4,Pmvk,Rab38,Rasd1,Rhou,Rps6kl1,Sbk1,Sgk1,Sik1,Sl…
GO.0035639	purine ribonucleoside triphosphate binding	78	0.011	ENSMUSP00000003628,ENSMUSP00000004986,ENSMUSP00000006692,ENSMUSP00000017974,ENSMUSP00000018990,ENSMUSP00000019044,ENSMUSP00000019379,ENSMUSP00000019721,ENSMUSP00000020449,ENSMUSP00000020969,ENSMUSP00000021141,ENSMUSP00000022212,ENSMUSP00000024112,ENSMUSP00000024839,ENSMUSP00000025833,ENSMUSP00000026858,ENSMUSP00000027601,ENSMUSP00000027931,ENSMUSP00000028259,ENSMUSP00000028328,ENSMUSP00000029135,…	Abca13,Abcc12,Abcd2,Acacb,Acsl3,Acsl4,Acsm2,Acss2,Acss3,Asns,Atp11a,Atp4a,Atp8b5,Bub1b,Camk1d,Cenpe,Cmpk2,Ddr1,Dhx58,Eef2k,Entpd2,Fgfr2,Gck,Gm4070,Helb,Hspa2,Ifih1,Iigp1,Ikbke,Kif20a,Kif2c,Lars2,Map3k6,Mapk13,Mapk15,Mcm3,Mcm5,Mcm6,Mmab,Mvd,Mvk,Mx2,Nek2,Nlrp12,Nlrx1,Nmrk1,Npr2,Ntrk2,Oas1a,Oasl1,Oasl2,P2rx1,Pank3,Papss2,Pdk4,Pfkfb2,Pim3,Plk2,Plk3,Plk4,Pmvk,Rab38,Rasd1,Rhou,Rps6kl1,Sbk1,Sgk1,Sik1,Sl…
GO.0043167	ion binding	194	0.0122	ENSMUSP00000000193,ENSMUSP00000001027,ENSMUSP00000001507,ENSMUSP00000001720,ENSMUSP00000003628,ENSMUSP00000004986,ENSMUSP00000005548,ENSMUSP00000006692,ENSMUSP00000008297,ENSMUSP00000014920,ENSMUSP00000015797,ENSMUSP00000016172,ENSMUSP00000017974,ENSMUSP00000018990,ENSMUSP00000019044,ENSMUSP00000019379,ENSMUSP00000019469,ENSMUSP00000019721,ENSMUSP00000020171,ENSMUSP00000020449,ENSMUSP00000020864,…	Abca13,Abcc12,Abcd2,Acacb,Acmsd,Acsl3,Acsl4,Acsm2,Acss2,Acss3,Acy3,Alas1,Alas2,Aox1,Arsa,Asns,Atp11a,Atp4a,Atp8b5,Baz1a,Bcl6,Birc5,Bub1b,Camk1d,Capn8,Cblc,Ccl2,Ccrn4l,Cd4,Cdh13,Celsr1,Cenpe,Cib3,Cisd3,Clstn3,Cmah,Cmpk2,Cpeb1,Cryl1,Ctgf,Cxcl10,Cyp17a1,Cyp21a1,Cyp2a4,Cyp2b10,Cyp2b9,Cyp2c37,Cyp2c38,Cyp2c39,Cyp2c40,Cyp2d9,Cyp2u1,Cyp39a1,Cyp3a16,Cyp3a41a,Cyp4a10,Cyp4a12a,Cyp4a14,Cyp51,Cyp7a1,Cyp7b1,Cy…
GO.0003854	3-beta-hydroxy-delta5-steroid dehydrogenase activity	4	0.0128	ENSMUSP00000033715,ENSMUSP00000041442,ENSMUSP00000044457,ENSMUSP00000102635	Hsd3b2,Hsd3b5,Nsdhl,Sdr42e1
GO.0005215	transporter activity	50	0.0128	ENSMUSP00000001122,ENSMUSP00000015797,ENSMUSP00000019044,ENSMUSP00000020102,ENSMUSP00000020864,ENSMUSP00000021141,ENSMUSP00000023099,ENSMUSP00000023820,ENSMUSP00000023835,ENSMUSP00000027863,ENSMUSP00000029900,ENSMUSP00000030408,ENSMUSP00000030826,ENSMUSP00000031367,ENSMUSP00000032362,ENSMUSP00000033023,ENSMUSP00000034862,ENSMUSP00000037022,ENSMUSP00000040465,ENSMUSP00000043962,ENSMUSP00000046256,…	AI118078,Abca13,Abcc12,Abcd2,Aqp4,Aqp8,Atp11a,Atp1b1,Atp5g1,Atp5h,Atp6v0d2,Atp8b5,Fabp2,Hbb-b2,Hvcn1,Mfsd2a,Mup10,Mup11,Mup12,Mup16,Mup17,Mup19,Mup20,Mup3,Nipal1,P2rx1,Pctp,Pkd2,Prelid2,Slc10a2,Slc13a2,Slc15a4,Slc16a5,Slc17a4,Slc17a8,Slc22a5,Slc22a7,Slc2a12,Slc2a5,Slc30a10,Slc38a2,Slco1a1,Slco1c1,Slco2b1,Spns3,Steap2,Tap1,Trpv1,Vldlr,mt-Co3
GO.0022804	active transmembrane transporter activity	21	0.0128	ENSMUSP00000001122,ENSMUSP00000001253,ENSMUSP00000019044,ENSMUSP00000020102,ENSMUSP00000023099,ENSMUSP00000023486,ENSMUSP00000023835,ENSMUSP00000027863,ENSMUSP00000029208,ENSMUSP00000030408,ENSMUSP00000030826,ENSMUSP00000031367,ENSMUSP00000032362,ENSMUSP00000040465,ENSMUSP00000043962,ENSMUSP00000068940,ENSMUSP00000079014,ENSMUSP00000090102,ENSMUSP00000102703,ENSMUSP00000106037,ENSMUSP00000128401	Abca13,Abcc12,Abcd2,Atp1b1,Mfsd2a,Slc10a2,Slc13a2,Slc13a3,Slc15a4,Slc16a5,Slc17a4,Slc17a8,Slc22a5,Slc26a4,Slc2a12,Slc2a5,Slc38a2,Slco1c1,Slco2b1,Tap1,Tfrc
GO.0016772	transferase activity, transferring phosphorus-containing groups	45	0.0131	ENSMUSP00000003628,ENSMUSP00000004986,ENSMUSP00000018990,ENSMUSP00000019379,ENSMUSP00000019469,ENSMUSP00000019721,ENSMUSP00000020969,ENSMUSP00000022212,ENSMUSP00000024839,ENSMUSP00000025833,ENSMUSP00000026858,ENSMUSP00000027931,ENSMUSP00000029564,ENSMUSP00000030191,ENSMUSP00000030677,ENSMUSP00000031542,ENSMUSP00000036971,ENSMUSP00000037028,ENSMUSP00000037126,ENSMUSP00000037198,ENSMUSP00000039357,…	Adck5,Bub1b,Camk1d,Cmpk2,Ddr1,Eef2k,Fgfr2,G6pc,Gck,Ikbke,Map3k6,Mapk13,Mapk15,Mmd2,Mup10,Mup11,Mup12,Mup16,Mup19,Mup20,Mup3,Mvk,Nek2,Nmrk1,Npr2,Ntrk2,Oas1a,Oasl2,Pank3,Papss2,Pdk4,Pfkfb2,Pim3,Plk2,Plk3,Plk4,Pmvk,Pole4,Rps6kl1,Sbk1,Sgk1,Sik1,Trib3,Ttk,Txk
GO.0032553	ribonucleotide binding	79	0.0134	ENSMUSP00000003628,ENSMUSP00000004986,ENSMUSP00000006692,ENSMUSP00000017974,ENSMUSP00000018990,ENSMUSP00000019044,ENSMUSP00000019379,ENSMUSP00000019721,ENSMUSP00000020449,ENSMUSP00000020969,ENSMUSP00000021141,ENSMUSP00000022212,ENSMUSP00000024112,ENSMUSP00000024839,ENSMUSP00000025833,ENSMUSP00000026858,ENSMUSP00000027601,ENSMUSP00000027931,ENSMUSP00000028259,ENSMUSP00000028328,ENSMUSP00000028704,…	Abca13,Abcc12,Abcd2,Acacb,Acsl3,Acsl4,Acsm2,Acss2,Acss3,Asns,Atp11a,Atp4a,Atp8b5,Bub1b,Camk1d,Cenpe,Cmpk2,Ddr1,Dhx58,Eef2k,Entpd2,Fgfr2,Gck,Gm4070,Hao1,Helb,Hspa2,Ifih1,Iigp1,Ikbke,Kif20a,Kif2c,Lars2,Map3k6,Mapk13,Mapk15,Mcm3,Mcm5,Mcm6,Mmab,Mvd,Mvk,Mx2,Nek2,Nlrp12,Nlrx1,Nmrk1,Npr2,Ntrk2,Oas1a,Oasl1,Oasl2,P2rx1,Pank3,Papss2,Pdk4,Pfkfb2,Pim3,Plk2,Plk3,Plk4,Pmvk,Rab38,Rasd1,Rhou,Rps6kl1,Sbk1,Sgk1,Si…
GO.0005515	protein binding	175	0.0151	ENSMUSP00000000122,ENSMUSP00000000193,ENSMUSP00000001455,ENSMUSP00000001672,ENSMUSP00000003628,ENSMUSP00000003808,ENSMUSP00000003947,ENSMUSP00000005548,ENSMUSP00000006565,ENSMUSP00000006692,ENSMUSP00000006956,ENSMUSP00000008016,ENSMUSP00000008893,ENSMUSP00000014920,ENSMUSP00000015664,ENSMUSP00000016172,ENSMUSP00000017534,ENSMUSP00000019044,ENSMUSP00000019808,ENSMUSP00000020171,ENSMUSP00000020227,…	Abcd2,Acot2,Acot4,Acsl3,Acy3,Adrb3,Aldoc,Arhgef10,Arrdc3,Aspm,Atp1b1,Atp4a,Atpif1,Bhlhe41,Birc5,Btc,Btg1,Cblc,Ccdc99,Cck,Ccl2,Ccna2,Ccnb1,Cd4,Cd74,Cdc20,Cdc42ep1,Cdc42ep5,Cdh13,Cebpb,Celsr1,Cenpe,Cidea,Cldn1,Clec2h,Cnst,Coro1b,Crat,Cry1,Cryl1,Crym,Ctgf,Ctsk,Cx3cl1,Cxcl10,Cxcl9,Cyr61,Ddc,Ddit4,Ddr1,E2f1,Ect2,Eef2k,Egr1,Eif2c2,Errfi1,Exoc3l4,F3,Fanci,Fgfr2,Fkbp5,Flt3l,Fzd8,Gapdh,Gdf15,Gpc1,H2-Ab1,H…
GO.0032555	purine ribonucleotide binding	78	0.016	ENSMUSP00000003628,ENSMUSP00000004986,ENSMUSP00000006692,ENSMUSP00000017974,ENSMUSP00000018990,ENSMUSP00000019044,ENSMUSP00000019379,ENSMUSP00000019721,ENSMUSP00000020449,ENSMUSP00000020969,ENSMUSP00000021141,ENSMUSP00000022212,ENSMUSP00000024112,ENSMUSP00000024839,ENSMUSP00000025833,ENSMUSP00000026858,ENSMUSP00000027601,ENSMUSP00000027931,ENSMUSP00000028259,ENSMUSP00000028328,ENSMUSP00000029135,…	Abca13,Abcc12,Abcd2,Acacb,Acsl3,Acsl4,Acsm2,Acss2,Acss3,Asns,Atp11a,Atp4a,Atp8b5,Bub1b,Camk1d,Cenpe,Cmpk2,Ddr1,Dhx58,Eef2k,Entpd2,Fgfr2,Gck,Gm4070,Helb,Hspa2,Ifih1,Iigp1,Ikbke,Kif20a,Kif2c,Lars2,Map3k6,Mapk13,Mapk15,Mcm3,Mcm5,Mcm6,Mmab,Mvd,Mvk,Mx2,Nek2,Nlrp12,Nlrx1,Nmrk1,Npr2,Ntrk2,Oas1a,Oasl1,Oasl2,P2rx1,Pank3,Papss2,Pdk4,Pfkfb2,Pim3,Plk2,Plk3,Plk4,Pmvk,Rab38,Rasd1,Rhou,Rps6kl1,Sbk1,Sgk1,Sik1,Sl…
GO.0004672	protein kinase activity	33	0.0169	ENSMUSP00000003628,ENSMUSP00000004986,ENSMUSP00000019379,ENSMUSP00000019721,ENSMUSP00000022212,ENSMUSP00000024839,ENSMUSP00000026858,ENSMUSP00000027931,ENSMUSP00000030191,ENSMUSP00000030677,ENSMUSP00000037028,ENSMUSP00000037126,ENSMUSP00000039357,ENSMUSP00000044603,ENSMUSP00000046595,ENSMUSP00000054126,ENSMUSP00000060907,ENSMUSP00000064839,ENSMUSP00000071989,ENSMUSP00000073667,ENSMUSP00000076130,…	Adck5,Bub1b,Camk1d,Ccnb1,Ddr1,Eef2k,Fgfr2,Ikbke,Map3k6,Mapk13,Mapk15,Mmd2,Mup10,Mup11,Mup12,Mup16,Mup19,Mup20,Mup3,Nek2,Npr2,Ntrk2,Pdk4,Pim3,Plk2,Plk3,Plk4,Rps6kl1,Sbk1,Sgk1,Sik1,Ttk,Txk
GO.0004499	N,N-dimethylaniline monooxygenase activity	3	0.0184	ENSMUSP00000028010,ENSMUSP00000028014,ENSMUSP00000044405	Fmo2,Fmo3,Fmo4
GO.0016215	acyl-CoA desaturase activity	3	0.0184	ENSMUSP00000010807,ENSMUSP00000025567,ENSMUSP00000036936	Fads1,Fads2,Scd1
GO.0016740	transferase activity	85	0.0184	ENSMUSP00000001720,ENSMUSP00000003628,ENSMUSP00000003655,ENSMUSP00000004986,ENSMUSP00000007005,ENSMUSP00000012331,ENSMUSP00000018990,ENSMUSP00000019379,ENSMUSP00000019469,ENSMUSP00000019721,ENSMUSP00000020969,ENSMUSP00000021784,ENSMUSP00000022212,ENSMUSP00000022613,ENSMUSP00000022861,ENSMUSP00000023669,ENSMUSP00000024839,ENSMUSP00000025598,ENSMUSP00000025833,ENSMUSP00000026196,ENSMUSP00000026858,…	Acat2,Acnat2,Adck5,Alas1,Alas2,As3mt,Birc5,Bub1b,Camk1d,Cblc,Cmpk2,Crat,Ddr1,Eef2k,Elovl3,Elovl6,Esco2,Fdft1,Fdps,Fgfr2,G6pc,Gapdh,Gck,Gm4952,Gm9994,Got1,Gstp2,Gtdc1,Hmgcs1,Ikbke,Irf4,Keg1,Lass6,Map3k6,Mapk13,Mapk15,Mgst3,Mmab,Mmd2,Mogat1,Mup10,Mup11,Mup12,Mup16,Mup19,Mup20,Mup3,Mvk,Nat8,Nek2,Nmrk1,Nnmt,Npr2,Ntrk2,Oas1a,Oasl1,Oasl2,Pank3,Papss2,Parp14,Parp16,Pdk4,Pfkfb2,Pim3,Plk2,Plk3,Plk4,Pmvk,P…
GO.0005319	lipid transporter activity	9	0.0218	ENSMUSP00000020864,ENSMUSP00000023835,ENSMUSP00000030408,ENSMUSP00000032362,ENSMUSP00000040465,ENSMUSP00000064661,ENSMUSP00000088779,ENSMUSP00000090617,ENSMUSP00000103575	Abca13,Atp11a,Atp8b5,Mfsd2a,Pctp,Prelid2,Slc10a2,Slco1c1,Spns3
GO.0016830	carbon-carbon lyase activity	7	0.0317	ENSMUSP00000006692,ENSMUSP00000017534,ENSMUSP00000020227,ENSMUSP00000026012,ENSMUSP00000026196,ENSMUSP00000048482,ENSMUSP00000068525	Acmsd,Aldoc,Cry1,Cyp17a1,Ddc,Got1,Mvd
GO.0043121	neurotrophin binding	3	0.0333	ENSMUSP00000000122,ENSMUSP00000078757,ENSMUSP00000099692	Ngfr,Ntrk2,Sort1
GO.0042802	identical protein binding	50	0.0338	ENSMUSP00000001455,ENSMUSP00000003947,ENSMUSP00000005548,ENSMUSP00000006692,ENSMUSP00000008893,ENSMUSP00000014920,ENSMUSP00000019808,ENSMUSP00000021028,ENSMUSP00000022517,ENSMUSP00000023154,ENSMUSP00000023171,ENSMUSP00000023486,ENSMUSP00000024044,ENSMUSP00000025404,ENSMUSP00000025914,ENSMUSP00000026858,ENSMUSP00000027601,ENSMUSP00000027980,ENSMUSP00000030191,ENSMUSP00000032386,ENSMUSP00000032473,…	Abcd2,Acy3,Adrb3,Atpif1,Bhlhe41,Birc5,Cd4,Cdh13,Cebpb,Cidea,Cldn1,Coro1b,Cryl1,Crym,Ect2,Fgfr2,Flt3l,Hes1,Hjurp,Hmox1,Hps4,Ifit3,Igj,Iigp1,Inhbb,Itgb3,Lepr,Mcm10,Mcm6,Mef2d,Mvd,Mvk,Nol3,Npr2,Nqo1,Ntrk2,Pkd2,Plekhb1,Plin5,Plk4,Pml,Prc1,Rps19,Serpina1c,Serpina1d,Stat1,Tfrc,Top2a,Usp2,Vegfb
GO.0015293	symporter activity	12	0.0351	ENSMUSP00000001122,ENSMUSP00000019044,ENSMUSP00000020102,ENSMUSP00000023099,ENSMUSP00000023835,ENSMUSP00000029208,ENSMUSP00000030408,ENSMUSP00000030826,ENSMUSP00000031367,ENSMUSP00000043962,ENSMUSP00000090102,ENSMUSP00000106037	Mfsd2a,Slc10a2,Slc13a2,Slc13a3,Slc15a4,Slc16a5,Slc17a4,Slc17a8,Slc22a5,Slc2a12,Slc2a5,Slc38a2
GO.0051537	2 iron, 2 sulfur cluster binding	5	0.0351	ENSMUSP00000001027,ENSMUSP00000049391,ENSMUSP00000055763,ENSMUSP00000061045,ENSMUSP00000103209	Aox1,Aox3,Cisd3,Cmah,Rfesd
GO.0005102	receptor binding	50	0.0354	ENSMUSP00000000193,ENSMUSP00000003808,ENSMUSP00000006956,ENSMUSP00000014920,ENSMUSP00000020171,ENSMUSP00000020227,ENSMUSP00000021028,ENSMUSP00000021649,ENSMUSP00000021652,ENSMUSP00000025914,ENSMUSP00000026922,ENSMUSP00000028207,ENSMUSP00000028288,ENSMUSP00000028704,ENSMUSP00000029846,ENSMUSP00000031171,ENSMUSP00000032518,ENSMUSP00000034230,ENSMUSP00000035120,ENSMUSP00000039660,ENSMUSP00000039955,…	Acot2,Acot4,Adrb3,Arrdc3,Btc,Cblc,Cck,Ccl2,Ccnb1,Cd74,Clec2h,Crat,Cry1,Ctgf,Cx3cl1,Cxcl10,Cxcl9,Cyr61,Flt3l,Fzd8,Gdf15,H2-T23,Hao1,Homer2,Igf2,Inhbb,Inhbe,Irs1,Itgb3,Lpin1,Mup20,Nol3,Notch1,Nrg4,Nudt19,Nudt7,Pcsk9,Pkd2,Plcl2,Ppargc1a,Prok1,Ren1,Saa1,Saa3,Stap1,Stat1,Tap1,Tnfsf10,Vegfb,Zfp259
GO.0050661	NADP binding	6	0.037	ENSMUSP00000022176,ENSMUSP00000028010,ENSMUSP00000028014,ENSMUSP00000033198,ENSMUSP00000044405,ENSMUSP00000113213	Crym,Fmo2,Fmo3,Fmo4,Gapdh,Hmgcr
GO.0004745	retinol dehydrogenase activity	4	0.0396	ENSMUSP00000013458,ENSMUSP00000026462,ENSMUSP00000036628,ENSMUSP00000124066	Adh4,Hsd17b6,Rdh11,Sdr9c7
GO.0005548	phospholipid transporter activity	6	0.042	ENSMUSP00000020864,ENSMUSP00000030408,ENSMUSP00000040465,ENSMUSP00000064661,ENSMUSP00000088779,ENSMUSP00000103575	Abca13,Atp11a,Atp8b5,Mfsd2a,Pctp,Prelid2
GO.0004713	protein tyrosine kinase activity	12	0.0433	ENSMUSP00000003628,ENSMUSP00000064839,ENSMUSP00000073667,ENSMUSP00000078757,ENSMUSP00000079442,ENSMUSP00000081579,ENSMUSP00000092661,ENSMUSP00000095654,ENSMUSP00000095655,ENSMUSP00000109234,ENSMUSP00000112430,ENSMUSP00000112787	Ddr1,Fgfr2,Mup10,Mup11,Mup12,Mup16,Mup19,Mup20,Mup3,Ntrk2,Ttk,Txk
GO.0015291	secondary active transmembrane transporter activity	15	0.0435	ENSMUSP00000001122,ENSMUSP00000001253,ENSMUSP00000019044,ENSMUSP00000020102,ENSMUSP00000023099,ENSMUSP00000023835,ENSMUSP00000029208,ENSMUSP00000030408,ENSMUSP00000030826,ENSMUSP00000031367,ENSMUSP00000032362,ENSMUSP00000043962,ENSMUSP00000090102,ENSMUSP00000102703,ENSMUSP00000106037	Mfsd2a,Slc10a2,Slc13a2,Slc13a3,Slc15a4,Slc16a5,Slc17a4,Slc17a8,Slc22a5,Slc26a4,Slc2a12,Slc2a5,Slc38a2,Slco1c1,Slco2b1
GO.0051287	NAD binding	7	0.0443	ENSMUSP00000001027,ENSMUSP00000013458,ENSMUSP00000022517,ENSMUSP00000049391,ENSMUSP00000113213,ENSMUSP00000127526,ENSMUSP00000131111	Adh4,Aox1,Aox3,Bdh2,Cryl1,Gapdh,Idh3a
GO.0003870	5-aminolevulinate synthase activity	2	0.0455	ENSMUSP00000066040,ENSMUSP00000108143	Alas1,Alas2
GO.0008396	oxysterol 7-alpha-hydroxylase activity	2	0.0455	ENSMUSP00000037487,ENSMUSP00000130073	Cyp39a1,Cyp7b1
GO.0008401	retinoic acid 4-hydroxylase activity	2	0.0455	ENSMUSP00000025946,ENSMUSP00000076886	Cyp26a1,Cyp26b1
GO.0031699	beta-3 adrenergic receptor binding	2	0.0455	ENSMUSP00000080162,ENSMUSP00000096957	Adrb3,Arrdc3
GO.0034189	very-low-density lipoprotein particle binding	2	0.0455	ENSMUSP00000055757,ENSMUSP00000127329	Pcsk9,Vldlr
GO.0042605	peptide antigen binding	4	0.0455	ENSMUSP00000041008,ENSMUSP00000099739,ENSMUSP00000109511,ENSMUSP00000128401	H2-Ab1,H2-Q6,H2-T23,Tap1
GO.0050662	coenzyme binding	14	0.0455	ENSMUSP00000001027,ENSMUSP00000013458,ENSMUSP00000022176,ENSMUSP00000022517,ENSMUSP00000022977,ENSMUSP00000028010,ENSMUSP00000028014,ENSMUSP00000028704,ENSMUSP00000033198,ENSMUSP00000044405,ENSMUSP00000049391,ENSMUSP00000113213,ENSMUSP00000127526,ENSMUSP00000131111	Adh4,Aox1,Aox3,Bdh2,Cryl1,Crym,Fmo2,Fmo3,Fmo4,Gapdh,Hao1,Hmgcr,Idh3a,Sqle
