# Supplementary material for: Mulberry Leaf Regulates Differentially Expressed Genes in Diabetic Mice Liver Based on RNA-Seq Analysis
Source: Front Physiol. 2018 Aug 7;9:1051. doi: 10.3389/fphys.2018.01051 (PMC6090096; doi:10.3389/fphys.2018.01051)
Supplement: Supplementary file 1 [file Presentation_1.zip › supplementary materials/DC VS DD/DC VS DD PFAM .tsv]

#pathway ID	pathway description	observed gene count	false discovery rate	matching proteins in your network (IDs)	matching proteins in your network (labels)
PF00061	Lipocalin / cytosolic fatty-acid binding protein family	18	8.03e-13	ENSMUSP00000006687,ENSMUSP00000023820,ENSMUSP00000064072,ENSMUSP00000074264,ENSMUSP00000076899,ENSMUSP00000079442,ENSMUSP00000081579,ENSMUSP00000081596,ENSMUSP00000092661,ENSMUSP00000095648,ENSMUSP00000095650,ENSMUSP00000095654,ENSMUSP00000095655,ENSMUSP00000103141,ENSMUSP00000112787,ENSMUSP00000113246,ENSMUSP00000128910,ENSMUSP00000130795	Fabp2,Mup1,Mup10,Mup11,Mup12,Mup13,Mup14,Mup16,Mup18,Mup19,Mup2,Mup21,Mup3,Mup6,Mup7,Mup8,Mup9,Orm3
PF00685	Sulfotransferase domain	9	4.44e-06	ENSMUSP00000000755,ENSMUSP00000031201,ENSMUSP00000066897,ENSMUSP00000075884,ENSMUSP00000083317,ENSMUSP00000090259,ENSMUSP00000104164,ENSMUSP00000104165,ENSMUSP00000127159	Gm4794,Sult1e1,Sult2a2,Sult2a5,Sult2a6,Sult2a7,Sult2a8,Sult3a1,Sult5a1
PF00067	Cytochrome P450	12	5.38e-05	ENSMUSP00000005669,ENSMUSP00000026012,ENSMUSP00000026211,ENSMUSP00000065796,ENSMUSP00000069932,ENSMUSP00000071064,ENSMUSP00000072264,ENSMUSP00000092487,ENSMUSP00000125217,ENSMUSP00000128030,ENSMUSP00000130073,ENSMUSP00000132832	Cyp17a1,Cyp2a22,Cyp2b10,Cyp2b13,Cyp2c40,Cyp2c44,Cyp2c67,Cyp2c69,Cyp2d12,Cyp39a1,Cyp3a44,Cyp4a12b
PF05049	Interferon-inducible GTPase (IIGP)	7	5.38e-05	ENSMUSP00000032473,ENSMUSP00000041975,ENSMUSP00000045025,ENSMUSP00000047356,ENSMUSP00000056001,ENSMUSP00000069914,ENSMUSP00000087727	Gm4841,Ifi47,Igtp,Iigp1,Irgm2,Tgtp1,Tgtp2
PF00605	Interferon regulatory factor transcription factor	4	0.0303	ENSMUSP00000019043,ENSMUSP00000021784,ENSMUSP00000026571,ENSMUSP00000120525	Irf1,Irf4,Irf7,Irf9
PF07654	Immunoglobulin C1-set domain	8	0.0303	ENSMUSP00000041008,ENSMUSP00000074143,ENSMUSP00000077111,ENSMUSP00000099491,ENSMUSP00000099739,ENSMUSP00000100212,ENSMUSP00000109389,ENSMUSP00000109511	H2-Ab1,H2-Eb1,H2-Q6,H2-T22,H2-T23,H2-T24,Ighg2c,Sirpa
PF01056	Myc amino-terminal region	3	0.0464	ENSMUSP00000022971,ENSMUSP00000030407,ENSMUSP00000097885	Bmyc,Myc,Mycl1
