# Supplementary material for: Mulberry Leaf Regulates Differentially Expressed Genes in Diabetic Mice Liver Based on RNA-Seq Analysis
Source: Front Physiol. 2018 Aug 7;9:1051. doi: 10.3389/fphys.2018.01051 (PMC6090096; doi:10.3389/fphys.2018.01051)
Supplement: Supplementary file 1 [file Presentation_1.zip › supplementary materials/fpkm.xls]

## Sheet: fpkm
transcripts	Sample_C	Sample_DC	Sample_DD
ENSMUSG00000000001	34.0695	24.7077	28.9647
ENSMUSG00000000028	0.395242	1.12178	0.80151
ENSMUSG00000000037	0.0374965	0.0215837	0.0269585
ENSMUSG00000000049	1270.35	1379.39	1288.3
ENSMUSG00000000056	13.5176	11.1244	8.02639
ENSMUSG00000000058	1.33347	1.34306	1.1742
ENSMUSG00000000078	1.56297	2.18144	2.39703
ENSMUSG00000000085	2.41845	2.31527	2.17786
ENSMUSG00000000088	290.2	260.029	459.162
ENSMUSG00000000093	0.658454	0.987358	1.78638
ENSMUSG00000000120	2.76096	1.58422	3.47974
ENSMUSG00000000126	0.320509	0.278188	0.117695
ENSMUSG00000000127	2.26699	1.05931	1.38004
ENSMUSG00000000131	7.15596	7.81173	6.71231
ENSMUSG00000000134	6.23705	6.16894	6.95988
ENSMUSG00000000142	1.07984	1.10547	0.539695
ENSMUSG00000000148	3.06548	2.84353	1.8116
ENSMUSG00000000149	33.6474	54.8973	30.9211
ENSMUSG00000000154	67.7548	96.3189	88.5543
ENSMUSG00000000159	7.59901	8.45092	7.08497
ENSMUSG00000000167	0.253568	0.394526	0.18578
ENSMUSG00000000168	11.989	7.69562	12.404
ENSMUSG00000000171	248.843	205.986	319.327
ENSMUSG00000000184	1.57583	1.57182	1.16821
ENSMUSG00000000194	4.1055	4.65444	3.21207
ENSMUSG00000000204	0.0254185	0.0728411	0.101274
ENSMUSG00000000247	0.539646	1.12256	0.721516
ENSMUSG00000000253	0.262625	0.627886	0.823769
ENSMUSG00000000266	1.41078	1.07769	1.13456
ENSMUSG00000000275	10.2164	10.7154	7.37943
ENSMUSG00000000276	0.210987	0.179788	0.149175
ENSMUSG00000000278	26.0458	21.7907	37.7048
ENSMUSG00000000282	3.20943	2.93358	2.36582
ENSMUSG00000000290	1.71576	2.90135	2.2952
ENSMUSG00000000295	0.681501	0.329762	1.2336
ENSMUSG00000000296	3.61097	3.77994	5.86608
ENSMUSG00000000301	301.788	254.669	320.373
ENSMUSG00000000303	22.1352	11.9842	7.19196
ENSMUSG00000000305	0.162356	0.105532	0.146514
ENSMUSG00000000317	0.478096	0.478507	0.945358
ENSMUSG00000000318	0.055092	0.107679	0.0168873
ENSMUSG00000000320	0.18232	0.155408	0.0968119
ENSMUSG00000000325	2.2177	2.62763	2.75719
ENSMUSG00000000326	440.151	370.856	139.779
ENSMUSG00000000339	5.30925	5.49936	4.49152
ENSMUSG00000000340	33.7703	33.924	46.6208
ENSMUSG00000000346	57.6799	55.5496	54.2709
ENSMUSG00000000355	22.4909	29.626	25.5072
ENSMUSG00000000359	0.425794	0.422237	0.405458
ENSMUSG00000000374	4.20556	3.98187	5.38973
ENSMUSG00000000378	4.43783	3.73188	3.38817
ENSMUSG00000000384	13.3803	14.3557	17.8945
ENSMUSG00000000385	5.34251	5.04955	6.28466
ENSMUSG00000000386	0.0618285	0.191438	0.0223351
ENSMUSG00000000399	70.8041	78.0154	92.8492
ENSMUSG00000000402	0.0161541	0.0155015	0.0143714
ENSMUSG00000000409	0.149368	0.349948	0.210972
ENSMUSG00000000416	0.0294243	0.0284871	0.0672516
ENSMUSG00000000420	14.6829	12.843	12.951
ENSMUSG00000000439	2.12742	2.2818	2.05978
ENSMUSG00000000440	1.11471	3.06578	2.1201
ENSMUSG00000000441	20.6771	20.4921	23.8847
ENSMUSG00000000486	0.381456	0.746916	0.725458
ENSMUSG00000000489	0.320931	0.370564	0.267489
ENSMUSG00000000530	0.728838	0.768576	0.851378
ENSMUSG00000000531	0.343679	0.459523	0.626196
ENSMUSG00000000532	3.88175	4.35552	3.13916
ENSMUSG00000000538	4.25366	4.21176	3.39809
ENSMUSG00000000552	6.82939	10.3582	8.13624
ENSMUSG00000000555	4.85829	4.38226	4.85636
ENSMUSG00000000561	6.11757	5.31445	4.58133
ENSMUSG00000000563	36.0509	38.7265	57.4183
ENSMUSG00000000567	0.539303	0.458257	0.29064
ENSMUSG00000000568	3.22296	2.45084	2.62277
ENSMUSG00000000579	0.275237	0.169325	0.390795
ENSMUSG00000000581	11.6632	11.938	8.23652
ENSMUSG00000000594	39.4542	35.2002	28.0181
ENSMUSG00000000600	1.88432	1.43548	1.9664
ENSMUSG00000000605	9.74951	6.28999	7.48429
ENSMUSG00000000628	0.171441	0.19681	0.14872
ENSMUSG00000000631	7.11052	9.42313	7.78938
ENSMUSG00000000673	421.357	316.445	253.809
ENSMUSG00000000682	1.69527	3.70524	1.32265
ENSMUSG00000000686	10.7042	16.2027	16.2729
ENSMUSG00000000690	0.0301355	0.0294778	0.0272171
ENSMUSG00000000693	0.282669	0.439386	0.383312
ENSMUSG00000000708	18.7128	13.6627	13.04
ENSMUSG00000000711	21.136	16.7705	19.153
ENSMUSG00000000732	0.302942	0.495146	0.429781
ENSMUSG00000000751	7.66071	6.91823	4.62803
ENSMUSG00000000753	194.623	242.305	220.816
ENSMUSG00000000759	2.38833	2.00789	2.05545
ENSMUSG00000000776	2.7143	1.95453	2.63696
ENSMUSG00000000782	1.54911	0.909651	1.16199
ENSMUSG00000000787	45.3986	34.8563	50.9018
ENSMUSG00000000791	0.876115	0.341614	0.280431
ENSMUSG00000000804	4.1784	3.73935	3.94619
ENSMUSG00000000811	2.27178	1.4748	1.16445
ENSMUSG00000000823	4.11244	4.13	4.77859
ENSMUSG00000000826	7.48032	7.28882	7.03413
ENSMUSG00000000827	4.5467	4.62937	4.6821
ENSMUSG00000000838	4.33935	3.80965	4.2531
ENSMUSG00000000876	19.9581	18.2811	22.9963
ENSMUSG00000000881	3.72165	3.85381	2.88676
ENSMUSG00000000884	0.155091	0.23777	0.204439
ENSMUSG00000000901	0.290077	0.301523	0.404897
ENSMUSG00000000902	6.52943	11.5782	11.449
ENSMUSG00000000915	4.03678	4.39725	7.008
ENSMUSG00000000916	2.5586	3.08656	3.39493
ENSMUSG00000000934	9.59146	14.5148	7.99442
ENSMUSG00000000942	0.0631859	0.15703	0.119848
ENSMUSG00000000957	6.45259	6.87186	8.65968
ENSMUSG00000000958	1.94396	2.09404	1.39987
ENSMUSG00000000959	18.8596	18.348	21.6754
ENSMUSG00000000976	1.95534	2.29822	1.96232
ENSMUSG00000001014	0.350639	0.0684493	1.20291
ENSMUSG00000001016	8.31897	8.46325	6.71662
ENSMUSG00000001017	11.5669	10.8654	10.2211
ENSMUSG00000001018	7.56697	6.60345	6.87829
ENSMUSG00000001020	0.594624	0.310607	0.967173
ENSMUSG00000001025	0.844139	0.731779	0.44826
ENSMUSG00000001029	1.36163	1.17241	1.15257
ENSMUSG00000001034	0.812074	0.765935	0.750084
ENSMUSG00000001036	1.50801	1.18457	1.13207
ENSMUSG00000001039	0.398138	0.447409	0.356613
ENSMUSG00000001052	3.49112	4.1517	6.00008
ENSMUSG00000001053	1.58576	1.85569	1.12424
ENSMUSG00000001054	5.68365	6.08813	4.51628
ENSMUSG00000001056	22.2587	22.6266	24.192
ENSMUSG00000001076	0.233466	0.152582	0.0717034
ENSMUSG00000001082	0.903791	1.08383	0.657076
ENSMUSG00000001089	2.35957	1.83016	2.07288
ENSMUSG00000001095	0.534648	0.271117	0.982321
ENSMUSG00000001098	4.1814	4.5883	4.56208
ENSMUSG00000001100	34.6536	38.1484	44.4498
ENSMUSG00000001103	0.0721965	0.173044	0.196862
ENSMUSG00000001105	20.9079	20.8069	20.0636
ENSMUSG00000001119	1.38971	1.74141	1.62411
ENSMUSG00000001120	0.394367	0.454514	0.41436
ENSMUSG00000001123	322.171	297.179	180.686
ENSMUSG00000001127	10.3516	9.6241	9.33446
ENSMUSG00000001128	12.4467	17.6374	12.1543
ENSMUSG00000001131	0.0676814	0.19553	0.246422
ENSMUSG00000001134	0.340604	0.26105	0.551787
ENSMUSG00000001138	2.82794	2.60092	2.19701
ENSMUSG00000001143	2.6778	2.15476	2.6533
ENSMUSG00000001150	3.29559	3.82761	3.44291
ENSMUSG00000001151	1.02833	1.27855	1.04993
ENSMUSG00000001155	203.206	295.652	209.331
ENSMUSG00000001156	1.3533	0.899082	0.767619
ENSMUSG00000001157	3.19618	3.43784	2.01399
ENSMUSG00000001158	5.00474	4.0127	4.71123
ENSMUSG00000001166	0.403678	0.555058	0.239239
ENSMUSG00000001173	0.983739	0.84073	0.696504
ENSMUSG00000001175	37.6992	30.5228	34.415
ENSMUSG00000001211	31.0951	39.4266	45.2033
ENSMUSG00000001227	0.782356	0.722546	1.05221
ENSMUSG00000001228	0.183738	0.229141	0.0718602
ENSMUSG00000001229	14.1598	11.4049	8.78031
ENSMUSG00000001240	23.4439	21.897	22.4004
ENSMUSG00000001247	81.8814	60.5086	80.236
ENSMUSG00000001248	2.07046	2.48055	2.66415
ENSMUSG00000001249	87.1288	98.4447	99.607
ENSMUSG00000001270	1.33009	1.87059	1.36477
ENSMUSG00000001280	4.67513	3.94379	3.87051
ENSMUSG00000001281	0.432398	0.843508	0.262326
ENSMUSG00000001285	10.9186	9.16049	9.51917
ENSMUSG00000001288	1.57931	1.93148	2.21264
ENSMUSG00000001289	8.52438	7.86191	9.38776
ENSMUSG00000001300	0.338307	0.645221	0.63634
ENSMUSG00000001305	8.6549	7.64364	7.41023
ENSMUSG00000001313	9.36006	8.96284	15.6587
ENSMUSG00000001323	21.4295	26.6402	24.413
ENSMUSG00000001334	0.27224	0.157597	0.262698
ENSMUSG00000001348	69.3607	84.57	78.3854
ENSMUSG00000001349	0.158528	0.13654	0.131127
ENSMUSG00000001366	16.5853	19.9305	23.5163
ENSMUSG00000001376	1.64181	1.28987	1.3462
ENSMUSG00000001380	19.6273	18.6406	18.8308
ENSMUSG00000001383	15.5269	14.8629	12.3965
ENSMUSG00000001403	0.0181445	0.680584	0.0348143
ENSMUSG00000001415	7.42134	9.09326	10.5298
ENSMUSG00000001416	37.9258	38.8223	43.6755
ENSMUSG00000001418	10.5653	11.0181	8.63188
ENSMUSG00000001419	2.77186	3.18295	6.05386
ENSMUSG00000001420	0.456357	0.355805	0.268789
ENSMUSG00000001424	23.1873	21.3317	17.1694
ENSMUSG00000001435	185.702	165.276	129.481
ENSMUSG00000001436	0.921935	1.80398	2.14293
ENSMUSG00000001440	17.3705	14.7853	17.3478
ENSMUSG00000001441	6.47941	6.23807	7.95224
ENSMUSG00000001444	0.0570458	0.149148	0.0532511
ENSMUSG00000001445	35.4233	29.2118	40.5911
ENSMUSG00000001467	21.1893	8.36207	103.97	Cyp51a1
ENSMUSG00000001473	3.65772	4.91317	2.21057
ENSMUSG00000001506	1.90353	2.18826	1.96245
ENSMUSG00000001507	1.64042	1.4618	2.10274
ENSMUSG00000001517	0.0789989	0.250135	0.0637968
ENSMUSG00000001518	1.70443	2.36007	2.10212
ENSMUSG00000001521	0.239842	0.282602	0.317372
ENSMUSG00000001524	4.82915	5.62869	5.15145
ENSMUSG00000001525	16.7012	18.8111	15.6552
ENSMUSG00000001542	22.9071	17.5247	24.5123
ENSMUSG00000001552	11.9228	16.0993	17.9942
ENSMUSG00000001555	0.715187	0.754128	0.488991
ENSMUSG00000001569	2.06665	2.40848	2.1712
ENSMUSG00000001576	20.9603	13.6574	15.1442
ENSMUSG00000001583	0.0403874	0.0790801	0.100093
ENSMUSG00000001588	0.375247	0.88987	0.48758
ENSMUSG00000001604	16.1685	24.8591	31.5541
ENSMUSG00000001627	2.25204	1.95143	5.89491
ENSMUSG00000001630	1.76674	1.67539	1.33978
ENSMUSG00000001632	2.04278	1.67048	2.86378
ENSMUSG00000001642	0.573419	0.495161	0.312418
ENSMUSG00000001663	93.8398	115.156	190.481
ENSMUSG00000001665	6.43857	14.7804	45.9937
ENSMUSG00000001666	184.577	354.29	547.808
ENSMUSG00000001670	319.375	254.848	1223.79
ENSMUSG00000001672	2.0829	1.10286	1.82125
ENSMUSG00000001674	0.941342	0.777065	0.6121
ENSMUSG00000001687	20.826	23.0309	30.1437
ENSMUSG00000001700	13.4733	10.7278	8.842
ENSMUSG00000001707	6.18797	5.90043	4.32571
ENSMUSG00000001729	16.5629	15.9805	21.1931
ENSMUSG00000001739	0.107274	0.231645	0.385381
ENSMUSG00000001741	0.491358	0.487526	0.386796
ENSMUSG00000001750	9.07878	11.8533	12.1264
ENSMUSG00000001751	18.1266	18.9443	13.2915
ENSMUSG00000001755	66.6872	69.4328	64.713
ENSMUSG00000001761	4.82292	3.41795	1.92803
ENSMUSG00000001763	7.0477	4.61005	0.996696
ENSMUSG00000001767	5.05409	3.99947	3.6239
ENSMUSG00000001768	1.63365	2.76721	1.95975
ENSMUSG00000001774	16.1828	10.9442	13.6087
ENSMUSG00000001783	33.3207	33.4515	26.8684
ENSMUSG00000001785	5.94095	5.3632	4.90871
ENSMUSG00000001786	3.09096	3.06897	2.50278
ENSMUSG00000001794	57.2612	65.1267	62.6413
ENSMUSG00000001802	5.53419	5.0023	2.6948
ENSMUSG00000001829	7.58396	8.85566	7.55334
ENSMUSG00000001833	17.3551	14.2609	14.6899
ENSMUSG00000001844	4.28564	5.30246	5.74019
ENSMUSG00000001847	26.9104	26.092	27.3678
ENSMUSG00000001855	1.94501	2.20681	1.81613
ENSMUSG00000001864	0.016165	0.0622654	0.029144
ENSMUSG00000001870	0.191302	0.204993	0.258237
ENSMUSG00000001891	139.195	171.561	122.466
ENSMUSG00000001909	3.16994	3.88871	4.46981
ENSMUSG00000001910	5.89574	6.72053	7.02845
ENSMUSG00000001911	9.77894	9.39278	7.61693
ENSMUSG00000001918	0.583615	0.307206	0.956097
ENSMUSG00000001924	55.8007	45.2606	47.7285
ENSMUSG00000001930	1.09001	1.56832	1.55156
ENSMUSG00000001942	14.1253	12.6933	9.44551
ENSMUSG00000001943	0.0500875	0.0487409	0.0913923
ENSMUSG00000001946	3.34851	4.41481	4.65636
ENSMUSG00000001948	0.459279	0.44056	0.607635
ENSMUSG00000001962	8.84463	9.8059	9.36945
ENSMUSG00000001964	4.62948	4.2479	6.18993
ENSMUSG00000001983	13.2339	14.1087	11.4203
ENSMUSG00000001985	0.120919	0.0094407	0.0500152
ENSMUSG00000001986	0.335893	0.458301	0.244
ENSMUSG00000001995	0.439035	0.898307	0.383629
ENSMUSG00000001998	0.846336	0.673967	0.7553
ENSMUSG00000001999	5.21928	3.88591	5.85912
ENSMUSG00000002006	0.0237855	0.0345754	0.0862269
ENSMUSG00000002010	35.3232	38.8471	45.3066
ENSMUSG00000002012	0.0266952	0.05186	0.123191
ENSMUSG00000002014	94.0408	76.5951	76.1959
ENSMUSG00000002015	104.115	94.1737	84.8275
ENSMUSG00000002017	11.7855	8.69239	7.40061
ENSMUSG00000002020	0.230504	0.55775	0.196464
ENSMUSG00000002028	0.905839	0.972263	1.15179
ENSMUSG00000002031	5.42593	6.90796	7.13271
ENSMUSG00000002032	7.1173	8.03981	10.867
ENSMUSG00000002033	0.142228	0.683178	0.123054
ENSMUSG00000002043	10.5212	10.943	13.2045
ENSMUSG00000002052	7.27907	6.55448	6.89769
ENSMUSG00000002055	0.104174	0.375859	0.0469818
ENSMUSG00000002058	2.7743	4.82753	3.4798
ENSMUSG00000002059	2.31132	2.25797	3.80159
ENSMUSG00000002064	24.753	24.4185	20.6278
ENSMUSG00000002068	1.79153	1.75965	1.6672
ENSMUSG00000002076	0.0979836	0.111664	0.120089
ENSMUSG00000002083	4.30943	4.57718	3.54394
ENSMUSG00000002102	43.0647	47.2616	46.0707
ENSMUSG00000002103	13.9177	11.3105	9.70752
ENSMUSG00000002105	3.21342	3.31622	4.96799
ENSMUSG00000002107	1.14698	0.532563	0.295325
ENSMUSG00000002108	33.6283	38.8507	38.2721
ENSMUSG00000002109	1.22039	1.64482	1.62798
ENSMUSG00000002111	0.708739	1.87058	1.80452
ENSMUSG00000002129	4.95736	4.04744	3.62856
ENSMUSG00000002147	14.2506	13.139	11.0628
ENSMUSG00000002204	0.217857	0.647211	0.132268
ENSMUSG00000002205	8.84569	9.13989	8.91599
ENSMUSG00000002210	2.87306	3.37264	2.84752
ENSMUSG00000002221	2.33736	2.09017	2.49365
ENSMUSG00000002222	45.9766	25.978	29.3114
ENSMUSG00000002227	8.96106	9.4502	8.21522
ENSMUSG00000002228	0.151699	0.0587483	0.137479
ENSMUSG00000002233	5.83525	5.31855	5.29376
ENSMUSG00000002249	2.50418	2.47834	2.1
ENSMUSG00000002250	2.09543	2.2338	2.24763
ENSMUSG00000002257	0.135591	0.0666486	0.0617035
ENSMUSG00000002265	0.324204	0.433975	1.02629
ENSMUSG00000002274	1.48448	2.47143	2.90852
ENSMUSG00000002279	15.9771	13.5085	11.843
ENSMUSG00000002280	5.36041	5.81136	5.60189
ENSMUSG00000002289	28.9968	42.0861	79.8156
ENSMUSG00000002297	0.258399	0.85071	0.633706
ENSMUSG00000002307	3.8334	3.80855	3.06476
ENSMUSG00000002308	0.950732	0.842752	1.36538
ENSMUSG00000002319	8.71328	9.02725	8.58511
ENSMUSG00000002320	17.6002	18.0429	14.705
ENSMUSG00000002324	0.489845	0.208557	0.0779217
ENSMUSG00000002325	4.51039	8.45871	3.40788
ENSMUSG00000002326	10.4656	10.6244	11.7885
ENSMUSG00000002329	8.80985	8.4382	6.56275
ENSMUSG00000002332	108.042	90.7846	58.2287
ENSMUSG00000002342	4.57081	4.93659	4.29127
ENSMUSG00000002343	1.40148	1.84928	1.83506
ENSMUSG00000002345	0.368491	1.60194	1.0367
ENSMUSG00000002346	25.2881	33.8214	33.9224
ENSMUSG00000002365	14.1835	14.0068	13.6358
ENSMUSG00000002372	9.36726	10.0834	11.7444
ENSMUSG00000002379	17.971	16.6997	25.3163
ENSMUSG00000002384	0.0167	0.0648272	0.0311359
ENSMUSG00000002393	18.158	22.3376	26.9873
ENSMUSG00000002395	21.9589	20.7764	21.9947
ENSMUSG00000002396	0.696332	1.17623	1.11473
ENSMUSG00000002409	4.83624	6.68034	5.03552
ENSMUSG00000002413	1.82528	1.36969	1.8949
ENSMUSG00000002416	5.16825	6.33234	7.04461
ENSMUSG00000002428	2.72954	1.57108	1.17328
ENSMUSG00000002455	15.7967	12.9309	8.77374
ENSMUSG00000002458	0.565918	0.867634	0.622442
ENSMUSG00000002475	40.3594	40.4983	33.3711
ENSMUSG00000002477	6.94274	6.19476	4.0792
ENSMUSG00000002486	0.478872	0.637869	0.466231
ENSMUSG00000002489	0.12864	0.0703074	0.0491186
ENSMUSG00000002496	6.57169	7.11903	7.93591
ENSMUSG00000002504	8.04152	6.83182	7.33309
ENSMUSG00000002524	29.3075	28.265	31.1954
ENSMUSG00000002546	9.25961	9.23124	7.4028
ENSMUSG00000002550	9.20663	7.70141	5.82272
ENSMUSG00000002578	0.0862424	0.038015	0.0872941
ENSMUSG00000002580	68.3343	58.074	65.6544
ENSMUSG00000002588	406.268	409.092	564.366
ENSMUSG00000002602	4.21148	5.52445	4.88067
ENSMUSG00000002603	2.37808	2.71859	3.50388
ENSMUSG00000002608	7.27137	6.48201	6.52371
ENSMUSG00000002617	0.403169	0.405541	0.370886
ENSMUSG00000002625	5.07175	8.89553	7.71948
ENSMUSG00000002635	6.27714	6.01348	5.27486
ENSMUSG00000002658	9.73977	8.47622	9.11034
ENSMUSG00000002660	30.2777	34.2633	36.8994
ENSMUSG00000002661	8.24209	8.71915	10.4937
ENSMUSG00000002668	0.260405	0.327553	0.207563
ENSMUSG00000002679	5.22674	5.15928	5.13424
ENSMUSG00000002699	0.678865	1.14676	0.577494
ENSMUSG00000002718	11.7982	9.20662	11.2669
ENSMUSG00000002728	1.48251	0.865859	1.64798
ENSMUSG00000002731	9.31352	8.53984	5.86561
ENSMUSG00000002732	1.58714	2.20909	1.38108
ENSMUSG00000002733	6.7012	5.87952	6.84895
ENSMUSG00000002741	25.3667	22.1444	22.6047
ENSMUSG00000002748	7.74394	7.56964	9.15707
ENSMUSG00000002763	28.4432	30.4077	20.5233
ENSMUSG00000002767	38.9186	40.1741	41.1011
ENSMUSG00000002768	34.5262	40.5299	43.4012
ENSMUSG00000002769	1642.92	2273.94	3356.46
ENSMUSG00000002771	0.0429942	0.0141513	0.0414017
ENSMUSG00000002778	69.5614	67.5485	58.4374
ENSMUSG00000002781	8.39623	10.0906	9.93951
ENSMUSG00000002797	1.58072	0.863296	0.890967
ENSMUSG00000002799	0.0126263	0.0124112	0.0482469
ENSMUSG00000002803	4.90483	4.92011	4.75878
ENSMUSG00000002804	12.783	14.315	10.3437
ENSMUSG00000002808	0.112378	0.0869894	0.272903
ENSMUSG00000002812	11.893	12.6191	10.3238
ENSMUSG00000002814	1.32647	1.74625	1.38824
ENSMUSG00000002820	12.109	12.5368	14.3233
ENSMUSG00000002825	1.54296	1.83881	1.5018
ENSMUSG00000002831	0.0892778	0.229927	1.08092
ENSMUSG00000002833	10.4026	10.1003	8.96351
ENSMUSG00000002835	0.291281	0.963589	0.383282
ENSMUSG00000002844	4.97538	3.54271	3.58965
ENSMUSG00000002845	5.66743	2.39166	2.82359
ENSMUSG00000002846	21.9219	16.5969	16.5708
ENSMUSG00000002847	17.1312	13.6289	12.4977
ENSMUSG00000002870	1.04416	1.79102	0.6872
ENSMUSG00000002871	1.46596	1.87823	1.53243
ENSMUSG00000002881	14.2662	13.2414	19.9173
ENSMUSG00000002885	3.56896	8.07437	4.74653
ENSMUSG00000002897	2.14427	2.72692	2.95965
ENSMUSG00000002900	1.8624	2.15866	1.95719
ENSMUSG00000002908	1.17027	1.09015	1.67781
ENSMUSG00000002910	3.58659	5.73614	4.43204
ENSMUSG00000002944	4.29058	17.7902	21.5242
ENSMUSG00000002948	6.2508	7.79012	8.03225
ENSMUSG00000002949	21.1282	23.8694	25.4151
ENSMUSG00000002957	16.209	17.453	16.068
ENSMUSG00000002963	5.85819	6.22391	5.30161
ENSMUSG00000002968	4.96881	6.41757	6.21405
ENSMUSG00000002980	1.38956	2.22648	2.18351
ENSMUSG00000002981	27.5008	27.4978	31.7184
ENSMUSG00000002983	0.417932	0.666692	0.478763
ENSMUSG00000002984	17.049	14.8978	19.7988
ENSMUSG00000002985	3579.72	5307.17	4761.2
ENSMUSG00000002992	1.00465	1.93373	1.95906
ENSMUSG00000002996	14.2272	14.6289	12.8937
ENSMUSG00000002997	0.114215	0.170304	0.0579086
ENSMUSG00000003031	5.31744	4.63739	4.71854
ENSMUSG00000003032	0.193948	0.279435	0.314503
ENSMUSG00000003033	7.27837	10.9133	10.0827
ENSMUSG00000003037	13.8004	13.5815	14.5974
ENSMUSG00000003038	0.0557797	0.054018	0.0253473
ENSMUSG00000003039	22.9787	29.6131	23.2487
ENSMUSG00000003051	0.767	1.07619	0.0945406
ENSMUSG00000003053	703.123	407.302	735.876
ENSMUSG00000003062	2.85391	2.09158	1.69156
ENSMUSG00000003068	13.7029	15.8738	15.2541
ENSMUSG00000003070	0.0495771	0.0486413	0.116099
ENSMUSG00000003072	182.738	217.039	285.088
ENSMUSG00000003099	12.2682	14.8405	18.3206
ENSMUSG00000003119	2.2933	1.62766	1.92593
ENSMUSG00000003123	2.86308	3.29935	2.60623
ENSMUSG00000003131	6.67874	6.25008	8.58313
ENSMUSG00000003134	2.78559	2.19999	9.84201
ENSMUSG00000003135	5.64368	5.5631	5.64643
ENSMUSG00000003153	0.185201	0.0895355	0.148409
ENSMUSG00000003154	1.32798	1.08148	1.39727
ENSMUSG00000003161	8.37017	6.87699	6.12266
ENSMUSG00000003166	19.2147	18.9375	18.8245
ENSMUSG00000003184	14.4694	15.2343	15.2722
ENSMUSG00000003190	2.19457	2.3666	1.17701
ENSMUSG00000003198	1.98924	2.0931	1.90231
ENSMUSG00000003199	27.7236	26.6394	30.5287
ENSMUSG00000003200	8.86393	9.50143	7.14686
ENSMUSG00000003206	0.362296	0.75632	0.687705
ENSMUSG00000003208	3.12863	2.25785	1.53644
ENSMUSG00000003226	10.0054	7.54814	8.16279
ENSMUSG00000003228	0.802968	1.09971	0.928197
ENSMUSG00000003233	3.29905	2.47701	3.41169
ENSMUSG00000003234	17.3866	14.587	12.1301
ENSMUSG00000003235	10.7742	11.7113	11.9136
ENSMUSG00000003269	4.43363	4.8738	5.1265
ENSMUSG00000003279	0.0849451	0.0110342	0.0210411
ENSMUSG00000003283	1.1958	2.49062	1.49055
ENSMUSG00000003299	17.9582	18.231	18.1032
ENSMUSG00000003308	11.3997	13.0165	14.5975
ENSMUSG00000003316	7.96655	6.82565	6.86163
ENSMUSG00000003344	7.64621	8.62729	5.80424
ENSMUSG00000003345	19.1888	19.658	21.043
ENSMUSG00000003346	20.8967	31.2384	43.9809
ENSMUSG00000003348	1.31241	1.39335	1.2583
ENSMUSG00000003352	0.0321513	0.188722	0.181063
ENSMUSG00000003355	54.6475	34.2357	21.7922
ENSMUSG00000003360	10.0545	11.3471	9.76225
ENSMUSG00000003363	10.167	10.7006	11.5285
ENSMUSG00000003378	1.06403	1.6501	0.830131
ENSMUSG00000003379	0.277019	0.265415	0.281259
ENSMUSG00000003380	16.9955	21.5502	24.4884
ENSMUSG00000003382	2.34859	1.74906	1.71314
ENSMUSG00000003402	57.2367	58.0346	54.7184
ENSMUSG00000003411	0.155739	0.0136247	0.0901215
ENSMUSG00000003420	86.1391	104.662	101.016
ENSMUSG00000003421	8.32338	9.25541	7.81092
ENSMUSG00000003423	10.7021	11.7879	17.2418
ENSMUSG00000003429	237.226	221.753	309.87
ENSMUSG00000003435	13.0223	15.6767	14.1398
ENSMUSG00000003437	10.9719	12.1734	11.5243
ENSMUSG00000003438	22.5883	24.4539	33.4183
ENSMUSG00000003444	3.02582	2.5562	3.36083
ENSMUSG00000003452	0.00505431	0.0334829	0.0311648
ENSMUSG00000003458	13.0229	11.5958	11.7111
ENSMUSG00000003464	31.286	32.7697	35.6791
ENSMUSG00000003469	0.0169942	0.049998	0.0316487
ENSMUSG00000003476	0.0143552	0.0568083	0.0411385
ENSMUSG00000003477	514.003	259.941	271.912
ENSMUSG00000003484	0.124059	0.120728	0.17064
ENSMUSG00000003500	1.59579	1.75597	2.78637
ENSMUSG00000003518	6.57811	7.40612	10.1817
ENSMUSG00000003526	44.1956	44.6463	44.4181
ENSMUSG00000003527	1.63796	2.05843	1.27012
ENSMUSG00000003528	134.174	88.5752	121.026
ENSMUSG00000003531	12.395	11.9959	16.2844
ENSMUSG00000003534	0.351871	0.418465	1.28344
ENSMUSG00000003541	0.835499	0.599139	1.11195
ENSMUSG00000003545	0.0418706	0.0551345	0.0264081
ENSMUSG00000003546	26.5035	26.4604	29.2191
ENSMUSG00000003549	0.473468	0.624902	0.69073
ENSMUSG00000003555	1.21392	1.41707	96.0347
ENSMUSG00000003559	11.6612	8.97457	50.1435
ENSMUSG00000003573	0.262259	0.366101	0.719225
ENSMUSG00000003575	1.59675	1.41522	1.18716
ENSMUSG00000003581	4.82905	5.40964	4.93927
ENSMUSG00000003585	224.984	255.248	226.129
ENSMUSG00000003604	1.99894	2.47668	2.31107
ENSMUSG00000003617	151.707	137.934	80.4096
ENSMUSG00000003623	66.2308	171.773	129.204
ENSMUSG00000003644	5.83431	5.78655	5.1727
ENSMUSG00000003660	12.1341	11.7186	9.76522
ENSMUSG00000003662	13.195	15.0292	10.8115
ENSMUSG00000003680	4.27134	3.2579	2.81361
ENSMUSG00000003721	96.3891	83.8196	38.6483
ENSMUSG00000003731	8.50427	6.97775	8.04889
ENSMUSG00000003746	29.4662	27.3087	42.9492
ENSMUSG00000003752	1.90448	1.96896	2.09136
ENSMUSG00000003762	8.13645	10.8709	10.0422
ENSMUSG00000003778	2.1708	2.33865	1.98394
ENSMUSG00000003779	0.125375	1.20577	0.196959
ENSMUSG00000003808	10.9639	10.5694	13.4254
ENSMUSG00000003809	248.779	315.267	290.342
ENSMUSG00000003810	3.04692	2.7565	2.26092
ENSMUSG00000003812	6.66429	8.06741	5.40933
ENSMUSG00000003813	16.5202	15.1513	23.4183
ENSMUSG00000003814	328.224	315.701	174.806
ENSMUSG00000003824	0.0898632	0.287193	0.161571
ENSMUSG00000003847	1.38005	1.08069	1.2994
ENSMUSG00000003848	2.85593	3.05893	4.72561
ENSMUSG00000003849	1.75788	7.48538	14.8041
ENSMUSG00000003865	0.572924	0.69297	0.803732
ENSMUSG00000003868	5.65412	6.46295	6.11068
ENSMUSG00000003873	18.2944	33.1618	24.2294
ENSMUSG00000003882	0.0288353	0.0136672	0.113205
ENSMUSG00000003923	8.57953	8.2837	9.50389
ENSMUSG00000003929	0.519725	0.513875	0.274509
ENSMUSG00000003934	0.0352987	0.0170485	0.0161271
ENSMUSG00000003948	20.3485	31.6905	42.0869
ENSMUSG00000003949	7.38459	5.92201	6.62032
ENSMUSG00000003955	59.2669	74.2514	88.6158
ENSMUSG00000003970	353.819	332.083	479.871
ENSMUSG00000003992	0.511157	0.485334	0.775648
ENSMUSG00000004018	2.93717	2.07988	1.55149
ENSMUSG00000004032	2.85769	2.04725	3.18861
ENSMUSG00000004035	34.4072	24.1396	40.4004
ENSMUSG00000004038	63.4389	54.7579	99.8834
ENSMUSG00000004040	15.5507	16.5628	25.3298
ENSMUSG00000004043	2.71858	2.52714	2.1154
ENSMUSG00000004044	2.23361	2.2121	2.36854
ENSMUSG00000004054	10.2565	11.441	13.3794
ENSMUSG00000004056	8.15381	8.24826	8.51401
ENSMUSG00000004069	40.7876	40.2647	44.5874
ENSMUSG00000004070	20.2002	17.6618	21.2755
ENSMUSG00000004071	18.9678	16.3125	23.2702
ENSMUSG00000004085	0.78035	1.75088	1.05253
ENSMUSG00000004096	35.2308	35.3841	41.9942
ENSMUSG00000004098	0.847603	4.04155	0.937518
ENSMUSG00000004099	1.51896	1.6598	1.4364
ENSMUSG00000004100	5.26033	5.69555	7.5972
ENSMUSG00000004105	4.1459	4.17772	3.65077
ENSMUSG00000004127	1.20981	0.833773	0.779794
ENSMUSG00000004151	0.0738739	0.0443465	0.0923129
ENSMUSG00000004187	0.617885	0.858402	0.865424
ENSMUSG00000004207	141.028	202.83	219.212
ENSMUSG00000004221	6.28868	9.78183	7.34684
ENSMUSG00000004233	0.72657	0.340705	0.490713
ENSMUSG00000004263	1.95483	3.48385	4.21244
ENSMUSG00000004264	67.5334	75.9302	107.307
ENSMUSG00000004266	4.95853	6.22194	5.10205
ENSMUSG00000004268	28.8107	30.4872	30.7611
ENSMUSG00000004270	47.2247	55.8461	55.9108
ENSMUSG00000004285	15.6399	18.4481	17.0618
ENSMUSG00000004317	0.633503	0.569704	0.320934
ENSMUSG00000004319	6.78613	5.59738	8.01557
ENSMUSG00000004341	0.0459221	0.0883892	0.122223
ENSMUSG00000004347	0.011462	0.0109077	0.0205195
ENSMUSG00000004356	2.43296	1.64363	1.88684
ENSMUSG00000004359	0.26685	0.965537	0.50042
ENSMUSG00000004364	13.2869	12.2439	15.3379
ENSMUSG00000004383	1.15513	0.865261	0.671614
ENSMUSG00000004393	15.0405	12.7228	13.4101
ENSMUSG00000004394	28.0064	25.4572	22.7054
ENSMUSG00000004446	2.11648	3.08442	1.79084
ENSMUSG00000004451	4.40489	4.47011	2.84202
ENSMUSG00000004455	0.60821	1.10936	0.455256
ENSMUSG00000004460	26.1412	22.4159	16.0178
ENSMUSG00000004462	8.89061	7.74904	6.30321
ENSMUSG00000004473	0.546717	0.379346	0.313925
ENSMUSG00000004500	0.976487	0.635598	0.598062
ENSMUSG00000004508	0.242961	0.462398	0.467642
ENSMUSG00000004530	6.09395	5.70123	5.96618
ENSMUSG00000004535	38.9955	38.8192	33.5919
ENSMUSG00000004552	0.0801083	0.0969693	0.037243
ENSMUSG00000004558	399.719	619.491	573.82
ENSMUSG00000004561	3.48256	2.77767	2.31906
ENSMUSG00000004562	1.29986	1.37753	1.58605
ENSMUSG00000004565	2.43303	2.46581	2.45301
ENSMUSG00000004567	9.53597	10.3849	8.31592
ENSMUSG00000004568	4.21941	3.99482	5.28613
ENSMUSG00000004591	6.37243	6.15228	6.68429
ENSMUSG00000004609	0.148635	0.207743	0.221367
ENSMUSG00000004610	312.378	400.842	502.766
ENSMUSG00000004612	0.471353	0.751772	0.286418
ENSMUSG00000004626	7.80711	7.91936	7.6811
ENSMUSG00000004631	1.11618	1.00612	0.8733
ENSMUSG00000004633	6.96601	5.60619	6.84895
ENSMUSG00000004637	0.923857	1.08305	0.948856
ENSMUSG00000004642	3.14762	2.96959	3.18879
ENSMUSG00000004655	40.6514	44.461	37.283
ENSMUSG00000004661	0.368692	0.293736	0.410026
ENSMUSG00000004665	2.34464	2.91086	2.05639
ENSMUSG00000004667	17.8835	27.0249	27.7322
ENSMUSG00000004677	2.69142	2.50539	2.0588
ENSMUSG00000004698	0.100593	0.224858	0.130677
ENSMUSG00000004707	0.347087	0.489834	0.422384
ENSMUSG00000004709	0.0104728	0.0300323	0.0373662
ENSMUSG00000004730	3.36397	5.71087	3.81735
ENSMUSG00000004748	15.4428	10.7526	14.8856
ENSMUSG00000004768	2.30615	1.69868	1.26385
ENSMUSG00000004771	15.9414	14.7682	15.4343
ENSMUSG00000004788	11.3482	11.214	10.4743
ENSMUSG00000004789	86.755	93.2021	121.061
ENSMUSG00000004791	0.0280042	0.0273562	0.0253131
ENSMUSG00000004798	16.4768	13.2955	9.62135
ENSMUSG00000004814	2.02583	3.4235	3.97868
ENSMUSG00000004815	3.40444	3.35658	3.76158
ENSMUSG00000004837	1.6306	2.03418	1.77314
ENSMUSG00000004843	14.3454	14.6807	12.6887
ENSMUSG00000004846	7.06823	8.10172	7.4196
ENSMUSG00000004849	7.17404	7.9121	8.04736
ENSMUSG00000004864	0.260095	0.254092	1.31696
ENSMUSG00000004865	3.80042	3.77013	4.53269
ENSMUSG00000004880	2.4852	1.67204	2.52919
ENSMUSG00000004891	0.52395	0.371807	0.284004
ENSMUSG00000004895	8.87852	10.129	11.1443
ENSMUSG00000004896	1.34748	1.45403	1.55605
ENSMUSG00000004897	42.5833	48.1565	60.907
ENSMUSG00000004929	4.48571	4.35946	4.03216
ENSMUSG00000004931	16.357	16.9686	16.4307
ENSMUSG00000004933	0.108596	0.0453112	0.0565536
ENSMUSG00000004934	3.50317	3.97772	3.74083
ENSMUSG00000004936	18.7687	18.1802	24.232
ENSMUSG00000004937	27.5286	29.4029	32.3328
ENSMUSG00000004945	10.4022	12.6594	16.048
ENSMUSG00000004947	1.06285	0.916393	1.08862
ENSMUSG00000004951	1.30915	1.68873	2.01453
ENSMUSG00000004952	0.198896	0.401901	0.297184
ENSMUSG00000004980	128.799	107.097	112.28
ENSMUSG00000004994	0.62776	1.36443	1.13598
ENSMUSG00000004996	2.73015	2.78429	2.23876
ENSMUSG00000005034	8.43588	8.01542	9.55706
ENSMUSG00000005043	2.45175	1.65401	0.814242
ENSMUSG00000005045	0.00440174	0.00433189	0.00816389
ENSMUSG00000005054	52.2706	50.0643	45.7747
ENSMUSG00000005057	0.370641	0.688392	0.883938
ENSMUSG00000005069	34.7974	31.912	28.9573
ENSMUSG00000005078	9.71134	8.82156	8.78806
ENSMUSG00000005087	0.417332	0.957703	1.03466
ENSMUSG00000005089	5.26557	8.59632	6.0523
ENSMUSG00000005102	1.41411	0.824799	0.885984
ENSMUSG00000005103	13.9781	13.1257	13.8992
ENSMUSG00000005107	10.0774	12.3162	13.7748
ENSMUSG00000005124	0.0848962	0.117128	0.0518056
ENSMUSG00000005125	1.96472	1.91997	1.77457
ENSMUSG00000005142	20.0925	22.2095	17.565
ENSMUSG00000005150	10.3123	9.08117	10.798
ENSMUSG00000005161	31.5784	41.4224	55.6544
ENSMUSG00000005198	6.88314	6.41715	7.05537
ENSMUSG00000005204	11.2166	11.5676	12.4601
ENSMUSG00000005220	2.95798	3.35812	1.93711
ENSMUSG00000005225	2.40066	1.86824	3.4264
ENSMUSG00000005233	0.895854	2.13445	0.823272
ENSMUSG00000005237	0.0295178	0.00577951	0.0137187
ENSMUSG00000005251	1.95775	1.9256	3.67066
ENSMUSG00000005262	5.59573	5.58102	7.65938
ENSMUSG00000005267	0.0431682	0.0417079	0.0198905
ENSMUSG00000005268	4.42327	5.60204	6.44867
ENSMUSG00000005299	12.6985	11.8237	13.6333
ENSMUSG00000005312	41.8406	36.626	43.7441
ENSMUSG00000005320	9.42612	14.0395	13.8255
ENSMUSG00000005338	0.947757	1.693	1.2252
ENSMUSG00000005354	18.237	16.6725	30.459
ENSMUSG00000005357	0.0280674	0.0269206	0.0502081
ENSMUSG00000005360	0.0207007	0.0701688	0.0378154
ENSMUSG00000005362	10.6321	10.023	10.148
ENSMUSG00000005370	2.79788	2.72924	2.25428
ENSMUSG00000005371	5.1678	4.49105	5.91573
ENSMUSG00000005373	31.5804	27.3237	19.3303
ENSMUSG00000005374	2.70767	2.7427	2.24463
ENSMUSG00000005378	5.74267	5.56424	7.40631
ENSMUSG00000005397	3.49552	3.53483	3.44253
ENSMUSG00000005410	1.3373	1.84876	0.450117
ENSMUSG00000005413	12.3734	19.6676	7.30785
ENSMUSG00000005417	4.37806	5.02879	4.36505
ENSMUSG00000005442	4.03227	3.9032	4.37186
ENSMUSG00000005447	0.47097	0.499471	0.839465
ENSMUSG00000005465	0.485564	0.508488	0.605472
ENSMUSG00000005469	22.2361	19.839	21.4993
ENSMUSG00000005470	0.156022	0.457645	0.120989
ENSMUSG00000005481	2.24715	2.01828	2.68314
ENSMUSG00000005483	6.7738	7.27236	10.5831
ENSMUSG00000005501	2.73801	2.75488	2.32288
ENSMUSG00000005505	6.07384	6.47781	5.90981
ENSMUSG00000005506	12.6605	10.3796	12.3064
ENSMUSG00000005510	24.2085	27.0028	38.2824
ENSMUSG00000005514	57.5826	145.543	428.898
ENSMUSG00000005533	0.120834	0.247062	0.233722
ENSMUSG00000005534	10.8626	12.2326	13.2626
ENSMUSG00000005540	0.0190378	0.0367563	0.0171881
ENSMUSG00000005547	109.978	412.351	1531.98
ENSMUSG00000005553	1.75307	1.23855	0.427162
ENSMUSG00000005566	17.2543	20.369	22.7535
ENSMUSG00000005575	7.93154	9.45346	14.1263
ENSMUSG00000005580	3.81312	3.14838	2.83806
ENSMUSG00000005583	0.182294	0.312943	0.301882
ENSMUSG00000005609	7.27148	6.4409	5.42199
ENSMUSG00000005610	70.4426	58.3239	78.2786
ENSMUSG00000005611	0.322693	0.300313	0.226624
ENSMUSG00000005615	16.2698	16.2412	19.1591
ENSMUSG00000005621	4.30219	4.95258	5.3517
ENSMUSG00000005625	31.8083	34.777	40.9672
ENSMUSG00000005628	0.102408	0.331437	0.0913083
ENSMUSG00000005656	5.96341	5.6631	6.70704
ENSMUSG00000005667	1.03002	0.371797	0.124826
ENSMUSG00000005672	0.623634	0.581326	1.0356
ENSMUSG00000005674	3.16278	1.80479	1.09967
ENSMUSG00000005677	11.9258	50.0976	76.0914
ENSMUSG00000005681	7219.02	8157.54	6711.17
ENSMUSG00000005682	5.15669	5.19978	4.73329
ENSMUSG00000005683	52.3655	36.4805	33.5499
ENSMUSG00000005686	0.197798	0.293187	0.342133
ENSMUSG00000005687	9.44345	9.89314	9.43856
ENSMUSG00000005698	5.97094	5.1112	5.12636
ENSMUSG00000005699	1.25498	1.18653	1.08229
ENSMUSG00000005718	1.72811	2.5934	1.12368
ENSMUSG00000005732	15.5493	12.6227	13.2199
ENSMUSG00000005763	0.0293522	0.0377999	0.0268581
ENSMUSG00000005774	1.35215	1.86717	0.767989
ENSMUSG00000005779	127.063	129.434	167.324
ENSMUSG00000005802	3.65481	2.47968	2.8323
ENSMUSG00000005803	71.3701	111.93	83.604
ENSMUSG00000005804	6.02003	5.76121	5.64866
ENSMUSG00000005813	6.12039	4.95389	5.36361
ENSMUSG00000005823	11.614	9.84372	12.0382
ENSMUSG00000005824	0.171396	0.21629	0.182828
ENSMUSG00000005836	1.97529	1.51445	2.51373
ENSMUSG00000005846	19.217	17.9831	18.5006
ENSMUSG00000005871	2.01322	1.88464	2.57977
ENSMUSG00000005873	7.18243	5.61428	4.19787
ENSMUSG00000005881	33.192	30.4351	32.3826
ENSMUSG00000005882	8.23481	8.10208	9.14908
ENSMUSG00000005886	5.58483	4.29835	4.86409
ENSMUSG00000005893	3.32659	2.89157	3.89108
ENSMUSG00000005897	2.85175	2.35677	3.32287
ENSMUSG00000005899	2.76947	2.30543	2.29998
ENSMUSG00000005907	5.63723	5.52532	5.53409
ENSMUSG00000005936	9.85657	10.1023	7.43816
ENSMUSG00000005947	0.0450044	0.0525867	0.0497277
ENSMUSG00000005949	6.16394	5.75661	5.19137
ENSMUSG00000005951	18.9188	18.705	12.8991
ENSMUSG00000005958	0.0712584	0.0520509	0.0330605
ENSMUSG00000005968	4.43531	3.04587	1.60749
ENSMUSG00000005973	1.75121	2.99593	2.82722
ENSMUSG00000005980	0.0367142	0.775156	0.133562	Dnase1
ENSMUSG00000005981	83.0214	90.7368	92.0437
ENSMUSG00000005982	23.9584	27.7971	34.6556
ENSMUSG00000005983	0.0539198	0.207598	0.193162
ENSMUSG00000005986	0.0893167	0.087226	0.102948
ENSMUSG00000006005	7.2989	8.48445	8.28644
ENSMUSG00000006010	8.84945	8.88655	8.39126
ENSMUSG00000006014	7.80913	5.00858	5.3396
ENSMUSG00000006019	1.46752	1.36464	0.930051
ENSMUSG00000006021	9.64938	8.69569	10.5097
ENSMUSG00000006024	26.7904	27.0586	25.1703
ENSMUSG00000006050	14.5738	13.7308	15.5982
ENSMUSG00000006057	2.51107	0.0202485	10.7314
ENSMUSG00000006058	13.3763	10.3817	16.0912
ENSMUSG00000006095	13.4761	12.7093	15.2734
ENSMUSG00000006127	3.37713	4.27258	3.73574
ENSMUSG00000006134	6.84937	4.87482	7.13705
ENSMUSG00000006169	14.3787	11.7199	14.0738
ENSMUSG00000006191	0.866197	0.6401	0.704831
ENSMUSG00000006205	0.746418	1.55871	0.739774
ENSMUSG00000006215	3.29687	2.87179	3.02045
ENSMUSG00000006218	4.6826	5.31572	6.59991
ENSMUSG00000006219	0.196796	0.373417	0.338027
ENSMUSG00000006221	0.0694494	0.0959899	0.174456
ENSMUSG00000006235	0.560431	1.97007	1.02727
ENSMUSG00000006241	1.26489	1.33517	1.35905
ENSMUSG00000006262	6.20531	5.45194	5.62666
ENSMUSG00000006273	16.4951	19.0546	16.3497
ENSMUSG00000006276	3.39467	3.68044	3.73121
ENSMUSG00000006281	2.41154	2.28197	1.63908
ENSMUSG00000006288	2.20637	2.29501	1.82885
ENSMUSG00000006289	0.661321	0.496714	0.947666
ENSMUSG00000006299	55.0216	59.1731	57.4746
ENSMUSG00000006301	3.35113	4.1212	2.92247
ENSMUSG00000006304	41.361	44.311	45.0935
ENSMUSG00000006307	2.68469	2.41044	2.83241
ENSMUSG00000006315	24.3475	23.4093	23.6637
ENSMUSG00000006333	101.055	92.1409	133.025
ENSMUSG00000006335	2.25344	2.02133	2.73365
ENSMUSG00000006342	0.980916	2.08321	1.71663
ENSMUSG00000006344	0.230258	0.382762	0.428313
ENSMUSG00000006345	0.0140131	0.109886	0.172621
ENSMUSG00000006356	14.4866	27.691	33.217
ENSMUSG00000006360	2.59421	2.75195	3.55305
ENSMUSG00000006369	0.163672	0.421551	0.264717
ENSMUSG00000006373	720.236	890.516	728.689
ENSMUSG00000006378	37.3006	24.4832	38.9525
ENSMUSG00000006386	2.76587	2.79216	1.80827
ENSMUSG00000006390	20.1399	17.5366	18.994
ENSMUSG00000006392	11.7521	10.043	10.028
ENSMUSG00000006395	41.9195	55.0018	48.9787
ENSMUSG00000006398	0.525867	2.84479	0.149813
ENSMUSG00000006403	0.0726518	0.0805933	0.0382655
ENSMUSG00000006411	0.0485271	0.118816	0.0452802
ENSMUSG00000006412	10.7118	11.2705	8.46694
ENSMUSG00000006418	17.265	18.5063	15.0516
ENSMUSG00000006423	9.29084	7.46751	5.59534
ENSMUSG00000006435	0.039122	0.0513527	0.0247819
ENSMUSG00000006442	18.5235	16.048	18.4916
ENSMUSG00000006445	4.96539	1.81837	1.00219
ENSMUSG00000006456	5.01039	2.98482	4.36352
ENSMUSG00000006457	0.0151932	0.0592283	0.0276173
ENSMUSG00000006463	1.26337	1.34944	1.15793
ENSMUSG00000006464	0.294951	0.408101	0.264501
ENSMUSG00000006471	2.24224	2.54232	2.23581
ENSMUSG00000006476	33.4721	27.7323	21.828
ENSMUSG00000006494	11.5208	5.27813	8.38059
ENSMUSG00000006498	22.7186	22.5724	23.7565
ENSMUSG00000006522	149.462	235.987	185.579
ENSMUSG00000006526	3.79061	3.05877	2.3475
ENSMUSG00000006527	4.87516	3.78726	3.73467
ENSMUSG00000006529	209.951	211.072	127.474
ENSMUSG00000006538	1.16697	0.738016	0.236256
ENSMUSG00000006567	4.80975	3.34382	2.88431
ENSMUSG00000006574	0.0312166	0.0202377	0.0192464
ENSMUSG00000006575	0.145467	0.322074	0.395661
ENSMUSG00000006576	0.0246707	0.0602385	0.0457307
ENSMUSG00000006586	0.00714781	0.0138824	0.0066402
ENSMUSG00000006599	8.06408	8.36971	8.20447
ENSMUSG00000006611	10.8602	16.9868	18.2168
ENSMUSG00000006641	1.47804	3.0414	5.62377
ENSMUSG00000006642	0.0696207	0.0447818	0.0210679
ENSMUSG00000006651	0.86934	0.170315	0.598534
ENSMUSG00000006673	7.22943	6.78878	7.50788
ENSMUSG00000006676	14.4552	14.0942	13.9777
ENSMUSG00000006678	0.616329	0.714618	0.430483
ENSMUSG00000006699	57.313	48.1493	49.8764
ENSMUSG00000006705	2.64588	3.24364	3.11857
ENSMUSG00000006711	0.36472	0.219911	0.373334
ENSMUSG00000006715	1.98213	2.52582	3.66654
ENSMUSG00000006717	48.381	57.3487	80.8293
ENSMUSG00000006720	0.0128197	0.0494334	0.0468087
ENSMUSG00000006728	11.3268	10.6272	9.71999
ENSMUSG00000006731	34.4721	39.2764	37.1639
ENSMUSG00000006732	5.07093	3.83221	4.15192
ENSMUSG00000006736	176.337	215.327	280.634
ENSMUSG00000006740	8.86679	6.71864	7.43663
ENSMUSG00000006763	1.09102	0.819067	0.980609
ENSMUSG00000006777	1.36953	6.58395	2.73291
ENSMUSG00000006782	15.4593	8.55819	5.50514
ENSMUSG00000006784	0.135594	0.0265524	0.0241632
ENSMUSG00000006800	4.051	10.2368	7.59734
ENSMUSG00000006818	51.1049	51.8571	68.6399
ENSMUSG00000006850	2.1258	2.0784	2.93323
ENSMUSG00000006906	3.44949	3.41599	2.90246
ENSMUSG00000006920	2.2546	2.5947	1.79347
ENSMUSG00000006930	0.512147	0.587496	0.362658
ENSMUSG00000006931	0.517111	0.31834	0.534545
ENSMUSG00000006932	55.4826	44.6837	41.0867
ENSMUSG00000006941	17.5587	14.7654	13.4085
ENSMUSG00000006958	0.734979	0.72618	0.565326
ENSMUSG00000006998	42.9511	39.0406	36.9534
ENSMUSG00000007021	0.0302919	0.147682	0.0563844
ENSMUSG00000007029	6.03227	6.05745	5.76653
ENSMUSG00000007030	0.022975	0.0786366	0.0432037
ENSMUSG00000007033	0.015909	0.015899	0.015366
ENSMUSG00000007034	0.796553	0.687104	0.50424
ENSMUSG00000007035	0.310204	0.331682	0.443538
ENSMUSG00000007036	23.317	19.3792	16.565
ENSMUSG00000007038	14.8289	29.5193	20.6304
ENSMUSG00000007039	1.33827	2.18545	1.7202
ENSMUSG00000007041	9.58137	12.1295	9.7233
ENSMUSG00000007050	4.26116	5.1578	3.76292
ENSMUSG00000007080	0.213167	0.466951	0.172035
ENSMUSG00000007097	0.0762052	0.107888	0.108085
ENSMUSG00000007207	0.0811921	0.100358	0.171512
ENSMUSG00000007216	0.428616	0.621111	0.427494
ENSMUSG00000007338	18.2165	19.1414	18.0253
ENSMUSG00000007379	0.0987917	0.113684	0.149778
ENSMUSG00000007411	8.46382	8.56529	9.3328
ENSMUSG00000007415	6.29478	5.79989	7.57259
ENSMUSG00000007458	32.5346	28.5207	22.4931
ENSMUSG00000007476	2.58633	3.13026	5.01087
ENSMUSG00000007564	29.9427	27.6423	29.1845
ENSMUSG00000007570	2.28177	2.11363	2.22847
ENSMUSG00000007589	6.044	5.62169	5.28455
ENSMUSG00000007594	5.44509	0.893662	1.64123
ENSMUSG00000007603	4.06102	6.13759	4.97864
ENSMUSG00000007610	2.17743	1.90356	2.20022
ENSMUSG00000007613	4.4816	3.59946	4.03065
ENSMUSG00000007617	0.684459	0.539896	0.668155
ENSMUSG00000007646	0.177227	0.0361983	0.0795217
ENSMUSG00000007655	0.860518	0.824526	0.451314
ENSMUSG00000007656	4.74579	4.77243	3.61377
ENSMUSG00000007659	8.52232	10.479	7.00135
ENSMUSG00000007670	7.85657	9.26597	7.96184
ENSMUSG00000007721	28.6512	29.8357	36.2467
ENSMUSG00000007739	32.6477	35.3694	36.5655
ENSMUSG00000007777	20.6578	15.8487	12.4926
ENSMUSG00000007783	0.0551644	0.0896004	0.330129
ENSMUSG00000007812	5.39026	5.9861	3.74817
ENSMUSG00000007815	47.2308	51.5533	50.0161
ENSMUSG00000007817	5.75219	4.58956	4.42747
ENSMUSG00000007827	0.654828	0.508307	0.546357
ENSMUSG00000007833	23.8212	23.0366	25.4632
ENSMUSG00000007836	16.2996	16.8057	18.311
ENSMUSG00000007837	22.0232	21.7985	22.0822
ENSMUSG00000007850	19.6636	14.1509	24.407
ENSMUSG00000007867	2.33537	1.20685	1.17001
ENSMUSG00000007872	43.3022	32.196	13.6511
ENSMUSG00000007880	3.16345	3.59508	3.84037
ENSMUSG00000007891	150.716	167.479	197.18
ENSMUSG00000007892	144.424	151.888	295.344
ENSMUSG00000007950	2.52906	2.11271	3.81872
ENSMUSG00000007987	0.441644	0.427135	0.330875
ENSMUSG00000008028	0.0425745	0.042175	0.0409592
ENSMUSG00000008035	31.5572	10.1919	8.56877
ENSMUSG00000008036	28.2521	33.9502	37.1436
ENSMUSG00000008090	6.50913	9.13416	6.43465
ENSMUSG00000008129	0.0537879	0.0175334	0.06604
ENSMUSG00000008136	0.0895005	0.173241	0.301942
ENSMUSG00000008140	25.4391	30.3412	36.574
ENSMUSG00000008153	0.49407	0.894024	0.216512
ENSMUSG00000008167	8.25646	8.78668	8.23605
ENSMUSG00000008193	0.0781688	0.132068	0.072159
ENSMUSG00000008200	1.56203	2.18574	3.19702
ENSMUSG00000008206	0.289407	0.299511	0.369763
ENSMUSG00000008226	12.6906	11.0523	8.64621
ENSMUSG00000008301	7.39791	7.33176	6.57148
ENSMUSG00000008305	5.95038	6.0946	7.42118
ENSMUSG00000008318	0.068595	0.26476	0.0626161
ENSMUSG00000008333	4.41992	4.15028	2.82759
ENSMUSG00000008348	64.6639	83.8686	128.275
ENSMUSG00000008373	1.66147	1.33439	1.2375
ENSMUSG00000008384	4.06649	4.22897	3.19228
ENSMUSG00000008393	26.1697	29.0222	16.9781
ENSMUSG00000008398	2.56513	2.5668	2.08363
ENSMUSG00000008429	11.2034	11.4328	12.8478
ENSMUSG00000008435	2.23831	1.74746	2.91492
ENSMUSG00000008450	0.870155	0.834821	0.463869
ENSMUSG00000008461	0.0955666	0.036852	0.0335192
ENSMUSG00000016763	33.2301	36.3698	32.009	Scube1
ENSMUSG00000008496	0.112061	0.151071	0.0684579
ENSMUSG00000008540	1180.88	1002.79	864.779
ENSMUSG00000008575	6.52936	6.542	8.0597
ENSMUSG00000008601	0.163201	0.0803082	0.186559
ENSMUSG00000008604	9.29181	9.92499	12.743
ENSMUSG00000008682	2.25118	1.16046	2.30696
ENSMUSG00000008683	0.263694	0.277406	0.430461
ENSMUSG00000008690	9.51043	9.9825	10.7651
ENSMUSG00000008730	6.80079	7.03917	7.88416
ENSMUSG00000008734	0.0436744	0.126677	0.111661
ENSMUSG00000008763	4.44988	3.80004	5.07259
ENSMUSG00000008822	0.921508	1.64148	1.0501
ENSMUSG00000008845	3.60129	4.87101	6.41728
ENSMUSG00000008855	6.38419	6.55977	5.03054
ENSMUSG00000008859	8.20318	8.06432	9.08184
ENSMUSG00000008892	10.4531	9.71586	13.06
ENSMUSG00000008958	7.00368	8.9219	7.35183
ENSMUSG00000008976	9.55185	7.29709	6.71238
ENSMUSG00000008999	0.438489	0.318721	0.357097
ENSMUSG00000009013	5.06087	4.89455	8.96042
ENSMUSG00000009030	8.44714	5.15857	3.59623
ENSMUSG00000009035	10.0294	11.2033	10.5553
ENSMUSG00000009073	5.26139	4.98095	5.77363
ENSMUSG00000009076	6.81705	8.82896	8.50858
ENSMUSG00000009079	6.07043	6.86798	7.97919
ENSMUSG00000009090	17.108	17.3662	16.1767
ENSMUSG00000009092	0.298523	1.584	0.0789071
ENSMUSG00000009108	0.555145	0.162073	0.167918
ENSMUSG00000009112	6.77365	6.62979	8.79011
ENSMUSG00000009145	1.63728	1.97821	3.71147
ENSMUSG00000009207	0.962919	0.783879	0.692204
ENSMUSG00000009281	288.008	383.274	261.268
ENSMUSG00000009291	85.3267	96.6798	81.5697
ENSMUSG00000009292	0.296451	0.57972	0.504839
ENSMUSG00000009293	20.0414	17.036	18.2793
ENSMUSG00000009376	10.7586	11.1532	10.5373
ENSMUSG00000009378	18.9224	19.6443	24.1688
ENSMUSG00000009394	0.0202738	0.0392447	0.00933121
ENSMUSG00000009406	1.41607	0.937029	1.11249
ENSMUSG00000009418	0.267513	0.196034	0.257116
ENSMUSG00000009470	7.85213	7.32576	7.28576
ENSMUSG00000009535	2.19542	2.10348	1.39679
ENSMUSG00000009545	0.337674	0.422937	0.384645
ENSMUSG00000009549	11.7985	11.407	11.6385
ENSMUSG00000009555	5.57261	6.35705	7.52245
ENSMUSG00000009563	13.8559	21.0423	16.2419
ENSMUSG00000009566	49.4064	49.4423	51.6156
ENSMUSG00000009569	2.35099	2.10993	3.3718
ENSMUSG00000009575	2.69297	2.44372	2.49024
ENSMUSG00000009585	0.501173	0.309125	0.410241
ENSMUSG00000009614	161.458	264.481	316.482
ENSMUSG00000009621	5.50806	6.91226	8.75881
ENSMUSG00000009630	12.8424	12.9678	17.9875
ENSMUSG00000009633	19.7511	14.4695	16.8134
ENSMUSG00000009640	5.87657	6.67326	5.1266
ENSMUSG00000009646	38.6686	42.2885	28.0851
ENSMUSG00000009647	1.701	1.71308	1.40092
ENSMUSG00000009654	9.09918	11.2396	11.0104
ENSMUSG00000009681	5.4497	6.33981	6.10803
ENSMUSG00000009687	0.195812	0.180773	0.223087
ENSMUSG00000009731	0.0191075	0.0465835	0.0269752
ENSMUSG00000009733	1.71455	1.50903	1.06425
ENSMUSG00000009739	0.854946	0.948611	0.683473
ENSMUSG00000009741	9.52717	9.05439	10.3877
ENSMUSG00000009772	4.24816	4.1411	2.25841
ENSMUSG00000009828	1.80023	1.42806	0.838927
ENSMUSG00000009863	199.528	194.986	256.504
ENSMUSG00000009876	0.175026	0.506792	0.457547
ENSMUSG00000009894	25.9618	26.4107	14.9779
ENSMUSG00000009905	2.98623	4.10837	3.7908
ENSMUSG00000009907	6.2663	6.21962	5.64603
ENSMUSG00000009927	3.6264	2.21742	7.69232
ENSMUSG00000009995	10.1202	9.42098	7.25336
ENSMUSG00000010021	0.0814168	0.115431	0.0551419
ENSMUSG00000010025	25.0015	55.2755	91.5494
ENSMUSG00000010044	0.08909	0.318395	0.58936
ENSMUSG00000010045	13.4236	12.6746	14.7039
ENSMUSG00000010047	8.39243	11.3721	12.5152
ENSMUSG00000010048	11.9815	15.0574	13.6744
ENSMUSG00000010051	5.62734	3.65909	3.26875
ENSMUSG00000010054	14.629	18.3335	16.8305
ENSMUSG00000010057	8.13617	9.8984	10.1834
ENSMUSG00000010064	311.173	318.46	389.981
ENSMUSG00000010067	1.65793	2.74228	3.6605
ENSMUSG00000010080	0.0243918	0.0597304	0.0564781
ENSMUSG00000010095	9.37592	12.1144	16.5178
ENSMUSG00000010097	8.00718	8.4749	10.0807
ENSMUSG00000010110	11.379	9.17245	7.74021
ENSMUSG00000010122	21.9993	29.2574	35.1467
ENSMUSG00000010142	0.0587845	0.0758292	0.089733
ENSMUSG00000010175	13.2329	7.71512	9.78756
ENSMUSG00000010205	9.37354	9.36874	9.63038
ENSMUSG00000010277	25.8079	20.9088	18.2315
ENSMUSG00000010290	3.88575	3.12906	3.28304
ENSMUSG00000010307	6.19895	8.52452	5.43899
ENSMUSG00000010358	14.0267	16.8805	12.4668
ENSMUSG00000010362	5.03727	6.87701	3.71573
ENSMUSG00000010376	75.1689	80.3149	88.0364
ENSMUSG00000010392	9.24692	7.06435	7.17659
ENSMUSG00000010406	46.3048	49.2949	98.5845
ENSMUSG00000010453	7.90102	9.16409	11.8973
ENSMUSG00000010461	0.0112608	0.0215247	0.0605042
ENSMUSG00000010517	7.33679	7.95088	9.52974
ENSMUSG00000010538	0.826629	1.37137	1.46004
ENSMUSG00000010554	1.08917	0.93676	0.723537
ENSMUSG00000010601	36.3462	29.92	19.293
ENSMUSG00000010607	16.733	14.4088	13.646
ENSMUSG00000010608	7.14455	6.29333	10.018
ENSMUSG00000010609	53.165	56.0636	45.5537
ENSMUSG00000010651	355.469	580.968	510.254
ENSMUSG00000010660	0.135399	0.117074	0.111883
ENSMUSG00000010663	119.516	53.3884	225.481
ENSMUSG00000010721	0.709636	0.544852	0.684986
ENSMUSG00000010751	0.297372	0.129757	0.100605
ENSMUSG00000010755	8.7222	5.73008	5.45615
ENSMUSG00000010797	1.31753	2.09764	1.46678
ENSMUSG00000010830	0.139469	0.303787	0.221873
ENSMUSG00000010911	20.0153	13.1675	10.4038
ENSMUSG00000010914	10.0336	6.89593	6.79703
ENSMUSG00000010936	6.93966	6.17505	10.6395
ENSMUSG00000011008	0.016763	0.146494	0.0310896
ENSMUSG00000011034	0.297984	0.348667	0.375697
ENSMUSG00000011096	10.9985	16.2862	15.2818
ENSMUSG00000011114	30.0532	25.8827	17.108
ENSMUSG00000011148	7.99422	14.6961	14.7161
ENSMUSG00000011158	4.32081	4.30064	4.1022
ENSMUSG00000011179	4.61158	4.13736	6.33842
ENSMUSG00000011254	0.893077	0.538057	0.566424
ENSMUSG00000011256	0.252531	0.170066	0.110433
ENSMUSG00000011257	1.67131	1.88366	2.94696
ENSMUSG00000011263	2.68245	2.26368	2.10864
ENSMUSG00000011267	0.132918	0.42694	0.285387
ENSMUSG00000011305	14.383	18.7089	39.7582
ENSMUSG00000011306	5.45057	5.59903	4.60774
ENSMUSG00000011382	37.7632	33.503	29.2447
ENSMUSG00000011427	1.57761	1.01283	1.35835
ENSMUSG00000011658	1.12504	1.14517	1.04776
ENSMUSG00000011751	0.00588757	0.00583584	0.0110377
ENSMUSG00000011752	23.2357	14.286	16.245
ENSMUSG00000011831	16.2015	15.0036	14.7023
ENSMUSG00000011832	0.76688	0.628127	0.737336
ENSMUSG00000011837	5.23303	6.3345	5.57214
ENSMUSG00000011877	2.99983	4.11231	4.63832
ENSMUSG00000011884	2.4673	2.67878	4.75851
ENSMUSG00000011958	6.56494	6.32124	7.35952
ENSMUSG00000011960	2.4951	1.74693	2.21403
ENSMUSG00000012017	0.549242	1.21933	1.3415
ENSMUSG00000012076	1.25452	0.964693	0.778394
ENSMUSG00000012114	6.49072	6.82839	6.42494
ENSMUSG00000012117	12.7689	9.64739	8.06732
ENSMUSG00000012123	0.413735	0.296717	0.116445
ENSMUSG00000012126	0.0752941	0.0551844	0.0689447
ENSMUSG00000012187	0.176479	0.854949	0.0401304
ENSMUSG00000012296	2.70198	2.97361	2.61329
ENSMUSG00000012350	0.161289	0.205488	0.0795731
ENSMUSG00000012405	9.83582	7.56675	9.02672
ENSMUSG00000012422	3.57634	2.55749	2.05313
ENSMUSG00000012428	30.0296	33.2422	18.9665
ENSMUSG00000012429	2.39663	3.03562	2.26491
ENSMUSG00000012443	0.157387	0.3989	0.17212
ENSMUSG00000012483	6.12284	5.24127	6.90973
ENSMUSG00000012519	1.98149	1.95076	1.43545
ENSMUSG00000012535	11.3068	9.3379	9.80181
ENSMUSG00000012609	0.63022	0.771211	0.85283
ENSMUSG00000012640	1.41104	1.47098	1.72415
ENSMUSG00000012848	146.946	162.784	262.403
ENSMUSG00000013033	0.3524	0.682028	0.664232
ENSMUSG00000013076	0.691956	0.613683	0.857127
ENSMUSG00000013089	1.28802	0.915782	0.7966
ENSMUSG00000013150	1.18093	1.4894	1.33603
ENSMUSG00000013155	0.0435179	0.426083	0.118557
ENSMUSG00000013160	55.5134	54.4634	54.3698
ENSMUSG00000013236	0.628443	0.83386	0.927332
ENSMUSG00000013275	1.58591	1.281	0.527905
ENSMUSG00000013367	0.155753	0.169095	0.0824157
ENSMUSG00000013419	0.107155	0.245206	0.197736
ENSMUSG00000013465	10.7343	10.3741	8.7075
ENSMUSG00000013483	0.0840638	0.0408898	0.0191751
ENSMUSG00000013495	1.36543	1.50348	0.768929
ENSMUSG00000013539	17.4304	16.3324	23.2124
ENSMUSG00000013584	0.109645	0.0636993	0.0592723
ENSMUSG00000013593	121.054	129.773	158.432
ENSMUSG00000013622	38.6002	36.6486	43.595
ENSMUSG00000013629	2.6391	1.68386	1.35276
ENSMUSG00000013646	6.51807	7.0841	6.4163
ENSMUSG00000013662	24.534	18.4154	20.472
ENSMUSG00000013663	12.4366	10.6402	13.3119
ENSMUSG00000013698	5.65902	5.81718	3.77413
ENSMUSG00000013701	4.41584	3.18783	6.01714
ENSMUSG00000013707	0.964517	1.78489	1.20757
ENSMUSG00000013736	3.61545	3.17751	3.03668
ENSMUSG00000013787	10.8972	13.9226	11.8042
ENSMUSG00000013822	19.4712	22.8773	24.7295
ENSMUSG00000013833	6.63325	5.95346	6.87262
ENSMUSG00000013846	12.2496	12.1997	12.5729
ENSMUSG00000013858	34.9868	47.2836	54.8255
ENSMUSG00000013878	3.2464	2.57987	2.47112
ENSMUSG00000013921	0.0458883	0.0899748	0.0753616
ENSMUSG00000013973	5.83693	6.36112	6.0378
ENSMUSG00000013974	0.0639584	0.0913171	0.0276343
ENSMUSG00000013997	17.1988	17.9255	18.2086
ENSMUSG00000014030	0.0371658	0.0317339	0.0134443
ENSMUSG00000014039	0.410695	0.557025	0.684299
ENSMUSG00000014074	3.11687	2.75709	2.46135
ENSMUSG00000014075	3.17361	2.47662	2.29494
ENSMUSG00000014077	31.6066	26.6435	41.2869
ENSMUSG00000014158	0.138327	0.259232	0.223399
ENSMUSG00000014164	0.651782	0.808642	1.48609
ENSMUSG00000014177	15.17	16.6414	13.2098
ENSMUSG00000014195	13.1062	12.4488	14.0306
ENSMUSG00000014226	11.6283	10.8276	12.5797
ENSMUSG00000014232	0.863807	1.53499	1.45998
ENSMUSG00000014243	6.74654	9.67855	12.9471
ENSMUSG00000014245	1.68205	2.31125	2.0098
ENSMUSG00000014294	119.117	117.555	164.27
ENSMUSG00000014303	0.339571	0.445087	0.621789
ENSMUSG00000014313	29.102	26.7371	32.2933
ENSMUSG00000014329	0.696426	0.877515	0.601232
ENSMUSG00000014349	12.5048	13.1484	14.9455
ENSMUSG00000014353	5.10128	4.33423	5.07919
ENSMUSG00000014355	5.00613	3.60091	4.05116
ENSMUSG00000014361	3.69944	4.29304	3.66599
ENSMUSG00000014402	5.58252	6.13591	6.26066
ENSMUSG00000014418	2.44696	2.72657	2.32345
ENSMUSG00000014426	3.33423	2.80533	2.76219
ENSMUSG00000014496	5.4973	4.4747	6.6029
ENSMUSG00000014498	4.37663	3.242	3.7961
ENSMUSG00000014503	0.134167	0.0552458	0.0170705
ENSMUSG00000014504	12.9802	10.9592	10.9636
ENSMUSG00000014542	36.3418	50.8174	40.6951
ENSMUSG00000014543	0.0926815	0.215679	0.038696
ENSMUSG00000014547	1.61716	1.12072	1.35918
ENSMUSG00000014550	2.32949	1.76293	2.17324
ENSMUSG00000014551	1.83423	1.75333	1.72828
ENSMUSG00000014554	2.32312	2.06963	1.8933
ENSMUSG00000014592	0.0791047	0.108879	0.123468
ENSMUSG00000014599	1.43447	1.54917	1.06475
ENSMUSG00000014601	4.6268	4.59185	4.67728
ENSMUSG00000014602	0.0135551	0.0265471	0.0127263
ENSMUSG00000014606	38.5816	38.6687	50.4774
ENSMUSG00000014609	0.0669482	0.0327257	0.0611613
ENSMUSG00000014633	2.07129	1.93262	2.87827
ENSMUSG00000014668	3.45629	3.66988	3.15534
ENSMUSG00000014704	0.173995	0.281991	0.184089
ENSMUSG00000014748	25.5846	28.8995	32.8572
ENSMUSG00000014763	3.67225	3.61151	3.60509
ENSMUSG00000014767	0.396239	0.330347	0.260681
ENSMUSG00000014769	124.139	119.03	143.875
ENSMUSG00000014771	4.45321	5.99529	4.96721
ENSMUSG00000014773	1.02432	1.05203	1.5103
ENSMUSG00000014776	0.26244	0.395723	1.82847
ENSMUSG00000014778	1.17405	1.69587	1.68091
ENSMUSG00000014786	0.0484287	0.132755	0.13562
ENSMUSG00000014791	7.6134	8.88787	7.34184
ENSMUSG00000014813	0.0131562	0.0251466	0.0358
ENSMUSG00000014837	0.366123	0.141994	0.309926
ENSMUSG00000014846	0.0545973	0.160601	0.128303
ENSMUSG00000014850	1.24586	1.25792	0.973507
ENSMUSG00000014852	0.831577	1.14894	1.09318
ENSMUSG00000014856	13.212	11.1302	12.1742
ENSMUSG00000014859	8.20747	7.7363	7.63532
ENSMUSG00000014867	120.763	105.68	97.3834
ENSMUSG00000014873	5.51701	6.63009	8.69337
ENSMUSG00000014905	62.3084	27.9185	32.94
ENSMUSG00000014907	1.15672	1.27773	0.973872
ENSMUSG00000014932	5.84474	5.08017	5.22442
ENSMUSG00000014956	16.4434	13.7126	15.5983
ENSMUSG00000014959	29.9237	25.0047	23.4816
ENSMUSG00000014980	2.40731	1.85067	2.08281
ENSMUSG00000015002	6.92778	5.65399	5.78585
ENSMUSG00000015023	5.00138	5.70028	5.56569
ENSMUSG00000015053	0.189597	0.228467	0.234231
ENSMUSG00000015083	274.424	294.654	176.814
ENSMUSG00000015085	3.57285	5.08218	1.94541
ENSMUSG00000015087	6.17352	6.29066	6.47415
ENSMUSG00000015090	3.03535	6.61733	4.86041
ENSMUSG00000015092	116.126	118.648	135.81
ENSMUSG00000015093	0.194567	0.579921	0.248672
ENSMUSG00000015094	2.13695	2.02481	3.01695
ENSMUSG00000015095	16.8111	15.9522	15.6324
ENSMUSG00000015112	47.8953	89.2554	128.075
ENSMUSG00000015120	1.73489	2.04228	2.20513
ENSMUSG00000015126	12.9267	12.1543	9.93295
ENSMUSG00000015127	0.524407	0.393364	0.378096
ENSMUSG00000015133	2.2583	1.69495	1.08801
ENSMUSG00000015134	0.019231	0.0930169	0.00877548
ENSMUSG00000015143	7.83534	7.20824	4.2221
ENSMUSG00000015149	18.1291	19.4429	20.9197
ENSMUSG00000015165	18.1351	17.8381	19.0216
ENSMUSG00000015176	6.1948	4.02024	5.96323
ENSMUSG00000015189	8.17073	6.07464	5.22524
ENSMUSG00000015202	2.01578	2.12707	1.79122
ENSMUSG00000015214	6.55707	6.27927	6.11724
ENSMUSG00000015217	1.27734	1.29438	0.966117
ENSMUSG00000015222	0.0688276	0.0147727	0.0552861
ENSMUSG00000015224	1.05469	1.66803	1.6164
ENSMUSG00000015243	23.4934	12.5901	8.41516
ENSMUSG00000015247	41.5495	43.1253	42.0557
ENSMUSG00000015289	3.61692	4.91935	4.92097
ENSMUSG00000015290	7.99002	8.95589	9.39372
ENSMUSG00000015291	16.2876	12.6801	12.6559
ENSMUSG00000015305	6.35716	7.07601	7.49863
ENSMUSG00000015312	0.166895	0.658154	7.257
ENSMUSG00000015314	0.0124503	0.0238378	0.0336062
ENSMUSG00000015316	0.135622	0.0325903	0.0299887
ENSMUSG00000015335	10.6261	11.5153	9.72904
ENSMUSG00000015337	24.1042	44.0171	46.0767
ENSMUSG00000015340	2.16514	3.4039	2.43155
ENSMUSG00000015341	23.2422	23.9086	21.8428
ENSMUSG00000015342	1.2596	0.953187	0.575368
ENSMUSG00000015354	0.545244	0.26723	0.47284
ENSMUSG00000015355	0.759204	1.41944	1.03122
ENSMUSG00000015357	35.9743	44.7216	37.8307
ENSMUSG00000015363	28.8501	23.1284	21.9591
ENSMUSG00000015377	0.824526	0.992496	0.861413
ENSMUSG00000015396	0.545218	1.32586	0.322566
ENSMUSG00000015405	0.0974446	0.208228	0.2568
ENSMUSG00000015437	0.237578	0.52193	0.390984
ENSMUSG00000015452	0.0312878	0.183533	0.0840828
ENSMUSG00000015461	9.51989	9.16931	6.23271
ENSMUSG00000015467	0.170185	0.124794	0.15938
ENSMUSG00000015468	0.392731	0.472876	0.538361
ENSMUSG00000015474	9.70068	10.7114	11.4492
ENSMUSG00000015476	0.0282305	0.140416	0.0855583
ENSMUSG00000015478	33.8523	31.744	33.989
ENSMUSG00000015488	8.37397	7.30685	5.01295
ENSMUSG00000015501	0.472702	0.498595	0.895696
ENSMUSG00000015522	6.98516	6.31674	7.68664
ENSMUSG00000015533	0.0101559	0.0294213	0.00928824
ENSMUSG00000015536	6.87315	8.89295	13.9043
ENSMUSG00000015542	15.1187	17.9355	12.7994
ENSMUSG00000015568	23.3542	11.7605	10.3911
ENSMUSG00000015575	3.86016	3.87568	6.03141
ENSMUSG00000015597	1.80521	1.83304	2.23929
ENSMUSG00000015599	0.238349	0.0457461	0.0689903
ENSMUSG00000015605	2.08277	2.30368	2.53061
ENSMUSG00000015627	0.0142274	0.0417688	0.0266579
ENSMUSG00000015647	0.188215	0.48355	0.347015
ENSMUSG00000015653	0.289558	0.188843	0.563916
ENSMUSG00000015656	1.33939	2.09554	3.13254
ENSMUSG00000015659	0.764824	0.648381	0.508486
ENSMUSG00000015668	9.69382	8.74574	7.7225
ENSMUSG00000015671	75.3741	67.7421	72.7505
ENSMUSG00000015672	28.0514	23.7623	23.5008
ENSMUSG00000015697	3.09095	2.88922	2.46564
ENSMUSG00000015702	0.33494	0.325921	0.219924
ENSMUSG00000015711	3.99063	6.53161	4.87776
ENSMUSG00000015714	164.949	136.861	129.88
ENSMUSG00000015733	28.1188	27.8005	32.4163
ENSMUSG00000015745	1.47514	2.19776	1.80734
ENSMUSG00000015747	3.43364	3.40199	2.38555
ENSMUSG00000015748	1.77808	2.10417	2.12043
ENSMUSG00000015749	7.76469	4.59342	4.67302
ENSMUSG00000015750	9.10883	8.81547	10.598
ENSMUSG00000015755	10.6211	11.6702	13.7161
ENSMUSG00000015757	2.58018	1.82057	2.22224
ENSMUSG00000015759	38.1033	25.993	26.1646
ENSMUSG00000015766	0.377162	0.416187	0.482964
ENSMUSG00000015776	6.92699	7.48869	5.96752
ENSMUSG00000015790	10.4823	10.5963	10.1028
ENSMUSG00000015804	4.0138	3.83938	2.94146
ENSMUSG00000015806	188.07	105.245	184.223
ENSMUSG00000015837	107.924	136.358	130.869
ENSMUSG00000015839	23.0959	30.5083	16.2454
ENSMUSG00000015843	1.21655	1.26907	0.574646
ENSMUSG00000015846	96.3749	88.9638	94.7589
ENSMUSG00000015850	0.31738	0.494394	0.759779
ENSMUSG00000015854	40.7172	48.7751	43.2929
ENSMUSG00000015869	26.6275	32.285	26.9772
ENSMUSG00000015879	0.170346	0.146529	0.0545468
ENSMUSG00000015880	0.837123	1.95753	0.0117085
ENSMUSG00000015882	0.747781	0.571825	0.573039
ENSMUSG00000015889	14.5389	11.8568	10.8297
ENSMUSG00000015890	69.5237	88.3243	55.5082
ENSMUSG00000015932	70.7575	75.6931	93.8358
ENSMUSG00000015937	21.6086	20.2074	23.2071
ENSMUSG00000015942	0.779441	0.639822	0.739776
ENSMUSG00000015943	12.8583	12.4464	14.5305
ENSMUSG00000015944	0.495335	0.407894	0.328376
ENSMUSG00000015947	0.289737	0.750381	0.470551
ENSMUSG00000015950	0.892433	1.25807	1.11595
ENSMUSG00000015961	16.9274	14.0902	13.3635
ENSMUSG00000015966	2.33669	2.70231	8.85312
ENSMUSG00000015968	0.058317	0.0330452	0.0179845
ENSMUSG00000015970	31.4999	35.3458	46.966
ENSMUSG00000015971	8.17845	9.58514	10.177
ENSMUSG00000015980	0.149233	0.0727382	0.0410303
ENSMUSG00000015981	0.153825	0.0855618	0.0403761
ENSMUSG00000015994	14.7331	13.3293	15.8401
ENSMUSG00000016018	5.59395	5.20712	5.28936
ENSMUSG00000016024	15.3661	22.906	14.3331
ENSMUSG00000016028	0.44129	0.350047	1.0364
ENSMUSG00000016087	0.362024	0.750532	0.64563
ENSMUSG00000016128	3.89733	2.59539	2.16232
ENSMUSG00000016150	0.0105506	0.0100194	0.0125479
ENSMUSG00000016181	1.18593	1.25978	1.36136
ENSMUSG00000016194	140.437	166.691	180.912
ENSMUSG00000016206	0.942152	1.49109	0.897371
ENSMUSG00000016239	0.257152	0.26697	0.634412
ENSMUSG00000016252	336.341	328.147	385.332
ENSMUSG00000016253	10.6432	12.34	11.2899
ENSMUSG00000016255	0.0704731	0.0348026	0.0650754
ENSMUSG00000016256	142.623	179.708	176.411
ENSMUSG00000016257	11.791	9.35458	12.9864
ENSMUSG00000016283	0.0630925	0.181456	0.0550152
ENSMUSG00000016308	11.3879	9.41823	9.94802
ENSMUSG00000016319	237.693	240.863	376.719
ENSMUSG00000016344	26.3001	30.3789	27.9957
ENSMUSG00000016356	0.619027	0.575748	0.433953
ENSMUSG00000016382	14.4112	13.0973	10.3071
ENSMUSG00000016409	2.81898	2.3684	1.98351
ENSMUSG00000016427	157.493	184.622	178.423
ENSMUSG00000016458	0.0455481	0.0595445	0.0430113
ENSMUSG00000016477	1.59905	1.65707	2.34322
ENSMUSG00000016481	6.0996	6.76036	6.50311
ENSMUSG00000016487	3.69484	3.76873	3.52957
ENSMUSG00000016493	0.0885822	0.0678628	0.0778017
ENSMUSG00000016494	0.313878	0.635598	0.701458
ENSMUSG00000016495	0.736991	0.743105	0.757357
ENSMUSG00000016496	0.280396	0.456453	0.272951
ENSMUSG00000016503	5.0633	6.08225	9.17709
ENSMUSG00000016510	5.19137	4.7633	4.32006
ENSMUSG00000016520	2.8306	2.3689	3.38447
ENSMUSG00000016526	0.544229	1.18733	0.47969
ENSMUSG00000016528	16.4867	18.6882	26.0969
ENSMUSG00000016534	123.155	110.313	104.117
ENSMUSG00000016541	24.5478	27.4863	26.4774
ENSMUSG00000016552	0.0453034	0.0529245	0.110408
ENSMUSG00000016554	31.5662	31.4243	27.1329
ENSMUSG00000016559	51.2591	46.3129	42.1051
ENSMUSG00000016619	8.29731	7.25724	6.72386
ENSMUSG00000016624	0.0469939	0.127889	0.102462
ENSMUSG00000016637	7.07071	8.66136	8.63936
ENSMUSG00000016664	12.7428	12.8342	12.039
ENSMUSG00000016756	25.2934	13.5355	4.54616
ENSMUSG00000016757	4.24196	3.78118	3.22347
ENSMUSG00000016758	7.02677	7.85715	2.84642
ENSMUSG00000016831	6.25284	4.56635	4.87861
ENSMUSG00000016833	15.7835	15.2795	14.6605
ENSMUSG00000016918	0.0598066	0.110127	0.108693
ENSMUSG00000016921	19.3133	16.8345	18.7213
ENSMUSG00000016933	7.56199	8.13964	6.29278
ENSMUSG00000016940	3.95601	3.56959	3.87622
ENSMUSG00000016942	200.513	204.041	164.829
ENSMUSG00000016946	1.60345	1.52006	1.57242
ENSMUSG00000016984	1.34588	1.63933	1.11669
ENSMUSG00000017002	0.984042	1.14878	2.05727
ENSMUSG00000017009	179.868	150.169	176.786
ENSMUSG00000017057	12.2707	8.54145	5.80137
ENSMUSG00000017119	42.1087	43.1381	34.6242
ENSMUSG00000017132	9.2144	8.1443	11.4481
ENSMUSG00000017144	3.55624	3.45753	2.89478
ENSMUSG00000017146	0.387718	0.301865	0.401358
ENSMUSG00000017167	0.052495	0.204868	0.316502
ENSMUSG00000017176	1.73579	1.83846	2.05597
ENSMUSG00000017188	34.2799	37.887	35.8982
ENSMUSG00000017195	0.0918293	0.088798	0.0281327
ENSMUSG00000017210	5.13476	3.90947	3.77902
ENSMUSG00000017221	37.5994	41.186	55.3074
ENSMUSG00000017264	5.4039	6.21083	5.33205
ENSMUSG00000017286	9.12855	9.35271	7.7209
ENSMUSG00000017288	7.43794	7.54566	7.14506
ENSMUSG00000017291	3.53384	3.03167	4.02612
ENSMUSG00000017299	3.04126	3.55682	2.78398
ENSMUSG00000017307	10.5005	12.1028	14.2568
ENSMUSG00000017309	4.72728	5.75902	4.44933
ENSMUSG00000017314	0.0347077	0.0901573	0.118326
ENSMUSG00000017344	1355.75	1370.31	1047.29
ENSMUSG00000017376	2.42336	2.55651	2.29127
ENSMUSG00000017386	17.8343	25.7156	30.5661
ENSMUSG00000017390	4.84149	3.4817	13.514
ENSMUSG00000017404	0.387655	0.82369	1.15598
ENSMUSG00000017405	0.894149	1.74402	1.80123
ENSMUSG00000017417	0.199596	0.278991	0.0928376
ENSMUSG00000017418	4.74333	3.58116	5.20473
ENSMUSG00000017421	8.08492	5.97326	6.17324
ENSMUSG00000017428	10.8704	12.9385	16.6172
ENSMUSG00000017446	3.80661	5.38697	5.87558
ENSMUSG00000017453	111.301	142.752	138.004
ENSMUSG00000017466	3.82022	5.16274	4.44569
ENSMUSG00000017485	8.58917	7.47523	7.55589
ENSMUSG00000017491	1.64799	1.16168	2.62494
ENSMUSG00000017493	365.585	416.892	430.43
ENSMUSG00000017499	0.0560082	0.0632515	0.0340985
ENSMUSG00000017548	5.42003	5.03373	4.98008
ENSMUSG00000017550	0.15095	0.156584	0.059074
ENSMUSG00000017561	2.46408	2.36345	2.30807
ENSMUSG00000017607	0.132992	0.0814953	0.0397953
ENSMUSG00000017615	8.44788	8.10016	11.0673
ENSMUSG00000017631	0.679943	0.603217	0.479667
ENSMUSG00000017639	1.40907	2.03101	1.44623
ENSMUSG00000017652	0.0824617	0.105929	0.050049
ENSMUSG00000017664	15.1895	14.2305	12.9964
ENSMUSG00000017667	0.17184	0.133659	0.214283
ENSMUSG00000017670	1.22685	1.33791	1.36846
ENSMUSG00000017677	3.88583	2.41923	3.26213
ENSMUSG00000017679	4.62822	2.99264	3.98726
ENSMUSG00000017686	7.76449	6.80879	9.20143
ENSMUSG00000017692	0.0141909	0.0274083	0.0259787
ENSMUSG00000017697	1.04402	1.01468	1.51885
ENSMUSG00000017707	74.8804	75.4344	88.0324
ENSMUSG00000017713	3.3458	4.45289	4.24555
ENSMUSG00000017715	3.09303	2.97356	3.81522
ENSMUSG00000017716	0.214905	0.477954	0.105227
ENSMUSG00000017718	20.1837	34.9788	32.5954
ENSMUSG00000017721	11.8081	12.1266	11.6861
ENSMUSG00000017723	2.62681	1.26164	1.8118
ENSMUSG00000017724	0.0204143	0.0199078	0.0758024
ENSMUSG00000017734	0.06811	0.0316376	0.040453
ENSMUSG00000017737	0.217977	0.177692	0.125239
ENSMUSG00000017740	0.142073	0.231676	0.176692
ENSMUSG00000017747	7.65928	6.99835	8.61536
ENSMUSG00000017754	7.45914	5.52982	5.35815
ENSMUSG00000017756	9.11648	13.1043	12.5426
ENSMUSG00000017760	22.2311	27.7523	22.9991
ENSMUSG00000017764	1.42725	1.25381	1.09332
ENSMUSG00000017765	4.45955	4.93235	4.13696
ENSMUSG00000017774	6.46913	7.19303	8.46334
ENSMUSG00000017776	15.094	14.2679	16.9921
ENSMUSG00000017778	0.713372	1.0927	1.4489
ENSMUSG00000017781	12.9336	11.8797	12.5123
ENSMUSG00000017801	18.4674	11.4866	13.4759
ENSMUSG00000017802	30.9075	31.8988	22.9907
ENSMUSG00000017817	0.0249676	0.0122933	0.082347
ENSMUSG00000017830	3.74693	4.88822	1.67381
ENSMUSG00000017831	24.1429	13.7773	18.6407
ENSMUSG00000017837	5.19996	4.88272	5.36096
ENSMUSG00000017843	7.7341	8.04029	8.69978
ENSMUSG00000017858	8.7663	9.50669	5.99817
ENSMUSG00000017861	0.03575	0.0929891	0.0109123
ENSMUSG00000017868	14.6995	18.4927	12.345
ENSMUSG00000017929	6.94622	12.815	7.11264
ENSMUSG00000017950	137.78	123.08	156.288
ENSMUSG00000017969	0.549973	0.623166	0.506084
ENSMUSG00000017978	4.1521	2.30668	1.89848
ENSMUSG00000017999	4.11678	4.43226	4.65886
ENSMUSG00000018001	1.0089	1.1337	0.983707
ENSMUSG00000018008	1.54912	2.0979	1.40759
ENSMUSG00000018012	0.209488	0.204586	0.191036
ENSMUSG00000018040	2.46844	3.0275	2.48375
ENSMUSG00000018042	128.408	67.0715	62.847
ENSMUSG00000018068	1.31296	0.592559	0.4914
ENSMUSG00000018076	1.05571	0.839342	1.28471
ENSMUSG00000018102	73.4277	130.777	84.7883
ENSMUSG00000018143	5.19329	6.37926	3.77461
ENSMUSG00000018160	3.2082	2.69472	3.00831
ENSMUSG00000018166	37.1641	34.4263	26.3024
ENSMUSG00000018167	8.36635	9.02763	8.8596
ENSMUSG00000018168	0.0116756	0.136042	0.0108184
ENSMUSG00000018169	0.45042	0.855148	0.701625
ENSMUSG00000018171	38.4085	31.1031	32.4513
ENSMUSG00000018189	5.64894	5.78731	7.68257
ENSMUSG00000018196	2.3387	2.57045	2.37117
ENSMUSG00000018199	0.432148	0.437091	0.373763
ENSMUSG00000018209	4.10906	2.92686	2.35003
ENSMUSG00000018217	1.59668	0.823799	0.768734
ENSMUSG00000018239	2.21416	1.77364	1.28703
ENSMUSG00000018286	146.914	167.572	217.33
ENSMUSG00000018287	21.6476	19.2036	23.8729
ENSMUSG00000018293	89.8234	95.6551	118.894
ENSMUSG00000018322	2.1722	3.04045	2.42866
ENSMUSG00000018326	29.0268	25.9196	27.8525
ENSMUSG00000018334	0.206209	0.208925	0.304538
ENSMUSG00000018339	0.838951	2.37642	2.61131
ENSMUSG00000018340	29.8105	43.3429	58.3584
ENSMUSG00000018341	0.0438975	0.0320589	0.0409533
ENSMUSG00000018347	1.35004	1.45078	1.01435
ENSMUSG00000018363	6.90311	6.39235	6.69101
ENSMUSG00000018372	0.848957	1.10729	1.07186
ENSMUSG00000018377	2.45105	2.48936	2.60226
ENSMUSG00000018378	0.409322	0.525895	0.634741
ENSMUSG00000018379	11.7901	8.45415	6.53131
ENSMUSG00000018381	0.829892	0.942383	0.968306
ENSMUSG00000018387	6.4636	5.04071	4.43982
ENSMUSG00000018395	0.810984	0.538684	0.4305
ENSMUSG00000018398	0.595801	0.600807	0.717848
ENSMUSG00000018401	7.74928	6.86851	6.71987
ENSMUSG00000018405	1.0962	1.19315	0.748412
ENSMUSG00000018411	0.301122	0.308467	0.318616
ENSMUSG00000018412	3.77599	3.89462	5.38362
ENSMUSG00000018415	9.38935	8.50606	7.26695
ENSMUSG00000018417	47.6228	25.3726	26.0677
ENSMUSG00000018425	11.8416	8.11661	10.6359
ENSMUSG00000018427	3.91404	2.15953	2.40246
ENSMUSG00000018428	17.5659	19.0596	19.6648
ENSMUSG00000018433	3.99151	3.66404	3.70158
ENSMUSG00000018442	30.2235	17.8195	13.264
ENSMUSG00000018446	66.2515	68.1583	69.0945
ENSMUSG00000018449	4.93484	4.90665	4.06486
ENSMUSG00000018459	2.8756	10.5343	4.29291
ENSMUSG00000018470	0.30356	0.0988923	0.224527
ENSMUSG00000018474	5.05745	4.87527	5.99296
ENSMUSG00000018476	2.93992	2.75189	2.83694
ENSMUSG00000018481	4.76913	3.41504	3.77683
ENSMUSG00000018486	0.440123	0.28938	0.449417
ENSMUSG00000018501	5.603	5.04403	5.37478
ENSMUSG00000018507	0.221482	0.478285	0.448201
ENSMUSG00000018509	4.30129	7.15825	7.27599
ENSMUSG00000018537	0.964846	0.742641	1.17263
ENSMUSG00000018541	1.7259	1.7618	1.8898
ENSMUSG00000018547	4.17022	3.24741	3.79563
ENSMUSG00000018548	2.56812	2.2082	2.27274
ENSMUSG00000018559	15.9778	17.3382	16.0443
ENSMUSG00000018565	5.53247	6.48557	5.99698
ENSMUSG00000018566	0.407504	0.0561135	0.266276
ENSMUSG00000018567	147.745	155.042	154.047
ENSMUSG00000018569	0.128678	0.407997	0.14978
ENSMUSG00000018572	6.8261	7.44966	5.94843
ENSMUSG00000018574	205.226	245.423	231.997
ENSMUSG00000018583	6.04476	5.01985	4.88476
ENSMUSG00000018585	82.6556	90.7372	87.1456
ENSMUSG00000018593	61.7756	63.6673	54.8346
ENSMUSG00000018599	7.96173	10.3277	7.82838
ENSMUSG00000018604	5.03217	3.56406	2.26773
ENSMUSG00000018648	0.535712	1.09872	1.17196
ENSMUSG00000018651	1.54417	1.92099	1.45743
ENSMUSG00000018654	0.374636	0.556564	0.293439
ENSMUSG00000018659	55.8588	95.2851	44.98
ENSMUSG00000018661	3.61958	3.3545	3.4034
ENSMUSG00000018666	5.35041	4.46156	6.13705
ENSMUSG00000018669	24.8489	22.1404	12.4436
ENSMUSG00000018672	5.24769	8.10171	8.11884
ENSMUSG00000018677	161.078	181.789	269.205
ENSMUSG00000018678	1.07437	1.37842	1.06196
ENSMUSG00000018697	4.57333	5.60133	3.89424
ENSMUSG00000018707	8.24053	10.0926	10.2258
ENSMUSG00000018727	4.73517	5.37927	7.11163
ENSMUSG00000018733	3.66862	3.1592	3.70003
ENSMUSG00000018736	7.95804	10.8705	14.7114
ENSMUSG00000018740	0.499439	0.161741	0.0910218
ENSMUSG00000018750	1.77482	1.66528	1.94888
ENSMUSG00000018752	1.24876	1.19215	1.32829
ENSMUSG00000018761	27.5154	34.7135	32.7924
ENSMUSG00000018765	11.1273	12.2733	14.7177
ENSMUSG00000018770	410.874	440.077	633.33
ENSMUSG00000018774	4.65218	6.96792	5.65
ENSMUSG00000018796	180.748	158.09	119.103
ENSMUSG00000018800	0.81093	1.03344	0.766938
ENSMUSG00000018809	1.00708	1.05233	0.941084
ENSMUSG00000018819	0.419089	0.840527	0.426542
ENSMUSG00000018820	1.88787	2.54315	2.55231
ENSMUSG00000018821	16.715	13.7932	19.2388
ENSMUSG00000018830	0.450106	0.484413	0.425293
ENSMUSG00000018841	2.64345	2.3459	1.51071
ENSMUSG00000018844	0.0199678	0.0391405	0.0375443
ENSMUSG00000018845	0.143921	0.205905	0.377653
ENSMUSG00000018846	9.97433	5.97413	13.7957
ENSMUSG00000018848	16.3216	14.8637	12.1162
ENSMUSG00000018849	13.7649	15.3477	17.1344
ENSMUSG00000018858	7.89709	6.99557	10.8527
ENSMUSG00000018861	9.16464	11.0932	10.1248
ENSMUSG00000018865	0.0620729	0.0404273	0.0388024
ENSMUSG00000018882	7.76663	7.59342	7.87355
ENSMUSG00000018899	10.0965	9.82813	3.64545
ENSMUSG00000018900	3.58557	8.69471	16.101
ENSMUSG00000018906	0.942229	0.7306	0.627465
ENSMUSG00000018909	1.61059	1.70836	1.439
ENSMUSG00000018920	3.01922	3.6113	2.57195
ENSMUSG00000018921	4.02396	4.2095	2.83225
ENSMUSG00000018923	5.92183	5.92617	4.96205
ENSMUSG00000018924	0.0417518	0.0808806	0.0572511
ENSMUSG00000018927	4.17275	4.74164	9.61993
ENSMUSG00000018931	2.58458	2.45538	1.4299
ENSMUSG00000018932	30.8031	28.8581	32.1498
ENSMUSG00000018965	20.6109	22.3851	21.7974
ENSMUSG00000018974	2.90711	3.17209	3.06712
ENSMUSG00000018983	0.624254	0.279429	0.159254
ENSMUSG00000018986	0.0284247	0.0542753	0.0738238
ENSMUSG00000018995	6.2836	6.70512	4.45529
ENSMUSG00000018999	3.41271	2.18323	2.7746
ENSMUSG00000019027	0.0159653	0.0558091	0.0293519
ENSMUSG00000019039	10.7725	11.0067	11.0758
ENSMUSG00000019054	52.2936	53.775	48.1113
ENSMUSG00000019055	9.26753	9.92192	10.0413
ENSMUSG00000019066	3.18099	1.90742	3.23551
ENSMUSG00000019080	4.68558	5.8987	3.83644
ENSMUSG00000019082	46.9612	65.1453	103.953
ENSMUSG00000019087	22.3008	23.0079	24.5028
ENSMUSG00000019088	1.8568	2.04486	1.81415
ENSMUSG00000019122	19.6406	27.3419	22.3568
ENSMUSG00000019132	36.9077	41.8124	70.3444
ENSMUSG00000019139	2.686	7.80663	10.8632
ENSMUSG00000019143	8.49606	7.05504	5.9392
ENSMUSG00000019158	15.6305	15.6967	24.4812
ENSMUSG00000019173	38.1399	39.7524	39.9411
ENSMUSG00000019178	0.17078	0.0824282	0.101412
ENSMUSG00000019179	110.954	128.107	206.902
ENSMUSG00000019188	11.8473	10.6185	8.314
ENSMUSG00000019189	3.12346	3.89797	4.6003
ENSMUSG00000019194	6.61328	10.8844	6.33565
ENSMUSG00000019210	22.6346	26.3856	30.5121
ENSMUSG00000019214	0.0436669	0.0851388	0.013441
ENSMUSG00000019232	20.3661	61.455	81.5534
ENSMUSG00000019235	0.312248	0.59649	0.0514629
ENSMUSG00000019254	5.55444	7.70409	9.13901
ENSMUSG00000019256	4.41744	4.56658	6.75995
ENSMUSG00000019261	1.82712	1.50458	1.54212
ENSMUSG00000019295	9.07296	8.62025	7.91244
ENSMUSG00000019297	4.69558	4.60487	4.65795
ENSMUSG00000019301	0.242871	0.0945713	0.270808
ENSMUSG00000019302	14.9834	12.7794	16.4398
ENSMUSG00000019303	1.41071	0.702202	1.44492
ENSMUSG00000019312	40.7693	48.2693	43.5903
ENSMUSG00000019320	0.297142	0.638666	0.29323
ENSMUSG00000019326	0.0206706	0.0403445	0.0481043
ENSMUSG00000019338	3.14666	2.17442	2.12361
ENSMUSG00000019362	96.9361	96.5587	116.976
ENSMUSG00000019368	68.5673	56.2432	58.8819
ENSMUSG00000019370	23.0946	20.7873	18.149
ENSMUSG00000019373	21.6569	19.052	21.6113
ENSMUSG00000019428	70.9387	77.2243	86.9937
ENSMUSG00000019432	15.0556	15.6676	13.8501
ENSMUSG00000019433	13.1653	11.5773	11.6048
ENSMUSG00000019437	3.51913	3.03144	4.21855
ENSMUSG00000019461	2.36121	2.94554	2.40227
ENSMUSG00000019467	0.521281	0.64152	0.608478
ENSMUSG00000019470	6.34979	6.86375	5.66613
ENSMUSG00000019471	35.0258	38.3764	39.5565
ENSMUSG00000019487	2.25874	2.08667	2.77531
ENSMUSG00000019494	23.8252	23.3138	27.5938
ENSMUSG00000019505	74.4391	137.55	162.767
ENSMUSG00000019518	2.18379	3.16007	2.99183
ENSMUSG00000019528	3.63217	3.34308	2.69188
ENSMUSG00000019539	3.47214	6.48799	3.77551
ENSMUSG00000019558	2.35264	2.37301	2.48633
ENSMUSG00000019564	0.22495	0.168791	0.104626
ENSMUSG00000019577	0.864056	0.66886	6.4015
ENSMUSG00000019578	8.59302	10.7221	11.7302
ENSMUSG00000019579	47.5618	38.25	39.8498
ENSMUSG00000019590	2.4448	2.15537	1.73601
ENSMUSG00000019647	0.44437	0.737769	0.662474
ENSMUSG00000019659	3.40849	3.26866	2.59006
ENSMUSG00000019689	32.9585	46.0734	56.6536
ENSMUSG00000019699	0.432864	0.413068	0.539836
ENSMUSG00000019710	17.1021	18.5726	19.3085
ENSMUSG00000019715	7.81001	8.96774	7.32524
ENSMUSG00000019718	11.1137	8.82138	10.3332
ENSMUSG00000019726	1.81604	1.22057	1.41472
ENSMUSG00000019731	15.2113	10.2236	10.278
ENSMUSG00000019732	0.990532	1.75332	2.35976
ENSMUSG00000019734	1.95004	1.02599	1.06833
ENSMUSG00000019737	0.671753	1.20104	2.07692
ENSMUSG00000019738	1.30019	1.7339	1.02772
ENSMUSG00000019761	0.193954	0.254955	0.174678
ENSMUSG00000019762	60.3585	66.5981	66.1772
ENSMUSG00000019763	1.23431	1.74571	1.95457
ENSMUSG00000019768	2.75588	2.72934	4.67284
ENSMUSG00000019773	0.221638	0.347109	0.321075
ENSMUSG00000019774	1.45222	1.40676	1.24941
ENSMUSG00000019777	4.89711	3.68189	4.03271
ENSMUSG00000019779	1.33647	0.679977	0.530612
ENSMUSG00000019782	4.12549	4.08701	5.08151
ENSMUSG00000019789	0.0630626	0.0803319	0.0759127
ENSMUSG00000019790	1.776	1.09653	1.58274
ENSMUSG00000019791	5.69083	6.99283	9.44657
ENSMUSG00000019792	2.41891	2.679	2.06994
ENSMUSG00000019794	7.92042	7.20018	7.14816
ENSMUSG00000019795	4.87053	3.75239	4.74829
ENSMUSG00000019796	1.03906	0.853477	0.27513
ENSMUSG00000019797	11.201	10.175	11.9309
ENSMUSG00000019802	35.8643	28.9385	23.1566
ENSMUSG00000019804	38.5341	43.4819	44.7827
ENSMUSG00000019806	4.65507	4.66248	8.23374
ENSMUSG00000019808	1.64386	1.37882	2.07132
ENSMUSG00000019809	13.4325	12.8824	10.5569
ENSMUSG00000019810	1.40053	1.10759	0.852789
ENSMUSG00000019813	0.423217	0.893337	0.532661
ENSMUSG00000019814	7.80468	6.84412	6.35986
ENSMUSG00000019817	0.326275	0.388109	0.24358
ENSMUSG00000019818	128.172	94.8198	77.0599
ENSMUSG00000019820	2.40426	1.92303	1.53963
ENSMUSG00000019822	10.6947	12.3855	9.52825
ENSMUSG00000019823	0.279628	0.186054	0.288246
ENSMUSG00000019826	3.0429	2.74006	3.48212
ENSMUSG00000019831	0.351916	0.428916	0.542623
ENSMUSG00000019832	17.3522	13.4359	7.60675
ENSMUSG00000019837	12.6233	9.8682	12.7196
ENSMUSG00000019838	14.4924	18.3412	37.4649
ENSMUSG00000019841	1.3105	1.18081	1.4131
ENSMUSG00000019842	1.22284	0.560848	0.622928
ENSMUSG00000019843	1.58853	1.87124	1.69096
ENSMUSG00000019845	0.286366	0.420587	0.137944
ENSMUSG00000019846	0.69348	1.04335	0.739445
ENSMUSG00000019849	16.0882	14.3005	17.4619
ENSMUSG00000019850	0.474826	0.591816	0.529521
ENSMUSG00000019851	60.368	42.7185	36.8744
ENSMUSG00000019854	4.71285	5.07715	5.77511
ENSMUSG00000019856	0.12807	0.0621887	0.0379944
ENSMUSG00000019857	3.49902	2.93338	2.74708
ENSMUSG00000019861	8.49593	6.3192	6.18297
ENSMUSG00000019863	3.27171	3.0068	2.781
ENSMUSG00000019864	11.6996	9.18705	8.20019
ENSMUSG00000019866	2.84795	3.84201	3.85454
ENSMUSG00000019868	6.80371	6.73005	5.46833
ENSMUSG00000019872	22.8743	27.3578	27.0662
ENSMUSG00000019873	18.4133	13.2014	12.6486
ENSMUSG00000019874	1.20716	2.87322	2.42664
ENSMUSG00000019876	0.0863662	0.081461	0.117664
ENSMUSG00000019877	84.3522	77.3717	80.3892
ENSMUSG00000019878	5.96338	4.93616	6.77674
ENSMUSG00000019880	2.36758	2.39092	2.116
ENSMUSG00000019883	44.7866	18.0101	23.5056
ENSMUSG00000019889	10.7764	8.73537	6.27938
ENSMUSG00000019891	1.55137	1.82432	1.73762
ENSMUSG00000019897	5.01784	4.24276	5.12306
ENSMUSG00000019899	0.272082	0.324832	0.234106
ENSMUSG00000019906	3.8165	3.81218	3.39998
ENSMUSG00000019907	2.0736	1.28117	2.13003
ENSMUSG00000019916	1.43038	1.51508	2.28443
ENSMUSG00000019917	5.38063	5.16982	4.07073
ENSMUSG00000019920	3.17327	2.47265	2.06742
ENSMUSG00000019923	6.71613	6.91	7.67124
ENSMUSG00000019927	3.82387	3.74519	4.78851
ENSMUSG00000019929	48.6348	71.577	71.6639
ENSMUSG00000019935	14.3752	7.06655	2.48087
ENSMUSG00000019942	0.593744	0.947926	0.400269
ENSMUSG00000019943	4.752	4.27967	5.31583
ENSMUSG00000019944	13.8385	8.10768	12.9173
ENSMUSG00000019945	1.50153	1.42866	2.58271
ENSMUSG00000019947	2.36846	1.6537	3.42669
ENSMUSG00000019948	8.10654	6.13876	7.68365
ENSMUSG00000019951	7.35588	6.52775	10.8696
ENSMUSG00000019952	1.10416	1.08838	0.936267
ENSMUSG00000019960	7.55155	7.05516	7.35363
ENSMUSG00000019961	4.07462	3.50529	3.32647
ENSMUSG00000019966	0.553721	0.396167	0.369728
ENSMUSG00000019969	10.729	11.324	11.1124
ENSMUSG00000019970	2.98106	2.98258	6.78052
ENSMUSG00000019971	0.267844	0.218478	0.187669
ENSMUSG00000019975	0.906419	0.566117	0.654194
ENSMUSG00000019977	10.5572	10.6251	12.6363
ENSMUSG00000019978	2.58236	2.5863	1.92971
ENSMUSG00000019979	0.342668	0.47163	0.458716
ENSMUSG00000019984	2.0047	1.48072	1.68689
ENSMUSG00000019986	0.107685	0.0882567	0.187277
ENSMUSG00000019987	879.963	687.735	1044.55
ENSMUSG00000019988	4.41661	3.77013	4.04611
ENSMUSG00000019989	11.9143	14.3466	8.88376
ENSMUSG00000019990	1.66691	1.62288	0.603332
ENSMUSG00000019992	0.0245034	0.140838	0.152426
ENSMUSG00000019996	5.24299	4.88537	5.90612
ENSMUSG00000019997	0.918047	1.27466	3.44414
ENSMUSG00000019998	6.21309	5.50444	4.88495
ENSMUSG00000020003	29.9601	34.0229	33.9447
ENSMUSG00000020009	6.41234	8.67277	7.04235
ENSMUSG00000020010	8.0627	8.12252	10.9434
ENSMUSG00000020014	0.0149627	0.0216474	0.00678823
ENSMUSG00000020015	3.68905	3.81295	4.44452
ENSMUSG00000020017	66.5973	71.5255	57.2703
ENSMUSG00000020018	1.32835	2.52025	2.18078
ENSMUSG00000020019	1.50405	1.45549	1.13172
ENSMUSG00000020021	4.9211	3.76607	3.41483
ENSMUSG00000020022	1.44948	2.73287	2.97535
ENSMUSG00000020023	1.62648	1.69111	1.33691
ENSMUSG00000020024	1.7169	1.50312	1.86494
ENSMUSG00000020027	0.425997	0.33292	0.501378
ENSMUSG00000020029	61.3256	69.5308	66.8127
ENSMUSG00000020032	0.595223	0.492233	0.175851
ENSMUSG00000020034	14.3387	16.1571	17.0012
ENSMUSG00000020037	0.0434748	0.199656	0.0200504
ENSMUSG00000020038	2.3684	2.74456	7.66116
ENSMUSG00000020044	5.01377	3.35013	3.60462
ENSMUSG00000020048	259.695	253.386	196.321
ENSMUSG00000020051	517.519	612.118	595.681
ENSMUSG00000020053	50.5107	43.3592	25.5113
ENSMUSG00000020056	3.14883	3.53601	2.94753
ENSMUSG00000020057	0.269438	0.666826	0.513016
ENSMUSG00000020063	2.2747	2.08853	2.19549
ENSMUSG00000020064	14.2849	12.6521	12.5644
ENSMUSG00000020069	2.96189	2.72387	4.14824
ENSMUSG00000020070	0.59572	0.480371	0.30611
ENSMUSG00000020072	6.60689	38.9973	72.7581
ENSMUSG00000020074	8.93687	7.97182	11.3518
ENSMUSG00000020075	6.47072	6.39696	8.42596
ENSMUSG00000020076	10.4506	11.0792	10.8968
ENSMUSG00000020077	3.87199	3.3708	2.73272
ENSMUSG00000020078	11.5691	10.844	10.506
ENSMUSG00000020079	6.78781	7.20081	6.75457
ENSMUSG00000020083	0.797785	0.631906	0.320258
ENSMUSG00000020085	4.87211	7.77917	10.0931
ENSMUSG00000020086	0.184642	0.183048	0.244528
ENSMUSG00000020087	19.8947	26.4703	23.8496
ENSMUSG00000020088	36.9434	31.2523	31.9846
ENSMUSG00000020089	61.5519	97.7856	186.235
ENSMUSG00000020091	42.4016	33.0527	41.4798
ENSMUSG00000020092	3.04182	3.50622	2.82677
ENSMUSG00000020097	13.4198	12.3438	10.9834
ENSMUSG00000020098	337.303	298.478	335.049
ENSMUSG00000020099	0.504272	0.882847	0.711281
ENSMUSG00000020100	1.22951	0.771996	0.377941
ENSMUSG00000020101	1.33397	1.70465	1.22072
ENSMUSG00000020102	5.92948	11.5706	17.3709
ENSMUSG00000020105	2.73121	2.8821	1.05983
ENSMUSG00000020107	9.82313	11.892	14.9661
ENSMUSG00000020108	2.60613	3.25199	20.8556
ENSMUSG00000020109	14.5418	15.1916	16.6152
ENSMUSG00000020111	10.6943	11.6566	10.2967
ENSMUSG00000020114	7.43601	7.03259	6.56644
ENSMUSG00000020115	8.32675	7.22599	7.0293
ENSMUSG00000020116	20.8496	18.2197	16.5145
ENSMUSG00000020120	0.692193	0.70888	0.534392
ENSMUSG00000020121	0.130712	0.0930157	0.0890717
ENSMUSG00000020122	69.1728	35.5459	27.0464
ENSMUSG00000020123	9.11847	5.34752	6.2858
ENSMUSG00000020124	8.7718	8.68854	11.2644
ENSMUSG00000020128	10.0981	8.04947	9.35547
ENSMUSG00000020130	18.2847	16.5805	16.1596
ENSMUSG00000020131	0.970994	2.75187	1.96859
ENSMUSG00000020132	13.3425	11.8788	13.6388
ENSMUSG00000020133	8.66585	8.44831	6.81577
ENSMUSG00000020134	4.46293	4.23798	4.53791
ENSMUSG00000020135	0.0249765	0.0440397	0.0420407
ENSMUSG00000020137	1.76188	0.940159	1.66225
ENSMUSG00000020140	0.409056	0.764388	0.684273
ENSMUSG00000020142	1.3845	1.14227	0.478743
ENSMUSG00000020143	0.234224	0.449112	0.303594
ENSMUSG00000020149	71.7227	60.8514	55.1816
ENSMUSG00000020150	124.635	114.399	148.583
ENSMUSG00000020152	34.6052	29.2196	33.4474
ENSMUSG00000020153	89.8724	93.0204	128.524
ENSMUSG00000020154	5.08528	5.26566	5.4414
ENSMUSG00000020156	2.17947	2.29721	1.5403
ENSMUSG00000020160	0.604311	0.409795	0.506921
ENSMUSG00000020163	129.17	149.527	137.231
ENSMUSG00000020166	6.53612	6.09207	7.30894
ENSMUSG00000020167	2.66201	4.01761	4.15586
ENSMUSG00000020170	3.09338	2.42488	3.38838
ENSMUSG00000020171	9.69737	9.91783	8.75309
ENSMUSG00000020173	4.15891	2.71793	3.908
ENSMUSG00000020175	0.175987	0.244139	0.188442
ENSMUSG00000020176	1.59099	0.624646	0.855664	Grb10
ENSMUSG00000020178	0.47072	0.45881	0.698952
ENSMUSG00000020180	16.4731	13.1877	12.231
ENSMUSG00000020182	61.8096	37.6397	17.1709
ENSMUSG00000020183	0.646634	0.54378	0.719306
ENSMUSG00000020184	5.68026	10.3337	7.45281
ENSMUSG00000020185	0.0292356	0.0285934	0.0438922
ENSMUSG00000020186	20.3212	30.4971	43.8393
ENSMUSG00000020189	6.62876	4.04884	3.23848
ENSMUSG00000020190	36.3675	54.8641	58.387
ENSMUSG00000020196	2.90125	4.16038	4.79079
ENSMUSG00000020198	10.7042	10.3481	9.45668
ENSMUSG00000020205	40.1933	15.7755	5.89695
ENSMUSG00000020211	4.19188	4.30891	4.84746
ENSMUSG00000020212	0.466087	0.387681	0.37837
ENSMUSG00000020218	0.0713073	0.0690914	0.0220847
ENSMUSG00000020219	43.2329	44.6904	55.9835
ENSMUSG00000020220	4.93779	5.47864	5.33916
ENSMUSG00000020224	2.18889	1.85641	2.34403
ENSMUSG00000020225	32.2945	46.2169	47.0009
ENSMUSG00000020227	0.101391	0.260673	0.154555
ENSMUSG00000020228	2.17992	1.49506	3.15518
ENSMUSG00000020230	0.127684	0.32135	0.25841
ENSMUSG00000020231	0.57703	0.314258	0.554753
ENSMUSG00000020232	4.83412	4.35735	5.45712
ENSMUSG00000020235	4.19417	5.0337	4.05739
ENSMUSG00000020238	19.5412	22.1838	23.9595
ENSMUSG00000020241	0.67138	0.791658	0.799457
ENSMUSG00000020246	2.80041	2.55316	2.86311
ENSMUSG00000020248	8.6842	6.90912	6.17954
ENSMUSG00000020250	36.4	44.6576	50.9229
ENSMUSG00000020251	0.0304814	0.0291204	0.0818817
ENSMUSG00000020253	3.26094	1.84889	1.33952
ENSMUSG00000020255	5.05561	3.93992	3.47077
ENSMUSG00000020256	0.0142933	0.0137613	0.019554
ENSMUSG00000020257	9.46611	7.5096	9.57973
ENSMUSG00000020258	73.5402	73.255	52.3302
ENSMUSG00000020260	7.24272	7.06896	7.47245
ENSMUSG00000020261	7.72325	6.0175	4.12757
ENSMUSG00000020262	2.11776	1.58905	1.72109
ENSMUSG00000020263	3.86059	4.49911	3.46031
ENSMUSG00000020265	12.7552	14.7025	11.731
ENSMUSG00000020267	87.9598	103.525	191.745
ENSMUSG00000020268	0.1973	0.0864443	0.147514
ENSMUSG00000020271	7.88937	7.32948	8.67954
ENSMUSG00000020272	0.881265	1.91234	1.05082
ENSMUSG00000020273	0.643008	0.553849	0.533519
ENSMUSG00000020275	0.602373	0.437134	0.731613
ENSMUSG00000020277	11.302	10.6014	12.4299
ENSMUSG00000020280	5.2122	4.4298	5.58706
ENSMUSG00000020282	1.34921	3.95962	1.53448
ENSMUSG00000020283	14.051	13.6006	13.887
ENSMUSG00000020284	2.21591	2.61457	2.15787
ENSMUSG00000020287	1.73348	1.94158	1.33217
ENSMUSG00000020288	5.76319	5.27355	5.12062
ENSMUSG00000020289	1.78924	1.88847	1.84863
ENSMUSG00000020290	6.18928	3.98989	3.14035
ENSMUSG00000020300	8.102	4.37011	4.90877
ENSMUSG00000020303	0.0121861	0.0117746	0.0223271
ENSMUSG00000020305	1.1044	1.07829	1.01023
ENSMUSG00000020307	36.953	40.7323	37.9471
ENSMUSG00000020308	9.70325	13.675	13.2319
ENSMUSG00000020309	30.6725	25.2081	20.9779
ENSMUSG00000020311	10.9056	11.3923	10.3348
ENSMUSG00000020312	0.0120531	0.0821987	0.0565759
ENSMUSG00000020315	5.9898	5.79907	5.59429
ENSMUSG00000020319	0.703266	0.741049	0.524827
ENSMUSG00000020321	370.917	348.735	436.767
ENSMUSG00000020325	0.241754	0.182238	1.0405
ENSMUSG00000020326	9.86223	25.79	16.4433
ENSMUSG00000020328	20.0694	20.977	14.1233
ENSMUSG00000020329	6.07884	8.07137	8.74409
ENSMUSG00000020330	0.0894978	0.623208	0.00983705
ENSMUSG00000020331	0.161244	0.284035	0.155262
ENSMUSG00000020333	0.0121964	0.0117224	0.00555974
ENSMUSG00000020334	1.51356	1.11368	0.676914
ENSMUSG00000020335	0.590349	0.766377	0.456464
ENSMUSG00000020340	0.174682	0.276813	0.23446
ENSMUSG00000020346	16.6209	18.9475	16.4058
ENSMUSG00000020349	19.6363	15.4762	17.5928
ENSMUSG00000020357	4.51041	4.88879	8.41011
ENSMUSG00000020358	35.4352	30.3533	36.3028
ENSMUSG00000020359	2.17801	2.23089	2.94666
ENSMUSG00000020361	27.0843	23.7597	24.1548
ENSMUSG00000020362	9.04763	5.65819	6.46413
ENSMUSG00000020363	0.0296425	0.175407	0.154022
ENSMUSG00000020364	0.383152	0.550404	1.02066
ENSMUSG00000020366	9.9581	8.43223	7.59791
ENSMUSG00000020368	90.4112	79.4553	65.2648
ENSMUSG00000020372	210.417	188.21	284.153
ENSMUSG00000020375	5.32621	5.7059	4.48987
ENSMUSG00000020376	45.1096	47.6143	45.429
ENSMUSG00000020377	0.413563	0.720997	0.693815
ENSMUSG00000020380	1.70683	1.53361	1.70589
ENSMUSG00000020381	2.83321	2.84291	1.29137
ENSMUSG00000020385	4.65297	5.51179	6.83081
ENSMUSG00000020386	146.056	121.978	164.088
ENSMUSG00000020387	1.3812	1.43956	0.980663
ENSMUSG00000020388	0.313463	1.09931	0.644819
ENSMUSG00000020389	0.00855708	0.0410737	0.0538811
ENSMUSG00000020390	45.9303	47.9804	42.835
ENSMUSG00000020392	4.12049	4.68539	4.58374
ENSMUSG00000020393	1.78373	1.99384	1.36125
ENSMUSG00000020395	0.0183029	0.071366	0.0170389
ENSMUSG00000020396	0.00932738	0.04671	0.00861663
ENSMUSG00000020397	4.74152	4.09719	4.20065
ENSMUSG00000020399	0.0767451	0.0591897	0.111219
ENSMUSG00000020400	4.25708	4.57671	2.99319
ENSMUSG00000020402	71.0649	70.4402	111.064
ENSMUSG00000020407	0.797846	0.778678	0.495567
ENSMUSG00000020409	4.87843	5.69541	4.12773
ENSMUSG00000020412	5.90872	5.90724	5.26299
ENSMUSG00000020413	1.47791	1.0545	0.760382
ENSMUSG00000020415	0.475824	1.99915	0.467764
ENSMUSG00000020419	0.0804158	0.0387162	0.036547
ENSMUSG00000020420	0.303994	0.164719	0.247004
ENSMUSG00000020422	4.51189	3.72665	2.78747
ENSMUSG00000020423	3.75006	7.95419	4.7179
ENSMUSG00000020424	0.592577	1.09307	0.572183
ENSMUSG00000020427	7.85915	12.9274	10.3835
ENSMUSG00000020429	16.5346	35.3793	278.761
[truncated: 19,806 more rows]
