# Supplementary material for: Mulberry Leaf Regulates Differentially Expressed Genes in Diabetic Mice Liver Based on RNA-Seq Analysis
Source: Front Physiol. 2018 Aug 7;9:1051. doi: 10.3389/fphys.2018.01051 (PMC6090096; doi:10.3389/fphys.2018.01051)
Supplement: Supplementary file 1 [file Presentation_1.zip › supplementary materials/KEGG-12.19/C-DD-KEGG-12.19.txt]

TERM	count	POP HIT	false discovery rate
Steroid hormone biosynthesis	27	140	3.29E-18
Retinol metabolism	27	830	3.29E-18
Chemical carcinogenesis	24	5204	4.97E-14
Metabolic pathways	93	1100	5.45E-13
Arachidonic acid metabolism	20	590	1.69E-10
Inflammatory mediator regulation of TRP channels	16	4750	6.22E-05
Linoleic acid metabolism	10	591	8.36E-05
Metabolism of xenobiotics by cytochrome P450	11	980	0.000177
Glutathione metabolism	10	480	0.000245
Complement and coagulation cascades	11	4610	0.0009
Drug metabolism - cytochrome P450	10	982	0.000998
PPAR signaling pathway	11	3320	0.000998
Fatty acid degradation	8	71	0.00188
Bile secretion	10	4976	0.00209
Steroid biosynthesis	5	100	0.00526
TNF signaling pathway	11	4668	0.0133
Fatty acid elongation	5	62	0.0148
Biosynthesis of unsaturated fatty acids	5	1040	0.0162
Serotonergic synapse	12	4726	0.0162
Microbial metabolism in diverse environments	14	1120	0.0166
Peroxisome	9	4146	0.0166
Primary bile acid biosynthesis	4	120	0.0187
AMPK signaling pathway	11	4152	0.0325
Nicotinate and nicotinamide metabolism	5	760	0.0403
