# Supplementary material for: Mulberry Leaf Regulates Differentially Expressed Genes in Diabetic Mice Liver Based on RNA-Seq Analysis
Source: Front Physiol. 2018 Aug 7;9:1051. doi: 10.3389/fphys.2018.01051 (PMC6090096; doi:10.3389/fphys.2018.01051)
Supplement: Supplementary file 1 [file Presentation_1.zip › supplementary materials/KEGG-12.19/DC-DD-KEGG-12.19.txt]

TERM	count	POP HIT	false discovery rate
Steroid hormone biosynthesis	26	140	3.77E-17
Retinol metabolism	25	830	2.78E-16
Metabolic pathways	91	1100	5.07E-13
Steroid biosynthesis	10	100	4.05E-09
Chemical carcinogenesis	18	5204	1.31E-08
Arachidonic acid metabolism	15	590	2.83E-06
Terpenoid backbone biosynthesis	8	900	4.85E-06
Biosynthesis of unsaturated fatty acids	8	1040	2.02E-05
Influenza A	18	5164	0.000168
Cell cycle	14	4110	0.000695
Drug metabolism - cytochrome P450	10	982	0.000784
Herpes simplex infection	18	5168	0.00103
Fatty acid elongation	6	62	0.00125
Fatty acid degradation	8	71	0.00125
FoxO signaling pathway	14	4068	0.00125
Antigen processing and presentation	10	4612	0.00125
Bile secretion	10	4976	0.00125
Microbial metabolism in diverse environments	16	1120	0.00126
Linoleic acid metabolism	8	591	0.00135
Fatty acid metabolism	8	1212	0.00201
PPAR signaling pathway	10	3320	0.00201
Complement and coagulation cascades	9	4610	0.00741
Prion diseases	6	5020	0.00822
Peroxisome	9	4146	0.0108
Inflammatory mediator regulation of TRP channels	11	4750	0.013
RIG-I-like receptor signaling pathway	8	4622	0.0131
Tyrosine metabolism	6	350	0.016
Porphyrin and chlorophyll metabolism	6	860	0.016
Allograft rejection	6	5330	0.0282
Synthesis and degradation of ketone bodies	3	72	0.0289
Metabolism of xenobiotics by cytochrome P450	7	980	0.0306
Phenylalanine metabolism	4	360	0.0313
Graft-versus-host disease	6	5332	0.0313
DNA replication	5	3030	0.0359
AMPK signaling pathway	10	4152	0.0476
Type I diabetes mellitus	6	4940	0.0476
Adipocytokine signaling pathway	7	4920	0.0498
